# Supplementary material for: Genome analysis in Avena sativa reveals hidden breeding barriers and opportunities for oat improvement
Source: Commun Biol. 2022 May 18;5:474. doi: 10.1038/s42003-022-03256-5 (PMC9117302; doi:10.1038/s42003-022-03256-5)
Supplement: Supplementary file 4 — Supplementary Data 1 [file 42003_2022_3256_MOESM4_ESM.xlsx]

## Sheet: GoHf
Trt	Trt	Site	Yr	GoHf_1	GoHf_2	GoHf_3	GoHf_4	GoHf_6	GoHf_7	GoHf_9	GoHf_10	GoHf_11	GoHf_12	GoHf_14	GoHf_15	GoHf_17	GoHf_21	GoHf_22	GoHf_25	GoHf_26	GoHf_27	GoHf_28	GoHf_29	GoHf_32	GoHf_33	GoHf_34	GoHf_36	GoHf_37	GoHf_38	GoHf_39	GoHf_42	GoHf_43	GoHf_44	GoHf_45	GoHf_46	GoHf_47	GoHf_48	GoHf_51	GoHf_53	GoHf_55	GoHf_57	GoHf_59	GoHf_60	GoHf_61	GoHf_65	GoHf_68	GoHf_69	GoHf_70	GoHf_71
*BGL_NOR_11	BGL	Normandin, QC, Canada	2011	4.65	5.55	5.19	5.36	5.06	5.44	5.14	4.77	4.62	4.52	5.67	5.51	5.19	4.56	4.84	5.48	5.48	5.14	4.91	4.57	5.24	4.47	5.01	4.89	5.3	4.29	5.47	5.18	4.93	5.62	5.08	4.53	4.9	4.34	5.32	4.76	4.67	5.68	5.12	5.4	5.96	5.39	4.97	5.52	5.3	5.42
*BGL_NOR_12	BGL	Normandin, QC, Canada	2012	-9999	5.4	-9999	-9999	-9999	-9999	-9999	4.18	-9999	-9999	-9999	-9999	-9999	-9999	-9999	-9999	-9999	-9999	-9999	-9999	-9999	-9999	4.48	-9999	4.68	4.67	-9999	-9999	-9999	-9999	-9999	-9999	5.06	-9999	-9999	4.28	-9999	-9999	-9999	5.09	-9999	5.28	-9999	-9999	-9999	5.38
*BGL_NZ_09	BGL	New Zealand	2009	4.14	5.52	4.74	5.26	4.88	5.29	4.53	4.61	3.86	4.04	5.5	5	5.3	4.47	-9999	5.2	5.3	4.29	4.69	3.57	5.32	4.17	4.51	4.03	4.9	3.88	5.37	5.07	5.04	5.44	5.21	3.84	5.08	3.59	5.16	4.3	4.52	5.23	5.08	5.24	5.32	5.1	5.19	4.91	4.97	5.4
*BGL_OTT_10	BGL	Ottawa, ON, Canada	2010	5.16	6.27	5.39	5.83	4.87	6.26	4.56	4.73	4.46	4.89	5.4	6	5.25	5.89	5.22	4.73	6.09	4.71	4.64	3.79	5.8	4.84	5.26	5.06	4.65	5.02	6.45	5.88	5.53	5.75	5.45	4.41	4.94	4.4	5.56	4.4	4.26	5.63	5.7	5.89	5.75	5.32	5.42	5.24	5.81	6.25
*BGL_OTT_11	BGL	Ottawa, ON, Canada	2011	5.17	5.39	5.14	5.24	4.73	5.36	5.52	4.59	4.67	5.17	5.67	5.69	5.26	5.05	5.11	5.81	5.23	5.36	4.67	4.51	4.9	4.26	5.4	4.86	5.22	4.37	5.25	4.92	5.24	5.87	5.21	4.35	4.52	4.31	5.19	4.87	5.04	5.46	5.06	5.3	5.85	4.51	4.65	5.76	4.88	5.41
*BGL_OTT_12	BGL	Ottawa, ON, Canada	2012	-9999	5.56	-9999	-9999	-9999	-9999	-9999	5.06	-9999	-9999	-9999	-9999	-9999	-9999	-9999	-9999	-9999	-9999	-9999	-9999	-9999	-9999	5.43	-9999	5.15	4.65	-9999	-9999	-9999	-9999	-9999	-9999	4.88	-9999	-9999	4.67	-9999	-9999	-9999	5.31	-9999	4.94	-9999	-9999	-9999	5.79
*BGL_PEI_10	BGL	Charlottetown, PEI, Canada	2010	5.43	5.94	5.48	5.77	6.38	6.22	5.16	4.82	4.71	4.95	6.04	5.87	5.93	4.82	5.38	5.4	5.9	5.33	5.23	4.76	5.52	5.15	5.08	4.76	5.4	4.61	5.96	5.82	5.56	6.21	5.7	4.25	5.35	4.07	5.61	4.34	5.08	6.3	5.92	5.87	6.05	5.59	5.39	4.97	5.86	6.29
*BGL_PEI_12	BGL	Charlottetown, PEI, Canada	2012	-9999	5.33	-9999	-9999	-9999	-9999	-9999	4.42	-9999	-9999	-9999	-9999	-9999	-9999	-9999	-9999	-9999	-9999	-9999	-9999	-9999	-9999	5.06	-9999	4.85	4.7	-9999	-9999	-9999	-9999	-9999	-9999	4.75	-9999	-9999	4.26	-9999	-9999	-9999	5.11	-9999	4.89	-9999	-9999	-9999	5.26
*GRT_NOR_11	GRT	Normandin, QC, Canada	2011	69.3	75.2	74.4	73	70.3	74.3	73.3	72.7	73.6	73.2	73.7	73.2	73.8	76.3	72.4	74.8	76	71.2	74.9	71.8	76.2	74.8	71	73.9	73.3	74.7	75.6	75	74.9	69.2	75.1	75.3	73.3	71.8	73.2	74.7	74.8	76.5	72.9	77.4	72.8	74.9	73.7	71.2	74.9	74.5
*GRT_NOR_12	GRT	Normandin, QC, Canada	2012	-9999	73.1	-9999	-9999	-9999	-9999	-9999	67.8	-9999	-9999	-9999	-9999	-9999	-9999	-9999	-9999	-9999	-9999	-9999	-9999	-9999	-9999	63.5	-9999	69.8	73.9	-9999	-9999	-9999	-9999	-9999	-9999	71.6	-9999	-9999	71.5	-9999	-9999	-9999	73.8	-9999	74.1	-9999	-9999	-9999	68.3
*GRT_NZ_09	GRT	New Zealand	2009	76.2	75	77.3	71.3	74.1	75.6	73.5	74.1	73.2	74.5	70.2	71.7	76.8	74.6	-9999	73.9	75.4	71.5	77.1	71.5	77.4	76.5	71.1	73.9	74.8	76.6	74.7	77.4	75.7	-9999	-9999	-9999	75.6	72.2	75.2	-9999	75.2	75.6	75.9	80.5	69.7	76.9	76.2	67.4	74.8	74
*GRT_OTT_10	GRT	Ottawa, ON, Canada	2010	71.9	72.8	75	69.8	73.3	72	72.9	75	74.2	74.4	74.3	69.4	73.2	69	70.7	75.8	73.5	75.2	70.7	72	73.7	74.4	72.1	74.7	74.4	73.3	68.9	76	73.5	72.8	74	74.5	74.2	75	73.4	78.9	76.2	74.5	75.9	73.7	72.8	77.7	73.5	71.9	72	69.5
*GRT_OTT_11	GRT	Ottawa, ON, Canada	2011	72.2	72.5	72.4	72.4	72.2	72.4	71.9	72.1	69.4	69.9	71.7	70	71.7	70.6	71	72.1	73	70.6	69.9	70.6	71.4	72.5	71	72.2	72.6	73.5	69.7	72.5	71.7	69.2	72.1	70.8	71.1	70.9	71.4	68.5	68.6	70.2	73.3	72.9	69.2	75.7	73.5	67.7	72.2	69.4
*GRT_OTT_12	GRT	Ottawa, ON, Canada	2012	-9999	72.6	-9999	-9999	-9999	-9999	-9999	73.6	-9999	-9999	-9999	-9999	-9999	-9999	-9999	-9999	-9999	-9999	-9999	-9999	-9999	-9999	67.7	-9999	71.8	72.8	-9999	-9999	-9999	-9999	-9999	-9999	73.1	-9999	-9999	71.6	-9999	-9999	-9999	73.2	-9999	76.8	-9999	-9999	-9999	71.9
*GRT_PEI_10	GRT	Charlottetown, PEI, Canada	2010	73	74.6	-9999	72.6	68.5	70.7	71.7	73.9	74.8	75.1	70.8	71	70.8	68.8	66.9	74.5	72	71	71.7	74.2	73.8	72.3	70.6	70.5	71.4	74.9	69.9	76.5	71.5	69.8	75.6	75.1	74.2	70.1	69.7	73.4	74.1	79.4	73.5	76.3	70.1	77.1	73.8	70.5	70.3	69.2
*GRT_PEI_12	GRT	Charlottetown, PEI, Canada	2012	-9999	74.3	-9999	-9999	-9999	-9999	-9999	72.4	-9999	-9999	-9999	-9999	-9999	-9999	-9999	-9999	-9999	-9999	-9999	-9999	-9999	-9999	70.3	-9999	73.3	71.8	-9999	-9999	-9999	-9999	-9999	-9999	73.9	-9999	-9999	71.8	-9999	-9999	-9999	74.9	-9999	76.3	-9999	-9999	-9999	72
*HED_OTT_10	HED	Ottawa, ON, Canada	2010	46.9	48.2	45.6	55.4	45.8	47.7	59.3	47.6	44.1	46.8	46.5	47.4	56.7	44.6	47.6	57.7	48.5	57.6	58.3	45.4	44.3	51.1	48.1	63.4	49.7	58.2	46.6	51.6	47.3	46	45.5	48.4	58.9	52.2	59	46.7	46.2	57.1	46.9	57.3	58.8	47.9	53.1	46.9	48.2	57.1
*HED_OTT_11	HED	Ottawa, ON, Canada	2011	58.7	57.1	54.6	58.1	60.5	61.5	56	64.3	59.2	55.9	60.8	62	54.7	55.8	56.2	56.3	53.8	60.5	59.6	70.2	60.5	60.7	55.4	56.2	56.5	60.8	56.9	56.5	55.4	56.6	58.1	56	56.1	57.3	55.3	60.5	54.2	56.9	57.5	56	55.1	64.3	54.7	56	62.6	53.6
*HED_OTT_12	HED	Ottawa, ON, Canada	2012	-9999	79	-9999	-9999	-9999	-9999	-9999	-9999	-9999	-9999	-9999	-9999	-9999	-9999	-9999	-9999	-9999	-9999	-9999	-9999	-9999	-9999	78.6	-9999	75.6	71.7	-9999	-9999	-9999	-9999	-9999	-9999	72.1	-9999	-9999	78.1	-9999	-9999	-9999	71.9	-9999	73.1	-9999	-9999	-9999	73.9
*HED_PEI_10	HED	Charlottetown, PEI, Canada	2010	64.2	66.7	65.9	66.2	69.7	64.6	67.3	65.8	70.2	62	64.7	67.1	63.1	62.2	62.2	66.1	68.2	71.7	63.7	62.9	68.1	62.3	63.9	69	62.3	67.5	64.7	67.6	72.3	68.9	69.3	66.3	60.5	65.5	69.3	71.7	70.1	67.2	64.6	64.1	63.1	66.2	69.1	66.1	60.8	64.6
*HED_PEI_12	HED	Charlottetown, PEI, Canada	2012	-9999	66.9	-9999	-9999	-9999	-9999	-9999	62.5	-9999	-9999	-9999	-9999	-9999	-9999	-9999	-9999	-9999	-9999	-9999	-9999	-9999	-9999	68.3	-9999	62	57.3	-9999	-9999	-9999	-9999	-9999	-9999	60.8	-9999	-9999	65.4	-9999	-9999	-9999	56.7	-9999	62.8	-9999	-9999	-9999	59
*HGT_OTT_10	HGT	Ottawa, ON, Canada	2010	73.8	94.9	96.4	79	95.7	87.6	83.4	73.6	79.2	83.4	86.1	92.6	82.6	79.2	85.2	104	99.8	93.2	83.2	94.7	73.2	91	88	67.8	97.4	105.6	87.2	86.4	74.3	89.8	84.8	88.5	65.1	97.6	93.2	74.4	85.5	99.3	84.7	91.8	95.9	79	96	90.1	81.5	99.8
*HGT_OTT_11	HGT	Ottawa, ON, Canada	2011	89.3	85	83.4	85.8	92.8	90.1	79.1	93	88.4	91.1	94.8	90.6	86	86.7	79.2	87.4	78.8	97.3	88.1	86	90.1	90.3	91.1	76.8	80.8	101.8	84.5	82.3	81.1	86	84	83.3	89.4	87.3	82.4	86.6	78.1	78.6	78.3	89.4	81.8	102.5	81	87.8	93.6	81.1
*HGT_OTT_12	HGT	Ottawa, ON, Canada	2012	-9999	113.5	-9999	-9999	-9999	-9999	-9999	106.9	-9999	-9999	-9999	-9999	-9999	-9999	-9999	-9999	-9999	-9999	-9999	-9999	-9999	-9999	99	-9999	102.4	97.6	-9999	-9999	-9999	-9999	-9999	-9999	111.5	-9999	-9999	109.5	-9999	-9999	-9999	105.2	-9999	101.5	-9999	-9999	-9999	101.9
*HGT_PEI_10	HGT	Charlottetown, PEI, Canada	2010	89.6	100.8	99.1	106.9	106.6	94.2	106.7	96.3	106.2	90.2	89.5	100.3	95.6	97.8	92.2	99.6	101.8	100.1	88.7	94.1	114.1	96.7	97.2	96.9	96.8	101.7	97.1	109.6	98.4	100.2	98.4	96.9	83.9	103.4	107.7	114.5	106.5	95.1	91.1	96.6	94.6	92.9	97.6	96.1	91.8	94.1
*HGT_PEI_12	HGT	Charlottetown, PEI, Canada	2012	-9999	110.4	-9999	-9999	-9999	-9999	-9999	99.5	-9999	-9999	-9999	-9999	-9999	-9999	-9999	-9999	-9999	-9999	-9999	-9999	-9999	-9999	90	-9999	101.1	92.5	-9999	-9999	-9999	-9999	-9999	-9999	102.5	-9999	-9999	86.1	-9999	-9999	-9999	100.5	-9999	101	-9999	-9999	-9999	96
*YLD_NOR_11	YLD	Normandin, QC, Canada	2011	3986	5150	5016	5539	4119	5147	5828	4055	5153	5215	4792	4682	4049	5009	4592	5616	4532	5136	4946	4734	4915	2949	6176	5446	5004	3906	4359	4764	3491	5097	4181	4625	4959	4951	4011	5305	4597	3601	4519	4833	4855	5919	4678	4335	4985	4379
*YLD_NOR_12	YLD	Normandin, QC, Canada	2012	-9999	4714	-9999	-9999	-9999	-9999	-9999	4909	-9999	-9999	-9999	-9999	-9999	-9999	-9999	-9999	-9999	-9999	-9999	-9999	-9999	-9999	4568	-9999	4438	3211	-9999	-9999	-9999	-9999	-9999	-9999	4301	-9999	-9999	4343	-9999	-9999	-9999	3724	-9999	4414	-9999	-9999	-9999	4093
*YLD_OTT_10	YLD	Ottawa, ON, Canada	2010	1636	2864	2587	2288	2526	2743	1658	1684	2562	2111	2711	2789	2158	2883	1602	2342	2044	2597	1666	2507	1511	2488	1593	970	2635	2637	2296	1594	2284	2344	2516	2451	1363	2252	2344	2597	2122	2736	2085	1984	2284	2207	2449	2045	2729	2563
*YLD_OTT_11	YLD	Ottawa, ON, Canada	2011	2537	3125	2431	3337	2748	2594	2918	3748	2716	3022	2911	3030	2655	2166	2835	2167	2139	3116	2973	2695	2918	3488	2222	2290	2055	2951	3077	2600	1989	2995	2316	2228	3043	3145	2841	3396	2190	2340	2737	2584	1779	3329	2159	2666	1960	2207
*YLD_OTT_12	YLD	Ottawa, ON, Canada	2012	-9999	3940	-9999	-9999	-9999	-9999	-9999	3971	-9999	-9999	-9999	-9999	-9999	-9999	-9999	-9999	-9999	-9999	-9999	-9999	-9999	-9999	2899	-9999	3761	3890	-9999	-9999	-9999	-9999	-9999	-9999	4993	-9999	-9999	3184	-9999	-9999	-9999	4043	-9999	3734	-9999	-9999	-9999	4298
*YLD_PEI_10	YLD	Charlottetown, PEI, Canada	2010	2101	2364	2396	2284	2163	2152	2075	2521	2330	2048	2487	2020	2196	2308	2369	2334	2343	2508	2159	2279	2048	2228	2460	1906	2719	2883	2304	2278	1857	2469	1907	2096	2172	2206	2662	2371	1974	2631	2495	2925	2255	1558	1985	2478	2463	2364
*YLD_PEI_12	YLD	Charlottetown, PEI, Canada	2012	-9999	3811	-9999	-9999	-9999	-9999	-9999	3342	-9999	-9999	-9999	-9999	-9999	-9999	-9999	-9999	-9999	-9999	-9999	-9999	-9999	-9999	3372	-9999	3304	2480	-9999	-9999	-9999	-9999	-9999	-9999	3243	-9999	-9999	3861	-9999	-9999	-9999	3620	-9999	3658	-9999	-9999	-9999	3104
*TWT_NOR_11	TWT	Normandin, QC, Canada	2011	55.2	56.7	58.2	55.4	59	58.6	57.9	57	56.6	58.2	58.4	57.7	57.9	56.4	57.8	57.7	55.1	57	58	55.5	56.2	56.3	57.1	59	57.8	57.4	57.5	57	52	58.5	57	58.1	57.6	55.7	57.2	57	56.5	55.2	56.1	54.7	56.6	57.2	55.8	56.4	58.7	57.9
*TWT_NOR_12	TWT	Normandin, QC, Canada	2012	-9999	57.4	-9999	-9999	-9999	-9999	-9999	57.3	-9999	-9999	-9999	-9999	-9999	-9999	-9999	-9999	-9999	-9999	-9999	-9999	-9999	-9999	54.9	-9999	57.2	56.2	-9999	-9999	-9999	-9999	-9999	-9999	57	-9999	-9999	54.5	-9999	-9999	-9999	57	-9999	56.3	-9999	-9999	-9999	56.8
*TWT_OTT_10	TWT	Ottawa, ON, Canada	2010	48.5	50	51.3	52.1	50.5	50.2	48.2	49.2	51.2	46.1	51.6	44	47.7	49	45.7	52.4	50.4	52	49.2	48.4	48.6	47.7	43.4	-9999	46.1	49.9	50.3	57.3	49.3	49.6	43.3	51.4	46.8	45	55.9	47.7	43.6	50.8	53.5	51.7	48	50.5	51.4	50.1	49.9	46.8
*TWT_OTT_11	TWT	Ottawa, ON, Canada	2011	54.3	49.5	60.6	51.3	46.4	52.4	46.7	48.8	53.4	53.2	55.5	46.9	51.7	52.6	50.3	50.7	54.7	52.3	52.7	50.8	49.6	48	49.2	51.4	53.5	52.3	53	51.4	51.6	52	46.9	48.5	51.8	49.2	53.4	52.6	49.5	49.3	51.7	49.7	46	44.5	49.9	50.8	51.5	52.7
*TWT_OTT_12	TWT	Ottawa, ON, Canada	2012	-9999	59.6	-9999	-9999	-9999	-9999	-9999	57.3	-9999	-9999	-9999	-9999	-9999	-9999	-9999	-9999	-9999	-9999	-9999	-9999	-9999	-9999	50.9	-9999	55.7	56.6	-9999	-9999	-9999	-9999	-9999	-9999	59.4	-9999	-9999	53.2	-9999	-9999	-9999	58.1	-9999	59.4	-9999	-9999	-9999	58.2
*TWT_PEI_10	TWT	Charlottetown, PEI, Canada	2010	35.6	29.6	29.4	34.7	31.3	32.9	29.2	30.8	31.4	37.1	33.9	32.7	37	30.6	32.4	33	33.4	32.7	29.4	35.4	34.9	36.6	34.1	37.1	31.4	32.8	34.8	31.1	34.8	33.2	32.2	32	36	32.5	37.6	33.6	35.9	34.9	30.2	30.4	37.7	40	30.3	30.1	39.9	36.7
*TWT_PEI_12	TWT	Charlottetown, PEI, Canada	2012	-9999	47.5	-9999	-9999	-9999	-9999	-9999	48.4	-9999	-9999	-9999	-9999	-9999	-9999	-9999	-9999	-9999	-9999	-9999	-9999	-9999	-9999	46.8	-9999	47.7	46.7	-9999	-9999	-9999	-9999	-9999	-9999	46.2	-9999	-9999	44.7	-9999	-9999	-9999	48.2	-9999	46.3	-9999	-9999	-9999	48.4
*LDG_NOR_11	LDG	Normandin, QC, Canada	2011	1.8	3.37	1.57	3.95	2.52	5.61	4.95	2.02	1.07	2.45	2.45	5.5	1.39	3.07	2.3	3.5	3	3.75	1.21	1.39	2.18	2	4.8	3.5	3.8	2.86	2.86	4.95	1.8	2.52	2.14	4.25	4.84	2.3	1.02	4.3	3.25	2.75	2	2.57	3.07	2.5	4.36	2.73	1.98	1.21
*LDG_OTT_10	LDG	Ottawa, ON, Canada	2010	2.04	5.14	3.68	0.91	4.97	1	0.05	1.29	1.54	0.29	8.91	8.75	0.36	3.54	3.11	0.86	8.27	1.11	0.32	8.61	4.39	2.27	2.16	0.73	8.64	8.29	3.5	1.18	1.41	1.36	7.36	0.48	1.16	1.5	0.93	1.95	1.61	2.02	0.42	0.52	1.04	0.91	1.77	1.75	1.36	6.36
*LDG_OTT_11	LDG	Ottawa, ON, Canada	2011	0.73	0.56	1.8	0.19	1.66	0.07	0.96	0.05	0.5	1.09	0.96	0	0	0.75	2.16	3.05	0.12	0.66	2.18	0.48	0.57	0.19	1.18	3.32	3.43	2.16	1.93	0.16	0.55	0.21	1.48	1.93	0.34	0.46	1.55	0.46	0.07	0.09	0.44	1.37	3.23	0.96	0.98	2.16	0	1.28
*LDG_PEI_10	LDG	Charlottetown, PEI, Canada	2010	7.92	7.69	6.72	7.17	6.42	4.53	7.38	2.51	5.97	6.31	5.62	7.26	6.4	8.72	7.65	7.38	5.6	4.42	6.42	8.08	6.88	7.51	6.31	1.88	4.51	5.31	7.69	6.38	2.06	2.81	8.56	8.56	6.1	2.56	4.78	6.06	4.76	5.25	5.38	6.16	7.42	2.67	6.38	6.9	6.74	6.66
*LDG_PEI_12	LDG	Charlottetown, PEI, Canada	2012	-9999	7.76	-9999	-9999	-9999	-9999	-9999	3.06	-9999	-9999	-9999	-9999	-9999	-9999	-9999	-9999	-9999	-9999	-9999	-9999	-9999	-9999	2.02	-9999	6.2	5.53	-9999	-9999	-9999	-9999	-9999	-9999	5.51	-9999	-9999	3.12	-9999	-9999	-9999	6.59	-9999	4.51	-9999	-9999	-9999	7.05
*OIL_NOR_11	OIL	Normandin, QC, Canada	2011	5.52	7.26	7.38	5.38	6.24	7.69	6.09	7.46	5.41	5.7	7.84	6.75	8.03	5.18	6.58	7.08	7.82	6.17	6.32	6.89	7.56	5.94	6.28	6.31	6.11	5.51	6.21	6.74	7.38	8.55	7	5.6	5.73	4.79	7.73	6.79	6.4	8.34	8.26	7.21	9.09	7.37	8.36	5.91	7.65	5.93
*OIL_NOR_12	OIL	Normandin, QC, Canada	2012	-9999	6.4	-9999	-9999	-9999	-9999	-9999	7.45	-9999	-9999	-9999	-9999	-9999	-9999	-9999	-9999	-9999	-9999	-9999	-9999	-9999	-9999	5.41	-9999	6.23	4.61	-9999	-9999	-9999	-9999	-9999	-9999	4.63	-9999	-9999	6.2	-9999	-9999	-9999	6.41	-9999	6.8	-9999	-9999	-9999	5.39
*OIL_OTT_11	OIL	Ottawa, ON, Canada	2011	5.53	6.91	7.31	5.59	6.51	7.58	5.9	7.52	5.77	5.75	7.51	6.88	7.58	5.17	6.28	6.96	7.57	5.79	6.07	6.79	7.58	6	5.95	6.12	6.13	5.52	6.34	6.82	7.41	7.95	7	5.41	5.75	4.78	7.17	6.52	6.32	7.72	8.07	7.3	8.36	7.12	7.78	5.72	7.43	6.07
*OIL_OTT_12	OIL	Ottawa, ON, Canada	2012	-9999	7.51	-9999	-9999	-9999	-9999	-9999	7.47	-9999	-9999	-9999	-9999	-9999	-9999	-9999	-9999	-9999	-9999	-9999	-9999	-9999	-9999	6.96	-9999	6.74	5.82	-9999	-9999	-9999	-9999	-9999	-9999	6.32	-9999	-9999	6.61	-9999	-9999	-9999	7.6	-9999	7.4	-9999	-9999	-9999	6.94
*OIL_PEI_12	OIL	Charlottetown, PEI, Canada	2012	-9999	7.6	-9999	-9999	-9999	-9999	-9999	8.07	-9999	-9999	-9999	-9999	-9999	-9999	-9999	-9999	-9999	-9999	-9999	-9999	-9999	-9999	7.17	-9999	7.27	5.19	-9999	-9999	-9999	-9999	-9999	-9999	6.07	-9999	-9999	7.64	-9999	-9999	-9999	7.51	-9999	7.79	-9999	-9999	-9999	6.77
*PRT_NOR_11	PRT	Normandin, QC, Canada	2011	18.8	16.47	15.63	16.99	16.11	16	15.79	17.27	15.48	15.07	17.37	16.91	16.35	16.8	15.59	16.16	17.17	15.43	16.26	14.98	16.36	17.52	15.76	15.46	16.78	18.1	16.13	17.65	16.89	17.51	18.39	15.37	17.4	15.49	16.48	14.85	17.18	16.38	17.29	17.47	16.8	17.2	17.68	16.34	16.63	16.87
*PRT_NOR_12	PRT	Normandin, QC, Canada	2012	-9999	16.07	-9999	-9999	-9999	-9999	-9999	14.91	-9999	-9999	-9999	-9999	-9999	-9999	-9999	-9999	-9999	-9999	-9999	-9999	-9999	-9999	15.07	-9999	14.76	17.44	-9999	-9999	-9999	-9999	-9999	-9999	17.18	-9999	-9999	13.64	-9999	-9999	-9999	17.42	-9999	15.69	-9999	-9999	-9999	15.87
*PRT_OTT_11	PRT	Ottawa, ON, Canada	2011	21.44	18.74	16.66	19.9	17.01	18.66	17.79	18.44	16.79	17.24	18.68	18.38	18.63	19.37	18.63	16.9	18.6	17.45	19.56	17.72	17.67	20.59	18.23	19.57	18.67	21.4	17.97	19	17.76	19.98	19.01	18.48	20.92	19.29	19.08	17.18	20.48	19.57	18.74	18.3	18.69	19.25	20.81	18.76	18.62	18.58
*PRT_OTT_12	PRT	Ottawa, ON, Canada	2012	-9999	17.07	-9999	-9999	-9999	-9999	-9999	17.64	-9999	-9999	-9999	-9999	-9999	-9999	-9999	-9999	-9999	-9999	-9999	-9999	-9999	-9999	17.71	-9999	17.53	17.68	-9999	-9999	-9999	-9999	-9999	-9999	17.37	-9999	-9999	17.07	-9999	-9999	-9999	17.87	-9999	17.06	-9999	-9999	-9999	17.08
*PRT_PEI_12	PRT	Charlottetown, PEI, Canada	2012	-9999	12.76	-9999	-9999	-9999	-9999	-9999	12.72	-9999	-9999	-9999	-9999	-9999	-9999	-9999	-9999	-9999	-9999	-9999	-9999	-9999	-9999	12.35	-9999	12.22	15.4	-9999	-9999	-9999	-9999	-9999	-9999	13.4	-9999	-9999	10.15	-9999	-9999	-9999	13.76	-9999	13.44	-9999	-9999	-9999	12.73
*KWT_NOR_11	KWT	Normandin, QC, Canada	2011	36.3	39.8	32.8	34.5	35	38	40.1	35.8	33.3	39.4	33.2	35.7	36.2	34.2	35.1	33.8	33.5	37.3	31.5	33.5	33.6	38.3	36.5	32.7	33.1	34.6	32.8	38.4	31.3	33.7	36	34.8	36.4	34.6	33	37.5	32.8	34.8	34.1	33.9	33.2	34.8	35.7	35.2	36	35.5
*KWT_NOR_12	KWT	Normandin, QC, Canada	2012	-9999	30.1	-9999	-9999	-9999	-9999	-9999	29.6	-9999	-9999	-9999	-9999	-9999	-9999	-9999	-9999	-9999	-9999	-9999	-9999	-9999	-9999	31.2	-9999	34.9	33.6	-9999	-9999	-9999	-9999	-9999	-9999	30.9	-9999	-9999	36.4	-9999	-9999	-9999	32.9	-9999	31.2	-9999	-9999	-9999	33.7
*KWT_NZ_09	KWT	New Zealand	2009	31.5	26	34.5	28.5	32.5	32	26.5	26.5	27.5	28	27.5	27.5	30.5	31	-9999	33.5	32.5	29.5	33	25	32.5	29.5	25	26	30	31	31.5	32	34.5	-9999	-9999	-9999	28	32	29.5	-9999	26.5	29.5	32	34	29.5	28.5	31.5	27.5	35	30
*KWT_OTT_10	KWT	Ottawa, ON, Canada	2010	46	46.7	43.7	39.8	43.4	40.8	42.7	41.1	44.7	41.4	38.9	41.4	42.7	44.2	39.2	45.6	35.3	43	43.2	42.5	35.3	28.2	42.6	45.3	41.7	39.6	35.7	42.8	44.1	46.2	42.4	42.6	41.7	42.6	35.4	38.3	42.3	41.6	33.8	43.1	44.6	45.4	46.3	45.4	42.9	40.9
*KWT_OTT_11	KWT	Ottawa, ON, Canada	2011	37.4	37.4	36.3	33.2	33.6	30.9	36.3	35.9	34.4	39.3	33.3	39.4	37.1	32.5	34.6	32.3	36	31.2	35.9	37.3	31.5	31.8	33.4	33	32.6	34.5	37.1	35	31.6	34.7	34.3	33.3	36	36.5	35.7	32.6	32.3	30.2	33.8	32.3	31.4	36.9	31.6	34.5	30.6	35.5
*KWT_OTT_12	KWT	Ottawa, ON, Canada	2012	-9999	28.9	-9999	-9999	-9999	-9999	-9999	28.9	-9999	-9999	-9999	-9999	-9999	-9999	-9999	-9999	-9999	-9999	-9999	-9999	-9999	-9999	27.5	-9999	32.7	36.5	-9999	-9999	-9999	-9999	-9999	-9999	33.1	-9999	-9999	28.1	-9999	-9999	-9999	31.7	-9999	35.1	-9999	-9999	-9999	32.5
*KWT_PEI_10	KWT	Charlottetown, PEI, Canada	2010	43.3	44.9	45.8	45.8	43	45.5	46.3	44.8	47	41.8	39.2	43	44.9	43.9	40.5	45	50.9	45.8	43.1	47.4	46	45.1	46.4	44.4	41.9	48	43.3	48.1	40.8	45.7	45.4	45.7	42.2	45.5	45.3	45.2	44	45.5	44.8	46.3	44.1	47.4	42.8	43.3	44.3	44.8
*KWT_PEI_12	KWT	Charlottetown, PEI, Canada	2012	-9999	29	-9999	-9999	-9999	-9999	-9999	32.4	-9999	-9999	-9999	-9999	-9999	-9999	-9999	-9999	-9999	-9999	-9999	-9999	-9999	-9999	27.2	-9999	36	36.9	-9999	-9999	-9999	-9999	-9999	-9999	34.5	-9999	-9999	33.2	-9999	-9999	-9999	36.2	-9999	35	-9999	-9999	-9999	36.2
*UDH_NOR_12	UDH	Normandin, QC, Canada	2012	-9999	0.26	-9999	-9999	-9999	-9999	-9999	3.66	-9999	-9999	-9999	-9999	-9999	-9999	-9999	-9999	-9999	-9999	-9999	-9999	-9999	-9999	4.44	-9999	1.38	0.18	-9999	-9999	-9999	-9999	-9999	-9999	1.14	-9999	-9999	0.82	-9999	-9999	-9999	0.52	-9999	0.1	-9999	-9999	-9999	3.28
*UDH_OTT_10	UDH	Ottawa, ON, Canada	2010	0.36	0.7	0	1.63	0.18	1.3	0.5	0.1	0	0.3	0.02	0.91	0.43	3.79	1.11	0.45	0.82	0.22	0.12	0.26	0.12	0.1	0.6	0.31	0	0.34	1.14	0.04	4.12	0.26	0.08	0.06	0.66	0.28	0.4	0	0.02	0.08	0.24	0.67	0.85	0	0	0.22	1.88	1.61
*UDH_OTT_11	UDH	Ottawa, ON, Canada	2011	0.54	0.32	0	0.51	0.06	0.22	0.63	0.91	1.08	3.05	1.15	0.61	0.28	0.58	0.2	0.32	0.24	1.51	0.13	0.26	0.04	0.26	1.03	0.87	0.06	0.14	0.78	0.48	0.49	1.12	0.06	0.38	0.23	2.14	1.04	0	0	0	0.46	0.2	2.34	0	0.14	5.27	0.74	1.19
*UDH_OTT_12	UDH	Ottawa, ON, Canada	2012	-9999	0.1	-9999	-9999	-9999	-9999	-9999	0.18	-9999	-9999	-9999	-9999	-9999	-9999	-9999	-9999	-9999	-9999	-9999	-9999	-9999	-9999	0.76	-9999	0.22	0	-9999	-9999	-9999	-9999	-9999	-9999	0.3	-9999	-9999	0	-9999	-9999	-9999	0.38	-9999	0	-9999	-9999	-9999	0.24
*UDH_PEI_10	UDH	Charlottetown, PEI, Canada	2010	0.07	0.1	0.02	1.28	1.87	0.36	0.2	0.78	0.08	0.18	0.97	2.06	0.82	1.58	1.66	0.38	0.74	0.28	0.23	0.2	0.54	0.12	0.46	0.18	0.8	0.4	2.54	0.3	2.28	0.3	0.06	0.06	0.24	0.68	0.74	0.54	0.04	0.59	0.98	0.22	2.68	0.12	0.22	1.12	3	1.03
*UDH_PEI_12	UDH	Charlottetown, PEI, Canada	2012	-9999	0	-9999	-9999	-9999	-9999	-9999	0.12	-9999	-9999	-9999	-9999	-9999	-9999	-9999	-9999	-9999	-9999	-9999	-9999	-9999	-9999	0.52	-9999	0.14	0.3	-9999	-9999	-9999	-9999	-9999	-9999	0.14	-9999	-9999	0.04	-9999	-9999	-9999	0	-9999	0	-9999	-9999	-9999	0
[truncated: 113 more columns]

## Sheet: ShHf
Trt	Trt	Site	Yr	ShHf_6	ShHf_7	ShHf_8	ShHf_9	ShHf_10	ShHf_11	ShHf_12	ShHf_13	ShHf_14	ShHf_15	ShHf_16	ShHf_17	ShHf_18	ShHf_20	ShHf_21	ShHf_22	ShHf_23	ShHf_24	ShHf_25	ShHf_26	ShHf_27	ShHf_28	ShHf_29	ShHf_30	ShHf_31	ShHf_32	ShHf_33	ShHf_35	ShHf_36	ShHf_37	ShHf_38	ShHf_40	ShHf_41	ShHf_42	ShHf_44	ShHf_45	ShHf_46	ShHf_48	ShHf_49	ShHf_50	ShHf_51	ShHf_52	ShHf_53	ShHf_55	ShHf_56	ShHf_57
*BGL_NOR_12	BGL	Normandin, QC, Canada	2012	-9999	-9999	-9999	-9999	-9999	-9999	-9999	5.55	-9999	-9999	-9999	-9999	-9999	-9999	-9999	-9999	-9999	4.48	-9999	4.66	-9999	-9999	5.31	-9999	-9999	-9999	-9999	-9999	5.71	-9999	5.42	-9999	-9999	-9999	-9999	-9999	-9999	-9999	5.04	-9999	-9999	-9999	-9999	-9999	-9999	-9999
*BGL_NZ_09	BGL	New Zealand	2009	5.17	4.83	5.41	4.39	5.36	4.9	5.03	5.61	4.97	4.75	4.46	4.55	4.72	4.28	4.87	4.47	4.97	4.7	4.49	4.6	4.3	4.68	5.11	4.3	4.65	4.63	4.67	4.95	5.93	4.75	5.12	4.59	4.88	4.03	4.38	5.18	4.83	5.24	4.52	4.58	4.86	5.43	5.2	4.21	4.5	4.47
*BGL_OTT_10	BGL	Ottawa, ON, Canada	2010	5.52	5.15	6	5.08	6.04	5.11	6.03	5.89	6.12	5.45	4.74	5.35	5.59	5.61	5.35	5.92	5.98	5.03	5.05	5.5	5.26	5.07	5.72	5.78	5.4	3.96	5.08	5.18	6.97	4.96	5.5	5.89	5.18	5.04	4.81	5.31	4.95	5.76	4.65	5.4	5.81	6.39	6.13	5.37	4.54	4.84
*BGL_OTT_11	BGL	Ottawa, ON, Canada	2011	5.37	4.93	5.29	4.95	5.55	5.28	5.88	6.48	5.3	5.25	4.44	5.16	5.22	4.66	5.09	5.38	5.37	4.91	5.18	5.02	4.86	5.23	5.59	4.88	5.21	4.89	4.87	5.29	5.7	5	5.11	5.15	5.15	4.63	4.57	5.23	5.3	5.33	4.4	4.77	5.17	5.36	5.18	4.32	4.66	4.14
*BGL_OTT_12	BGL	Ottawa, ON, Canada	2012	-9999	-9999	-9999	-9999	-9999	-9999	-9999	5.83	-9999	-9999	-9999	-9999	-9999	-9999	-9999	-9999	-9999	5.15	-9999	4.81	-9999	-9999	5.21	-9999	-9999	-9999	-9999	-9999	5.96	-9999	5.28	-9999	-9999	-9999	-9999	-9999	-9999	-9999	4.81	-9999	-9999	-9999	-9999	-9999	-9999	-9999
*BGL_PEI_11	BGL	Charlottetown, PEI, Canada	2011	4.99	5.29	4.46	5.47	4.27	4.98	5.47	5.88	4.92	4.84	4.45	4.61	4.91	4.47	4.64	4.73	5.16	5.09	5.21	4.96	4.84	5.1	5.96	4.41	4.78	4.65	4.63	5.06	6	4.92	5.76	5.11	4.96	4.58	4.82	5.26	4.75	5.78	4.6	4.71	5.52	5.44	5.25	4.47	4.78	4.42
*BGL_PEI_12	BGL	Charlottetown, PEI, Canada	2012	-9999	-9999	-9999	-9999	-9999	-9999	-9999	5.47	-9999	-9999	-9999	-9999	-9999	-9999	-9999	-9999	-9999	4.38	-9999	4.47	-9999	-9999	5.22	-9999	-9999	-9999	-9999	-9999	5.43	-9999	4.59	-9999	-9999	-9999	-9999	-9999	-9999	-9999	3.97	-9999	-9999	-9999	-9999	-9999	-9999	-9999
*GRT_NOR_12	GRT	Normandin, QC, Canada	2012	-9999	-9999	-9999	-9999	-9999	-9999	-9999	63.9	-9999	-9999	-9999	-9999	-9999	-9999	-9999	-9999	-9999	68.8	-9999	70.5	-9999	-9999	73.7	-9999	-9999	-9999	-9999	-9999	69.6	-9999	71.6	-9999	-9999	-9999	-9999	-9999	-9999	-9999	70.4	-9999	-9999	-9999	-9999	-9999	-9999	-9999
*GRT_NZ_09	GRT	New Zealand	2009	72.8	75.5	75	74.3	76.1	77.4	70.5	69.4	70	76.4	76.4	76.7	71.3	74.2	74.9	76.4	74.5	75.4	76.6	75.5	73.4	72.9	76.3	75.6	74.7	73.7	74.3	73.7	73.7	74.2	74.7	73.2	70.9	72.9	75.7	75.4	73.9	73.8	74.7	74.9	75.4	73	71.5	76.3	75.1	76
*GRT_OTT_10	GRT	Ottawa, ON, Canada	2010	70.7	69.9	68.2	71.4	70.7	72.5	65.3	69.2	67.2	70.2	75.7	70.1	70.3	70.4	73.5	75.4	70.6	73.8	72.9	68.8	73	74.8	74.8	72	71.6	77.2	73.7	73.7	67.9	71.8	71	69.1	68.5	69.9	74.3	75.4	75.7	74.2	64.3	71.6	74.6	66.2	67.6	72.8	76	72.4
*GRT_OTT_11	GRT	Ottawa, ON, Canada	2011	65.4	71.6	69.1	70.5	71.7	70.6	67.1	67.7	68.5	70.5	74.1	71.2	69.2	71.3	72.9	75	70.9	71.9	72.6	71.4	72.1	70.4	68.6	71.1	69.6	71.8	70.8	71.5	68.5	71.6	72.1	68.5	69.2	69.8	70.5	73	69.5	70.7	69.8	72.5	70.9	66.9	68.6	70.5	71.4	72.8
*GRT_OTT_12	GRT	Ottawa, ON, Canada	2012	-9999	-9999	-9999	-9999	-9999	-9999	-9999	66.1	-9999	-9999	-9999	-9999	-9999	-9999	-9999	-9999	-9999	70.5	-9999	73	-9999	-9999	73.1	-9999	-9999	-9999	-9999	-9999	66.3	-9999	69.7	-9999	-9999	-9999	-9999	-9999	-9999	-9999	70.9	-9999	-9999	-9999	-9999	-9999	-9999	-9999
*GRT_PEI_11	GRT	Charlottetown, PEI, Canada	2011	70.4	66.9	68.7	73.1	71.9	70.7	66.4	62.4	68.6	68.4	73.3	70.3	68.4	68.7	72.4	71.7	72.1	71.1	74.4	70.9	70.7	69.1	74.1	71.7	70.6	71	71.3	69.2	67.8	69.4	70.9	71.6	68.3	71.6	71.2	73.9	68.1	69	68.9	66.6	71.9	68	64.1	70.4	72.8	70
*GRT_PEI_12	GRT	Charlottetown, PEI, Canada	2012	-9999	-9999	-9999	-9999	-9999	-9999	-9999	67.6	-9999	-9999	-9999	-9999	-9999	-9999	-9999	-9999	-9999	71.8	-9999	73.3	-9999	-9999	74.6	-9999	-9999	-9999	-9999	-9999	71.3	-9999	71.8	-9999	-9999	-9999	-9999	-9999	-9999	-9999	71.7	-9999	-9999	-9999	-9999	-9999	-9999	-9999
*HED_OTT_10	HED	Ottawa, ON, Canada	2010	45.1	51.7	58.8	49.9	45.5	47	44.5	48.3	46.3	46.7	53.6	47.1	48.1	45.2	47.5	46.1	56.8	52.9	44.7	48	47.7	59.1	45.2	58.2	47	48.1	48.6	49.5	47.9	58.1	45.8	50.2	48.8	46.4	48.3	46.1	45.3	49.7	53.3	46.1	45.8	47.1	48.7	49	53.7	49
*HED_OTT_11	HED	Ottawa, ON, Canada	2011	56.9	55.9	59.8	54.8	54.3	57.1	58.1	54.9	55.3	59.2	53.6	57.3	55.9	54.3	55.6	55.9	60.3	58.1	59.1	56.4	56.4	54.9	55.7	59.7	55.1	55.6	56.7	58.2	55.2	55.1	59.9	59.1	56.4	56.1	59.3	54.3	59.9	56	60	55.2	56.2	54.5	55.1	58.6	57.8	55
*HED_OTT_12	HED	Ottawa, ON, Canada	2012	-9999	-9999	-9999	-9999	-9999	-9999	-9999	77.5	-9999	-9999	-9999	-9999	-9999	-9999	-9999	-9999	-9999	71.9	-9999	72.3	-9999	-9999	70.6	-9999	-9999	-9999	-9999	-9999	75.3	-9999	69	-9999	-9999	-9999	-9999	-9999	-9999	-9999	72.4	-9999	-9999	-9999	-9999	-9999	-9999	-9999
*HED_PEI_11	HED	Charlottetown, PEI, Canada	2011	56.2	58.2	61.2	61.2	57.2	59.2	63.2	64.3	63	62.4	60.1	60.3	62.7	60.8	55.4	62.4	58.5	58.1	58.9	61.4	60.5	59.5	59.2	60	59.2	64.3	59.6	61.2	62.2	59.1	56.6	59.1	58.6	57.8	58	57.4	63.4	61.8	61.4	61.8	58.5	60.7	59.9	58.6	58.4	61.6
*HED_PEI_12	HED	Charlottetown, PEI, Canada	2012	-9999	-9999	-9999	-9999	-9999	-9999	-9999	63.5	-9999	-9999	-9999	-9999	-9999	-9999	-9999	-9999	-9999	62.4	-9999	59.6	-9999	-9999	62.3	-9999	-9999	-9999	-9999	-9999	58.9	-9999	71	-9999	-9999	-9999	-9999	-9999	-9999	-9999	62.4	-9999	-9999	-9999	-9999	-9999	-9999	-9999
*HGT_OTT_10	HGT	Ottawa, ON, Canada	2010	97.2	99.1	103	95.2	94.5	90.8	92.3	94.4	92.9	94.8	97	95.7	98.1	91	89.8	98	97.9	94.3	89.4	90.8	94.1	106	87.3	99.4	93.6	99.7	92	90.6	93.7	104.7	93.5	91.3	91	84.1	91.8	90.7	100.5	94.9	90.8	92.6	97.3	88	99.4	97.3	95	97.3
*HGT_OTT_11	HGT	Ottawa, ON, Canada	2011	83.5	86.3	95.5	83	87.4	80.1	87.1	84.1	88.5	98.7	77.7	79.4	83.5	77.2	78.6	86.1	89.4	85.9	87.5	86.3	83.5	80.5	77	88.4	82.2	92.1	82	92.6	89.2	80.1	92.1	95	83.8	79.2	89.9	85.3	89.3	86.8	91.8	93.8	84.5	80.5	80.1	94.6	89.7	82.4
*HGT_OTT_12	HGT	Ottawa, ON, Canada	2012	-9999	-9999	-9999	-9999	-9999	-9999	-9999	107.4	-9999	-9999	-9999	-9999	-9999	-9999	-9999	-9999	-9999	103.9	-9999	105	-9999	-9999	94	-9999	-9999	-9999	-9999	-9999	95.7	-9999	92.4	-9999	-9999	-9999	-9999	-9999	-9999	-9999	103.9	-9999	-9999	-9999	-9999	-9999	-9999	-9999
*HGT_PEI_11	HGT	Charlottetown, PEI, Canada	2011	87.9	99.8	98.7	96.2	93.2	103.9	105.7	110.4	101	103.1	98.7	97.4	96.3	93.8	87.8	95.5	94.8	99.4	93.6	96.7	95.6	99.6	89.6	93.6	90.9	112.9	96.5	95.6	93.8	94.4	85	96.9	92.3	90.5	99.1	92.4	106.9	107.2	90.9	93	89.1	96.4	88.2	94.8	101.7	96.4
*HGT_PEI_12	HGT	Charlottetown, PEI, Canada	2012	-9999	-9999	-9999	-9999	-9999	-9999	-9999	108.6	-9999	-9999	-9999	-9999	-9999	-9999	-9999	-9999	-9999	100	-9999	91.3	-9999	-9999	97.5	-9999	-9999	-9999	-9999	-9999	96.3	-9999	93.6	-9999	-9999	-9999	-9999	-9999	-9999	-9999	93.5	-9999	-9999	-9999	-9999	-9999	-9999	-9999
*YLD_NOR_10	YLD	Normandin, QC, Canada	2010	2289	2085	1583	1094	1201	1132	2289	2153	2017	1612	1904	2247	1565	1827	1640	656	2381	2879	1333	1590	2271	880	1575	2417	1468	1328	1940	992	1619	1233	1774	1389	1320	1992	1339	1270	1220	1403	2082	2304	1825	2408	1208	2445	1232	1360
*YLD_NOR_12	YLD	Normandin, QC, Canada	2012	-9999	-9999	-9999	-9999	-9999	-9999	-9999	4361	-9999	-9999	-9999	-9999	-9999	-9999	-9999	-9999	-9999	5155	-9999	4117	-9999	-9999	4517	-9999	-9999	-9999	-9999	-9999	4328	-9999	3949	-9999	-9999	-9999	-9999	-9999	-9999	-9999	4172	-9999	-9999	-9999	-9999	-9999	-9999	-9999
*YLD_OTT_10	YLD	Ottawa, ON, Canada	2010	3848	3005	3149	3226	3615	3126	3030	4356	2647	3162	3535	2939	2945	2912	3303	2168	2520	2013	3132	3066	2394	2043	3231	3247	3299	3735	2682	3314	3304	3350	3880	3462	3368	3198	2517	2818	3875	2871	2895	2994	2915	3069	3802	1766	2633	2648
*YLD_OTT_11	YLD	Ottawa, ON, Canada	2011	2714	2523	3076	2312	2138	2291	2939	2185	3164	3270	2078	2798	2045	1694	2242	2915	3066	2475	2787	3441	2250	2203	2019	2849	3142	2431	3201	2829	2237	1844	3101	2637	2400	2448	2966	1955	2700	2235	2420	3167	2851	1641	1800	2054	2429	1997
*YLD_OTT_12	YLD	Ottawa, ON, Canada	2012	-9999	-9999	-9999	-9999	-9999	-9999	-9999	3729	-9999	-9999	-9999	-9999	-9999	-9999	-9999	-9999	-9999	4399	-9999	3992	-9999	-9999	4500	-9999	-9999	-9999	-9999	-9999	3433	-9999	4732	-9999	-9999	-9999	-9999	-9999	-9999	-9999	4665	-9999	-9999	-9999	-9999	-9999	-9999	-9999
*YLD_PEI_11	YLD	Charlottetown, PEI, Canada	2011	2983	3226	3329	2653	2918	2368	3500	2681	3056	3081	2981	2808	2626	3075	2882	3243	3128	3358	2343	2769	3101	3329	3378	3177	3643	2730	3312	3591	2628	3179	3036	3407	2908	3176	2870	3098	3359	3142	3283	3483	3231	3511	2935	2968	2202	3332
*YLD_PEI_12	YLD	Charlottetown, PEI, Canada	2012	-9999	-9999	-9999	-9999	-9999	-9999	-9999	2947	-9999	-9999	-9999	-9999	-9999	-9999	-9999	-9999	-9999	3866	-9999	3686	-9999	-9999	3696	-9999	-9999	-9999	-9999	-9999	3474	-9999	3257	-9999	-9999	-9999	-9999	-9999	-9999	-9999	3416	-9999	-9999	-9999	-9999	-9999	-9999	-9999
*TWT_NOR_12	TWT	Normandin, QC, Canada	2012	-9999	-9999	-9999	-9999	-9999	-9999	-9999	57.8	-9999	-9999	-9999	-9999	-9999	-9999	-9999	-9999	-9999	58	-9999	57	-9999	-9999	57.6	-9999	-9999	-9999	-9999	-9999	56.8	-9999	59.2	-9999	-9999	-9999	-9999	-9999	-9999	-9999	59.7	-9999	-9999	-9999	-9999	-9999	-9999	-9999
*TWT_OTT_10	TWT	Ottawa, ON, Canada	2010	49.9	51.4	53	52.6	50.4	51.1	54.2	51.5	52.3	52.3	49.8	47.1	50.6	46.6	48.4	52.9	49.2	50.1	51.9	47	52	51.6	46.9	50.5	50.4	51.6	49.7	42.8	48.4	49.6	50.8	47.1	51.3	47.1	49.9	52	51.3	51	50.6	52.2	48.2	49.1	48.8	50.2	49.4	49.1
*TWT_OTT_11	TWT	Ottawa, ON, Canada	2011	51.1	55.6	49.1	50.5	53.3	55.3	55	52.3	54.4	47.8	50.7	49.2	47.2	49.6	52.2	51.3	47.6	52.6	50.6	50.7	54.3	49.7	50.2	51.2	56.4	53.2	51.6	49.4	51.2	49.7	52.2	50.9	51.9	53.3	52.2	51.9	47.2	49.8	50	48.7	53.8	51.4	55.8	53.1	47.9	53.6
*TWT_OTT_12	TWT	Ottawa, ON, Canada	2012	-9999	-9999	-9999	-9999	-9999	-9999	-9999	58.9	-9999	-9999	-9999	-9999	-9999	-9999	-9999	-9999	-9999	59.1	-9999	60	-9999	-9999	57.8	-9999	-9999	-9999	-9999	-9999	53	-9999	57	-9999	-9999	-9999	-9999	-9999	-9999	-9999	58.2	-9999	-9999	-9999	-9999	-9999	-9999	-9999
*TWT_PEI_11	TWT	Charlottetown, PEI, Canada	2011	45.7	40.1	41.2	42.3	45.9	42.9	41.2	38.7	44.6	42.3	43	42.7	41.4	41.2	49.2	45.8	43	43.5	43.4	40.7	39.3	43	44.8	45	44.1	44.6	44.5	45.1	40.4	44.3	43.7	44.4	43.8	44.3	42.1	47.6	40	45.5	47	43.9	48	46.5	44.2	39.3	44.4	44.6
*TWT_PEI_12	TWT	Charlottetown, PEI, Canada	2012	-9999	-9999	-9999	-9999	-9999	-9999	-9999	48.9	-9999	-9999	-9999	-9999	-9999	-9999	-9999	-9999	-9999	48.7	-9999	46.7	-9999	-9999	48.4	-9999	-9999	-9999	-9999	-9999	48.2	-9999	48	-9999	-9999	-9999	-9999	-9999	-9999	-9999	49.3	-9999	-9999	-9999	-9999	-9999	-9999	-9999
*LDG_OTT_10	LDG	Ottawa, ON, Canada	2010	0	0.06	0.06	0	0.06	0.13	0.36	0	0	0	0.06	0	0	0	0	0.06	0.36	0.06	0	0	0	0.06	0	0.06	0	0	0	0.13	0	0	0	0	0	0.13	0.13	0.36	0	0	0	0	0	0	0.13	0	0	0
*LDG_OTT_11	LDG	Ottawa, ON, Canada	2011	1.03	2.91	1.04	6.55	0.36	2.77	3.39	4.61	0.32	3.17	3.58	0	4.03	4.43	2.58	1.25	5.05	1.06	1.75	2.41	2.03	1.06	1.96	1.38	0.56	0.89	0.55	2.32	1.37	3.29	3.99	1.25	2.91	2.65	1.36	2.27	2.91	4.08	6.08	1.87	1.46	6.67	3.79	0.49	0.43	3.2
*LDG_PEI_12	LDG	Charlottetown, PEI, Canada	2012	-9999	-9999	-9999	-9999	-9999	-9999	-9999	7.7	-9999	-9999	-9999	-9999	-9999	-9999	-9999	-9999	-9999	3.95	-9999	6.16	-9999	-9999	4.01	-9999	-9999	-9999	-9999	-9999	7.64	-9999	6.7	-9999	-9999	-9999	-9999	-9999	-9999	-9999	6.45	-9999	-9999	-9999	-9999	-9999	-9999	-9999
*OIL_NOR_12	Oil	Normandin, QC, Canada	2012	-9999	-9999	-9999	-9999	-9999	-9999	-9999	8.32	-9999	-9999	-9999	-9999	-9999	-9999	-9999	-9999	-9999	5.99	-9999	5.22	-9999	-9999	7.06	-9999	-9999	-9999	-9999	-9999	7.25	-9999	7.57	-9999	-9999	-9999	-9999	-9999	-9999	-9999	3.86	-9999	-9999	-9999	-9999	-9999	-9999	-9999
*OIL_OTT_11	Oil	Ottawa, ON, Canada	2011	8.36	6.55	6.65	5.85	8.44	6.52	8.18	8.14	6.99	7.95	6.98	7.14	6.64	6.74	7.95	7.53	7.88	7.28	6.41	6.38	6.08	7.78	7.53	6.73	7.37	6.13	7.52	6.92	7.85	5.77	7.36	6.67	7.36	7.44	6.75	8.24	6.67	8.41	5.28	6.71	7.46	7.64	6.91	6.42	6.37	6.49
*OIL_OTT_12	Oil	Ottawa, ON, Canada	2012	-9999	-9999	-9999	-9999	-9999	-9999	-9999	8.19	-9999	-9999	-9999	-9999	-9999	-9999	-9999	-9999	-9999	6.92	-9999	6.96	-9999	-9999	8.14	-9999	-9999	-9999	-9999	-9999	8.81	-9999	8.28	-9999	-9999	-9999	-9999	-9999	-9999	-9999	5.75	-9999	-9999	-9999	-9999	-9999	-9999	-9999
*OIL_PEI_11	Oil	Charlottetown, PEI, Canada	2011	8.5	6.95	6.54	9.28	5.71	7.43	8.77	9.38	7.05	8.56	7.05	7.29	6.82	6.39	8.58	7.84	8.14	7.58	6.92	6.5	6.58	8.26	7.79	6.79	7.79	6.38	7.74	7.65	8.72	6	7.93	7.1	7.85	7.44	6.65	9.03	6.97	9.88	5.58	7.21	7.87	7.85	7.21	6.13	6.77	6.76
*OIL_PEI_12	Oil	Charlottetown, PEI, Canada	2012	-9999	-9999	-9999	-9999	-9999	-9999	-9999	9.78	-9999	-9999	-9999	-9999	-9999	-9999	-9999	-9999	-9999	7.88	-9999	7.1	-9999	-9999	8.13	-9999	-9999	-9999	-9999	-9999	7.99	-9999	7.71	-9999	-9999	-9999	-9999	-9999	-9999	-9999	5.13	-9999	-9999	-9999	-9999	-9999	-9999	-9999
*PRT_NOR_12	PRT	Normandin, QC, Canada	2012	-9999	-9999	-9999	-9999	-9999	-9999	-9999	15.32	-9999	-9999	-9999	-9999	-9999	-9999	-9999	-9999	-9999	15.02	-9999	15.33	-9999	-9999	15.58	-9999	-9999	-9999	-9999	-9999	17.48	-9999	16.28	-9999	-9999	-9999	-9999	-9999	-9999	-9999	16.06	-9999	-9999	-9999	-9999	-9999	-9999	-9999
*PRT_OTT_11	PRT	Ottawa, ON, Canada	2011	16.93	19.23	19.52	16.83	18.27	20.43	18.38	17.71	15.92	17.71	17.34	17.61	17.24	16.73	20.19	18.36	17.13	17.78	19.27	18.94	17.4	17.47	16.47	18.41	18.53	19.29	17.25	19.06	18.51	20.32	18.87	19.18	18.95	18.29	17.16	17.9	18.09	18.64	19.53	20.06	18.53	18.24	19.68	16.97	19.3	19.2
*PRT_OTT_12	PRT	Ottawa, ON, Canada	2012	-9999	-9999	-9999	-9999	-9999	-9999	-9999	18	-9999	-9999	-9999	-9999	-9999	-9999	-9999	-9999	-9999	16.83	-9999	16.87	-9999	-9999	16.24	-9999	-9999	-9999	-9999	-9999	17.73	-9999	16.92	-9999	-9999	-9999	-9999	-9999	-9999	-9999	17.31	-9999	-9999	-9999	-9999	-9999	-9999	-9999
*PRT_PEI_11	PRT	Charlottetown, PEI, Canada	2011	16.27	15.39	15.67	16.81	14.36	16.53	16.07	15.52	13.37	15.07	14.96	15.13	14.39	14.82	18.08	16.04	15.27	15.48	17.2	15.34	15.14	15.71	14.84	15.93	15.64	16.53	15.53	15.31	17.27	18.18	15.42	15.58	16.49	15.92	15	16.42	15.31	15.73	15.6	16.26	16.93	16.63	16.77	15.38	17.12	16.16
*PRT_PEI_12	PRT	Charlottetown, PEI, Canada	2012	-9999	-9999	-9999	-9999	-9999	-9999	-9999	12.4	-9999	-9999	-9999	-9999	-9999	-9999	-9999	-9999	-9999	12.76	-9999	12.36	-9999	-9999	12.69	-9999	-9999	-9999	-9999	-9999	14.45	-9999	13.1	-9999	-9999	-9999	-9999	-9999	-9999	-9999	12.53	-9999	-9999	-9999	-9999	-9999	-9999	-9999
*KWT_NOR_12	KWT	Normandin, QC, Canada	2012	-9999	-9999	-9999	-9999	-9999	-9999	-9999	35.2	-9999	-9999	-9999	-9999	-9999	-9999	-9999	-9999	-9999	34.8	-9999	33.6	-9999	-9999	32.2	-9999	-9999	-9999	-9999	-9999	31.1	-9999	34.6	-9999	-9999	-9999	-9999	-9999	-9999	-9999	33.6	-9999	-9999	-9999	-9999	-9999	-9999	-9999
*KWT_OTT_10	KWT	Ottawa, ON, Canada	2010	37.9	38.2	41.3	39.2	35.2	38.2	38.4	37.3	37.6	35.1	39.5	35.7	32.7	39.5	30.8	50.3	38.3	42.2	35.5	32.1	40.7	34.1	41.2	38.7	36.7	33.6	42	31.2	35	41.9	37	39	37.8	37.2	35.7	33.4	39.3	34	36.1	32.1	45.3	33.9	43.6	41.1	37.7	35.6
*KWT_OTT_11	KWT	Ottawa, ON, Canada	2011	36.3	34.2	36.3	31.7	42.7	31.7	32.5	32.8	39.3	34.5	35.9	33	33.1	33.1	34.6	33.8	34.5	33.4	37.4	35.1	38.9	34.5	34.1	33.4	37.8	35.9	33.7	32.4	36	32.2	33.3	32.7	33	33.2	36.1	37	32.6	35.5	32.7	35.3	37.4	33.1	27.6	32	30.9	30.9
*KWT_OTT_12	KWT	Ottawa, ON, Canada	2012	-9999	-9999	-9999	-9999	-9999	-9999	-9999	28.4	-9999	-9999	-9999	-9999	-9999	-9999	-9999	-9999	-9999	32.4	-9999	33.4	-9999	-9999	30.2	-9999	-9999	-9999	-9999	-9999	25.7	-9999	32.8	-9999	-9999	-9999	-9999	-9999	-9999	-9999	31.9	-9999	-9999	-9999	-9999	-9999	-9999	-9999
*KWT_PEI_11	KWT	Charlottetown, PEI, Canada	2011	35.4	31.8	30.5	33.4	33.1	34.5	28.3	28.4	29.7	33.1	32.1	30.9	30.1	31.6	36.6	28.9	31.9	31.8	38.2	32.8	36.3	35.3	32.2	26.4	29.6	30.2	32.1	33.4	28.9	34	35.9	31.3	34.6	31.7	33.5	34.6	29.1	30.1	31.4	30.3	29.8	28.3	27.9	32.1	40.4	26.3
*KWT_PEI_12	KWT	Charlottetown, PEI, Canada	2012	-9999	-9999	-9999	-9999	-9999	-9999	-9999	32.5	-9999	-9999	-9999	-9999	-9999	-9999	-9999	-9999	-9999	37.8	-9999	40.7	-9999	-9999	35.5	-9999	-9999	-9999	-9999	-9999	34.1	-9999	40	-9999	-9999	-9999	-9999	-9999	-9999	-9999	38	-9999	-9999	-9999	-9999	-9999	-9999	-9999
*UDH_NOR_12	UDH	Normandin, QC, Canada	2012	-9999	-9999	-9999	-9999	-9999	-9999	-9999	5.82	-9999	-9999	-9999	-9999	-9999	-9999	-9999	-9999	-9999	2.6	-9999	0.92	-9999	-9999	0.24	-9999	-9999	-9999	-9999	-9999	1.92	-9999	0.56	-9999	-9999	-9999	-9999	-9999	-9999	-9999	0.88	-9999	-9999	-9999	-9999	-9999	-9999	-9999
*UDH_OTT_10	UDH	Ottawa, ON, Canada	2010	1.88	1.09	4.13	1.63	0.77	1.3	4.67	4.58	3.04	0.47	0.04	2.02	0.83	0.92	0.31	0.06	0.63	0.18	0.2	0.22	1.57	0.96	0.08	0.16	0.77	0	0.65	0.78	0.82	2.15	1.75	0.89	1.94	0.04	0.31	0	0.14	0.47	1.15	2.68	0.24	3.23	10.34	2.52	1.56	8.17
*UDH_OTT_11	UDH	Ottawa, ON, Canada	2011	0.68	0.43	0.34	0.3	0.33	1.22	4.06	5.57	0.75	0.95	0	1.07	0.14	1.01	0.36	0.18	0.16	0.93	0.38	0.08	0.36	0.58	0.06	0.81	0.3	0.86	0.14	0.46	0.56	0.75	0.28	0.4	0.3	0.22	0.39	0.08	0.26	1.15	0.27	1.06	0.69	1.4	0.87	0.08	0.53	0.35
*UDH_OTT_12	UDH	Ottawa, ON, Canada	2012	-9999	-9999	-9999	-9999	-9999	-9999	-9999	2.82	-9999	-9999	-9999	-9999	-9999	-9999	-9999	-9999	-9999	0.28	-9999	0.3	-9999	-9999	0.3	-9999	-9999	-9999	-9999	-9999	1.6	-9999	1.09	-9999	-9999	-9999	-9999	-9999	-9999	-9999	0.8	-9999	-9999	-9999	-9999	-9999	-9999	-9999
*UDH_PEI_11	UDH	Charlottetown, PEI, Canada	2011	0.08	0.14	0.04	0.3	0.22	0.28	0.6	1.76	0.7	0.02	0.28	0.12	0.22	0.36	0.16	0.08	0.3	0.1	0.14	0.34	0.4	0.46	0	0.06	0.92	0.56	0	0.24	0.16	0.4	0.06	0.06	0.2	0	0.2	0.18	0.04	0.72	0.12	0.24	0	0.56	2.12	0.04	0.3	0.46
*UDH_PEI_12	UDH	Charlottetown, PEI, Canada	2012	-9999	-9999	-9999	-9999	-9999	-9999	-9999	2.34	-9999	-9999	-9999	-9999	-9999	-9999	-9999	-9999	-9999	0.15	-9999	0	-9999	-9999	0	-9999	-9999	-9999	-9999	-9999	0.54	-9999	0.04	-9999	-9999	-9999	-9999	-9999	-9999	-9999	0.26	-9999	-9999	-9999	-9999	-9999	-9999	-9999
[truncated: 161 more columns]

## Sheet: DaEx
Trt	Trt	Site	Yr	DxE_1	DxE_2	DxE_3	DxE_4	DxE_5	DxE_7	DxE_8	DxE_9	DxE_10	DxE_11	DxE_12	DxE_13	DxE_14	DxE_15	DxE_16	DxE_17	DxE_18	DxE_20	DxE_21	DxE_22	DxE_23	DxE_24	DxE_25	DxE_27	DxE_28	DxE_29	DxE_30	DxE_31	DxE_33	DxE_34	DxE_35	DxE_36	DxE_37	DxE_38	DxE_39	DxE_40	DxE_41	DxE_42	DxE_43	DxE_44	DxE_45	DxE_46	DxE_48	DxE_49	DxE_50	DxE_51
*HED_HILL	HED	Ottawa (hills)	2010	55	56	52	54	53	56	56	63	52	51	50	56	55	56	55	58	51	50	51	52	51	52	52	51	60	52	52	52	56	54	52	55	51	58	58	52	51	51	52	57	56	51	53	57	51	55
*HED_PLOT	HED	Ottawa (plots)	2010	45	45	42	44	47	47	47	44	46	43	37	45	47	44	47	49	47	40	40	35	42	46	40	38	46	46	40	43	49	43	44	46	35	47	46	44	43	48	40	50	38	44	43	41	44	41
*HGT_HILL	HGT	Ottawa (hills)	2010	79.4	85.4	92.6	74.4	86	82.8	85.6	82.6	83.6	83.8	83.6	80.6	98.6	83.6	94.2	90.6	82.6	74.2	72.4	79.6	85.4	84.4	81.2	83.2	87	93	82.4	96.4	82	80.8	84.4	80	74.4	87.4	83.4	87.2	82.8	84.8	83	85	80	81.4	88.6	76.2	73.8	87.6
*HGT_PLOT	HGT	Ottawa (plots)	2010	71	82.2	91.6	72.4	67	75.4	78.2	72.8	71	64.4	71.7	65.4	78.2	69.2	79.3	73.7	65.6	58.6	61.4	73.4	68.3	68.4	73.4	69	74	69.3	73	70	79.6	68	81.2	68.2	61	59	67	77.3	61.4	61.2	78.2	71.8	60.3	66.3	81.2	72	67.3	69.8
*LDG_HILL	LDG	Ottawa (hills)	2010	4	8	8	7	9	3	2	7	7	7	5	2	5	7	9	8	5	2	4	8	9	8	5	3	8	2	8	8	9	9	8	8	7	8	9	4	4	9	9	9	4	2	3	8	9	6
*LDG_PLOT	LDG	Ottawa (plots)	2010	2	7	8	2	4	9	5	6	6	1	2	2	6	2	9	7	3	0	0	6	1	5	1	1	9	0	5	4	9	4	7	9	0	1	5	9	1	5	9	8	0	1	3	3	8	2
*OIL	OIL	Ottawa (plots)	2010	8.3	8.5	7	5.7	7.5	6.1	10	6.8	7.8	6.9	9	8.5	6.6	6.9	8.9	7.2	7	9.2	9.1	8.2	7.9	8.2	7.5	9.1	4.9	6.7	8.5	8.9	6.6	5.9	7.3	7.6	10	8	6.4	5.9	9.2	7.3	9.1	8.1	9.7	6.6	9	9.7	8.2	8.4
*PRT	PRT	Ottawa (plots)	2010	23.9	22.9	22.9	21.9	21.6	22.4	21.4	21	21	21	20.7	21.1	21.8	22.1	20.4	22.9	19.4	23.5	20.5	21.1	21.1	20.5	20	21.8	21.2	20.6	21.1	21.4	22.4	22.7	20.4	22.1	20.2	21.9	22.9	21	19.7	20.6	20.1	20.9	20.3	21.9	21.1	19.9	20.3	19.1
*LINOLEIC	LLIC	Ottawa (plots)	2010	40.8042	36.4983	44.1205	48.2073	44.5552	49.161	35.2492	45.1632	39.9079	39.4508	41.3497	42.2542	43.8832	39.9077	41.1897	42.0968	43.3905	40.7329	36.8541	36.9	43.2862	37.9188	42.1988	35.4597	41.8123	48.9486	41.3522	38.0919	46.2711	42.3245	38.2745	43.3577	37.9905	42.7972	47.0642	44.911	39.2781	39.8321	37.4348	37.8273	35.3548	42.348	43.0388	38.5654	40.4822	40.5763
*LINOLENIC	LNIC	Ottawa (plots)	2010	1.18588	1.13178	1.56385	1.55853	1.40065	2.02677	1.01062	1.71123	1.55228	1.41211	1.33676	1.65562	1.21246	1.15876	1.10343	1.36285	1.30714	1.57521	1.24182	1.17166	1.26425	1.24872	1.40871	0.987236	1.39412	1.22117	1.14318	1.10995	1.80497	1.44773	1.16107	1.44234	0.936187	1.82476	1.88449	1.47167	1.14336	1.34561	1.13488	1.35977	1.32593	1.69251	1.02348	1.2673	1.1686	1.10911
*OLEIC	OLIC	Ottawa (plots)	2010	34.4548	38.3922	30.0041	26.3752	32.5053	23.3984	39.5354	29.0016	35.3809	35.0411	33.2024	31.5007	29.5238	34.3448	34.4625	31.3299	28.7544	34.5992	38.1531	37.2613	30.51	35.6777	31.8261	39.2961	31.9423	26.7495	34.8035	37.0641	28.3453	30.6746	36.7672	32.4852	38.2277	31.4912	27.1883	30.1023	37.9067	33.6865	37.8117	36.5381	39.8901	31.4581	34.4319	36.4855	36.4964	34.2772
*PALMITIC	PLMC	Ottawa (plots)	2010	21.7064	21.5491	22.5894	21.9613	19.2563	24.1949	21.6801	22.5586	20.4199	22.6525	21.3974	22.7001	23.9097	20.8306	21.2698	23.1681	23.3742	20.3702	20.6762	22.0351	22.797	22.8954	22.6115	21.305	22.8707	21.43	20.0732	20.9006	22.1299	23.6175	21.7237	19.8841	19.4897	21.8444	22.2117	21.4262	19.0502	23.3156	21.3917	21.9477	20.0434	22.2309	18.8127	21.1638	19.207	21.0562
*STEARIC	STRC	Ottawa (plots)	2010	1.84871	2.42867	1.72215	1.8976	2.28263	1.21892	2.52477	1.56541	2.73902	1.44349	2.71387	1.88943	1.47091	3.75818	1.9745	2.04231	3.17384	2.72254	3.07471	2.63197	2.14265	2.25934	1.95495	2.95197	1.98053	1.65075	2.62793	2.83345	1.44878	1.93568	2.07354	2.83063	3.35593	2.04245	1.65127	2.08881	2.62161	1.82017	2.22693	2.32715	3.3858	2.27041	2.69316	2.51804	2.64569	2.9812
[truncated: 99 more columns]

## Sheet: TeMa
Trt	Trt	Site	Yr	TeMa_1	TeMa_2	TeMa_3	TeMa_5	TeMa_6	TeMa_8	TeMa_9	TeMa_10	TeMa_12	TeMa_13	TeMa_14	TeMa_15	TeMa_17	TeMa_19	TeMa_21	TeMa_22	TeMa_23	TeMa_24	TeMa_27	TeMa_28	TeMa_30	TeMa_31	TeMa_32	TeMa_33	TeMa_34	TeMa_35	TeMa_36	TeMa_38	TeMa_39	TeMa_40	TeMa_41	TeMa_42	TeMa_44	TeMa_48	TeMa_49	TeMa_50	TeMa_51	TeMa_52	TeMa_53	TeMa_56	TeMa_58	TeMa_59	TeMa_60	TeMa_61	TeMa_62	TeMa_63
*AB920_BGF	BGF	Aberdeen, ID, USA	1992	5.8	5.5	4.5	5.8	5.3	5.2	5.3	5.7	5.1	5.5	5.1	5.5	5.6	5.9	4.7	5.2	5.3	5.5	5.6	6.2	5.8	5.5	4.5	5.2	5.1	5.3	5.4	4.5	6.3	5.1	5.4	5.6	5.5	5.2	5.4	5.8	6.1	5.2	5.7	4.4	5.6	4.5	5.3	5.7	4.8	6
*AB944_BGF	BGF	Aberdeen, ID, USA	1994	-9999	5	4.65	4.89	4.94	4.78	4.99	4.37	5.03	4.85	4.83	4.93	4.87	4.12	4.83	4.23	4.18	4.01	4.81	4.43	4.4	3.79	4.63	3.87	3.84	4.23	4.28	4.26	4.97	4	4.44	4.41	4.39	4.36	4.32	3.98	5.31	4.84	4.98	4.07	4.6	3.93	4.46	4.49	4.84	4.98
*OT931_BGF	BGF	Ottawa, Canada	1993	5.55	5.57	4.48	-9999	6.4	5.37	6.4	5.89	5.48	5.9	5.83	5.78	6.05	5.69	5.19	6.13	6.1	5.55	5.15	5.93	5.79	5.25	4.98	5.97	5.85	6.22	5.61	5.17	6.35	6.2	6.6	6.39	6.15	5.85	6.38	6.66	6.51	6.23	-9999	5.48	5.84	5.75	-9999	7.13	5.13	6.41
*OT944_BGF	BGF	Ottawa, Canada	1994	5.48	5.23	5.3	5.38	5.74	4.88	4.65	5.78	5.5	5.82	5.41	5.16	5.11	5.82	5.23	5.17	4.46	5.23	5.39	4.95	5.23	5.29	5.33	5.08	4.9	5.37	5.52	4.8	5.54	5.26	5.38	5.45	5.39	5.59	5.55	5.43	5.8	-9999	5.54	-9999	5.56	4.53	4.88	5.47	5.31	5.79
*OT961_BGF	BGF	Ottawa, Canada	1996	5.47	4.99	5.38	4.36	4.96	4.91	5.43	5.46	4.15	5.58	5.09	4.52	5.4	4.9	5.55	4.25	5.82	5.11	5.02	4.74	4.92	4.54	4.77	5.44	5.47	5.36	5.22	5.09	5.28	4.73	5.59	4.96	5.93	4.77	5.08	5.16	5.71	5.13	5.17	5.2	5.62	5.33	5.04	5.86	4.93	5.43
*AB964_BGL	BGL	Aberdeen, ID, USA	1996	5.03	5.29	4.81	5.34	5.54	5.27	5.06	5.25	4.93	5.38	5.39	4.98	5.25	5.33	5.24	5	5.2	5.14	5.45	5.35	5.35	5.18	4.98	5.1	5.16	5.18	5.16	5.12	5.29	5.22	5.51	5.05	5.37	5.24	5.57	5.28	5.77	5.32	5.13	4.88	5.18	4.82	5.26	5.24	4.91	5.58
*AB974_BGL	BGL	Aberdeen, ID, USA	1997	5.32	5.25	5.19	5.42	5.41	5.33	5.49	5.32	5.11	5.4	5.51	5.24	5.19	5.39	5.16	5.27	5.29	5.29	5.37	5.26	5.34	5.2	5.13	5.41	5.05	5.26	5.24	5.06	5.47	5.23	5.35	5.24	5.3	5.17	5.45	5.65	5.56	5.35	5.32	4.92	5.28	5.01	5.21	5.3	5.02	5.61
*OT964_BGL	BGL	Ottawa, Canada	1996	6.33	5.9	6.17	6.95	6.39	6.33	6.25	6.31	6.19	6.87	7.07	6.1	6.61	6.78	6.15	6.12	6.6	6.58	6.61	6.44	6.38	6.26	5.98	6.19	5.85	6.17	6.74	6.07	6.65	6.77	6.64	6.31	6.26	6.09	6.94	6.96	7.04	6.31	6.35	6.06	6.12	5.96	6.11	6.79	6.04	7.18
*OT974_BGL	BGL	Ottawa, Canada	1997	5.41	5.5	5.06	5.55	5.58	5.32	5.3	5.61	5.16	5.76	5.49	5.45	5.43	5.56	5.07	5.39	5.55	5.59	5.6	5.51	5.46	5.38	4.98	5.22	5.06	5.32	5.45	5.27	5.62	5.48	5.52	5.31	5.44	5.36	5.52	5.63	5.58	5.08	5.39	4.91	5.31	5.15	5.45	5.51	5.16	5.66
*SK961_BGL	BGL	Saskatoon, Canada	1996	6.65	5.8	5.44	6.32	6	5.5	6.17	5.71	5.71	6.06	6.06	5.68	5.55	5.44	5.74	5.07	5.78	5.41	5.77	5.56	5.36	5.35	5.49	5.11	5.14	5.38	5.32	5.47	6.01	5.54	5.67	5.57	5.76	5.49	5.93	5.55	5.89	5.67	5.65	4.99	5.64	5.47	5.62	5.78	4.76	6.03
*SK974_BGL	BGL	Saskatoon, Canada	1997	5.1	5.45	5.26	5.85	5.48	5.24	5.19	5.15	5.16	5.18	5.19	4.92	5.2	5.23	5.37	5.27	5.32	5.23	5.49	4.88	5.14	4.97	4.99	5.14	5.19	5.07	5.01	4.82	5.17	5.07	5.15	5.13	5.51	4.74	5.15	5.05	5.58	5.27	5.43	5.09	4.77	4.84	4.84	5.38	4.8	5.74
*AB944_HED	HED	Aberdeen, ID, USA	1994	60.33	58	61.33	62	62	61	60.67	61	62.67	58.33	61.67	59.67	62	59.67	61.67	61	60.33	60	63	60.67	59.67	58.67	62.33	61.33	64	61	60.33	60.67	60.67	61.33	61.33	60.67	61.33	61	61.67	61	61	62.67	62	59.33	59.33	60	60.67	62	61	61.33
*AB954_HED	HED	Aberdeen, ID, USA	1995	61.67	58.67	64	63.67	64	64.33	62.67	62.67	65	58.67	64.33	59.67	65.67	60	66.33	61	60	59.33	63	58.67	59	58	65	62	67.33	63.67	59.67	64	61	62.67	64.33	60.67	63	60	63.67	59.67	62.67	65.67	63.67	62	60.33	63.67	60.67	63.33	62	60.67
*AB964_HED	HED	Aberdeen, ID, USA	1996	73.67	70.33	72.67	74	74	73.33	73.67	73.33	74.33	68.67	73.67	72	73	71	74.33	71.33	71	70.67	73.67	69.33	70	69.67	73	72.33	76	73.67	70.33	73.33	70.33	74	72.67	71	75	70.67	72.33	73	75.33	75.33	74.33	69.67	72	73.33	73	72.33	72	73.33
*AB974_HED	HED	Aberdeen, ID, USA	1997	71.33	68.67	69	71.67	70.67	69	69.67	70	71	68	70	69	71.67	69	72.33	69.33	69.67	69	71.67	69	67	67.33	71.33	69.67	73.67	70.67	69.33	71	70	70.33	70	68	73	69	71	69.67	73	73	71.33	67.67	69.67	70	69.67	71.67	70	70.33
*OT954_HED	HED	Ottawa, Canada	1995	58.33	56.67	59.33	61	61.67	59	59	60	60.67	57.67	60	59	62	59	61.5	58.33	58.67	58.33	60.33	58.33	58.33	57.67	59.67	59	62.33	60.67	59.67	60	59	60	60	59	60.33	59.33	59.33	58.33	60.33	61	61	58.33	59.33	58.67	60	60.33	59.67	60
*OT964_HED	HED	Ottawa, Canada	1996	50	48.33	50	53.67	53.67	50	50.33	52	52.33	48	52.33	50.33	54	50	53.67	49.67	50	51	52.67	49.67	49	48	52.67	52	55.33	53	52	52.33	49.33	53	52.67	51.33	52.33	52	52	50.67	52	53	52.67	48	50.67	50.67	52.33	52	52	52.33
*OT974_HED	HED	Ottawa, Canada	1997	59	59	60	61	63	59	59.5	59	61	58.5	63	58.5	63	60	62	60.5	58.5	59	61	59	59	60	59.5	61.5	60.5	59.5	59	61.5	58.5	59.5	59	59	62	58.5	60.5	60	60.5	62	60	61	58.5	59.5	59	60	59	60
*SK954_HED	HED	Saskatoon, Canada	1995	57	55.5	56	59.5	60	58	56.5	58	59.5	57	59.5	55.5	60	57.5	59	56.5	57	57	60	56.5	57.5	56.5	58	56	61	60	58	60	57.5	59.5	59	59.5	60.5	58	57.5	58	59	60	61.5	55.5	57	57.5	59.5	60	60	57.5
*SK964_HED	HED	Saskatoon, Canada	1996	51	51	51	55	56.5	51.5	51	53.5	53	51.5	54.5	51	56	53	55	51.5	51.5	53	54.5	52	51	51.5	52	51.5	55.5	55.5	52	54	53	54.5	55	54.5	55	53.5	52	51.5	54.5	55	55.5	51.5	53	52	53	54	54.5	53.5
*SK974_HED	HED	Saskatoon, Canada	1997	56.5	55	56	59.5	60	56.5	56	56	56.5	56	58	56	58.5	57	57.5	56	56.5	56	57.5	56	56.5	55.5	57.5	56.5	60	59	56	58.5	56	58	59	57	59.5	56.5	56	56	59	59	59	56	56.5	56.5	58	58	58.5	56
*AB944_HGT	HGT	Aberdeen, ID, USA	1994	111.76	112.61	115.99	115.15	112.61	99.91	106.68	103.29	110.91	91.44	105.83	113.45	110.07	102.45	93.98	99.06	107.53	99.91	110.07	99.91	95.67	102.45	110.91	99.06	102.45	97.37	107.53	103.29	110.07	101.6	99.06	109.22	104.14	104.99	106.68	108.37	93.98	111.76	110.91	97.37	110.07	95.67	96.52	105.83	113.45	104.99
*AB954_HGT	HGT	Aberdeen, ID, USA	1995	133	117	132	120.33	132.67	105.33	128.67	111.67	122	111.67	125.33	124.33	121.67	112.67	116	110	114.33	119.33	126.33	110	99.33	113.33	122	120.33	123.67	117.67	124	131	128.67	116.67	122	115.33	121	118.67	117	114.33	109.33	126	122.67	115	120	111	107.67	115.33	117.67	124
*AB964_HGT	HGT	Aberdeen, ID, USA	1996	111.67	113.67	112.67	119.33	114.33	100	107.33	106.67	112.33	99	111	110	112.67	116	105.33	103.33	109.33	112.67	111	101.67	97.33	106.67	111	103.33	113.33	105	110.33	112	114.33	104.33	97	107.67	112.67	105	107.67	114	107.67	118	114.33	90.67	112.67	97.33	104.33	98.33	113.33	114.33
*AB974_HGT	HGT	Aberdeen, ID, USA	1997	125	128.33	133.33	127.5	135.83	110.83	127.5	127.5	125	115.83	120.83	130.83	135	124.17	117.5	110.83	123.33	120	131.67	115	114.17	122.5	120.83	126.67	120.83	116.67	124.17	122.5	120	125.83	110.83	121.67	119.17	113.33	122.5	120.83	113.33	130	118.33	115	121.67	118.33	112.5	118.33	125	118.33
*OT931_HGt	HGT	Ottawa, Canada	1993	120	120	120	120	120	105	110	110	115	110	110	120	120	110	110	110	110	110	110	110	110	110	110	110	110	110	115	115	115	110	110	110	110	110	110	105	105	120	-9999	100	110	100	100	100	105	110
*OT944_HGT	HGT	Ottawa, Canada	1994	115	115	126.67	123.33	125	108.33	111.67	116.67	110	108.33	110	113.33	118.33	113.33	111.67	108.33	111.67	106.67	120	103.33	100	113.33	113.33	111.67	115	111.67	118.33	113.33	115	110	113.33	113.33	113.33	113.33	115	111.67	111.67	118.33	115	106.67	116.67	105	106.67	108.33	115	118.33
*OT954_HGT	HGT	Ottawa, Canada	1995	101.67	99	93	102.33	97.33	88	90.67	96.33	95	89.67	88	98	96.67	95.67	92.33	97.33	92.33	92.33	94.67	92.33	87.33	97.33	94	92.33	91.33	88	91.33	89.67	99	95.67	90	89	90.67	99.67	94	95.67	89.67	95.67	101.67	91.67	100	93	89	97.33	96.33	98.33
*OT964_HGT	HGT	Ottawa, Canada	1996	110	111.67	113.33	110	116.67	96.67	100	105	104.33	95	100	110.67	108.33	97	96.67	105	100	97	110	95	93.33	100	101.67	103.33	103.33	99	108.33	101.67	102.67	100	96.67	100	101.67	101.67	101.33	103.33	93.33	113.33	108.33	96.67	105	96.67	93.33	105	103.33	103.33
*OT974_HGT	HGT	Ottawa, Canada	1997	80.33	79.67	79.67	79.67	83	68.67	73.33	71	74	70.33	67.33	76.67	78.67	73.67	69.33	68.67	70.67	71.67	74.33	66.33	65.33	64.33	76.33	71	71.67	69.33	76.33	74.67	76	74	66.67	72.33	74.33	71.33	77.67	73	71	78.67	79.67	62	73.67	69.67	69	71.33	77.33	76.33
*SK954_HGT	HGT	Saskatoon, Canada	1995	98	100	99.5	99.5	106	92	94	91.5	98	82.5	91	99.5	105	99.5	84	94.5	91	90.5	99.5	87	84	97.5	92	92.5	97	92	105	98.5	95.5	89	91	93	97.5	89	100	92.5	89	106	101	91	104	88	86	95	101.5	103.5
*SK964_HGT	HGT	Saskatoon, Canada	1996	110.5	109.5	115	118	124.5	102	102.5	108.5	115	98.5	112.5	116.5	122.5	107	100.5	98	105.5	104.5	111.5	107.5	96.5	104.5	106.5	106	115	110.5	113	109.5	111	111	105	107.5	107	113.5	109	104	105	120.5	115.5	101.5	111	100	99.5	106	112.5	110.5
*SK974_HGT	HGT	Saskatoon, Canada	1997	107	106	112	111	111.5	100	101.5	91.5	103	94	98	108	111	105.5	89.5	98.5	100	97	102	92	85	107.5	100	104	96.5	100	108.5	102	105.5	96	94	99	98.5	102	103	96	90.5	108.5	104.5	96	106	95.5	93	97.5	105	102
*AB954_KWT	KWT	Aberdeen, ID, USA	1995	39.27	39.3	30.87	37.63	29	26.7	26.27	41.23	29	37.37	27.97	40.27	24.87	38.63	25.5	40.33	39.97	-9999	37.63	34.3	37.3	39.2	28.57	22.3	23.4	28.47	42.77	28.7	40.57	37.73	27.53	39.2	41.73	41.27	28.7	40.8	34.27	31.87	42.6	26.27	41.6	25.57	34.2	37.27	41.7	41.67
*AB964_KWT	KWT	Aberdeen, ID, USA	1996	33.8	38.77	27.67	34.97	27.07	24.6	26	38.9	28.27	34.07	26.53	36.97	24.8	34.87	22.97	38	36.57	35.4	36.17	32.6	33.47	34.17	28.1	19.77	24.03	25.7	38.93	25.13	40.05	34.93	25.03	37.33	37.23	37.03	29.67	38.87	30.9	29.97	41.77	27.03	40.4	23.67	33.03	33.2	40.83	40.13
*AB974_KWT	KWT	Aberdeen, ID, USA	1997	38	38.47	33.23	35.93	31.23	29.7	27.63	39.67	31.27	34.43	28.43	37	28.47	36.77	26.17	38.67	38.93	37.2	37.43	33.4	34.83	39.23	28.87	23.27	27.17	29.77	39.25	28	39.93	36.07	28.27	38.17	37.57	39.13	29.73	39.73	32.9	33.1	41.1	28.4	40.23	26.93	34.7	36.17	39.53	42.2
*OT944_KWT	KWT	Ottawa, Canada	1994	38.5	36.22	33.22	34.06	32.17	31.78	28.45	38.42	32.33	31.89	29.28	36.22	27.45	34.39	30.83	38.39	37.55	33.28	30.5	30.94	31.67	37.28	31.94	22.72	27.5	32.33	38.34	31.72	37.61	35.66	33.72	35.22	39.89	36.67	32.22	34.94	32.05	30	38.78	29.94	39	27.89	32.56	33.33	38.89	39.83
*OT964_KWT	KWT	Ottawa, Canada	1996	33.73	33.87	32.27	31.6	31.4	30.93	25.87	36	28.13	30.4	25.73	32.93	24.4	33.47	26.53	35.6	35.47	31.73	32	31.47	31.07	32.4	33.2	22.53	26	29.6	34.4	29.07	40.4	33.6	28.13	32.8	34.67	35.73	28	34.8	31.2	33.6	36.8	26.93	37.07	25.2	30.53	30.8	37.07	36.13
*OT974_KWT	KWT	Ottawa, Canada	1997	36.4	41.07	35.6	38.13	32.07	33.1	27.73	41.93	31.73	33.6	27.67	35.77	28.4	39.8	29.43	39.67	38.53	39.03	36.7	33.97	36.47	35.77	32.37	23.07	26.53	31.03	41.03	29.4	40.67	37.23	29.73	38.3	41.2	37.43	29.37	40.13	34.77	37.37	44.33	35.1	44.17	28.6	33.37	34.9	41.03	42.2
*SK950_KWT	KWT	Saskatoon, Canada	1995	41.5	39.9	25.5	36.1	26.8	27	24.1	41.2	25.2	35	23.8	39.9	22.3	36.5	24.4	39.5	42.1	37.9	33.7	32.9	33.9	36.6	25	19.4	24.1	27	41.6	26.2	35.2	38.9	23.8	32.5	39.8	40.1	26.9	37.4	34.7	28.7	40.8	23.5	41.4	23.2	34.4	37.2	38.3	40.3
*SK964_KWT	KWT	Saskatoon, Canada	1996	33.55	34.2	25.7	31.5	28.05	24.25	26	34.3	24.8	29.8	20.95	34.45	24.3	29.25	22.7	34.65	32.4	29.6	33.25	29.25	30.1	30.9	24.2	22.35	22.1	24.4	32.2	25.25	38.15	30.85	22.75	31.9	33.3	32	27.1	36.2	30.25	31.65	33	24.7	35.35	22.25	30.85	33.9	36.15	33.85
*SK974_KWT	KWT	Saskatoon, Canada	1997	36.95	37	28.35	33.15	27.8	28.5	25.35	34.65	26.3	29.45	23.75	32.85	22.95	31.5	24.45	34.1	33.15	33.7	33.6	29.55	32.1	31.25	25.05	20.8	22.65	28.35	35.8	25.65	35.4	32.65	23.35	35.8	37.55	32.9	25.55	34.9	32	30.45	35.6	24.55	36.45	25.9	30.85	32.85	35.65	36.05
*AB944_LDG	LDG	Aberdeen, ID, USA	1994	16.67	11.67	22.67	9.33	4.67	5.67	7.33	3	7	11.33	8	7.67	3	36	4	7.33	8.33	9.67	13.67	7.33	5.67	20	14.33	6.67	2.67	7.33	11.67	5	4.67	11	8.33	6.33	4	13.33	8.67	10	7	2.67	6.33	14.67	26.67	6.33	25	15	20	17.67
*AB954_LDG	LDG	Aberdeen, ID, USA	1995	7.67	3	3.33	2.67	1.67	3	2	1	2.33	3	3.67	2.67	3.33	3.67	2	1	1.67	2.67	2.33	1	1	3.67	3	3	3	1.67	5	2.33	2.33	2	2	1.67	2.67	2.67	2.33	1.33	3	3.67	2	3.67	3.33	2.33	2.67	17	4.33	3
*AB964_LDG	LDG	Aberdeen, ID, USA	1996	3	4.33	5.67	5	0.67	0.33	1.33	0	2.33	4	1.67	3	1	8	1.33	1	4	9.67	22.33	3	2.33	18	1.33	2.33	4.67	0.67	19.67	1.33	0.67	2.33	1.33	1	0.33	8.33	1.67	4.33	1.67	0.33	1	6.33	12.33	0.67	4	3.33	5.67	2.67
*AB974_LDG	LDG	Aberdeen, ID, USA	1997	3	5	8	5	1.67	3.33	3.67	1.67	3.33	3	3.67	4.67	3.67	10.33	1.33	2.33	3.33	4.33	7.33	3	4.33	7.67	2.67	3	2	0.67	8.67	1.67	2.67	3.67	3	1.67	1.67	3.67	5.67	4	2	3.33	3	5.67	14.33	1	14.33	2.67	8.33	3
*OT964_LDG	LDG	Ottawa, Canada	1996	5	41.67	33.33	33.33	20	10	8.33	13.33	26.67	43.33	8.33	13.33	40	18.33	5	23.33	33.33	33.33	90	45	40	90	13.33	55	0	10	56.67	20	30	13.33	20	21.67	23.33	43.33	40	38.33	53.33	6.67	25	5	60	0	26.67	65	26.67	36.67
*AB944_UDH	UDH	Aberdeen, ID, USA	1994	-9999	0.08	1.04	0.07	0.09	0	0.03	0	0.64	0.13	0.35	0.69	0	0.42	0.12	0.17	0.48	0.12	0.23	0	0.27	0.08	0.12	0	0.03	0	0.36	0	0.33	0.44	0	0.39	0.25	0.23	0.43	0.17	0.17	0	0.09	0	0.1	0	0.19	1.67	0.04	0.21
*AB954_UDH	UDH	Aberdeen, ID, USA	1995	0.08	0.5	13.12	0.94	0.18	0	0.11	0.78	0.59	0.47	1.89	1.64	0.24	0.76	0.19	1.37	0.25	0.04	0.45	0.48	1.14	0.48	0.56	0.1	0.03	0.03	1.35	0	1.46	0.77	0.03	0.83	0.91	1.04	0.87	0.82	1.06	0	1.55	0.72	0.3	0.05	0.53	3.36	1.2	1.29
*AB964_UDH	UDH	Aberdeen, ID, USA	1996	0.35	0.06	2.26	0.13	0.27	0.52	0.71	0.09	1.74	0.18	1.4	1.3	0.4	0.2	0.22	0.41	0.35	0.03	0.27	0	0.46	0.62	0.33	0.52	0.66	0.26	0.75	0.08	0.44	0.72	0.28	0.53	0.39	0.38	1.43	0.83	0.05	0.14	0.12	1.22	0.37	0.05	0.19	3.01	0.1	0.54
*AB974_UDH	UDH	Aberdeen, ID, USA	1997	0.23	1	2.73	1.57	0.23	0.13	0.1	1.2	0.47	1	0.67	2.27	0.43	1.07	0.27	2.03	0.93	0.07	0.6	0.53	1.93	0.97	0.47	0.13	0.6	0.1	2.93	0.07	1.5	1.1	0.2	0.93	2.63	1.23	0.9	2.6	2	0.07	1.67	2.03	0.97	0.3	0.7	4.57	0.9	1.77
*OT954_UDH	UDH	Ottawa, Canada	1995	2.18	3.78	12.6	22.53	0.6	0.8	5.13	13.56	19.07	18.18	8.8	17.51	1.2	9.16	1.73	11.07	6.85	5.16	12.04	7.64	23.95	22.05	6.4	4.93	1	0.07	16.85	0.6	8.62	8.4	0.27	23.87	9.69	21.42	11.67	24.98	27.24	0.13	19.87	1.27	12.84	5.33	15.29	38.71	6.14	10.31
*OT964_UDH	UDH	Ottawa, Canada	1996	0.22	0.6	8.7	1.79	0.67	0.26	1.17	0.79	3.33	1.89	7.65	2.34	1.71	1.27	0.81	2.51	1.23	0.11	1.5	0.19	2.52	2	2.68	0.27	0.45	0.04	2.03	0.03	1.05	0.99	0.07	1.98	0.68	1.71	6.99	3.39	1.58	0.08	1.33	2.01	1.87	0.53	1.17	11.78	1.55	1.65
*OT974_UDH	UDH	Ottawa, Canada	1997	0.04	0.36	2.73	0.52	0.73	0.24	0.22	0.48	0.07	1.4	0.73	2.46	0.81	0.59	0.16	1.34	0.84	0.04	1.01	0.38	1	2.16	0.12	0.23	0.2	0.07	0.93	0.14	0.38	0.42	0.15	0.54	0.45	1.6	0.32	2.31	0.91	0.05	0.4	4.01	0.43	0.7	0.26	5.95	0.71	0.68
*SK954_UDH	UDH	Saskatoon, Canada	1995	0.43	1.22	7.6	3.79	0.4	0.1	0.9	2.22	2	2.57	5.5	2.93	0.4	3.36	0.7	2.93	4.43	0.36	2.86	0.79	2.57	2.5	2.9	0.4	0.3	0.3	4.72	0.1	4.08	4.5	1.5	1.86	3.93	3.08	8.7	5.86	2.93	0.1	1.72	0.8	2.36	0.9	2.43	9.22	3.21	2.5
*SK964_UDH	UDH	Saskatoon, Canada	1996	0.34	0.47	20.77	2.29	1.24	3.19	9.31	0.97	12.69	3.11	11.76	1.67	1.8	0.5	4.3	2.6	1.65	0.18	1.77	0.62	3.4	2.28	7.68	2.96	3.96	0.49	2.41	0.48	1.09	1.17	1.72	2.88	1.41	1.83	18.68	4.01	1.25	0.47	3.72	4.51	1.58	5.54	0.27	11.7	1.42	1.09
*SK974_UDH	UDH	Saskatoon, Canada	1997	0.76	1.99	6.95	3.7	1.08	0.57	1.86	2.1	5.93	4.28	3.9	2.1	1.78	7.31	1.99	8.25	8.21	0.29	4.85	4.95	4.14	7.1	4.17	1.26	1.66	1.21	9.1	0.04	8.49	7.94	2.23	3.66	10.5	8.87	9.57	7.76	9.81	0.27	8.55	2.93	7.97	0.8	7.04	24.5	4.72	9.85
*AB944_GRT	GRT	Aberdeen, ID, USA	1994	-9999	66.67	98.05	66.43	97.52	97.53	97.22	65.8	96.47	64.92	95.65	64.39	96.89	66.42	96.13	63.17	63.46	68.12	66.69	65.92	66.1	65.74	96.62	94.84	97.21	97.13	63.09	96.38	62.52	65.09	96.53	66.49	61.64	64.07	95.26	63.04	62.49	96.75	65.37	96.43	64.65	96.27	64.47	61.94	67.26	66.43
*AB954_GRT	GRT	Aberdeen, ID, USA	1995	75.83	74.68	94.23	73.99	98.68	98.77	98.31	72.86	98.25	75.98	97.85	73.14	98.49	74.35	98.27	71.65	74.25	77.74	75.35	74.97	74.57	74.32	97.84	98.49	97.85	98.22	71.65	98.69	72.49	74.38	98.57	74.34	73.62	73.98	98.08	73.85	74.75	98.42	74.63	98.44	74.39	98.52	73.7	72.7	73.28	74.36
*AB964_GRT	GRT	Aberdeen, ID, USA	1996	72.8	73.93	88.49	73.63	97.38	96.86	93.62	71.89	91.51	75.17	88.08	70.92	97.53	73.43	96.11	70.29	72.94	76.43	73.95	73.59	72.66	71.94	93.93	96.91	96.41	96.65	69.5	97.95	70.88	72.31	94.95	72.89	72.11	72.56	88.81	72.06	74.98	98.31	72.71	96.02	74.47	97.33	72.77	71.91	73.32	73.41
*AB974_GRT	GRT	Aberdeen, ID, USA	1997	74	74.4	93	73.23	98.07	97.7	97.6	71.03	95.77	75.37	95.33	72.63	97.6	72.83	97.7	71.17	73.7	76.67	74.43	74.97	73.1	73.97	96	97.13	96.87	97.3	70	97.47	71.43	73.6	97.23	73.23	71.57	73.23	95.33	72.5	73.87	97.93	72.7	96.13	73.6	97.33	73.25	72.6	73.17	72.7
*OT954_GRT	GRT	Ottawa, Canada	1995	71.24	69.98	95.2	65.07	98.19	98.32	97.61	68.26	95.3	67.03	97.14	68.81	98.95	66.97	97.82	64.21	67.64	70.82	68.2	69.36	66.61	64.97	96.14	97.05	97.71	98.27	64.43	98.19	68.09	69.6	97.86	67.23	68.16	66.21	96.3	65.33	65.79	98.46	66.44	98.17	68.02	96.96	63.64	63.72	66.05	66.44
*OT964_GRT	GRT	Ottawa, Canada	1996	79.52	79.25	93.59	76.75	97.07	98.43	97.51	77.16	96.71	76.24	94.53	77.67	98.14	75.69	97.76	71.77	74.27	80.36	74.04	78.37	76.68	77.41	96.73	98.26	97.79	98.79	72.25	98.3	73.89	73.73	98.05	75.64	76.02	74.04	94.55	76.43	76.48	98.42	75.37	98	76.33	97.85	73.39	71.44	75.09	72.83
*OT974_GRT	GRT	Ottawa, Canada	1997	73.52	73.31	86.33	71.78	96.1	95.94	93.6	71.74	91.61	72.37	89.75	69.47	94.3	70.72	95.26	68.85	71.06	73.7	69.12	72.51	70.66	69.55	94.78	92.25	94.03	94.19	68.73	95.81	70.73	72.63	94.01	72.22	70.02	71.12	92.06	71.02	72.24	96.44	71.4	92.46	72.82	97.01	70.84	69.15	70.89	72.69
*SK954_GRT	GRT	Saskatoon, Canada	1995	74.54	74.33	96.32	71.93	98.1	98.3	97.89	72.39	97.76	73.83	97.14	71.82	98.39	71.47	98.09	70.27	71.53	76.2	73.16	72.21	73.17	72.89	97.74	98.09	97.8	98.4	69.94	98.2	70.52	71.73	97.77	73.58	71.45	72.81	96.17	71.32	73.44	98.1	72.82	97.68	72.86	97.68	71.75	70.26	71.37	73.33
*SK964_GRT	GRT	Saskatoon, Canada	1996	73.44	73.74	87.6	71.85	97.89	95.37	91.67	71.96	92.2	72.83	92.2	72.61	98.07	70.96	95.45	69.58	72.72	75.54	72.96	72.12	72.1	71.09	91.49	96.5	95.92	97.43	67.47	98.08	71.84	70.56	96.38	71.87	71.09	71.32	87.87	71.57	73.95	98.58	69.79	95.57	71.9	93.96	73.36	69.88	71.84	71.81
*AB920_OIL	OIL	Aberdeen, ID, USA	1992	9.41	9.05	10.44	10.74	9.51	9.67	10.24	9.45	9.22	9.8	9.87	8.78	10.14	10.01	9.38	10.28	8.9	9.55	10.19	9.28	9.97	8.78	8.92	10.88	9.53	9.85	9.42	9.89	9.25	10.36	9.45	9.81	9.01	9.12	10.03	10.19	10.51	9.53	9.88	10.08	9.44	9.96	9	10.18	9.3	9.49
*AB944_OIL	OIL	Aberdeen, ID, USA	1994	-9999	8.29	10.11	9.91	9.02	9.26	9.94	9.05	8.96	9.58	9.76	8.44	9.95	8.62	9.02	8.74	8.57	8.32	8.64	8.41	8.92	7.91	8.55	10.05	8.93	9.01	8.19	9.17	8.29	8.78	8.83	8.9	7.93	8.05	9.01	9.18	9.56	9.33	8.7	9.37	8.36	9.24	8.12	8.81	7.99	8.36
*AB954_OIL	OIL	Aberdeen, ID, USA	1995	9.95	9.78	11.1	11.1	10.24	10.68	10.74	10.51	10.4	10.3	10.74	9.51	11.34	10.57	10.71	10.49	10.15	9.83	10.45	9.96	10.65	9.11	9.68	11.54	11.11	10.7	9.65	10.56	9.69	10.71	10.26	10.22	9.33	9.44	10.45	10.54	10.5	10.37	9.84	10.53	9.71	10.83	9.38	10.2	9.49	9.98
*AB964_OIL	OIL	Aberdeen, ID, USA	1996	9.82	9.37	10.28	10.8	9.99	9.99	10.56	10.04	9.82	10.08	10.41	9.07	10.33	9.99	9.88	10.1	9.82	9.74	9.95	9.36	10.1	8.88	9.16	11.19	10.3	9.9	9.61	10.44	9.24	10.14	9.58	9.76	8.9	9.16	9.9	10.39	10.2	10.02	9.54	10.24	9.41	10.52	9.03	10.03	9.18	9.78
*AB974_OIL	OIL	Aberdeen, ID, USA	1997	9.66	9.37	10.51	10.84	9.77	9.88	10.34	9.96	9.63	9.74	10.1	9.21	10.17	10.03	9.81	10.27	9.64	9.7	9.9	9.47	10.1	8.72	9.2	10.81	10.29	10.26	9.42	10.15	9.34	10.32	9.97	9.75	9.15	9.16	9.97	10.35	10.63	9.88	9.81	10.25	9.28	10.32	9.17	10.32	9.29	9.58
*OT931_OIL	OIL	Ottawa, Canada	1993	8.79	8.25	8.49	-9999	9.68	8.5	9.81	9.18	8.73	9	9.64	8.06	10.34	9.25	8.54	9.63	8.63	9.13	9.37	8.75	9.46	8.18	7.91	10.9	9.65	9.74	9.36	8.94	8.72	9.92	9.08	9.46	8.43	8.86	9.74	9.78	10.37	9.03	-9999	9	8.36	9.56	-9999	10.48	8.72	8.71
*OT944_OIL	OIL	Ottawa, Canada	1994	8.42	7.94	8.92	9.31	8.65	8.34	8.97	8.26	8.28	8.33	8.6	7.66	8.71	8.56	8.52	8.71	8.07	8.21	8.49	8.06	8.87	7.49	8.01	9.39	8.46	8.68	8.06	8.41	7.87	8.52	8.22	8.47	7.62	8.05	8.23	8.7	9.04	-9999	8.22	-9999	7.67	8.56	7.56	8.6	7.75	7.96
*OT954_OIL	OIL	Ottawa, Canada	1995	9.09	9.05	10.01	10.78	10.08	9.59	10.23	10.01	9.49	9.79	10.41	8.89	10.99	9.3	9.56	9.8	9.22	9.62	9.57	9.22	10.07	9.04	8.44	11.5	10	10	9.46	10.52	9	9.76	9.86	10.07	8.73	9.51	9.86	10.41	10.5	9.37	9.96	9.62	9.27	9.92	9.01	10.23	9.08	9.66
*OT964_OIL	OIL	Ottawa, Canada	1996	8.32	7.97	8.85	9.38	8.41	8.36	8.99	8.43	8.14	8.51	8.91	7.53	9.09	8.65	8.76	8.93	8.45	8.43	8.43	7.95	8.67	7.94	7.81	9.61	8.79	8.8	8.44	8.67	7.88	8.83	8.45	8.49	7.82	7.82	8.59	8.83	9.01	8.27	8.21	8.69	7.63	8.87	7.82	8.76	7.83	8.36
*OT974_OIL	OIL	Ottawa, Canada	1997	9.11	8.94	9.24	9.65	9.32	9.08	9.52	9.24	8.9	9.16	9.35	8.73	9.67	9.04	9.24	9.42	9.08	9.01	9.68	9.13	9.68	8.88	8.75	10.1	9.57	9.29	9.15	9.62	8.84	9.37	9.07	9.26	8.69	9.04	9.44	9.96	9.67	9.06	8.97	9.19	8.89	9.47	8.82	9.47	9.11	9.28
*SK954_OIL	OIL	Saskatoon, Canada	1995	9.87	8.88	10.95	11.46	10.32	10.54	11.26	10.35	10.01	10.21	10.57	9.1	11.03	10.16	10.29	10.18	10.24	9.63	9.94	9.89	10.15	9.07	9.66	11.72	10.29	10.15	9.82	10.33	9.74	10.78	10.14	10.25	9.18	9.44	10.64	11.03	11.16	-9999	9.68	10.7	9.7	10.73	9.08	10.54	9.54	9.45
*SK964_OIL	OIL	Saskatoon, Canada	1996	10.21	10.05	10.83	11.22	10.42	10.89	10.94	11.28	10.61	10.5	10.69	9.89	11.42	11.28	11.24	11.45	11.14	10.85	11.42	10.73	11.15	10.37	10.58	11.64	11.58	11.08	10.93	10.88	10.66	11.25	10.54	10.94	10.4	10.44	10.96	11.34	11.33	10.84	11.04	11.19	10.68	11.07	10.26	11.15	10.52	10.86
*SK974_OIL	OIL	Saskatoon, Canada	1997	10.15	9.81	11.19	11.84	10.62	10.52	11.52	10.8	10.72	10.8	11.08	10.2	11.34	10.7	10.75	10.91	10.4	10.37	10.93	10.32	10.93	9.84	9.99	11.74	10.71	10.89	10.35	10.95	10.19	11.11	11.06	10.45	9.93	10.12	11	11.41	11.31	10.7	10.65	10.65	10.24	10.35	9.75	11.05	10.08	10.44
*SK964_PLP	PLP	Saskatoon, Canada	1996	57.5	62	30.5	26	12	15.5	15	55.5	10	20.5	6	52.5	4	48.5	6	60.5	57.5	47.5	48.5	16	19.5	33.5	22.5	3	3.5	7.5	56.5	4.5	72	61	7	15.5	-9999	46.5	25.5	39	17	25	36.5	12.5	51.5	10	36	22.5	68	69
*SK974_PLP	PLP	Saskatoon, Canada	1997	71.5	76.5	31	38.5	29	31.5	8	57	6.5	26	11	-9999	4.5	50.5	6	51.5	56	55	34.5	21.5	23.5	46.5	18.5	2	4.5	24.5	50	13	71	47.5	6	56.5	75.5	44.5	15	51	26	33.5	61	11.5	67	11.5	19	16.5	61.5	71.5
*AB920_PRT	PRT	Aberdeen, ID, USA	1992	16.12	16.5	15.88	16.1	15.58	15.91	15.01	16	16.16	14.67	15.02	16.79	15.58	15.27	17.02	15.77	16.79	14.95	14.09	15.71	15.24	16.11	17.74	15.71	15.99	15.65	17.38	15.8	10.8	14.38	16.21	16.11	16.89	16	15.21	15.67	15.59	16.29	16.12	14.97	18.14	15.5	18.41	15.15	15.85	16.49
*AB944_PRT	PRT	Aberdeen, ID, USA	1994	-9999	16	12.22	13.71	13.35	13.76	13	14.93	13.76	13.09	12.61	16.04	12.27	14.57	13.45	14.27	13.7	13.53	14.13	13.24	13.89	14.24	14.06	10.93	11.98	13.65	14.97	12.54	13.52	13.05	13.41	13.58	14.03	15.32	13.34	13.53	13.53	12.3	14.35	13.3	14.17	12.86	13.88	13.71	16.59	14.18
*AB954_PRT	PRT	Aberdeen, ID, USA	1995	16.76	16.92	16.32	16.05	16.53	15.78	16.75	16.75	16.84	15.71	15.93	17.65	15.71	16.72	15.91	16.37	16.43	15.5	16.13	16.02	15.89	17.21	18	15.13	15.46	15.86	17.82	16.4	17.29	15.57	15.87	16.44	17.04	16.78	15.99	16.66	14.77	16.69	16.66	15.66	16.4	15.56	16.35	15.85	17.39	16.52
*AB964_PRT	PRT	Aberdeen, ID, USA	1996	19.21	19.19	19.3	19.16	18.07	17.8	19.04	19.52	19.36	17.91	17.56	19.98	17.94	18.77	18.47	19.06	18.59	18.05	18.48	18.2	18.06	18.79	20.62	17.42	17.83	17.94	19.25	18.16	19.6	17.82	17.87	19.59	18.89	18.57	18.01	18.41	17.04	19.07	19.26	18.97	19.16	17.47	18.9	18	19.76	18.85
*AB974_PRT	PRT	Aberdeen, ID, USA	1997	15.89	16.27	15.95	15.56	15.44	15.17	15.56	15.72	16.31	14.88	14.84	16.76	16.23	15.86	15.77	15.98	15.89	15	15.39	15.31	15.28	16.75	16.55	14.17	15.42	15.2	17.1	15.57	16.69	14.56	15.29	15.58	15.85	16.29	16.09	15.29	14.43	15.63	16.2	16.21	15.97	15.35	15.13	14.4	16.71	15.87
*OT931_PRT	PRT	Ottawa, Canada	1993	17.08	16.46	19.06	-9999	15.08	17.64	17.53	16.81	18.55	15.65	15.99	16.56	14.6	15.96	17.46	16.66	16.51	14.63	14.57	15.18	16.35	16.42	19.52	15.31	15.21	16.57	16.03	16.08	16.44	14.28	16.55	15.95	17.14	16.6	16.94	16.4	15.6	18.61	-9999	18.61	17.43	16.6	-9999	16.74	17.09	16.72
*OT944_PRT	PRT	Ottawa, Canada	1994	15.55	16.16	16.1	14.84	15.26	15.06	15.81	15.35	16.14	14.23	14.36	15.92	14.87	15.19	15.95	15.25	14.62	13.41	14.57	14.88	14.58	15.52	17.25	14.44	14.61	14.87	15.86	15.46	15.53	13.94	15.34	15.06	15.7	15.79	15.39	14.88	14.01	-9999	15.44	-9999	15.48	14.74	14.55	13.7	16.19	14.99
*OT954_PRT	PRT	Ottawa, Canada	1995	19.73	19.62	20.21	19.32	17.56	17.61	19.32	19.24	19.8	18.82	18.4	19.99	17.29	19.72	19.31	18.78	18.74	17.62	18.67	18.02	18.3	18.6	21.3	17.83	18.2	18.6	19.2	17.46	18.96	18.83	18.34	18.31	19.47	18.67	18.71	18.55	17.73	19.87	18.13	20.32	19.35	18.55	19.02	18.64	19.78	18.84
*OT964_PRT	PRT	Ottawa, Canada	1996	15.68	16.63	15.63	14.98	14.5	15.17	14.93	16.07	16.05	14.93	14.84	16.66	14.64	15.79	15.62	15.72	15.38	14.4	15.36	15.34	15.17	16.16	16.75	14.15	14.8	14.79	15.77	15.3	17	14.63	15.3	15.03	15.38	15.72	14.56	15.5	14.61	15.53	15.59	15.58	16.21	14.16	15.89	14.61	16.49	14.83
*OT974_PRT	PRT	Ottawa, Canada	1997	18.44	18.99	19.23	17.99	17.91	18.11	18.22	18.81	19.97	17.72	17.9	18.84	17.81	18.69	19.32	18.28	18.38	18.07	19	17.88	18.34	18.26	20.72	18.13	18.69	18.54	18.97	18.77	18.91	17.58	17.89	18.78	18.68	18.63	17.8	18.2	17.86	20.07	18.57	20.64	19.26	17.61	18.76	18.31	19.17	18.65
*SK954_PRT	PRT	Saskatoon, Canada	1995	13.52	15.92	12.73	11.62	11.59	12.55	13.9	13.73	14.37	13.06	13.01	15.56	12.21	14.36	13.11	14.27	12.73	13.85	12.03	12.94	13.49	14.26	13.64	11.65	12.12	12.19	15.05	13.01	14.77	11.8	14.12	13.41	14.08	15.72	14.83	12.44	12.82	14.59	14.27	13.95	14.67	12.42	13.47	12.07	13.76	14.24
*SK964_PRT	PRT	Saskatoon, Canada	1996	13.81	15.36	14.14	14.29	14.53	14.53	14.77	14.76	15.2	14.09	15.14	15.5	13.76	14.34	14.25	13.09	14.01	13.41	13.74	14.55	14.39	14.48	14.89	14.27	13.83	14.48	14.68	14.85	15.02	13.35	14.08	14.24	14.75	14.86	13.84	13.81	13.83	15.05	14.82	14.35	14.82	13.62	15.06	13.6	14.71	14.4
*SK974_PRT	PRT	Saskatoon, Canada	1997	17.93	18.54	18.1	17.64	17.25	17.76	17.7	18	18.4	17.35	17.84	18.71	17.33	17.83	17.42	17.68	17.43	17.2	17.3	17.46	17.81	18.78	18.8	17.17	17.01	18.36	18.53	17.67	18.36	16.39	17.63	18.33	18.08	18.7	17.62	17.37	16.55	18.52	18.5	17.64	18.19	17.36	18.24	16.84	18.73	-9999
*AB954_THN	THN	Aberdeen, ID, USA	1995	1.8	0.63	7.2	2.97	3.4	2.6	4.93	0.63	9.97	2.2	13.17	1.37	16.67	3	8.4	1	1.27	-9999	2.87	1.37	1.6	1.33	3.37	28.13	25.47	5.2	0.8	4.93	2.03	3.03	4.37	1.5	1.47	1.17	7.87	0.67	3.07	2.9	0.57	9.07	0.83	16.7	3.8	3.3	1.07	0.8
*AB964_THN	THN	Aberdeen, ID, USA	1996	5	2.2	28.93	6.6	23.67	29.6	43.33	1.93	40.6	7.93	37	4.93	62	2.8	68.8	2.87	2.87	3.2	5.67	7.33	8.8	4.6	32.27	80.87	68.6	29.87	2.87	33.93	3.87	4.4	48.6	7.67	3.6	4.53	23.47	3.33	8.13	18.53	1.87	43.07	2.8	60.53	9.53	9.53	2.8	1.8
*AB974_THN	THN	Aberdeen, ID, USA	1997	5.17	2.06	23.17	7.56	19.93	26.91	30.69	1.8	36.86	6.32	45.99	3.93	45.61	2.32	70.67	2.59	3.26	4.1	4.19	5.39	7.31	2.66	26.7	77.02	63.34	26.15	2.32	27.66	2.83	5.98	40.51	6.01	3.04	3.37	26.81	4.13	8.75	14.75	2.39	38.11	3.31	51.57	6.07	7.54	3.7	1.19
*OT974_THN	THN	Ottawa, Canada	1997	6.4	3.07	23.4	9.33	23.13	18.53	37.93	2.93	43.73	14	49.07	10.13	58.35	3.39	57	4.6	6.27	3.6	8.67	9.33	8.67	8.78	21.09	81.93	75.2	26.2	3.93	32.13	4.2	6.4	30.93	7.4	3.8	6.07	29.4	6.73	9.18	10.67	2.67	27.67	2.6	47.07	12.93	14.67	4.4	4.13
*SK964_THN	THN	Saskatoon, Canada	1996	14.5	13.5	41.5	24.5	44.5	51.5	52	14	57.5	28	72.5	10.5	77	21	78.5	11	14	15.5	18	30.5	28.5	20	45	86.5	85.5	60.5	15.5	62.5	7.5	19	64.5	31	23.5	15	35.5	15.5	27	28	20	64	13.5	70	27.5	29	10	9
*SK974_THN	THN	Saskatoon, Canada	1997	7	5.5	32	20	26	18.5	52.5	7.5	53.5	23	47	18.5	76	11.5	53.5	13	11.5	12	19	26.5	22.5	10.5	-9999	78	69	29.5	10	39	6	13	62.5	9.5	6	13.5	40	12	21.5	22	7	48.5	6.5	57	24	31	9	7.5
*AB964_TWT	TWT	Aberdeen, ID, USA	1996	57.05	61.64	62.97	58.35	67.86	64.37	63.3	57.62	61.03	59.51	59.15	59.9	69.58	60.74	64.49	55.81	58.61	59.85	57.94	59.86	58.84	60.81	64.55	66.21	66.05	64.54	59.47	69.1	57.9	55.89	61.77	57.15	55.87	59.05	58.8	60.79	58.13	67.55	59.55	64.57	58.19	67.62	59	56.76	59.45	60.42
*AB974_TWT	TWT	Aberdeen, ID, USA	1997	57.58	62.03	66.82	59.48	69.94	66.45	70.43	59.44	68.68	59.55	66.9	60.87	72.14	59.91	69.41	57.3	59.91	58.58	57.92	60.5	57.45	60.35	68.05	71.05	70.85	69.03	60.83	70.39	59.28	55.6	69.17	58.69	54.77	59.85	67.44	61.4	56.32	69.39	58.97	67.52	59.15	70.7	57.51	58.52	59.89	59.71
*SK950_TWT	TWT	Saskatoon, Canada	1995	46.3	51.3	53	45.8	55.8	55.8	51.1	50.2	52.1	48	48.5	50.3	55.4	48.8	50.6	45.1	48	48.8	48.9	49.2	48.5	49.5	51.8	55.8	51.6	54.8	48.7	55.1	49.9	46.3	49.8	46.8	46.7	48.6	48.7	48.6	46	53.9	49.6	53.2	47.1	52	47.8	46.5	48.9	50.8
*SK964_TWT	TWT	Saskatoon, Canada	1996	44.05	49.2	53.1	44	60.9	55.2	54.05	48.9	52.2	45.85	51.3	49.3	61.05	44.3	54.9	42.8	47.85	46.25	46.5	44.95	47.8	46.4	52.65	59.05	55.5	59	43.35	61.6	49.05	39.4	57.55	46.15	43	45.85	49.8	48.3	44.45	60.5	45.9	56.45	44.55	55.25	47.2	43.75	46.75	46.05
*SK974_TWT	TWT	Saskatoon, Canada	1997	48.35	50.85	52	43.9	55.25	56.5	54.25	49.85	50.1	46.6	49.75	50.65	56.85	48.95	51.35	47.1	48.15	49.2	48.65	48.9	47.65	50.45	52.15	54.3	52.55	55.2	50.35	-9999	50.6	46.35	52.95	46.65	46.25	49.9	46.6	49.35	45.75	59.15	47.5	55.85	48.85	55.25	47.65	45	47.6	50
*AB944_YLD	YLD	Aberdeen, ID, USA	1994	-9999	685.75	382.51	693.06	468.33	514.12	447.94	722.31	391.75	621.1	383.28	736.94	389.83	544.14	475.26	755.02	825.44	837.76	739.24	766.95	732.32	726.54	453.32	426.38	387.52	480.26	689.99	554.53	751.56	668.82	597.63	787.73	707.69	756.56	362.12	796.2	601.09	401.75	787.74	419.46	654.58	427.54	710.77	717.69	611.48	691.53
*AB954_YLD	YLD	Aberdeen, ID, USA	1995	659.01	627.84	350.19	566.65	505.27	436.97	491.42	573.19	361.35	709.04	439.46	685.95	469.29	627.84	429.08	560.88	712.5	723.27	668.63	636.5	675.94	582.43	344.99	493.73	411.76	415.99	650.16	479.3	712.5	671.51	492.76	592.05	655.16	648.62	447.55	642.46	654.78	456.59	636.5	462.75	580.12	420.42	576.66	530.48	543.95	671.9
*AB964_YLD	YLD	Aberdeen, ID, USA	1996	648.43	642.46	456.79	645.93	572.04	507.58	539.71	704.03	485.84	699.61	561.84	620.91	448.32	569.73	505.46	693.07	745.21	760.22	619.37	647.08	704.8	608.79	471.41	520.09	542.41	569.92	625.91	530.48	650.35	684.79	568.96	636.88	720.39	653.23	571.65	687.1	735.01	499.11	616.29	384.82	601.86	513.93	684.99	608.02	539.33	702.88
*AB974_YLD	YLD	Aberdeen, ID, USA	1997	664.96	598.3	500.9	660.6	554.26	597.32	563.39	759.39	456.07	773.67	496.34	643.73	468.57	549.9	568.55	739.16	752.24	795.49	735.58	772.88	747.09	573.9	488.8	614.38	596.72	581.84	681.63	553.07	716.54	714.35	581.45	753.04	740.15	788.55	536.21	714.75	711.58	556.25	682.42	499.31	645.12	588.19	758.2	707.81	537.6	690.95
*OT944_YLD	YLD	Ottawa, Canada	1994	421.96	388.56	253.4	467.9	367.66	258.83	207.64	491.88	244.46	408.14	229.31	445.1	306.75	351.89	280.39	440.11	387.57	388.45	326.74	405.17	363.11	411.11	221.58	337.22	327.58	348.52	529.21	270.67	418.62	475.64	360.1	525.29	463.54	399.15	216.11	492.18	407.07	305.1	489.9	220.7	427.64	269.39	412.72	379.9	388.3	456.21
*OT954_YLD	YLD	Ottawa, Canada	1995	259.23	296.27	101.86	240.53	174.61	176.88	133.21	297	121.48	185.28	147.59	254.1	188.72	275.37	153.12	273.9	278.67	328.53	275.73	294.43	343.57	305.07	77.18	177.91	146.08	179.78	279.03	154.95	290.95	253.37	153.74	299.57	275	326.33	104.46	334.95	309.47	167.05	316.25	184.47	299.57	176.73	311.3	321.2	329.63	309.83
*OT964_YLD	YLD	Ottawa, Canada	1996	296.71	252.52	249.74	357.54	268.14	278.81	236.87	303.56	256.41	308.22	222.86	310.27	273.53	221.43	301.33	314.6	292.23	270.93	267.26	278.23	266.35	236.9	293.04	227.41	286.18	325.6	267.67	321.6	368.98	334.33	298.61	270.89	293.52	304	211.79	323	292.93	266.86	349.4	263.52	244.31	313.21	390.9	301.14	254.47	331.8
*OT974_YLD	YLD	Ottawa, Canada	1997	197.63	215.81	158.32	206.63	181.1	151.16	134.81	204.79	103.4	220.03	144.73	212.14	142.16	189.73	135.55	169.89	193.03	220.95	202.22	228.66	227.01	191.2	110.2	144.18	136.46	132.06	215.08	160.52	233.81	234.36	153.18	186.05	233.44	242.62	166.03	207.18	230.32	135.18	214.34	101.57	215.44	149.69	256.76	224.07	175.22	219.85
*SK954_YLD	YLD	Saskatoon, Canada	1995	394.01	381.86	286.11	381.58	292.19	285.83	277.6	431.88	303.51	376.9	297.42	374	286.86	386.25	301.07	416.45	404.77	466.47	431.51	431.04	423.65	382.51	263.77	304.53	276.39	301.45	420.75	297.05	401.4	409.25	282.37	421.88	436.74	429.17	323.98	372.79	397.56	318.37	422.91	275.27	416.26	298.74	434.59	382.7	372.79	408.88
*SK964_YLD	YLD	Saskatoon, Canada	1996	327.44	295.16	260.35	310.45	204.15	289.25	276.57	341.21	233.56	332	240.83	348.65	135.46	284.09	269.9	302.6	322.88	332.34	348.82	339.52	354.9	316.45	278.68	263.56	230.86	229.93	311.3	219.03	319.92	374.84	244.29	354.82	317.47	303.61	282.57	308.09	343.41	171.96	268.38	241.59	311.05	250.8	352.11	325.33	249.11	324.82
*SK974_YLD	YLD	Saskatoon, Canada	1997	331.16	315.19	312.65	314.76	210.91	220.21	240.99	325.16	227.64	295.24	257.73	291.95	244.71	328.62	208.97	359.38	357.27	388.62	355.91	298.12	323.97	351.6	184.97	216.66	207.79	216.32	381.69	202.63	323.47	300.99	182.44	292.45	300.06	361.24	228.91	297.52	340.96	247.75	329.72	210.49	309.61	199.25	331.75	329.38	320	330.99
[truncated: 24 more columns]

## Sheet: TxHd
Note:
Phenotypes of 172 lines were reported previously by Sunstrum et al., 2019 (Sunstrum FG, Bekele WA, Wight CP, Yan W, Chen Y, Tinker NA. A genetic linkage map in southern-by-spring oat identifies multiple QTLs for adaptation and rust resistance. Plant Breeding 138, 82-94 (2019).
These lines are identified in row 6.
Phenotypes of the remaining 343 lines are novel and were collected in this study.
Data collected in Sunstrum et al., 2019:				10W60-001	10W60-002	10W60-003	10W60-004	10W60-005	10W60-006	10W60-007	10W60-010	10W60-011	10W60-012	10W60-013	10W60-014	10W60-015	10W60-016	10W60-018	10W60-019	10W60-020	10W60-021	10W60-022	10W60-023	10W60-024	10W60-025	10W60-026	10W60-027	10W60-029	10W60-030	10W60-031	10W60-032	10W60-034	10W60-035	10W60-036	10W60-037	10W60-038	10W60-039	10W60-040	10W60-041	10W60-043	10W60-045	10W60-046	10W60-047	10W60-048	10W60-049	10W60-050	10W60-052	10W60-053	10W60-054
Trt	Trt	Site	Yr	TxHd_1	TxHd_2	TxHd_3	TxHd_4	TxHd_5	TxHd_6	TxHd_7	TxHd_10	TxHd_11	TxHd_12	TxHd_13	TxHd_14	TxHd_15	TxHd_16	TxHd_18	TxHd_19	TxHd_20	TxHd_21	TxHd_22	TxHd_23	TxHd_24	TxHd_25	TxHd_26	TxHd_27	TxHd_29	TxHd_30	TxHd_31	TxHd_32	TxHd_34	TxHd_35	TxHd_36	TxHd_37	TxHd_38	TxHd_39	TxHd_40	TxHd_41	TxHd_43	TxHd_45	TxHd_46	TxHd_47	TxHd_48	TxHd_49	TxHd_50	TxHd_52	TxHd_53	TxHd_54
*HED13	HED	Ottawa	2013	49	60	44	52	53	68	45	50	58	47	50	63	50	44	52	51	-9999	55	47	59	-9999	53	56	51	50	57	50	50	-9999	41	61	49	58	-9999	59	50	56	55	65	50	-9999	52	52	59	47	60
*HED14	HED	Ottawa	2014	52	49	50	47	52	57	43	47	49	52	49	54	44	38	45	52	50	49	43	52	52	47	66	48	48	50	48	50	39	39	52	43	50	73	52	49	49	59	58	50	49	44	52	50	43	51
*HED14V	HED	Ottawa - vernalized	2014	82	74	78	72	77	84	71	77	70	76	80	83	73	68	77	78	73	83	69	80	77	68	91	78	69	81	68	70	68	61	80	68	71	90	71	76	73	83	89	80	77	76	82	76	67	76
*HED15E	HED	Ottawa - early planting	2015	69	52	54	55	56	69	56	62	56	67	54	69	49	48	58	58	63	70	61	60	59	51	74	57	53	61	54	50	-9999	47	59	52	64	75	53	55	57	64	67	58	70	50	68	63	52	67
*HED15L	HED	Ottawa Late Planting	2015	52	48	47	45	46	59	47	56	48	54	50	85	46	38	47	59	54	-9999	46	50	-9999	47	58	48	44	51	44	46	40	37	52	42	50	77	51	47	48	59	58	50	51	48	48	51	42	61
*HGT13	HGT	Ottawa	2013	90	-9999	86	73	87	85	78	82	79	79	93	-9999	85	71	71	79	-9999	-9999	95	81	-9999	78	101	91	80	90	91	83	-9999	68	-9999	92	87	-9999	74	89	91	95	-9999	77	-9999	71	77	80	76	95
*HGT14	HGT	Ottawa	2014	-9999	-9999	-9999	-9999	98	88	85	-9999	83	99	90	-9999	89	70	-9999	80	-9999	-9999	82	81	87	-9999	101	87	104	-9999	92	91	66	61	-9999	-9999	-9999	-9999	-9999	-9999	99	108	107	91	-9999	80	90	92	88	-9999
*HGT14V	HGT	Ottawa - vernalized	2014	84	103	78	94	86	92	83.5	102.5	91	89	91.5	93	108	75	81	82	99	84	86	72.5	89	68	90	109	85	92	87.5	89	74	70.5	91	91	89	75	81.5	101	120	87	92	94	77	81.5	84	91.5	82	102
*HGT15E	HGT	Ottawa - early planting	2015	104	104	103	101	111	114	94	110	99	111	90	110	115	80	93	96	101	110	86	85	107	92	96	96	101	114	92	94	-9999	82	92	100	91	103	92	98	97	101	122	95	80	96	95	93	89	110
*TKW15E	KWT	Ottawa - early planting	2015	30	36.2	30.1	26.9	33.4	22.1	25.1	26.1	35.6	29.2	24.7	24.3	32	25.9	25	28.9	33.7	21	-9999	23.5	30.4	28.6	-9999	28.7	25.3	30.5	30.4	26.1	-9999	33.2	27.8	32.9	33.1	-9999	31.5	33.4	21.3	25	25.9	28.7	26.4	32.7	29.5	26.7	-9999	31.1
*LDG13	LDG	Ottawa	2013	1	1	1	1	0	1	1	1	0	1	1	0	2	1	0	0	1	1	1	0	-9999	0	1	1	1	0	1	0	-9999	1	0	2	0	-9999	0	2	1	0	0	1	-9999	1	0	1	2	0
*LDG14	LDG	Ottawa	2014	0	0	0	0	0	0	0	0	0	0	0	0	2	1	2	0	0	0	1	0	-9999	0	0	2	1	1	0	0	-9999	0	0	2	0	-9999	0	1	2	0	0	2	-9999	0	0	0	2	0
[truncated: 469 more columns]
