# Supplementary material for: Genome analysis in Avena sativa reveals hidden breeding barriers and opportunities for oat improvement
Source: Commun Biol. 2022 May 18;5:474. doi: 10.1038/s42003-022-03256-5 (PMC9117302; doi:10.1038/s42003-022-03256-5)
Supplement: Supplementary file 5 — Supplementary Data 2 [file 42003_2022_3256_MOESM5_ESM.xlsx]

## Sheet: Barcodes
Flowcells, lanes, and barcodes used to deconvolute GBS sequence reads in NCBI-SRA BioProject PRJNA760785
Population	Sample	Flowcell	Lane	Barcode
GoHf	GoHf_001	C0JWEACXX	5	AACT
GoHf	GoHf_002	C0JWEACXX	5	GCGT
GoHf	GoHf_003	C0JWEACXX	5	CGAT
GoHf	GoHf_004	C0JWEACXX	5	GTAA
GoHf	GoHf_006	C0JWEACXX	5	AGGC
GoHf	GoHf_007	C0JWEACXX	5	GATC
GoHf	GoHf_009	C0JWEACXX	5	TCAC
GoHf	GoHf_010	C0JWEACXX	5	TGCGA
GoHf	GoHf_011	C0JWEACXX	5	CGCTT
GoHf	GoHf_012	C0JWEACXX	5	TCACC
GoHf	GoHf_014	C0JWEACXX	5	CTAGC
GoHf	GoHf_015	C0JWEACXX	5	ACAAA
GoHf	GoHf_017	C0JWEACXX	5	TTCTC
GoHf	GoHf_021	C0JWEACXX	5	AGCCC
GoHf	GoHf_022	C0JWEACXX	5	GTATT
GoHf	GoHf_025	C0JWEACXX	5	CTGTA
GoHf	GoHf_026	C0JWEACXX	5	ACCGT
GoHf	GoHf_027	C0JWEACXX	5	GCTTA
GoHf	GoHf_028	C0JWEACXX	5	GGTGT
GoHf	GoHf_029	C0JWEACXX	5	AGGAT
GoHf	GoHf_032	C0JWEACXX	5	ATTGA
GoHf	GoHf_033	C0JWEACXX	5	CATCT
GoHf	GoHf_034	C0JWEACXX	5	CCTAC
GoHf	GoHf_036	C0JWEACXX	5	GAGGA
GoHf	GoHf_037	C0JWEACXX	5	GGAAC
GoHf	GoHf_038	C0JWEACXX	5	GTCAA
GoHf	GoHf_039	C0JWEACXX	5	TAATA
GoHf	GoHf_042	C0JWEACXX	5	TACAT
GoHf	GoHf_043	C0JWEACXX	5	TCGTT
GoHf	GoHf_044	C0JWEACXX	5	GGTTGT
GoHf	GoHf_045	C0JWEACXX	5	CCAGCT
GoHf	GoHf_046	C0JWEACXX	5	TTCAGA
GoHf	GoHf_047	C0JWEACXX	5	TAGGAA
GoHf	GoHf_048	C0JWEACXX	5	GCTCTA
GoHf	GoHf_051	C0JWEACXX	5	CCACAA
GoHf	GoHf_053	C0JWEACXX	5	CTTCCA
GoHf	GoHf_055	C0JWEACXX	5	ATGCCT
GoHf	GoHf_057	C0JWEACXX	5	AGTGGA
GoHf	GoHf_059	C0JWEACXX	5	ACCTAA
GoHf	GoHf_060	C0JWEACXX	5	ATATGT
GoHf	GoHf_061	C0JWEACXX	5	ATCGTA
GoHf	GoHf_065	C0JWEACXX	5	CATCGT
GoHf	GoHf_068	C0JWEACXX	5	CGCGGT
GoHf	GoHf_069	C0JWEACXX	5	CTATTA
GoHf	GoHf_070	C0JWEACXX	5	GCCAGT
GoHf	GoHf_071	C0JWEACXX	5	GGAAGA
GoHf	GoHf_073	C0JWEACXX	5	GTACTT
GoHf	GoHf_074	C0JWEACXX	5	GTTGAA
GoHf	GoHf_075	C0JWEACXX	5	TAACGA
GoHf	GoHf_076	C0JWEACXX	5	TGGCTA
GoHf	GoHf_078	C0JWEACXX	5	TATTTTT
GoHf	GoHf_079	C0JWEACXX	5	CTTGCTT
GoHf	GoHf_082	C0JWEACXX	5	ATGAAAC
GoHf	GoHf_083	C0JWEACXX	5	AAAAGTT
GoHf	GoHf_084	C0JWEACXX	5	GAATTCA
GoHf	GoHf_085	C0JWEACXX	5	GAACTTC
GoHf	GoHf_086	C0JWEACXX	5	GGACCTA
GoHf	GoHf_087	C0JWEACXX	5	GTCGATT
GoHf	GoHf_088	C0JWEACXX	5	AACGCCT
GoHf	GoHf_089	C0JWEACXX	5	AATATGC
GoHf	GoHf_090	C0JWEACXX	5	ACGTGTT
GoHf	GoHf_091	C0JWEACXX	5	ATTAATT
GoHf	GoHf_095	C0JWEACXX	5	ATTGGAT
GoHf	GoHf_096	C0JWEACXX	5	CATAAGT
GoHf	GoHf_097	C0JWEACXX	5	CGCTGAT
GoHf	GoHf_098	C0JWEACXX	5	CGGTAGA
GoHf	GoHf_099	C0JWEACXX	5	CTACGGA
GoHf	GoHf_100	C0JWEACXX	5	GCGGAAT
GoHf	GoHf_102	C0JWEACXX	5	TAGCGGA
GoHf	GoHf_107	C0JWEACXX	5	TCGAAGA
GoHf	GoHf_108	C0JWEACXX	5	TCTGTGA
GoHf	GoHf_109	C0JWEACXX	5	TGCTGGA
GoHf	GoHf_110	C0JWEACXX	5	ACGACTAC
GoHf	GoHf_111	C0JWEACXX	5	TAGCATGC
GoHf	GoHf_113	C0JWEACXX	5	TAGGCCAT
GoHf	GoHf_115	C0JWEACXX	5	TGCAAGGA
GoHf	GoHf_116	C0JWEACXX	5	TGGTACGT
GoHf	GoHf_117	C0JWEACXX	5	TCTCAGTC
GoHf	GoHf_118	C0JWEACXX	5	CCGGATAT
GoHf	GoHf_119	C0JWEACXX	5	CGCCTTAT
GoHf	GoHf_120	C0JWEACXX	5	AACCGAGA
GoHf	GoHf_121	C0JWEACXX	5	ACAGGGAA
GoHf	GoHf_122	C0JWEACXX	5	ACGTGGTA
GoHf	GoHf_123	C0JWEACXX	5	CCATGGGT
GoHf	GoHf_124	C0JWEACXX	5	CGCGGAGA
GoHf	GoHf_125	C0JWEACXX	5	CGTGTGGT
GoHf	GoHf_130	C0JWEACXX	5	GCTGTGGA
GoHf	GoHf_131	C0JWEACXX	5	GGATTGGT
GoHf	GoHf_132	C0JWEACXX	5	GTGAGGGT
GoHf	GoHf_133	C0JWEACXX	5	TATCGGGA
GoHf	GoHf_135	C0JWEACXX	5	TTCCTGGA
GoHf	GoHf_136	C0JWEACXX	6	AACT
GoHf	GoHf_137	C0JWEACXX	6	GCGT
GoHf	GoHf_138	C0JWEACXX	6	CGAT
GoHf	GoHf_139	C0JWEACXX	6	GTAA
GoHf	GoHf_140	C0JWEACXX	6	AGGC
GoHf	GoHf_141	C0JWEACXX	6	GATC
GoHf	GoHf_142	C0JWEACXX	6	TCAC
GoHf	GoHf_143	C0JWEACXX	6	TGCGA
GoHf	GoHf_144	C0JWEACXX	6	CGCTT
GoHf	GoHf_145	C0JWEACXX	6	TCACC
GoHf	GoHf_146	C0JWEACXX	6	CTAGC
GoHf	GoHf_147	C0JWEACXX	6	ACAAA
GoHf	GoHf_148	C0JWEACXX	6	TTCTC
GoHf	GoHf_150	C0JWEACXX	6	AGCCC
GoHf	GoHf_151	C0JWEACXX	6	GTATT
GoHf	GoHf_152	C0JWEACXX	6	CTGTA
GoHf	GoHf_153	C0JWEACXX	6	ACCGT
GoHf	GoHf_154	C0JWEACXX	6	GCTTA
GoHf	GoHf_155	C0JWEACXX	6	GGTGT
GoHf	GoHf_156	C0JWEACXX	6	AGGAT
GoHf	GoHf_158	C0JWEACXX	6	ATTGA
GoHf	GoHf_160	C0JWEACXX	6	CATCT
GoHf	GoHf_161	C0JWEACXX	6	CCTAC
GoHf	GoHf_162	C0JWEACXX	6	GAGGA
GoHf	GoHf_163	C0JWEACXX	6	GGAAC
GoHf	GoHf_164	C0JWEACXX	6	GTCAA
GoHf	GoHf_165	C0JWEACXX	6	TAATA
GoHf	GoHf_169	C0JWEACXX	6	TACAT
GoHf	GoHf_170	C0JWEACXX	6	TCGTT
GoHf	GoHf_171	C0JWEACXX	6	GGTTGT
GoHf	GoHf_172	C0JWEACXX	6	CCAGCT
GoHf	GoHf_174	C0JWEACXX	6	TTCAGA
GoHf	GoHf_176	C0JWEACXX	6	TAGGAA
GoHf	GoHf_177	C0JWEACXX	6	GCTCTA
GoHf	GoHf_179	C0JWEACXX	6	CCACAA
GoHf	GoHf_180	C0JWEACXX	6	CTTCCA
GoHf	GoHf_184	C0JWEACXX	6	GAGATA
GoHf	GoHf_186	C0JWEACXX	6	ATGCCT
GoHf	GoHf_187	C0JWEACXX	6	AGTGGA
GoHf	GoHf_188	C0JWEACXX	6	ACCTAA
GoHf	GoHf_189	C0JWEACXX	6	ATATGT
GoHf	GoHf_190	C0JWEACXX	6	ATCGTA
GoHf	GoHf_191	C0JWEACXX	6	CATCGT
GoHf	GoHf_192	C0JWEACXX	6	CGCGGT
GoHf	GoHf_193	C0JWEACXX	6	CTATTA
GoHf	GoHf_194	C0JWEACXX	6	GCCAGT
GoHf	GoHf_195	C0JWEACXX	6	GGAAGA
GoHf	GoHf_196	C0JWEACXX	6	GTACTT
GoHf	GoHf_197	C0JWEACXX	6	GTTGAA
GoHf	GoHf_198	C0JWEACXX	6	TAACGA
GoHf	GoHf_199	C0JWEACXX	6	TGGCTA
GoHf	GoHf_200	C0JWEACXX	6	TATTTTT
GoHf	GoHf_201	C0JWEACXX	6	CTTGCTT
GoHf	GoHf_202	C0JWEACXX	6	ATGAAAC
GoHf	GoHf_206	C0JWEACXX	6	AAAAGTT
GoHf	GoHf_207	C0JWEACXX	6	GAATTCA
GoHf	GoHf_208	C0JWEACXX	6	GAACTTC
GoHf	GoHf_209	C0JWEACXX	6	GGACCTA
GoHf	GoHf_211	C0JWEACXX	6	GTCGATT
GoHf	GoHf_212	C0JWEACXX	6	AACGCCT
GoHf	GoHf_213	C0JWEACXX	6	AATATGC
GoHf	GoHf_215	C0JWEACXX	6	ACGTGTT
GoHf	GoHf_216	C0JWEACXX	6	ATTAATT
GoHf	GoHf_219	C0JWEACXX	6	ATTGGAT
GoHf	GoHf_223	C0JWEACXX	6	CATAAGT
GoHf	GoHf_224	C0JWEACXX	6	CGCTGAT
GoHf	GoHf_225	C0JWEACXX	6	CGGTAGA
GoHf	GoHf_227	C0JWEACXX	6	CTACGGA
GoHf	Goslin	C0JWEACXX	5	CTCC
GoHf	Goslin	C0JWEACXX	6	ACTA
GoHf	Goslin	C0JWEACXX	6	CTCC
GoHf	Goslin	C0JWEACXX	5	ACTA
GoHf	HiFi	C0JWEACXX	6	TGCA
GoHf	HiFi	C0JWEACXX	5	CAGA
GoHf	HiFi	C0JWEACXX	5	TGCA
GoHf	HiFi	C0JWEACXX	6	CAGA
DaEx	DaEx_001	D0CNUACXX	6	GAAGTG
DaEx	DaEx_002	D0CNUACXX	6	TAGCGGAT
DaEx	DaEx_003	D0CNUACXX	6	TATTCGCAT
DaEx	DaEx_004	D0CNUACXX	6	ATAGAT
DaEx	DaEx_005	D0CNUACXX	6	CCGAACA
DaEx	DaEx_007	D0CNUACXX	6	GGAAGACAT
DaEx	DaEx_008	D0CNUACXX	6	GGCTTA
DaEx	DaEx_009	D0CNUACXX	6	AACGCACATT
DaEx	DaEx_010	D0CNUACXX	6	GAGCGACAT
DaEx	DaEx_011	D0CNUACXX	6	CCTTGCCATT
DaEx	DaEx_012	D0CNUACXX	6	GGTATA
DaEx	DaEx_013	D0CNUACXX	6	TCTTGG
DaEx	DaEx_014	D0CNUACXX	6	GGTGT
DaEx	DaEx_015	D0CNUACXX	6	GGATA
DaEx	DaEx_016	D0CNUACXX	6	CTAAGCA
DaEx	DaEx_017	D0CNUACXX	6	ATTAT
DaEx	DaEx_018	D0CNUACXX	6	GCGCTCA
DaEx	DaEx_020	D0CNUACXX	6	ACTGCGAT
DaEx	DaEx_021	D0CNUACXX	6	TTCGTT
DaEx	DaEx_022	D0CNUACXX	6	ATATAA
DaEx	DaEx_023	D0CNUACXX	6	TGGCAACAGA
DaEx	DaEx_024	D0CNUACXX	6	CTCGTCG
DaEx	DaEx_025	D0CNUACXX	6	GCCTACCT
DaEx	DaEx_027	D0CNUACXX	6	CACCA
DaEx	DaEx_028	D0CNUACXX	6	AATTAG
DaEx	DaEx_029	D0CNUACXX	6	GGAACGA
DaEx	DaEx_030	D0CNUACXX	6	ACAACT
DaEx	DaEx_031	D0CNUACXX	6	ACTGCT
DaEx	DaEx_033	D0CNUACXX	6	CGTGGACAGT
DaEx	DaEx_034	D0CNUACXX	6	TGGCACAGA
DaEx	DaEx_035	D0CNUACXX	6	TGCTT
DaEx	DaEx_036	D0CNUACXX	6	GCAAGCCAT
DaEx	DaEx_037	D0CNUACXX	6	CGCACCAATT
DaEx	DaEx_038	D0CNUACXX	6	CTCGCGG
DaEx	DaEx_039	D0CNUACXX	6	AACTGG
DaEx	DaEx_040	D0CNUACXX	6	ATGAGCAA
DaEx	DaEx_041	D0CNUACXX	6	CTTGA
DaEx	DaEx_042	D0CNUACXX	6	GCGTCCT
DaEx	DaEx_043	D0CNUACXX	6	ACCAGGA
DaEx	DaEx_044	D0CNUACXX	6	CCACTCA
DaEx	DaEx_045	D0CNUACXX	6	TCACGGAAG
DaEx	DaEx_046	D0CNUACXX	6	TATCA
DaEx	DaEx_048	D0CNUACXX	6	ATATCGCCA
DaEx	DaEx_049	D0CNUACXX	6	CTCTA
DaEx	DaEx_050	D0CNUACXX	6	GGTGCACATT
DaEx	DaEx_051	D0CNUACXX	6	CTCTCGCAT
DaEx	DaEx_052	D0CNUACXX	6	CAGAGGT
DaEx	DaEx_053	D0CNUACXX	6	GCGTACAAT
DaEx	DaEx_055	D0CNUACXX	6	ACGCGCG
DaEx	DaEx_056	D0CNUACXX	6	GTCGCCT
DaEx	DaEx_057	D0CNUACXX	6	AATAACCAA
DaEx	DaEx_058	D0CNUACXX	6	AATGAACGA
DaEx	DaEx_059	D0CNUACXX	6	CGTCGCCACT
DaEx	DaEx_060	D0CNUACXX	6	ATGGCAA
DaEx	DaEx_061	D0CNUACXX	6	GAAGCA
DaEx	DaEx_062	D0CNUACXX	6	AACGTGCCT
DaEx	DaEx_063	D0CNUACXX	6	CCTCG
DaEx	DaEx_064	D0CNUACXX	6	CTCAT
DaEx	DaEx_065	D0CNUACXX	6	ACGGTACT
DaEx	DaEx_066	D0CNUACXX	6	GCGCCG
DaEx	DaEx_067	D0CNUACXX	6	CAAGT
DaEx	DaEx_068	D0CNUACXX	6	TCCGAG
DaEx	DaEx_069	D0CNUACXX	6	TAGATGA
DaEx	DaEx_070	D0CNUACXX	6	TGGCCAG
DaEx	DaEx_071	D0CNUACXX	6	GCACGAT
DaEx	DaEx_072	D0CNUACXX	6	TTGCTG
DaEx	DaEx_073	D0CNUACXX	6	CGCAACCAGT
DaEx	DaEx_074	D0CNUACXX	6	TCACTG
DaEx	DaEx_075	D0CNUACXX	6	ACAGT
DaEx	DaEx_076	D0CNUACXX	6	GGAGTCAAG
DaEx	DaEx_077	D0CNUACXX	6	TGAAT
DaEx	DaEx_078	D0CNUACXX	6	CATAT
DaEx	DaEx_079	D0CNUACXX	6	GTGACACAT
DaEx	DaEx_080	D0CNUACXX	6	TATGT
DaEx	DaEx_081	D0CNUACXX	6	CAGTGCCATT
DaEx	DaEx_082	D0CNUACXX	6	ACAACCAACT
DaEx	DaEx_083	D0CNUACXX	6	TGCAGA
DaEx	DaEx_084	D0CNUACXX	6	CATCTGCCG
DaEx	DaEx_085	D0CNUACXX	6	GGACAG
DaEx	DaEx_086	D0CNUACXX	6	ATCTGT
DaEx	DaEx_087	D0CNUACXX	6	AAGACGCT
DaEx	DaEx_088	D0CNUACXX	6	GAATGCAATA
DaEx	DaEx_089	D0CNUACXX	6	TAGCAG
DaEx	DaEx_090	D0CNUACXX	6	ATCCG
DaEx	DaEx_091	D0CNUACXX	6	CTTAG
DaEx	DaEx_092	D0CNUACXX	6	TTATTACAT
DaEx	DaEx_093	D0CNUACXX	6	GCCAACAAGA
DaEx	DaEx_094	D0CNUACXX	6	TGCCGCAT
DaEx	DaEx_095	D0CNUACXX	6	CGTGTCA
DaEx	DaEx_096	D0CNUACXX	6	CAACCACACA
DaEx	DaEx_097	D0CNUACXX	6	GCTCCGA
DaEx	DaEx_098	D0CNUACXX	6	TCAGAGAT
DaEx	DaEx_099	D0CNUACXX	6	CGTTCA
DaEx	DaEx_101	D0CNUACXX	7	TGACGCCA
DaEx	DaEx_102	D0CNUACXX	7	CAGATA
DaEx	DaEx_103	D0CNUACXX	7	GAAGTG
DaEx	DaEx_104	D0CNUACXX	7	TAGCGGAT
DaEx	DaEx_105	D0CNUACXX	7	TATTCGCAT
DaEx	DaEx_106	D0CNUACXX	7	ATAGAT
DaEx	DaEx_107	D0CNUACXX	7	CCGAACA
DaEx	DaEx_108	D0CNUACXX	7	GGAAGACAT
DaEx	DaEx_109	D0CNUACXX	7	GGCTTA
DaEx	DaEx_110	D0CNUACXX	7	AACGCACATT
DaEx	DaEx_111	D0CNUACXX	7	GAGCGACAT
DaEx	DaEx_113	D0CNUACXX	7	CCTTGCCATT
DaEx	DaEx_114	D0CNUACXX	7	GGTATA
DaEx	DaEx_115	D0CNUACXX	7	TCTTGG
DaEx	DaEx_116	D0CNUACXX	7	GGTGT
DaEx	DaEx_117	D0CNUACXX	7	GGATA
DaEx	DaEx_118	D0CNUACXX	7	CTAAGCA
DaEx	DaEx_119	D0CNUACXX	7	ATTAT
DaEx	DaEx_120	D0CNUACXX	7	GCGCTCA
DaEx	DaEx_121	D0CNUACXX	7	ACTGCGAT
DaEx	DaEx_122	D0CNUACXX	7	TTCGTT
DaEx	DaEx_123	D0CNUACXX	7	ATATAA
DaEx	DaEx_124	D0CNUACXX	7	TGGCAACAGA
DaEx	DaEx_125	D0CNUACXX	7	CTCGTCG
DaEx	DaEx_126	D0CNUACXX	7	GCCTACCT
DaEx	DaEx_127	D0CNUACXX	7	CACCA
DaEx	DaEx_128	D0CNUACXX	7	AATTAG
DaEx	DaEx_129	D0CNUACXX	7	GGAACGA
DaEx	DaEx_130	D0CNUACXX	7	ACAACT
DaEx	DaEx_131	D0CNUACXX	7	ACTGCT
DaEx	DaEx_132	D0CNUACXX	7	CGTGGACAGT
DaEx	DaEx_133	D0CNUACXX	7	TGGCACAGA
DaEx	DaEx_134	D0CNUACXX	7	TGCTT
DaEx	DaEx_135	D0CNUACXX	7	GCAAGCCAT
DaEx	DaEx_136	D0CNUACXX	7	CGCACCAATT
DaEx	DaEx_137	D0CNUACXX	7	CTCGCGG
DaEx	DaEx_138	D0CNUACXX	7	AACTGG
DaEx	DaEx_139	D0CNUACXX	7	ATGAGCAA
DaEx	DaEx_140	D0CNUACXX	7	CTTGA
DaEx	DaEx_141	D0CNUACXX	7	GCGTCCT
DaEx	DaEx_142	D0CNUACXX	7	ACCAGGA
DaEx	DaEx_143	D0CNUACXX	7	CCACTCA
DaEx	DaEx_144	D0CNUACXX	7	TCACGGAAG
DaEx	DaEx_145	D0CNUACXX	7	TATCA
DaEx	DaEx_146	D0CNUACXX	7	TAGCCAA
DaEx	DaEx_147	D0CNUACXX	7	ATATCGCCA
DaEx	DaEx_149	D0CNUACXX	7	CTCTA
DaEx	DaEx_150	D0CNUACXX	7	GGTGCACATT
DaEx	DaEx_151	D0CNUACXX	7	CTCTCGCAT
DaEx	DaEx_152	D0CNUACXX	7	CAGAGGT
DaEx	DaEx_153	D0CNUACXX	7	GCGTACAAT
DaEx	DaEx_154	D0CNUACXX	7	ACGCGCG
DaEx	Dal	D0CNUACXX	6	TGACGCCA
DaEx	Dal	D0CNUACXX	6	CAGATA
DaEx	Exeter	D0CNUACXX	7	AATAACCAA
DaEx	Exeter	D0CNUACXX	7	GTCGCCT
TeMa	Marion	D0CNUACXX	8	AACTGG
TeMa	Marion	D0CNUACXX	7	CGTCGCCACT
TeMa	TeMa_001	D0CNUACXX	7	ATGGCAA
TeMa	TeMa_002	D0CNUACXX	7	GAAGCA
TeMa	TeMa_003	D0CNUACXX	7	AACGTGCCT
TeMa	TeMa_005	D0CNUACXX	7	CTCAT
TeMa	TeMa_006	D0CNUACXX	7	ACGGTACT
TeMa	TeMa_008	D0CNUACXX	7	GCGCCG
TeMa	TeMa_009	D0CNUACXX	7	CAAGT
TeMa	TeMa_010	D0CNUACXX	7	TCCGAG
TeMa	TeMa_012	D0CNUACXX	7	TAGATGA
TeMa	TeMa_013	D0CNUACXX	7	TGGCCAG
TeMa	TeMa_014	D0CNUACXX	7	GCACGAT
TeMa	TeMa_015	D0CNUACXX	7	TTGCTG
TeMa	TeMa_016	D0CNUACXX	7	CGCAACCAGT
TeMa	TeMa_017	D0CNUACXX	7	TCACTG
TeMa	TeMa_019	D0CNUACXX	7	ACAGT
TeMa	TeMa_021	D0CNUACXX	7	GGAGTCAAG
TeMa	TeMa_022	D0CNUACXX	7	TGAAT
TeMa	TeMa_023	D0CNUACXX	7	CATAT
TeMa	TeMa_024	D0CNUACXX	7	GTGACACAT
TeMa	TeMa_027	D0CNUACXX	7	TATGT
TeMa	TeMa_028	D0CNUACXX	7	CAGTGCCATT
TeMa	TeMa_030	D0CNUACXX	7	ACAACCAACT
TeMa	TeMa_031	D0CNUACXX	7	TGCAGA
TeMa	TeMa_032	D0CNUACXX	7	CATCTGCCG
TeMa	TeMa_033	D0CNUACXX	7	GGACAG
TeMa	TeMa_034	D0CNUACXX	7	ATCTGT
TeMa	TeMa_035	D0CNUACXX	7	AAGACGCT
TeMa	TeMa_036	D0CNUACXX	7	GAATGCAATA
TeMa	TeMa_038	D0CNUACXX	7	TAGCAG
TeMa	TeMa_039	D0CNUACXX	7	ATCCG
TeMa	TeMa_040	D0CNUACXX	7	CTTAG
TeMa	TeMa_041	D0CNUACXX	7	TTATTACAT
TeMa	TeMa_042	D0CNUACXX	7	GCCAACAAGA
TeMa	TeMa_044	D0CNUACXX	7	TGCCGCAT
TeMa	TeMa_046	D0CNUACXX	7	CGTGTCA
TeMa	TeMa_048	D0CNUACXX	7	CAACCACACA
TeMa	TeMa_049	D0CNUACXX	7	GCTCCGA
TeMa	TeMa_050	D0CNUACXX	7	TCAGAGAT
TeMa	TeMa_051	D0CNUACXX	7	CGTTCA
TeMa	TeMa_052	D0CNUACXX	8	TGACGCCA
TeMa	TeMa_053	D0CNUACXX	8	CAGATA
TeMa	TeMa_056	D0CNUACXX	8	GAAGTG
TeMa	TeMa_058	D0CNUACXX	8	TAGCGGAT
TeMa	TeMa_059	D0CNUACXX	8	TATTCGCAT
TeMa	TeMa_060	D0CNUACXX	8	ATAGAT
TeMa	TeMa_061	D0CNUACXX	8	CCGAACA
TeMa	TeMa_062	D0CNUACXX	8	GGAAGACAT
TeMa	TeMa_063	D0CNUACXX	8	GGCTTA
TeMa	TeMa_064	D0CNUACXX	8	AACGCACATT
TeMa	TeMa_066	D0CNUACXX	8	GAGCGACAT
TeMa	TeMa_067	D0CNUACXX	8	CCTTGCCATT
TeMa	TeMa_069	D0CNUACXX	8	GGTATA
TeMa	TeMa_070	D0CNUACXX	8	TCTTGG
TeMa	TeMa_071	D0CNUACXX	8	GGTGT
TeMa	TeMa_072	D0CNUACXX	8	GGATA
TeMa	TeMa_073	D0CNUACXX	8	CTAAGCA
TeMa	TeMa_074	D0CNUACXX	8	ATTAT
TeMa	TeMa_075	D0CNUACXX	8	GCGCTCA
TeMa	TeMa_076	D0CNUACXX	8	ACTGCGAT
TeMa	TeMa_077	D0CNUACXX	8	TTCGTT
TeMa	TeMa_078	D0CNUACXX	8	ATATAA
TeMa	TeMa_080	D0CNUACXX	8	TGGCAACAGA
TeMa	TeMa_082	D0CNUACXX	8	CTCGTCG
TeMa	TeMa_083	D0CNUACXX	8	GCCTACCT
TeMa	TeMa_084	D0CNUACXX	8	CACCA
TeMa	TeMa_085	D0CNUACXX	8	AATTAG
TeMa	TeMa_086	D0CNUACXX	8	GGAACGA
TeMa	TeMa_087	D0CNUACXX	8	ACAACT
TeMa	TeMa_088	D0CNUACXX	8	ACTGCT
TeMa	TeMa_089	D0CNUACXX	8	CGTGGACAGT
TeMa	TeMa_090	D0CNUACXX	8	TGGCACAGA
TeMa	TeMa_091	D0CNUACXX	8	TGCTT
TeMa	TeMa_092	D0CNUACXX	8	GCAAGCCAT
TeMa	TeMa_096	D0CNUACXX	8	CGCACCAATT
TeMa	Terra	D0CNUACXX	7	AATGAACGA
TeMa	Terra	D0CNUACXX	8	CTCGCGG
TxHd	TxHd_035	H7K3VAFXX	1	CGCCTTAT
TxHd	TxHd_036	H7K3VAFXX	1	AACCGAGA
TxHd	TxHd_037	H7K3VAFXX	1	ACAGGGA
TxHd	TxHd_038	H7K3VAFXX	1	ACGTGGTA
TxHd	TxHd_039	H7K3VAFXX	1	CCATGGGT
TxHd	TxHd_040	H7K3VAFXX	1	CGCGGAGA
TxHd	TxHd_041	H7K3VAFXX	1	CGTGTGGT
TxHd	TxHd_043	H7K3VAFXX	1	GCTGTGGA
TxHd	TxHd_045	H7K3VAFXX	1	GGATTGGT
TxHd	TxHd_073	H7K3VAFXX	1	TAGCATGG
TxHd	TxHd_074	H7K3VAFXX	1	TAGGCCAT
TxHd	TxHd_075	H7K3VAFXX	1	TGCAAGGA
TxHd	TxHd_076	H7K3VAFXX	1	TGGTACGT
TxHd	TxHd_077	H7K3VAFXX	1	TCTCAGTG
TxHd	TxHd_078	H7K3VAFXX	1	CGCGATAT
TxHd	TxHd_079	H7K3VAFXX	1	GTGAGGGT
TxHd	TxHd_080	H7K3VAFXX	1	TATCGGGA
TxHd	TxHd_087	H7K3VAFXX	1	TTCCTGGA
ShHf	ShHf_250	H7NGVAFXX	1	TAGCATGG
ShHf	ShHf_251	H7NGVAFXX	1	TAGGCCAT
ShHf	ShHf_252	H7NGVAFXX	1	TGCAAGGA
ShHf	ShHf_253	H7NGVAFXX	1	TGGTACGT
ShHf	ShHf_255	H7NGVAFXX	1	TCTCAGTG
ShHf	ShHf_257	H7NGVAFXX	1	CGCGATAT
ShHf	ShHf_258	H7NGVAFXX	1	CGCCTTAT
ShHf	ShHf_259	H7NGVAFXX	1	AACCGAGA
ShHf	ShHf_260	H7NGVAFXX	1	ACAGGGA
ShHf	ShHf_262	H7NGVAFXX	1	ACGTGGTA
ShHf	ShHf_263	H7NGVAFXX	1	CCATGGGT
ShHf	ShHf_264	H7NGVAFXX	1	CGCGGAGA
ShHf	ShHf_266	H7NGVAFXX	1	CGTGTGGT
ShHf	ShHf_267	H7NGVAFXX	1	GCTGTGGA
ShHf	ShHf_269	H7NGVAFXX	1	GGATTGGT
ShHf	ShHf_270	H7NGVAFXX	1	GTGAGGGT
ShHf	ShHf_271	H7NGVAFXX	1	TATCGGGA
ShHf	ShHf_272	H7NGVAFXX	1	TTCCTGGA
ShHf	ShHf_125	H7NMGAFXX	1	CTCG
ShHf	ShHf_126	H7NMGAFXX	1	TGCA
ShHf	ShHf_127	H7NMGAFXX	1	ACTA
ShHf	ShHf_128	H7NMGAFXX	1	CAGA
ShHf	ShHf_129	H7NMGAFXX	1	AACT
ShHf	ShHf_131	H7NMGAFXX	1	GCGT
ShHf	ShHf_132	H7NMGAFXX	1	CGAT
ShHf	ShHf_133	H7NMGAFXX	1	GTAA
ShHf	ShHf_134	H7NMGAFXX	1	AGCG
ShHf	ShHf_138	H7NMGAFXX	1	GATG
ShHf	ShHf_139	H7NMGAFXX	1	TCAG
ShHf	ShHf_140	H7NMGAFXX	1	TGCGA
ShHf	ShHf_141	H7NMGAFXX	1	CGCTT
ShHf	ShHf_142	H7NMGAFXX	1	TCACG
ShHf	ShHf_143	H7NMGAFXX	1	CTAGG
ShHf	ShHf_144	H7NMGAFXX	1	ACAAA
ShHf	ShHf_145	H7NMGAFXX	1	TTCTG
ShHf	ShHf_146	H7NMGAFXX	1	AGCCG
ShHf	ShHf_147	H7NMGAFXX	1	GTATT
ShHf	ShHf_150	H7NMGAFXX	1	CTGTA
ShHf	ShHf_151	H7NMGAFXX	1	ACCGT
ShHf	ShHf_152	H7NMGAFXX	1	GCTTA
ShHf	ShHf_153	H7NMGAFXX	1	GGTGT
ShHf	ShHf_154	H7NMGAFXX	1	AGGAT
ShHf	ShHf_155	H7NMGAFXX	1	ATTGA
ShHf	ShHf_156	H7NMGAFXX	1	CATCT
ShHf	ShHf_160	H7NMGAFXX	1	CCTAG
ShHf	ShHf_162	H7NMGAFXX	1	GAGGA
ShHf	ShHf_163	H7NMGAFXX	1	GGAAG
ShHf	ShHf_164	H7NMGAFXX	1	GTCAA
ShHf	ShHf_165	H7NMGAFXX	1	TAATA
ShHf	ShHf_166	H7NMGAFXX	1	TACAT
ShHf	ShHf_167	H7NMGAFXX	1	TCGTT
ShHf	ShHf_168	H7NMGAFXX	1	GGTTGT
ShHf	ShHf_170	H7NMGAFXX	1	CCACGT
ShHf	ShHf_171	H7NMGAFXX	1	TTCAGA
ShHf	ShHf_172	H7NMGAFXX	1	TAGGAA
ShHf	ShHf_181	H7NMGAFXX	1	GCTCTA
ShHf	ShHf_182	H7NMGAFXX	1	CCACAA
ShHf	ShHf_186	H7NMGAFXX	1	CTTCCA
ShHf	ShHf_187	H7NMGAFXX	1	GAGATA
ShHf	ShHf_188	H7NMGAFXX	1	ATGCCT
ShHf	ShHf_189	H7NMGAFXX	1	AGTGGA
ShHf	ShHf_190	H7NMGAFXX	1	ACCTAA
ShHf	ShHf_191	H7NMGAFXX	1	ATATGT
ShHf	ShHf_192	H7NMGAFXX	1	ATCGTA
ShHf	ShHf_193	H7NMGAFXX	1	CATCGT
ShHf	ShHf_194	H7NMGAFXX	1	CGCGGT
ShHf	ShHf_195	H7NMGAFXX	1	CTATTA
ShHf	ShHf_196	H7NMGAFXX	1	GCCAGT
ShHf	ShHf_198	H7NMGAFXX	1	GGAAGA
ShHf	ShHf_199	H7NMGAFXX	1	GTACTT
ShHf	ShHf_200	H7NMGAFXX	1	GTTGAA
ShHf	ShHf_201	H7NMGAFXX	1	TAACGA
ShHf	ShHf_202	H7NMGAFXX	1	TGGCTA
ShHf	ShHf_204	H7NMGAFXX	1	TATTTTT
ShHf	ShHf_205	H7NMGAFXX	1	CTTGCTT
ShHf	ShHf_206	H7NMGAFXX	1	ATGAAAG
ShHf	ShHf_207	H7NMGAFXX	1	AAAAGTT
ShHf	ShHf_209	H7NMGAFXX	1	GAATTCA
ShHf	ShHf_210	H7NMGAFXX	1	GAACTTG
ShHf	ShHf_211	H7NMGAFXX	1	GGACCTA
ShHf	ShHf_212	H7NMGAFXX	1	GTCGATT
ShHf	ShHf_213	H7NMGAFXX	1	AACGCCT
ShHf	ShHf_214	H7NMGAFXX	1	AATATGG
ShHf	ShHf_215	H7NMGAFXX	1	ACGTGTT
ShHf	ShHf_216	H7NMGAFXX	1	ATTAATT
ShHf	ShHf_219	H7NMGAFXX	1	ATTGGAT
ShHf	ShHf_220	H7NMGAFXX	1	CATAAGT
ShHf	ShHf_221	H7NMGAFXX	1	CGCTGAT
ShHf	ShHf_222	H7NMGAFXX	1	CGGTAGA
ShHf	ShHf_223	H7NMGAFXX	1	CTACGGA
ShHf	ShHf_225	H7NMGAFXX	1	GCGGAAT
ShHf	ShHf_226	H7NMGAFXX	1	TAGCGGA
ShHf	ShHf_227	H7NMGAFXX	1	TCGAAGA
ShHf	ShHf_229	H7NMGAFXX	1	TCTGTGA
ShHf	ShHf_230	H7NMGAFXX	1	TGCTGGA
ShHf	ShHf_231	H7NMGAFXX	1	ACGACTAG
ShHf	ShHf_232	H7NMGAFXX	1	TAGCATGG
ShHf	ShHf_233	H7NMGAFXX	1	TAGGCCAT
ShHf	ShHf_234	H7NMGAFXX	1	TGCAAGGA
ShHf	ShHf_236	H7NMGAFXX	1	TGGTACGT
ShHf	ShHf_237	H7NMGAFXX	1	TCTCAGTG
ShHf	ShHf_238	H7NMGAFXX	1	CGCGATAT
ShHf	ShHf_243	H7NMGAFXX	1	CGCCTTAT
ShHf	ShHf_244	H7NMGAFXX	1	AACCGAGA
ShHf	ShHf_245	H7NMGAFXX	1	ACAGGGA
ShHf	ShHf_246	H7NMGAFXX	1	ACGTGGTA
ShHf	ShHf_247	H7NMGAFXX	1	CCATGGGT
ShHf	ShHf_273	H7NMGAFXX	1	CGTGTGGT
ShHf	ShHf_274	H7NMGAFXX	1	GCTGTGGA
ShHf	ShHf_275	H7NMGAFXX	1	GGATTGGT
ShHf	ShHf_278	H7NMGAFXX	1	GTGAGGGT
ShHf	ShHf_279	H7NMGAFXX	1	TATCGGGA
ShHf	ShHf_280	H7NMGAFXX	1	TTCCTGGA
ShHf	HiFi	H7NNHAFXX	1	TGCA
ShHf	Sherwood_lab	H7NNHAFXX	1	CTCG
ShHf	ShHf_006	H7NNHAFXX	1	ACTA
ShHf	ShHf_007	H7NNHAFXX	1	CAGA
ShHf	ShHf_008	H7NNHAFXX	1	AACT
ShHf	ShHf_009	H7NNHAFXX	1	GCGT
ShHf	ShHf_010	H7NNHAFXX	1	CGAT
ShHf	ShHf_011	H7NNHAFXX	1	GTAA
ShHf	ShHf_012	H7NNHAFXX	1	AGCG
ShHf	ShHf_013	H7NNHAFXX	1	GATG
ShHf	ShHf_014	H7NNHAFXX	1	TCAG
ShHf	ShHf_015	H7NNHAFXX	1	TGCGA
ShHf	ShHf_016	H7NNHAFXX	1	CGCTT
ShHf	ShHf_017	H7NNHAFXX	1	TCACG
ShHf	ShHf_018	H7NNHAFXX	1	CTAGG
ShHf	ShHf_020	H7NNHAFXX	1	ACAAA
ShHf	ShHf_021	H7NNHAFXX	1	TTCTG
ShHf	ShHf_022	H7NNHAFXX	1	AGCCG
ShHf	ShHf_023	H7NNHAFXX	1	GTATT
ShHf	ShHf_024	H7NNHAFXX	1	CTGTA
ShHf	ShHf_025	H7NNHAFXX	1	ACCGT
ShHf	ShHf_026	H7NNHAFXX	1	GCTTA
ShHf	ShHf_027	H7NNHAFXX	1	GGTGT
ShHf	ShHf_028	H7NNHAFXX	1	AGGAT
ShHf	ShHf_029	H7NNHAFXX	1	ATTGA
ShHf	ShHf_030	H7NNHAFXX	1	CATCT
ShHf	ShHf_031	H7NNHAFXX	1	CCTAG
ShHf	ShHf_032	H7NNHAFXX	1	GAGGA
ShHf	ShHf_033	H7NNHAFXX	1	GGAAG
ShHf	ShHf_035	H7NNHAFXX	1	GTCAA
ShHf	ShHf_036	H7NNHAFXX	1	TAATA
ShHf	ShHf_037	H7NNHAFXX	1	TACAT
ShHf	ShHf_038	H7NNHAFXX	1	TCGTT
ShHf	ShHf_040	H7NNHAFXX	1	GGTTGT
ShHf	ShHf_041	H7NNHAFXX	1	CCACGT
ShHf	ShHf_042	H7NNHAFXX	1	TTCAGA
ShHf	ShHf_044	H7NNHAFXX	1	TAGGAA
ShHf	ShHf_045	H7NNHAFXX	1	GCTCTA
ShHf	ShHf_046	H7NNHAFXX	1	CCACAA
ShHf	ShHf_048	H7NNHAFXX	1	CTTCCA
ShHf	ShHf_049	H7NNHAFXX	1	GAGATA
ShHf	ShHf_050	H7NNHAFXX	1	ATGCCT
ShHf	ShHf_051	H7NNHAFXX	1	AGTGGA
ShHf	ShHf_052	H7NNHAFXX	1	ACCTAA
ShHf	ShHf_053	H7NNHAFXX	1	ATATGT
ShHf	ShHf_055	H7NNHAFXX	1	ATCGTA
ShHf	ShHf_056	H7NNHAFXX	1	CATCGT
ShHf	ShHf_057	H7NNHAFXX	1	CGCGGT
ShHf	ShHf_058	H7NNHAFXX	1	CTATTA
ShHf	ShHf_059	H7NNHAFXX	1	GCCAGT
ShHf	ShHf_060	H7NNHAFXX	1	GGAAGA
ShHf	ShHf_061	H7NNHAFXX	1	GTACTT
ShHf	ShHf_063	H7NNHAFXX	1	GTTGAA
ShHf	ShHf_064	H7NNHAFXX	1	TAACGA
ShHf	ShHf_065	H7NNHAFXX	1	TGGCTA
ShHf	ShHf_066	H7NNHAFXX	1	TATTTTT
ShHf	ShHf_067	H7NNHAFXX	1	CTTGCTT
ShHf	ShHf_070	H7NNHAFXX	1	ATGAAAG
ShHf	ShHf_072	H7NNHAFXX	1	AAAAGTT
ShHf	ShHf_073	H7NNHAFXX	1	GAATTCA
ShHf	ShHf_074	H7NNHAFXX	1	GAACTTG
ShHf	ShHf_075	H7NNHAFXX	1	GGACCTA
ShHf	ShHf_076	H7NNHAFXX	1	GTCGATT
ShHf	ShHf_078	H7NNHAFXX	1	AACGCCT
ShHf	ShHf_079	H7NNHAFXX	1	AATATGG
ShHf	ShHf_080	H7NNHAFXX	1	ACGTGTT
ShHf	ShHf_085	H7NNHAFXX	1	ATTAATT
ShHf	ShHf_086	H7NNHAFXX	1	ATTGGAT
ShHf	ShHf_094	H7NNHAFXX	1	CATAAGT
ShHf	ShHf_096	H7NNHAFXX	1	CGCTGAT
ShHf	ShHf_097	H7NNHAFXX	1	CGGTAGA
ShHf	ShHf_098	H7NNHAFXX	1	CTACGGA
ShHf	ShHf_099	H7NNHAFXX	1	GCGGAAT
ShHf	ShHf_100	H7NNHAFXX	1	TAGCGGA
ShHf	ShHf_101	H7NNHAFXX	1	TCGAAGA
ShHf	ShHf_104	H7NNHAFXX	1	TCTGTGA
ShHf	ShHf_105	H7NNHAFXX	1	TGCTGGA
ShHf	ShHf_106	H7NNHAFXX	1	ACGACTAG
ShHf	ShHf_107	H7NNHAFXX	1	TAGCATGG
ShHf	ShHf_108	H7NNHAFXX	1	TAGGCCAT
ShHf	ShHf_109	H7NNHAFXX	1	TGGTACGT
ShHf	ShHf_110	H7NNHAFXX	1	TCTCAGTG
ShHf	ShHf_112	H7NNHAFXX	1	CGCGATAT
ShHf	ShHf_113	H7NNHAFXX	1	CGCCTTAT
ShHf	ShHf_114	H7NNHAFXX	1	AACCGAGA
ShHf	ShHf_115	H7NNHAFXX	1	ACAGGGA
ShHf	ShHf_116	H7NNHAFXX	1	ACGTGGTA
ShHf	ShHf_117	H7NNHAFXX	1	CCATGGGT
ShHf	ShHf_118	H7NNHAFXX	1	CGCGGAGA
ShHf	ShHf_119	H7NNHAFXX	1	CGTGTGGT
ShHf	ShHf_120	H7NNHAFXX	1	GCTGTGGA
ShHf	ShHf_121	H7NNHAFXX	1	GGATTGGT
ShHf	ShHf_122	H7NNHAFXX	1	GTGAGGGT
ShHf	ShHf_123	H7NNHAFXX	1	TATCGGGA
ShHf	ShHf_124	H7NNHAFXX	1	TTCCTGGA
ShHf	ShHf_130	H7NNHAFXX	1	TGCAAGGA
TxHd	Hidalgo_SA04213	H7NVNAFXX	1	ACCTAA
TxHd	TX07CS_1948	H7NVNAFXX	1	AGTGGA
TxHd	TxHd_001	H7NVNAFXX	1	ATATGT
TxHd	TxHd_002	H7NVNAFXX	1	ATCGTA
TxHd	TxHd_003	H7NVNAFXX	1	CATCGT
TxHd	TxHd_004	H7NVNAFXX	1	CGCGGT
TxHd	TxHd_005	H7NVNAFXX	1	CTATTA
TxHd	TxHd_006	H7NVNAFXX	1	GCCAGT
TxHd	TxHd_007	H7NVNAFXX	1	GGAAGA
TxHd	TxHd_010	H7NVNAFXX	1	GTACTT
TxHd	TxHd_011	H7NVNAFXX	1	TAACGA
TxHd	TxHd_012	H7NVNAFXX	1	GTTGAA
TxHd	TxHd_013	H7NVNAFXX	1	TGGCTA
TxHd	TxHd_014	H7NVNAFXX	1	TATTTTT
TxHd	TxHd_015	H7NVNAFXX	1	CTTGCTT
TxHd	TxHd_016	H7NVNAFXX	1	ATGAAAG
TxHd	TxHd_018	H7NVNAFXX	1	AAAAGTT
TxHd	TxHd_019	H7NVNAFXX	1	GAATTCA
TxHd	TxHd_020	H7NVNAFXX	1	GAACTTG
TxHd	TxHd_021	H7NVNAFXX	1	GGACCTA
TxHd	TxHd_022	H7NVNAFXX	1	GTCGATT
TxHd	TxHd_023	H7NVNAFXX	1	AACGCCT
TxHd	TxHd_024	H7NVNAFXX	1	AATATGG
TxHd	TxHd_025	H7NVNAFXX	1	ACGTGTT
TxHd	TxHd_026	H7NVNAFXX	1	ATTAATT
TxHd	TxHd_027	H7NVNAFXX	1	ATTGGAT
TxHd	TxHd_029	H7NVNAFXX	1	CATAAGT
TxHd	TxHd_030	H7NVNAFXX	1	CGCTGAT
TxHd	TxHd_031	H7NVNAFXX	1	CGGTAGA
TxHd	TxHd_032	H7NVNAFXX	1	CTACGGA
TxHd	TxHd_046	H7NVNAFXX	1	GCGGAAT
TxHd	TxHd_047	H7NVNAFXX	1	TAGCGGA
TxHd	TxHd_048	H7NVNAFXX	1	TCGAAGA
TxHd	TxHd_049	H7NVNAFXX	1	TCTGTGA
TxHd	TxHd_050	H7NVNAFXX	1	TGCTGGA
TxHd	TxHd_052	H7NVNAFXX	1	ACGACTAG
TxHd	TxHd_053	H7NVNAFXX	1	TAGCATGG
TxHd	TxHd_054	H7NVNAFXX	1	TAGGCCAT
TxHd	TxHd_055	H7NVNAFXX	1	TGCAAGGA
TxHd	TxHd_056	H7NVNAFXX	1	TGGTACGT
TxHd	TxHd_057	H7NVNAFXX	1	TCTCAGTG
TxHd	TxHd_058	H7NVNAFXX	1	CGCGATAT
TxHd	TxHd_060	H7NVNAFXX	1	CGCCTTAT
TxHd	TxHd_061	H7NVNAFXX	1	AACCGAGA
TxHd	TxHd_062	H7NVNAFXX	1	ACAGGGA
TxHd	TxHd_064	H7NVNAFXX	1	ACGTGGTA
TxHd	TxHd_065	H7NVNAFXX	1	CCATGGGT
TxHd	TxHd_066	H7NVNAFXX	1	CGCGGAGA
TxHd	TxHd_067	H7NVNAFXX	1	CGTGTGGT
TxHd	TxHd_068	H7NVNAFXX	1	GCTGTGGA
TxHd	TxHd_069	H7NVNAFXX	1	GGATTGGT
TxHd	TxHd_070	H7NVNAFXX	1	GTGAGGGT
TxHd	TxHd_071	H7NVNAFXX	1	TATCGGGA
TxHd	TxHd_072	H7NVNAFXX	1	TTCCTGGA
TxHd	Hidalgo_SA04213:2	H7WL3AFXX	1	TGCA
TxHd	TX07CS_1948_2	H7WL3AFXX	1	CTCC
TxHd	TxHd_284	H7WL3AFXX	1	ACTA
TxHd	TxHd_285	H7WL3AFXX	1	CAGA
TxHd	TxHd_286	H7WL3AFXX	1	AACT
TxHd	TxHd_287	H7WL3AFXX	1	GCGT
TxHd	TxHd_288	H7WL3AFXX	1	CGAT
TxHd	TxHd_289	H7WL3AFXX	1	GTAA
TxHd	TxHd_290	H7WL3AFXX	1	AGGC
TxHd	TxHd_291	H7WL3AFXX	1	GATC
TxHd	TxHd_292	H7WL3AFXX	1	TCAC
TxHd	TxHd_293	H7WL3AFXX	1	TGCGA
TxHd	TxHd_294	H7WL3AFXX	1	CGCTT
TxHd	TxHd_295	H7WL3AFXX	1	TCACC
TxHd	TxHd_296	H7WL3AFXX	1	CTAGC
TxHd	TxHd_297	H7WL3AFXX	1	ACAAA
TxHd	TxHd_299	H7WL3AFXX	1	TTCTC
TxHd	TxHd_301	H7WL3AFXX	1	AGCCC
TxHd	TxHd_302	H7WL3AFXX	1	GTATT
TxHd	TxHd_303	H7WL3AFXX	1	CTGTA
TxHd	TxHd_304	H7WL3AFXX	1	ACCGT
TxHd	TxHd_305	H7WL3AFXX	1	GCTTA
TxHd	TxHd_306	H7WL3AFXX	1	GGTGT
TxHd	TxHd_307	H7WL3AFXX	1	AGGAT
TxHd	TxHd_308	H7WL3AFXX	1	ATTGA
TxHd	TxHd_309	H7WL3AFXX	1	CATCT
TxHd	TxHd_311	H7WL3AFXX	1	CCTAC
TxHd	TxHd_312	H7WL3AFXX	1	GAGGA
TxHd	TxHd_313	H7WL3AFXX	1	GGAAC
TxHd	TxHd_314	H7WL3AFXX	1	GTCAA
TxHd	TxHd_316	H7WL3AFXX	1	TAATA
TxHd	TxHd_317	H7WL3AFXX	1	TACAT
TxHd	TxHd_318	H7WL3AFXX	1	TCGTT
TxHd	TxHd_319	H7WL3AFXX	1	GGTTGT
TxHd	TxHd_320	H7WL3AFXX	1	CCAGCT
TxHd	TxHd_321	H7WL3AFXX	1	TTCAGA
TxHd	TxHd_322	H7WL3AFXX	1	TAGGAA
TxHd	TxHd_323	H7WL3AFXX	1	GCTCTA
TxHd	TxHd_325	H7WL3AFXX	1	CCACAA
TxHd	TxHd_326	H7WL3AFXX	1	CTTCCA
TxHd	TxHd_327	H7WL3AFXX	1	GAGATA
TxHd	TxHd_328	H7WL3AFXX	1	ATGCCT
TxHd	TxHd_329	H7WL3AFXX	1	AGTGGA
TxHd	TxHd_330	H7WL3AFXX	1	ACCTAA
TxHd	TxHd_332	H7WL3AFXX	1	ATATGT
TxHd	TxHd_333	H7WL3AFXX	1	ATCGTA
TxHd	TxHd_334	H7WL3AFXX	1	CATCGT
TxHd	TxHd_335	H7WL3AFXX	1	CGCGGT
TxHd	TxHd_336	H7WL3AFXX	1	CTATTA
TxHd	TxHd_337	H7WL3AFXX	1	GCCAGT
TxHd	TxHd_338	H7WL3AFXX	1	GGAAGA
TxHd	TxHd_339	H7WL3AFXX	1	GTACTT
TxHd	TxHd_340	H7WL3AFXX	1	GTTGAA
TxHd	TxHd_341	H7WL3AFXX	1	TAACGA
TxHd	TxHd_342	H7WL3AFXX	1	TGGCTA
TxHd	TxHd_343	H7WL3AFXX	1	TATTTTT
TxHd	TxHd_344	H7WL3AFXX	1	CTTGCTT
TxHd	TxHd_345	H7WL3AFXX	1	ATGAAAC
TxHd	TxHd_346	H7WL3AFXX	1	AAAAGTT
TxHd	TxHd_347	H7WL3AFXX	1	GAATTCA
TxHd	TxHd_348	H7WL3AFXX	1	GAACTTC
TxHd	TxHd_349	H7WL3AFXX	1	GGACCTA
TxHd	TxHd_350-NON	H7WL3AFXX	1	GTCGATT
TxHd	TxHd_350-SHAT	H7WL3AFXX	1	AACGCCT
TxHd	TxHd_351	H7WL3AFXX	1	AATATGC
TxHd	TxHd_352	H7WL3AFXX	1	ACGTGTT
TxHd	TxHd_353	H7WL3AFXX	1	ATTAATT
TxHd	TxHd_354	H7WL3AFXX	1	CATAAGT
TxHd	TxHd_355	H7WL3AFXX	1	CGCTGAT
TxHd	TxHd_357	H7WL3AFXX	1	CGGTAGA
TxHd	TxHd_358	H7WL3AFXX	1	CTACGGA
TxHd	TxHd_359	H7WL3AFXX	1	GCGGAAT
TxHd	TxHd_360	H7WL3AFXX	1	TAGCGGA
TxHd	TxHd_361	H7WL3AFXX	1	TCGAAGA
TxHd	TxHd_363	H7WL3AFXX	1	TCTGTGA
TxHd	TxHd_364	H7WL3AFXX	1	TGCTGGA
TxHd	TxHd_366	H7WL3AFXX	1	ACGACTAC
TxHd	TxHd_368	H7WL3AFXX	1	TAGCATGC
TxHd	TxHd_369	H7WL3AFXX	1	TAGGCCAT
TxHd	TxHd_370	H7WL3AFXX	1	TGCAAGGA
TxHd	TxHd_371	H7WL3AFXX	1	TGGTACGT
TxHd	TxHd_372	H7WL3AFXX	1	TCTCAGTC
TxHd	TxHd_373	H7WL3AFXX	1	CCGGATAT
TxHd	TxHd_375	H7WL3AFXX	1	CGCCTTAT
TxHd	TxHd_376	H7WL3AFXX	1	AACCGAGA
TxHd	TxHd_377	H7WL3AFXX	1	ACAGGGAA
TxHd	TxHd_378	H7WL3AFXX	1	ACGTGGTA
TxHd	TxHd_379	H7WL3AFXX	1	CCATGGGT
TxHd	TxHd_380	H7WL3AFXX	1	CGCGGAGA
TxHd	TxHd_381	H7WL3AFXX	1	CGTGTGGT
TxHd	TxHd_382	H7WL3AFXX	1	GCTGTGGA
TxHd	TxHd_383	H7WL3AFXX	1	GGATTGGT
TxHd	TxHd_384	H7WL3AFXX	1	GTGAGGGT
TxHd	TxHd_385	H7WL3AFXX	1	TATCGGGA
TxHd	TxHd_386	H7WL3AFXX	1	TTCCTGGA
TxHd	TxHd_034	HC5FHAFXX	1	TTCTC
TxHd	TxHd_081	HC5FHAFXX	1	AGCCC
TxHd	TxHd_082	HCCKWAFXX	1	TCACC
TxHd	TxHd_083	HCCKWAFXX	1	TAGGAA
TxHd	TxHd_085	HCCKWAFXX	1	CTTGCTT
TxHd	TxHd_086	HCCKWAFXX	1	ATGAAAC
TxHd	TxHd_089	HCCKWAFXX	1	GAACTTC
TxHd	TxHd_092	HCCKWAFXX	1	CATAAGT
TxHd	TxHd_094	HCCKWAFXX	1	CGCCTTAT
TxHd	TxHd_095	HCCKWAFXX	1	CCATGGGT
TxHd	TxHd_096	HCCKWAFXX	1	CGCGGAGA
TxHd	TxHd_097	HCCKWAFXX	1	TATCGGGA
TxHd	TxHd_098	HCCKWAFXX	1	TTCCTGGA
TxHd	TxHd_099	HCG2JAFXX	1	CTTGCTT
TxHd	TxHd_100	HCG2JAFXX	1	ACGTGGTA
TxHd	TxHd_113	HFM23AFXX	1	TGCAAGGA
TxHd	TxHd_114	HFM23AFXX	1	TGGTACGT
TxHd	TxHd_115	HFM23AFXX	1	TCTCAGTG
TxHd	TxHd_117	HFM23AFXX	1	CGCGATAT
TxHd	TxHd_118	HFM23AFXX	1	CGCCTTAT
TxHd	TxHd_119	HFM23AFXX	1	AACCGAGA
TxHd	TxHd_122	HFM23AFXX	1	ACAGGGA
TxHd	TxHd_123	HFM23AFXX	1	ACGTGGTA
TxHd	TxHd_102	HFM2YAFXX	1	GGAAG
TxHd	TxHd_105	HFM2YAFXX	1	TTCAGA
TxHd	TxHd_107	HFM2YAFXX	1	TAGCATGG
TxHd	TxHd_108	HFM2YAFXX	1	TAGGCCAT
TxHd	TxHd_109	HFMJ2AFXX	1	TAATA
TxHd	TxHd_110	HFMJ2AFXX	1	CGCCTTAT
TxHd	TxHd_112	HFMJ2AFXX	1	ACAGGGA
TxHd	TxHd_126	Pepsico.166.Pool1	4	CATCTGCCG
TxHd	TxHd_127	Pepsico.166.Pool1	4	GGACAG
TxHd	TxHd_128	Pepsico.166.Pool1	4	ATCTGT
TxHd	TxHd_129	Pepsico.166.Pool1	4	AAGACGCT
TxHd	TxHd_130	Pepsico.166.Pool1	4	GAATGCAATA
TxHd	TxHd_131	Pepsico.166.Pool1	4	TAGCAG
TxHd	TxHd_132	Pepsico.166.Pool1	4	ATCCG
TxHd	TxHd_139	Pepsico.166.Pool1	3	TATCA
TxHd	TxHd_140	Pepsico.166.Pool1	3	TAGCCAA
TxHd	TxHd_141	Pepsico.166.Pool1	3	ATATCGCCA
TxHd	TxHd_142	Pepsico.166.Pool1	3	GGTGCACATT
TxHd	TxHd_143	Pepsico.166.Pool1	3	CTCTCGCAT
TxHd	TxHd_144	Pepsico.166.Pool1	3	CAGAGGT
TxHd	TxHd_145	Pepsico.166.Pool1	3	GCGTACAAT
TxHd	TxHd_146	Pepsico.166.Pool1	3	ACGCGCG
TxHd	TxHd_147	Pepsico.166.Pool1	3	GTCGCCT
TxHd	TxHd_148	Pepsico.166.Pool1	3	AATAACCAA
TxHd	TxHd_149	Pepsico.166.Pool1	3	AATGAACGA
TxHd	TxHd_151	Pepsico.166.Pool1	3	CGTCGCCACT
TxHd	TxHd_152	Pepsico.166.Pool1	3	ATGGCAA
TxHd	TxHd_153	Pepsico.166.Pool1	3	GAAGCA
TxHd	TxHd_154	Pepsico.166.Pool1	3	AACGTGCCT
TxHd	TxHd_155	Pepsico.166.Pool1	3	CCTCG
TxHd	TxHd_156	Pepsico.166.Pool1	3	CTCAT
TxHd	TxHd_157	Pepsico.166.Pool1	3	ACGGTACT
TxHd	TxHd_158	Pepsico.166.Pool1	3	GCGCCG
TxHd	TxHd_159	Pepsico.166.Pool1	3	CAAGT
TxHd	TxHd_160	Pepsico.166.Pool1	3	TCCGAG
TxHd	TxHd_161	Pepsico.166.Pool1	3	TAGATGA
TxHd	TxHd_162	Pepsico.166.Pool1	3	TGGCCAG
TxHd	TxHd_164	Pepsico.166.Pool1	3	GCACGAT
TxHd	TxHd_165	Pepsico.166.Pool1	3	TTGCTG
TxHd	TxHd_166	Pepsico.166.Pool1	3	CGCAACCAGT
TxHd	TxHd_167	Pepsico.166.Pool1	3	TCACTG
TxHd	TxHd_168	Pepsico.166.Pool1	3	ACAGT
TxHd	TxHd_169	Pepsico.166.Pool1	3	GGAGTCAAG
TxHd	TxHd_170	Pepsico.166.Pool1	3	TGAAT
TxHd	TxHd_171	Pepsico.166.Pool1	3	CATAT
TxHd	TxHd_172	Pepsico.166.Pool1	3	GTGACACAT
TxHd	TxHd_173	Pepsico.166.Pool1	3	TATGT
TxHd	TxHd_174	Pepsico.166.Pool1	3	CAGTGCCATT
TxHd	TxHd_175	Pepsico.166.Pool1	3	ACAACCAACT
TxHd	TxHd_176	Pepsico.166.Pool1	3	TGCAGA
TxHd	TxHd_177	Pepsico.166.Pool1	3	CATCTGCCG
TxHd	TxHd_178	Pepsico.166.Pool1	3	GGACAG
TxHd	TxHd_179	Pepsico.166.Pool1	3	ATCTGT
TxHd	TxHd_180	Pepsico.166.Pool1	3	AAGACGCT
TxHd	TxHd_181	Pepsico.166.Pool1	3	GAATGCAATA
TxHd	TxHd_183	Pepsico.166.Pool1	3	TAGCAG
TxHd	TxHd_184	Pepsico.166.Pool1	3	ATCCG
TxHd	TxHd_185	Pepsico.166.Pool1	3	CTTAG
TxHd	TxHd_186	Pepsico.166.Pool1	3	TTATTACAT
TxHd	TxHd_187	Pepsico.166.Pool1	3	GCCAACAAGA
TxHd	TxHd_188	Pepsico.166.Pool1	3	TGCCGCAT
TxHd	TxHd_189	Pepsico.166.Pool1	3	CGTGTCA
TxHd	TxHd_190	Pepsico.166.Pool1	3	CAACCACACA
TxHd	TxHd_191	Pepsico.166.Pool1	3	GCTCCGA
TxHd	TxHd_192	Pepsico.166.Pool1	3	TCAGAGAT
TxHd	TxHd_193	Pepsico.166.Pool1	3	CGTTCA
TxHd	TxHd_194	Pepsico.166.Pool1	4	TGACGCCA
TxHd	TxHd_195	Pepsico.166.Pool1	4	CAGATA
TxHd	TxHd_196	Pepsico.166.Pool1	4	GAAGTG
TxHd	TxHd_198	Pepsico.166.Pool1	4	TATTCGCAT
TxHd	TxHd_200	Pepsico.166.Pool1	4	ATAGAT
TxHd	TxHd_201	Pepsico.166.Pool1	4	CCGAACA
TxHd	TxHd_202	Pepsico.166.Pool1	4	GGAAGACAT
TxHd	TxHd_203	Pepsico.166.Pool1	4	GGCTTA
TxHd	TxHd_204	Pepsico.166.Pool1	4	AACGCACATT
TxHd	TxHd_205	Pepsico.166.Pool1	4	GAGCGACAT
TxHd	TxHd_206	Pepsico.166.Pool1	4	CCTTGCCATT
TxHd	TxHd_207	Pepsico.166.Pool1	4	GGTATA
TxHd	TxHd_208	Pepsico.166.Pool1	4	TCTTGG
TxHd	TxHd_209	Pepsico.166.Pool1	4	GGTGT
TxHd	TxHd_211	Pepsico.166.Pool1	4	GGATA
TxHd	TxHd_212	Pepsico.166.Pool1	4	CTAAGCA
TxHd	TxHd_213	Pepsico.166.Pool1	4	ATTAT
TxHd	TxHd_214	Pepsico.166.Pool1	4	GCGCTCA
TxHd	TxHd_215	Pepsico.166.Pool1	4	ACTGCGAT
TxHd	TxHd_216	Pepsico.166.Pool1	4	TTCGTT
TxHd	TxHd_217	Pepsico.166.Pool1	4	ATATAA
TxHd	TxHd_218	Pepsico.166.Pool1	4	TGGCAACAGA
TxHd	TxHd_219	Pepsico.166.Pool1	4	CTCGTCG
TxHd	TxHd_220	Pepsico.166.Pool1	4	GCCTACCT
TxHd	TxHd_221	Pepsico.166.Pool1	4	CACCA
TxHd	TxHd_222	Pepsico.166.Pool1	4	AATTAG
TxHd	TxHd_223	Pepsico.166.Pool1	4	GGAACGA
TxHd	TxHd_224	Pepsico.166.Pool1	4	ACAACT
TxHd	TxHd_225	Pepsico.166.Pool1	4	ACTGCT
TxHd	TxHd_226	Pepsico.166.Pool1	4	CGTGGACAGT
TxHd	TxHd_227	Pepsico.166.Pool1	4	TGGCACAGA
TxHd	TxHd_228	Pepsico.166.Pool1	4	TGCTT
TxHd	TxHd_229	Pepsico.166.Pool1	4	GCAAGCCAT
TxHd	TxHd_230	Pepsico.166.Pool1	4	CGCACCAATT
TxHd	TxHd_232	Pepsico.166.Pool1	4	CTCGCGG
TxHd	TxHd_233	Pepsico.166.Pool1	4	AACTGG
TxHd	TxHd_234	Pepsico.166.Pool1	4	ATGAGCAA
TxHd	TxHd_236	Pepsico.166.Pool1	4	CTTGA
TxHd	TxHd_237	Pepsico.166.Pool1	4	GCGTCCT
TxHd	TxHd_238	Pepsico.166.Pool1	4	ACCAGGA
TxHd	TxHd_239	Pepsico.166.Pool1	4	CCACTCA
TxHd	TxHd_240	Pepsico.166.Pool1	4	TCACGGAAG
TxHd	TxHd_241	Pepsico.166.Pool1	4	TATCA
TxHd	TxHd_242	Pepsico.166.Pool1	4	TAGCCAA
TxHd	TxHd_243	Pepsico.166.Pool1	4	ATATCGCCA
TxHd	TxHd_244	Pepsico.166.Pool1	4	CTCTA
TxHd	TxHd_245	Pepsico.166.Pool1	4	GGTGCACATT
TxHd	TxHd_247	Pepsico.166.Pool1	4	CTCTCGCAT
TxHd	TxHd_248	Pepsico.166.Pool1	4	CAGAGGT
TxHd	TxHd_249	Pepsico.166.Pool1	4	GCGTACAAT
TxHd	TxHd_250	Pepsico.166.Pool1	4	ACGCGCG
TxHd	TxHd_251	Pepsico.166.Pool1	4	GTCGCCT
TxHd	TxHd_252	Pepsico.166.Pool1	4	AATAACCAA
TxHd	TxHd_253	Pepsico.166.Pool1	4	AATGAACGA
TxHd	TxHd_254	Pepsico.166.Pool1	4	CGTCGCCACT
TxHd	TxHd_255	Pepsico.166.Pool1	4	ATGGCAA
TxHd	TxHd_256	Pepsico.166.Pool1	4	GAAGCA
TxHd	TxHd_259	Pepsico.166.Pool1	4	AACGTGCCT
TxHd	TxHd_260	Pepsico.166.Pool1	4	CCTCG
TxHd	TxHd_261	Pepsico.166.Pool1	4	CTCAT
TxHd	TxHd_262	Pepsico.166.Pool1	4	ACGGTACT
TxHd	TxHd_263	Pepsico.166.Pool1	4	GCGCCG
TxHd	TxHd_264	Pepsico.166.Pool1	4	CAAGT
TxHd	TxHd_265	Pepsico.166.Pool1	4	TCCGAG
TxHd	TxHd_267	Pepsico.166.Pool1	4	TGGCCAG
TxHd	TxHd_268	Pepsico.166.Pool1	4	GCACGAT
TxHd	TxHd_270	Pepsico.166.Pool1	4	TTGCTG
TxHd	TxHd_271	Pepsico.166.Pool1	4	CGCAACCAGT
TxHd	TxHd_272	Pepsico.166.Pool1	4	TCACTG
TxHd	TxHd_273	Pepsico.166.Pool1	4	ACAGT
TxHd	TxHd_274	Pepsico.166.Pool1	4	GGAGTCAAG
TxHd	TxHd_275	Pepsico.166.Pool1	4	TGAAT
TxHd	TxHd_276	Pepsico.166.Pool1	4	CATAT
TxHd	TxHd_277	Pepsico.166.Pool1	4	GTGACACAT
TxHd	TxHd_278-SHAT	Pepsico.166.Pool1	4	TATGT
TxHd	TxHd_279	Pepsico.166.Pool1	4	CAGTGCCATT
TxHd	TxHd_280	Pepsico.166.Pool1	4	ACAACCAACT
TxHd	TxHd_282	Pepsico.166.Pool1	4	TGCAGA
TxHd	TxHd_387	Pepsico.166.Pool1	5	TGACGCCA
TxHd	TxHd_388	Pepsico.166.Pool1	5	CAGATA
TxHd	TxHd_389	Pepsico.166.Pool1	5	GAAGTG
TxHd	TxHd_391	Pepsico.166.Pool1	5	TATTCGCAT
TxHd	TxHd_392	Pepsico.166.Pool1	5	ATAGAT
TxHd	TxHd_393	Pepsico.166.Pool1	5	CCGAACA
TxHd	TxHd_394	Pepsico.166.Pool1	5	GGAAGACAT
TxHd	TxHd_396	Pepsico.166.Pool1	5	GGCTTA
TxHd	TxHd_397	Pepsico.166.Pool1	5	AACGCACATT
TxHd	TxHd_398	Pepsico.166.Pool1	5	GAGCGACAT
TxHd	TxHd_399	Pepsico.166.Pool1	5	CCTTGCCATT
TxHd	TxHd_400	Pepsico.166.Pool1	5	GGTATA
TxHd	TxHd_401	Pepsico.166.Pool1	5	TCTTGG
TxHd	TxHd_402	Pepsico.166.Pool1	5	GGTGT
TxHd	TxHd_404	Pepsico.166.Pool1	5	GGATA
TxHd	TxHd_405	Pepsico.166.Pool1	5	CTAAGCA
TxHd	TxHd_406	Pepsico.166.Pool1	5	ATTAT
TxHd	TxHd_407	Pepsico.166.Pool1	5	GCGCTCA
TxHd	TxHd_408	Pepsico.166.Pool1	5	ACTGCGAT
TxHd	TxHd_409	Pepsico.166.Pool1	5	TTCGTT
TxHd	TxHd_410	Pepsico.166.Pool1	5	ATATAA
TxHd	TxHd_411	Pepsico.166.Pool1	5	CTCGTCG
TxHd	TxHd_412	Pepsico.166.Pool1	5	GCCTACCT
TxHd	TxHd_413	Pepsico.166.Pool1	5	CACCA
TxHd	TxHd_414	Pepsico.166.Pool1	5	AATTAG
TxHd	TxHd_415	Pepsico.166.Pool1	5	GGAACGA
TxHd	TxHd_416	Pepsico.166.Pool1	5	ACAACT
TxHd	TxHd_417	Pepsico.166.Pool1	5	ACTGCT
TxHd	TxHd_419	Pepsico.166.Pool1	5	CGTGGACAGT
TxHd	TxHd_420	Pepsico.166.Pool1	5	TGGCACAGA
TxHd	TxHd_422	Pepsico.166.Pool1	5	TGCTT
TxHd	TxHd_423	Pepsico.166.Pool1	5	GCAAGCCAT
TxHd	TxHd_424	Pepsico.166.Pool1	5	CGCACCAATT
TxHd	TxHd_425	Pepsico.166.Pool1	5	CTCGCGG
TxHd	TxHd_426	Pepsico.166.Pool1	5	AACTGG
TxHd	TxHd_427	Pepsico.166.Pool1	5	ATGAGCAA
TxHd	TxHd_428	Pepsico.166.Pool1	5	CTTGA
TxHd	TxHd_429	Pepsico.166.Pool1	5	GCGTCCT
TxHd	TxHd_431	Pepsico.166.Pool1	5	ACCAGGA
TxHd	TxHd_432	Pepsico.166.Pool1	5	CCACTCA
TxHd	TxHd_433	Pepsico.166.Pool1	5	TCACGGAAG
TxHd	TxHd_434	Pepsico.166.Pool1	5	TATCA
TxHd	TxHd_435	Pepsico.166.Pool1	5	TAGCCAA
TxHd	TxHd_437	Pepsico.166.Pool1	5	ATATCGCCA
TxHd	TxHd_438	Pepsico.166.Pool1	5	CTCTA
TxHd	TxHd_440	Pepsico.166.Pool1	5	GGTGCACATT
TxHd	TxHd_441	Pepsico.166.Pool1	5	CTCTCGCAT
TxHd	TxHd_442	Pepsico.166.Pool1	5	CAGAGGT
TxHd	TxHd_443	Pepsico.166.Pool1	5	GCGTACAAT
TxHd	TxHd_444	Pepsico.166.Pool1	5	ACGCGCG
TxHd	TxHd_446	Pepsico.166.Pool1	5	GTCGCCT
TxHd	TxHd_447	Pepsico.166.Pool1	5	AATAACCAA
TxHd	TxHd_448	Pepsico.166.Pool1	5	AATGAACGA
TxHd	TxHd_449	Pepsico.166.Pool1	5	CGTCGCCACT
TxHd	TxHd_450	Pepsico.166.Pool1	5	ATGGCAA
TxHd	TxHd_451	Pepsico.166.Pool1	5	GAAGCA
TxHd	TxHd_453	Pepsico.166.Pool1	5	AACGTGCCT
TxHd	TxHd_454	Pepsico.166.Pool1	5	CCTCG
TxHd	TxHd_456	Pepsico.166.Pool1	5	CTCAT
TxHd	TxHd_457	Pepsico.166.Pool1	5	ACGGTACT
TxHd	TxHd_458	Pepsico.166.Pool1	5	GCGCCG
TxHd	TxHd_460	Pepsico.166.Pool1	5	CAAGT
TxHd	TxHd_461	Pepsico.166.Pool1	5	TCCGAG
TxHd	TxHd_462	Pepsico.166.Pool1	5	TAGATGA
TxHd	TxHd_463	Pepsico.166.Pool1	5	TGGCCAG
TxHd	TxHd_464	Pepsico.166.Pool1	5	GCACGAT
TxHd	TxHd_465	Pepsico.166.Pool1	5	TTGCTG
TxHd	TxHd_466	Pepsico.166.Pool1	5	CGCAACCAGT
TxHd	TxHd_467	Pepsico.166.Pool1	5	TCACTG
TxHd	TxHd_468	Pepsico.166.Pool1	5	ACAGT
TxHd	TxHd_469	Pepsico.166.Pool1	5	GGAGTCAAG
TxHd	TxHd_470	Pepsico.166.Pool1	5	TGAAT
TxHd	TxHd_471	Pepsico.166.Pool1	5	CATAT
TxHd	TxHd_473	Pepsico.166.Pool1	5	GTGACACAT
TxHd	TxHd_474	Pepsico.166.Pool1	5	TATGT
TxHd	TxHd_475a	Pepsico.166.Pool1	5	CAGTGCCATT
TxHd	TxHd_475b	Pepsico.166.Pool1	5	ACAACCAACT
TxHd	TxHd_476	Pepsico.166.Pool1	5	TGCAGA
TxHd	TxHd_477	Pepsico.166.Pool1	5	CATCTGCCG
TxHd	TxHd_478	Pepsico.166.Pool1	5	GGACAG
TxHd	TxHd_479	Pepsico.166.Pool1	5	ATCTGT
TxHd	TxHd_480	Pepsico.166.Pool1	5	AAGACGCT
TxHd	TxHd_481	Pepsico.166.Pool1	5	GAATGCAATA
TxHd	TxHd_482	Pepsico.166.Pool1	5	TAGCAG
TxHd	TxHd_483	Pepsico.166.Pool1	5	ATCCG
TxHd	TxHd_485	Pepsico.166.Pool1	5	CTTAG
TxHd	TxHd_487	Pepsico.166.Pool1	5	TTATTACAT
TxHd	TxHd_488	Pepsico.166.Pool1	5	GCCAACAAGA
TxHd	TxHd_491	Pepsico.166.Pool1	5	TGCCGCAT
TxHd	TxHd_492	Pepsico.166.Pool1	5	CGTGTCA
TxHd	TxHd_494	Pepsico.166.Pool1	5	CAACCACACA
TxHd	TxHd_495	Pepsico.166.Pool1	5	GCTCCGA
TxHd	TxHd_497	Pepsico.166.Pool1	5	TCAGAGAT
TxHd	TxHd_498	Pepsico.166.Pool1	5	CGTTCA
TxHd	TxHd_499	Pepsico.166.Pool1	6	TGACGCCA
TxHd	TxHd_500	Pepsico.166.Pool1	6	CAGATA
TxHd	TxHd_501	Pepsico.166.Pool1	6	GAAGTG
TxHd	TxHd_503	Pepsico.166.Pool1	6	TATTCGCAT
TxHd	TxHd_504	Pepsico.166.Pool1	6	ATAGAT
TxHd	TxHd_505	Pepsico.166.Pool1	6	CCGAACA
TxHd	TxHd_506	Pepsico.166.Pool1	6	GGAAGACAT
TxHd	TxHd_507	Pepsico.166.Pool1	6	GGCTTA
TxHd	TxHd_509	Pepsico.166.Pool1	6	AACGCACATT
TxHd	TxHd_512	Pepsico.166.Pool1	6	GAGCGACAT
TxHd	TxHd_513	Pepsico.166.Pool1	6	CCTTGCCATT
TxHd	TxHd_514	Pepsico.166.Pool1	6	GGTATA
TxHd	TxHd_516	Pepsico.166.Pool1	6	TCTTGG
TxHd	TxHd_518	Pepsico.166.Pool1	6	GGTGT
TxHd	TxHd_519	Pepsico.166.Pool1	6	GGATA
TxHd	TxHd_520	Pepsico.166.Pool1	6	CTAAGCA
TxHd	TxHd_521	Pepsico.166.Pool1	6	ATTAT
TxHd	TxHd_522	Pepsico.166.Pool1	6	GCGCTCA
TxHd	TxHd_523	Pepsico.166.Pool1	6	ACTGCGAT
TxHd	TxHd_524	Pepsico.166.Pool1	6	TTCGTT
TxHd	TxHd_525	Pepsico.166.Pool1	6	ATATAA
TxHd	TxHd_526	Pepsico.166.Pool1	6	TGGCAACAGA
TxHd	TxHd_527	Pepsico.166.Pool1	6	CTCGTCG
TxHd	TxHd_528	Pepsico.166.Pool1	6	GCCTACCT
TxHd	TxHd_529	Pepsico.166.Pool1	6	CACCA
TxHd	TxHd_530	Pepsico.166.Pool1	6	AATTAG
TxHd	TxHd_531	Pepsico.166.Pool1	6	GGAACGA
TxHd	TxHd_532	Pepsico.166.Pool1	6	ACAACT
TxHd	TxHd_533	Pepsico.166.Pool1	6	ACTGCT
TxHd	TxHd_534	Pepsico.166.Pool1	6	CGTGGACAGT
TxHd	TxHd_535	Pepsico.166.Pool1	6	TGGCACAGA
TxHd	TxHd_536	Pepsico.166.Pool1	6	TGCTT
TxHd	TxHd_537	Pepsico.166.Pool1	6	GCAAGCCAT
TxHd	TxHd_539	Pepsico.166.Pool1	6	CGCACCAATT
TxHd	TxHd_540	Pepsico.166.Pool1	6	CTCGCGG
TxHd	TxHd_541	Pepsico.166.Pool1	6	AACTGG
TxHd	TxHd_543	Pepsico.166.Pool1	6	ATGAGCAA
TxHd	TxHd_A001	Pepsico.166.Pool1	6	CTTGA
TxHd	TxHd_A002	Pepsico.166.Pool1	6	GCGTCCT
TxHd	TxHd_A003	Pepsico.166.Pool1	6	ACCAGGA
TxHd	TxHd_A004	Pepsico.166.Pool1	6	CCACTCA
TxHd	TxHd_A005	Pepsico.166.Pool1	6	TCACGGAAG
TxHd	TxHd_A006	Pepsico.166.Pool1	6	TATCA
TxHd	TxHd_A007	Pepsico.166.Pool1	6	TAGCCAA
TxHd	TxHd_A008	Pepsico.166.Pool1	6	ATATCGCCA
TxHd	TxHd_A010	Pepsico.166.Pool1	6	CTCTA
TxHd	TxHd_A011	Pepsico.166.Pool1	6	GGTGCACATT
TxHd	TxHd_A012	Pepsico.166.Pool1	6	CTCTCGCAT
TxHd	TxHd_A013	Pepsico.166.Pool1	6	CAGAGGT
TxHd	TxHd_A014	Pepsico.166.Pool1	6	GCGTACAAT
TxHd	TxHd_A015	Pepsico.166.Pool1	6	ACGCGCG
TxHd	TxHd_A016	Pepsico.166.Pool1	6	GTCGCCT
TxHd	TxHd_A017	Pepsico.166.Pool1	6	AATAACCAA
TxHd	TxHd_A019	Pepsico.166.Pool1	6	AATGAACGA
TxHd	TxHd_A020	Pepsico.166.Pool1	6	CGTCGCCACT
TxHd	TxHd_A021	Pepsico.166.Pool1	6	ATGGCAA
TxHd	TxHd_A022	Pepsico.166.Pool1	6	GAAGCA
TxHd	TxHd_A022-SHAT	Pepsico.166.Pool1	6	AACGTGCCT
TxHd	TxHd_A023	Pepsico.166.Pool1	6	CCTCG
TxHd	TxHd_A024	Pepsico.166.Pool1	6	CTCAT
TxHd	TxHd_A025	Pepsico.166.Pool1	6	ACGGTACT
TxHd	TxHd_A026	Pepsico.166.Pool1	6	GCGCCG
TxHd	TxHd_A029	Pepsico.166.Pool1	6	CAAGT
TxHd	TxHd_A030	Pepsico.166.Pool1	6	TCCGAG
TxHd	TxHd_A031	Pepsico.166.Pool1	6	TAGATGA
TxHd	TxHd_A032	Pepsico.166.Pool1	6	TGGCCAG
TxHd	TxHd_A033	Pepsico.166.Pool1	6	GCACGAT
TxHd	TxHd_A034	Pepsico.166.Pool1	6	TTGCTG
TxHd	TxHd_A035	Pepsico.166.Pool1	6	CGCAACCAGT
TxHd	TxHd_A036	Pepsico.166.Pool1	6	TCACTG
TxHd	TxHd_A037	Pepsico.166.Pool1	6	ACAGT
TxHd	TxHd_A038	Pepsico.166.Pool1	6	GGAGTCAAG
TxHd	TxHd_A039	Pepsico.166.Pool1	6	TGAAT
TxHd	TxHd_A040	Pepsico.166.Pool1	6	CATAT
TxHd	TxHd_A041	Pepsico.166.Pool1	6	GTGACACAT
TxHd	TxHd_A042	Pepsico.166.Pool1	6	TATGT
TxHd	TxHd_A043	Pepsico.166.Pool1	6	CAGTGCCATT
TxHd	TxHd_A044	Pepsico.166.Pool1	6	ACAACCAACT
TxHd	TxHd_A045	Pepsico.166.Pool1	6	TGCAGA
TxHd	TxHd_A046	Pepsico.166.Pool1	6	CATCTGCCG
TxHd	TxHd_A047	Pepsico.166.Pool1	6	GGACAG
TxHd	TxHd_A048	Pepsico.166.Pool1	6	ATCTGT
TxHd	TxHd_A049	Pepsico.166.Pool1	6	AAGACGCT
TxHd	TxHd_A050	Pepsico.166.Pool1	6	TAGCAG
TxHd	TxHd_A051	Pepsico.166.Pool1	6	ATCCG
TxHd	TxHd_A053	Pepsico.166.Pool1	6	CTTAG
TxHd	TxHd_A054	Pepsico.166.Pool1	6	TTATTACAT
TxHd	TxHd_A055	Pepsico.166.Pool1	6	GCCAACAAGA
TxHd	TxHd_A057	Pepsico.166.Pool1	6	TGCCGCAT
TxHd	TxHd_A058	Pepsico.166.Pool1	6	CGTGTCA
TxHd	TxHd_A059	Pepsico.166.Pool1	6	CAACCACACA
TxHd	TxHd_A061	Pepsico.166.Pool1	6	GCTCCGA
TxHd	TxHd_A062	Pepsico.166.Pool1	6	TCAGAGAT
TxHd	TxHd_A063	Pepsico.166.Pool1	6	CGTTCA

## Sheet: Sort
#2021-07-20
#GBS matches based on Sang_V2					Duplicated loci (removed from columns to the left)
#Duplicates removed (see removed duplicated to the right)					Locus	Chr	bp	Resolved to:
#ChrUn removed					avgbs2_44549.1	chr1A	954057	avgbs_24810.1
#Only perfect or positionally validated matches					avgbs2_180338.1	chr1A	4745763	avgbs_113314.1
#Sorted for use in GBSX program etc.					avgbs2_153067.1	chr1A	5085623	avgbs_cluster_31573.1
#Locus	Chr	bp			avgbs2_150992.1	chr1A	5119287	avgbs_95072.1
!begin					avgbs2_58627.2	chr1A	6741189	avgbs_34400.1
avgbs_13242.1	chr1A	529572			avgbs2_58627.1	chr1A	6770786	avgbs_35281.1
avgbs_cluster_25630.1	chr1A	532522			avgbs2_83742.1	chr1A	6951595	avgbs_cluster_41642.1
avgbs_530970.1	chr1A	840377			avgbs2_68433.1	chr1A	7801631	avgbs_207237.1
avgbs_24810.1	chr1A	954057			avgbs2_88937.1	chr1A	8815815	avgbs_63750.1
avgbs2_200370.1	chr1A	1107709			avgbs2_82705.1	chr1A	9709483	avgbs_cluster_17208.1
avgbs_122962.1	chr1A	1371581			avgbs2_72280.1	chr1A	9709821	avgbs_cluster_14868.1
avgbs_409088.1	chr1A	1750886			avgbs2_2344.1	chr1A	11679261	avgbs_1397.1
avgbs2_193253.1	chr1A	1910004			avgbs2_31884.1	chr1A	11701893	avgbs_202035.1
avgbs_cluster_25686.1	chr1A	1923788			avgbs2_52890.2	chr1A	15353128	avgbs_30803.1
avgbs_cluster_36003.1	chr1A	1962910			avgbs2_43407.1	chr1A	15763350	avgbs_cluster_7972.1
avgbs_502926.1	chr1A	2209973			avgbs2_181862.1	chr1A	16207899	avgbs_cluster_37187.1
avgbs_389838.1	chr1A	2297483			avgbs2_173576.1	chr1A	16651156	avgbs_377106.1
avgbs2_59123.1	chr1A	2362091			avgbs2_129987.1	chr1A	16804914	avgbs_82042.1
avgbs2_59123.2	chr1A	2378916			avgbs2_36211.2	chr1A	16982144	avgbs_19252.1
avgbs_654822.1	chr1A	2530019			avgbs2_97078.1	chr1A	17483150	avgbs_cluster_20460.1
avgbs2_94433.2	chr1A	2814136			avgbs2_58171.1	chr1A	17644421	avgbs_cluster_11263.1
avgbs2_67451.1	chr1A	2885826			avgbs2_176149.1	chr1A	17674541	avgbs_cluster_35926.1
avgbs2_87527.2	chr1A	2959262			avgbs2_43701.1	chr1A	17693862	avgbs_24206.1
avgbs_cluster_70494.1	chr1A	3073262			avgbs2_125665.1	chr1A	17721083	avgbs_cluster_26745.1
avgbs_439769.1	chr1A	3081871			avgbs2_105055.1	chr1A	18429405	avgbs_cluster_22432.1
avgbs_cluster_18808.1	chr1A	3082748			avgbs2_105347.1	chr1A	19108696	avgbs_219885.1
avgbs_3507.1	chr1A	3083060			avgbs2_146123.2	chr1A	19478822	avgbs_657049.1
avgbs_41740.1	chr1A	3085855			avgbs2_187646.1	chr1A	19528388	avgbs_cluster_38373.1
avgbs_547326.1	chr1A	3089796			avgbs2_27851.2	chr1A	19695813	avgbs_cluster_20712.1
avgbs_59897.1	chr1A	3125946			avgbs2_38346.1	chr1A	21174753	avgbs_455017.1
avgbs_cluster_27298.1	chr1A	3358252			avgbs2_143645.1	chr1A	21335379	avgbs_655997.1
avgbs_645781.1	chr1A	3397807			avgbs2_107550.1	chr1A	22266410	avgbs_70334.1
avgbs_84315.1	chr1A	3529484			avgbs2_93870.1	chr1A	23953485	avgbs_cluster_19780.1
avgbs_125299.1	chr1A	3551043			avgbs2_79635.1	chr1A	24110803	avgbs_cluster_16493.1
avgbs_44487.1	chr1A	3713864			avgbs2_74604.1	chr1A	28983621	avgbs_495816.1
avgbs_59586.1	chr1A	3733451			avgbs2_77303.1	chr1A	33722577	avgbs_627828.1
avgbs_cluster_26129.1	chr1A	3925418			avgbs2_161449.1	chr1A	33912860	avgbs_cluster_32988.1
avgbs_431620.1	chr1A	3932752			avgbs2_63835.1	chr1A	34607425	avgbs_318789.1
avgbs_114039.1	chr1A	4053799			avgbs2_123860.1	chr1A	35000337	avgbs_cluster_27723.1
avgbs_62692.1	chr1A	4316816			avgbs2_139574.1	chr1A	38162758	avgbs_89890.1
avgbs_114040.1	chr1A	4578628			avgbs2_73894.1	chr1A	40579247	avgbs_46714.1
avgbs_338473.1	chr1A	4584967			avgbs2_177183.1	chr1A	48357193	avgbs_110760.1
avgbs_113314.1	chr1A	4745763			avgbs2_63098.1	chr1A	54855991	avgbs_478157.1
avgbs_cluster_31573.1	chr1A	5085623			avgbs2_59815.1	chr1A	57167245	avgbs_cluster_11615.1
avgbs_95072.1	chr1A	5119287			avgbs2_120639.2	chr1A	60105912	avgbs_cluster_25810.2
avgbs_232038.1	chr1A	5751317			avgbs2_41252.2	chr1A	61538155	avgbs_349437.1
avgbs_234651.1	chr1A	5963018			avgbs2_169407.1	chr1A	62745379	avgbs_cluster_34523.1
avgbs2_167961.1	chr1A	6000046			avgbs2_125817.1	chr1A	63304990	avgbs_647702.1
avgbs_122796.1	chr1A	6042510			avgbs2_8181.1	chr1A	70376900	avgbs_4855.1
avgbs_cluster_58551.2	chr1A	6052701			avgbs2_164408.1	chr1A	82081217	avgbs_cluster_73144.1
avgbs_69504.1	chr1A	6720248			avgbs2_132251.1	chr1A	84500909	avgbs_cluster_27851.1
avgbs_34400.1	chr1A	6741189			avgbs2_83288.2	chr1A	87409451	avgbs_cluster_17327.1
avgbs2_39516.2	chr1A	6765845			avgbs2_120125.1	chr1A	88662004	avgbs_cluster_25663.1
avgbs_35281.1	chr1A	6770786			avgbs2_120125.2	chr1A	88663660	avgbs_cluster_25663.2
avgbs_235625.1	chr1A	6847840			avgbs2_22265.1	chr1A	89167501	avgbs_350758.1
avgbs_cluster_16732.1	chr1A	6847900			avgbs2_128641.2	chr1A	89245951	avgbs_506222.1
avgbs_cluster_41642.1	chr1A	6951595			avgbs2_83036.2	chr1A	90331016	avgbs_479219.1
avgbs_679608.1	chr1A	7184684			avgbs2_83036.1	chr1A	90349968	avgbs_cluster_72465.1
avgbs_cluster_11616.1	chr1A	7189900			avgbs2_33754.1	chr1A	91377425	avgbs_336287.1
avgbs2_42289.1	chr1A	7274904			avgbs2_79611.2	chr1A	91955523	avgbs_394292.1
avgbs_cluster_16827.1	chr1A	7369707			avgbs2_64556.1	chr1A	95510620	avgbs_39442.1
avgbs_384822.1	chr1A	7515057			avgbs2_96827.1	chr1A	101454768	avgbs_397465.1
avgbs_379813.1	chr1A	7537284			avgbs2_52970.1	chr1A	101591385	avgbs_390347.1
avgbs_54891.1	chr1A	7720629			avgbs2_132972.2	chr1A	105780082	avgbs_cluster_27986.2
avgbs_2362.1	chr1A	7770771			avgbs2_14500.2	chr1A	107310386	avgbs_386095.1
avgbs_207237.1	chr1A	7801631			avgbs2_82808.2	chr1A	109423032	avgbs_349721.1
avgbs_509499.1	chr1A	8236689			avgbs2_170302.1	chr1A	109587932	avgbs_374271.1
avgbs_122344.1	chr1A	8257823			avgbs2_43325.1	chr1A	109853039	avgbs_217567.1
avgbs_115256.1	chr1A	8309329			avgbs_cluster_21374.1	chr1A	115553574	avgbs_52112.1
avgbs_cluster_34234.1	chr1A	8717246			avgbs2_154031.1	chr1A	122500207	avgbs_406848.1
avgbs_63750.1	chr1A	8815815			avgbs2_34299.2	chr1A	123477910	avgbs_336464.1
avgbs_445993.1	chr1A	8815875			avgbs2_61381.1	chr1A	125216904	avgbs_622025.1
avgbs_18591.1	chr1A	8881572			avgbs2_130745.1	chr1A	127741470	avgbs_363458.1
avgbs_cluster_23488.1	chr1A	8928718			avgbs2_31647.3	chr1A	128906107	avgbs_16199.1
avgbs_334872.1	chr1A	9311615			avgbs2_47252.1	chr1A	130777559	avgbs_389542.1
avgbs_65429.1	chr1A	9344991			avgbs2_154982.2	chr1A	131171379	avgbs_661268.1
avgbs_cluster_71065.1	chr1A	9532599			avgbs2_87998.1	chr1A	133199862	avgbs_237586.1
avgbs_30950.1	chr1A	9577390			avgbs2_106364.1	chr1A	134275106	avgbs_cluster_41889.1
avgbs_cluster_17208.1	chr1A	9709483			avgbs2_68666.1	chr1A	136827798	avgbs_cluster_13960.1
avgbs_cluster_14868.1	chr1A	9709821			avgbs2_160059.1	chr1A	137625346	avgbs_cluster_32698.1
avgbs_cluster_13640.1	chr1A	9752506			avgbs2_106752.1	chr1A	139760276	avgbs_69828.1
avgbs_5037.1	chr1A	9892360			avgbs2_107046.1	chr1A	139939127	avgbs_cluster_22893.1
avgbs_236130.1	chr1A	10033502			avgbs2_175110.1	chr1A	143033595	avgbs_109357.1
avgbs_349331.1	chr1A	10036380			avgbs2_94152.2	chr1A	144455134	avgbs_cluster_19835.2
avgbs_cluster_33522.1	chr1A	10181972			avgbs2_73958.1	chr1A	159743227	avgbs_46773.1
avgbs2_57702.2	chr1A	10345565			avgbs2_146937.1	chr1A	164240389	avgbs_cluster_30480.2
avgbs_124602.1	chr1A	10554890			avgbs2_23462.1	chr1A	168816622	avgbs_444879.1
avgbs_68138.1	chr1A	10628118			avgbs2_177586.1	chr1A	171028346	avgbs_cluster_36195.1
avgbs_75354.1	chr1A	11043376			avgbs2_146954.1	chr1A	171812073	avgbs_93143.1
avgbs_476673.1	chr1A	11120126			avgbs2_63734.1	chr1A	172085434	avgbs_cluster_12616.1
avgbs_631868.1	chr1A	11161813			avgbs2_188100.1	chr1A	174550800	avgbs_cluster_38465.1
avgbs_21646.1	chr1A	11277896			avgbs2_72519.1	chr1A	174596702	avgbs_626201.1
avgbs_109347.1	chr1A	11423985			avgbs2_102544.2	chr1A	176120007	avgbs_246954.1
avgbs_1397.1	chr1A	11679261			avgbs2_79709.2	chr1A	180053539	avgbs_cluster_16521.2
avgbs_202035.1	chr1A	11701893			avgbs2_140876.1	chr1A	182613246	avgbs_cluster_29576.1
avgbs_443441.1	chr1A	11773738			avgbs2_180186.1	chr1A	183922921	avgbs_377312.1
avgbs_2051.1	chr1A	11817041			avgbs2_47176.1	chr1A	188510741	avgbs_cluster_72861.1
avgbs_cluster_13638.1	chr1A	11972001			avgbs2_157185.1	chr1A	189996151	avgbs_cluster_61183.1
avgbs_497516.1	chr1A	12020187			avgbs2_124351.1	chr1A	194186434	avgbs_361722.1
avgbs_239954.1	chr1A	12029986			avgbs2_58642.1	chr1A	196422873	avgbs_cluster_11355.1
avgbs2_75737.2	chr1A	12094866			avgbs2_106292.2	chr1A	198895851	avgbs_493074.1
avgbs_cluster_10020.1	chr1A	12227283			avgbs2_82359.1	chr1A	204498542	avgbs_629815.1
avgbs_381121.1	chr1A	12229598			avgbs2_182195.2	chr1A	205915520	avgbs_541816.1
avgbs_119932.1	chr1A	12247318			avgbs2_188883.1	chr1A	211248495	avgbs_412577.1
avgbs2_19724.1	chr1A	12248490			avgbs2_166883.1	chr1A	215437735	avgbs_cluster_34030.1
avgbs_cluster_4590.1	chr1A	12249185			avgbs2_154900.1	chr1A	215860025	avgbs_cluster_31878.1
avgbs_497686.1	chr1A	12279923			avgbs2_94989.1	chr1A	216855935	avgbs_cluster_19990.1
avgbs_86872.1	chr1A	12402220			avgbs2_75308.1	chr1A	218229757	avgbs_cluster_46571.1
avgbs_665610.1	chr1A	12458121			avgbs2_168960.1	chr1A	218245111	avgbs_105187.1
avgbs_72034.1	chr1A	12472924			avgbs2_96182.1	chr1A	220611205	avgbs_cluster_20239.1
avgbs_24317.1	chr1A	12704363			avgbs2_85948.1	chr1A	220634299	avgbs_631232.1
avgbs_101621.1	chr1A	12730554			avgbs2_192674.1	chr1A	223757069	avgbs_682117.1
avgbs_385633.1	chr1A	12764253			avgbs2_100838.2	chr1A	225930224	avgbs_490290.1
avgbs2_16911.1	chr1A	13080265			avgbs2_1028.1	chr1A	227566731	avgbs_cluster_386.1
avgbs_31348.1	chr1A	13329428			avgbs2_163842.2	chr1A	227732249	avgbs_102065.1
avgbs_248006.1	chr1A	13368879			avgbs2_102874.1	chr1A	230664927	avgbs_cluster_21890.1
avgbs_20889.1	chr1A	13496279			avgbs2_165738.1	chr1A	233937666	avgbs_cluster_42912.1
avgbs2_179585.1	chr1A	13496662			avgbs2_74216.2	chr1A	235140838	avgbs_cluster_15344.1
avgbs_cluster_21067.1	chr1A	13820562			avgbs2_58446.1	chr1A	235148818	avgbs_38163.1
avgbs_491350.1	chr1A	14160930			avgbs2_77232.2	chr1A	238251172	avgbs_cluster_15962.1
avgbs_cluster_59110.1	chr1A	14217213			avgbs2_169729.2	chr1A	239640785	avgbs_534282.1
avgbs_208440.1	chr1A	14364791			avgbs2_165738.2	chr1A	240020687	avgbs_cluster_34068.1
avgbs_69393.1	chr1A	14626473			avgbs2_132095.3	chr1A	240452317	avgbs_650536.1
avgbs_cluster_36617.1	chr1A	15255174			avgbs2_178434.2	chr1A	240830733	avgbs_673127.1
avgbs_30803.1	chr1A	15353128			avgbs2_112492.1	chr1A	244118421	avgbs_cluster_24110.1
avgbs_207513.1	chr1A	15447184			avgbs2_17557.2	chr1A	244775842	avgbs_cluster_3316.1
avgbs_cluster_7972.1	chr1A	15763350			avgbs2_101746.1	chr1A	247256453	avgbs_66042.1
avgbs_cluster_20914.1	chr1A	16202919			avgbs2_173187.1	chr1A	249582311	avgbs_cluster_71818.1
avgbs_cluster_37187.1	chr1A	16207899			avgbs2_132087.1	chr1A	254180780	avgbs_cluster_48471.1
avgbs_107016.1	chr1A	16220691			avgbs2_175384.1	chr1A	255030443	avgbs_cluster_35754.1
avgbs_439425.1	chr1A	16380762			avgbs2_194508.1	chr1A	255823380	avgbs_cluster_39652.1
avgbs_377106.1	chr1A	16651156			avgbs2_87968.1	chr1A	257449608	avgbs_56612.1
avgbs_91733.1	chr1A	16706082			avgbs2_76471.1	chr1A	257565280	avgbs_48544.1
avgbs_452370.1	chr1A	16730963			avgbs2_168595.1	chr1A	259173120	avgbs_cluster_34360.1
avgbs_4035.1	chr1A	16751949			avgbs2_118844.1	chr1A	259249968	avgbs_77682.1
avgbs_82042.1	chr1A	16804914			avgbs2_195843.1	chr1A	263598975	avgbs_122741.1
avgbs_19252.1	chr1A	16982144			avgbs2_177958.1	chr1A	263773215	avgbs_cluster_36296.1
avgbs_cluster_17296.1	chr1A	17084112			avgbs2_79439.1	chr1A	264223289	avgbs_cluster_16462.1
avgbs_cluster_8253.1	chr1A	17131445			avgbs2_91627.1	chr1A	264735783	avgbs_cluster_19261.1
avgbs_341744.1	chr1A	17183379			avgbs2_172396.1	chr1A	264985450	avgbs_107680.1
avgbs_677504.1	chr1A	17249770			avgbs2_53040.1	chr1A	265096385	avgbs_cluster_10203.1
avgbs_640087.1	chr1A	17354526			avgbs2_145016.1	chr1A	274084001	avgbs_cluster_48940.1
avgbs2_97490.2	chr1A	17354714			avgbs2_96638.1	chr1A	275995259	avgbs_cluster_54203.1
avgbs_cluster_20460.1	chr1A	17483150			avgbs2_82591.1	chr1A	278222035	avgbs_cluster_37770.1
avgbs_245222.1	chr1A	17522312			avgbs2_136889.1	chr1A	278460512	avgbs_cluster_28676.1
avgbs_350104.1	chr1A	17522587			avgbs2_119700.1	chr1A	278602404	avgbs_cluster_53303.1
avgbs_cluster_11263.1	chr1A	17644421			avgbs2_31337.1	chr1A	278847246	avgbs_16035.1
avgbs_cluster_35926.1	chr1A	17674541			avgbs2_21349.1	chr1A	280724158	avgbs_cluster_43506.1
avgbs_35815.1	chr1A	17674601			avgbs2_58938.1	chr1A	284583598	avgbs_cluster_11431.1
avgbs_24206.1	chr1A	17693862			avgbs2_111762.1	chr1A	286525732	avgbs_cluster_23928.1
avgbs2_149728.1	chr1A	17718611			avgbs2_172474.1	chr1A	287541836	avgbs_107763.1
avgbs_cluster_26745.1	chr1A	17721083			avgbs2_56954.1	chr1A	290055890	avgbs_34071.1
avgbs_71267.1	chr1A	17725571			avgbs2_83397.1	chr1A	290057699	avgbs_cluster_17375.1
avgbs_cluster_40526.1	chr1A	18095290			avgbs2_3407.1	chr1A	293739576	avgbs_432029.1
avgbs2_170894.1	chr1A	18145826			avgbs2_103095.1	chr1A	294693841	avgbs_cluster_21939.1
avgbs_465403.1	chr1A	18215784			avgbs2_91649.1	chr1A	296204928	avgbs_484150.1
avgbs_115787.1	chr1A	18426171			avgbs2_166856.1	chr1A	297423780	avgbs_103806.1
avgbs_cluster_22432.1	chr1A	18429405			avgbs2_30209.1	chr1A	298764273	avgbs_cluster_70008.1
avgbs_210938.1	chr1A	18520793			avgbs2_140674.1	chr1A	299056776	avgbs_115089.1
avgbs_44273.1	chr1A	18527695			avgbs2_51141.1	chr1A	299235943	avgbs_cluster_9762.1
avgbs_489268.1	chr1A	18702797			avgbs2_166392.1	chr1A	300940748	avgbs_cluster_33944.1
avgbs_100374.1	chr1A	18838972			avgbs2_81419.1	chr1A	301314074	avgbs_218932.1
avgbs_219885.1	chr1A	19108696			avgbs2_117406.1	chr1A	301935635	avgbs_76863.1
avgbs_109194.1	chr1A	19322525			avgbs2_157791.1	chr1A	302240767	avgbs_cluster_32329.1
avgbs_657049.1	chr1A	19478822			avgbs2_94059.1	chr1A	302249367	avgbs_cluster_19808.1
avgbs_338057.1	chr1A	19525177			avgbs2_68057.1	chr1A	302486054	avgbs_cluster_13827.1
avgbs_24809.1	chr1A	19528328			avgbs2_83330.2	chr1A	304899582	avgbs_53309.1
avgbs_cluster_38373.1	chr1A	19528388			avgbs2_45852.1	chr1A	305184847	avgbs_cluster_8554.1
avgbs_541784.1	chr1A	19545683			avgbs2_35079.1	chr1A	306049396	avgbs_cluster_6282.1
avgbs_cluster_20720.1	chr1A	19695492			avgbs2_84805.1	chr1A	306094930	avgbs_cluster_17747.1
avgbs_cluster_20712.1	chr1A	19695813			avgbs2_189836.1	chr1A	307313234	avgbs_cluster_38747.1
avgbs2_91034.1	chr1A	19900996			avgbs2_18163.1	chr1A	307313294	avgbs_cluster_66664.1
avgbs_328012.1	chr1A	20007540			avgbs2_17727.1	chr1A	307391273	avgbs_cluster_3360.1
avgbs2_76777.2	chr1A	20135538			avgbs2_162495.1	chr1A	308739186	avgbs_cluster_33220.1
avgbs_cluster_28086.1	chr1A	20352713			avgbs2_109814.1	chr1A	309550762	avgbs_cluster_23475.1
avgbs_68576.1	chr1A	20619199			avgbs2_113596.2	chr1A	310352250	avgbs_74376.1
avgbs_100355.1	chr1A	20673854			avgbs2_104998.1	chr1A	310794761	avgbs_68587.1
avgbs_348068.1	chr1A	20799252			avgbs2_150751.1	chr1A	311000206	avgbs_221482.1
avgbs_477351.1	chr1A	20919693			avgbs2_66167.1	chr1A	311066380	avgbs_cluster_13348.1
avgbs_514699.1	chr1A	20921176			avgbs2_184779.1	chr1A	311466231	avgbs_cluster_37788.1
avgbs_8773.1	chr1A	21119480			avgbs2_150172.1	chr1A	311986093	avgbs_cluster_30993.1
avgbs_455017.1	chr1A	21174753			avgbs2_197718.1	chr1A	312069789	avgbs_cluster_40351.1
avgbs_6497.1	chr1A	21244935			avgbs2_141391.1	chr1A	312107180	avgbs_90679.1
avgbs_655997.1	chr1A	21335379			avgbs2_43893.1	chr1A	313845683	avgbs_cluster_8107.1
avgbs_241849.1	chr1A	21399236			avgbs2_151703.1	chr1A	315421561	avgbs_cluster_31266.1
avgbs_210282.1	chr1A	21844052			avgbs2_154636.1	chr1A	317118547	avgbs_cluster_49276.1
avgbs_2095.1	chr1A	22068205			avgbs2_154637.1	chr1A	317118547	avgbs_cluster_49276.1
avgbs_cluster_39230.1	chr1A	22072593			avgbs2_132419.2	chr1A	317436072	avgbs_cluster_27905.1
avgbs_63282.1	chr1A	22083032			avgbs2_176801.1	chr1A	318310968	avgbs_538478.1
avgbs_cluster_9672.1	chr1A	22085024			avgbs2_170866.1	chr1A	319479878	avgbs_cluster_34825.1
avgbs_347094.1	chr1A	22263399			avgbs2_181874.1	chr1A	319786799	avgbs_cluster_37188.1
avgbs_70334.1	chr1A	22266410			avgbs2_18497.1	chr1A	321066217	avgbs_10262.1
avgbs_371453.1	chr1A	22914756			avgbs2_33285.1	chr1A	321163336	avgbs_cluster_5897.1
avgbs_100361.1	chr1A	23159012			avgbs2_151524.1	chr1A	322454268	avgbs_cluster_31236.1
avgbs2_48125.1	chr1A	23823484			avgbs2_15533.1	chr1A	323055756	avgbs_8880.1
avgbs_cluster_19780.1	chr1A	23953485			avgbs2_171289.1	chr1A	323267342	avgbs_cluster_34931.1
avgbs_cluster_16493.1	chr1A	24110803			avgbs2_42056.1	chr1A	323516258	avgbs_23128.1
avgbs_380306.1	chr1A	24484922			avgbs2_121775.1	chr1A	325314480	avgbs_79689.1
avgbs_669086.1	chr1A	24504243			avgbs2_182017.1	chr1A	326000228	avgbs_cluster_37214.1
avgbs_639772.1	chr1A	24655133			avgbs2_198395.1	chr1A	328377675	avgbs_cluster_40847.1
avgbs_cluster_25315.1	chr1A	24898291			avgbs2_112169.1	chr1A	328894462	avgbs_cluster_24033.1
avgbs_cluster_16273.1	chr1A	25017263			avgbs2_9449.1	chr1A	329164921	avgbs_cluster_1871.1
avgbs_329409.1	chr1A	25352066			avgbs2_46263.1	chr1A	329167794	avgbs_cluster_8640.1
avgbs_46198.1	chr1A	25353107			avgbs2_119915.1	chr1A	329706612	avgbs_78512.1
avgbs2_106741.1	chr1A	26185636			avgbs2_7523.1	chr1A	330659284	avgbs_4566.1
avgbs2_171676.1	chr1A	26185942			avgbs2_45861.1	chr1A	330972259	avgbs_cluster_8558.1
avgbs_64440.1	chr1A	26293632			avgbs2_157702.1	chr1A	331257388	avgbs_cluster_32004.1
avgbs_31243.1	chr1A	26418554			avgbs2_48407.1	chr1A	331574382	avgbs_cluster_9136.1
avgbs_344663.1	chr1A	26426223			avgbs2_31509.1	chr1A	332160375	avgbs_cluster_5481.1
avgbs_408158.1	chr1A	26481249			avgbs2_129387.1	chr1A	332269292	avgbs_cluster_27364.1
avgbs_cluster_67174.1	chr1A	26524073			avgbs2_14302.1	chr1A	332613450	avgbs_cluster_2770.1
avgbs2_138873.1	chr1A	26605428			avgbs2_41285.1	chr1A	332666096	avgbs_cluster_7476.1
avgbs_524303.1	chr1A	26871280			avgbs2_34501.1	chr1A	332781910	avgbs_cluster_6173.1
avgbs_616275.1	chr1A	26964934			avgbs2_145447.1	chr1A	332904960	avgbs_cluster_30221.1
avgbs_8098.1	chr1A	27346335			avgbs2_5861.1	chr1A	333563568	avgbs_cluster_1310.1
avgbs_466400.1	chr1A	27531594			avgbs2_131491.1	chr1A	333563628	avgbs_cluster_27707.1
avgbs_644305.1	chr1A	27652078			avgbs2_177275.1	chr1A	333910803	avgbs_cluster_36126.1
avgbs_38946.1	chr1A	27933071			avgbs2_57712.1	chr1A	334769162	avgbs_cluster_11169.1
avgbs_473150.1	chr1A	27975788			avgbs2_78517.1	chr1A	334926818	avgbs_cluster_16272.1
avgbs_486900.1	chr1A	27976003			avgbs2_58559.1	chr1A	335385308	avgbs_cluster_11338.1
avgbs_349402.1	chr1A	28031343			avgbs2_172705.1	chr1A	335848694	avgbs_107904.1
avgbs_73887.1	chr1A	28911693			avgbs2_151576.1	chr1A	337974457	avgbs_cluster_31612.1
avgbs_528930.1	chr1A	28919144			avgbs2_88961.2	chr1A	337995997	avgbs_cluster_18689.1
avgbs_614853.1	chr1A	28951476			avgbs2_123193.1	chr1A	338707791	avgbs_cluster_43472.1
avgbs_495816.1	chr1A	28983621			avgbs2_193771.1	chr1A	339023955	avgbs_cluster_39518.1
avgbs_237457.1	chr1A	29941667			avgbs2_18820.2	chr1A	341075522	avgbs_10420.1
avgbs_236924.1	chr1A	29941669			avgbs2_162281.1	chr1A	342430557	avgbs_101057.1
avgbs_512984.1	chr1A	29950966			avgbs2_176931.1	chr1A	343452354	avgbs_cluster_36073.1
avgbs_424836.1	chr1A	30072223			avgbs2_160224.1	chr1A	343904750	avgbs_cluster_32737.1
avgbs_62978.1	chr1A	30143095			avgbs2_199956.1	chr1A	344446854	avgbs_cluster_40895.1
avgbs_25407.1	chr1A	30460162			avgbs2_130832.1	chr1A	345234793	avgbs_cluster_27613.1
avgbs_350750.1	chr1A	30593470			avgbs2_145772.1	chr1A	345490341	avgbs_92503.1
avgbs_369782.1	chr1A	30746765			avgbs2_74574.1	chr1A	346068884	avgbs_47253.1
avgbs_668266.1	chr1A	30746825			avgbs2_177234.1	chr1A	347991553	avgbs_cluster_36118.1
avgbs_597906.1	chr1A	30753714			avgbs2_70472.1	chr1A	348927374	avgbs_cluster_14495.1
avgbs_358491.1	chr1A	30767084			avgbs2_9404.1	chr1A	349329827	avgbs_cluster_1865.1
avgbs_cluster_27783.1	chr1A	31099800			avgbs2_102159.1	chr1A	351787795	avgbs_66359.1
avgbs_118894.1	chr1A	31099860			avgbs2_2086.1	chr1A	352368765	avgbs_cluster_554.1
avgbs_29560.1	chr1A	31255215			avgbs2_63563.1	chr1A	353113523	avgbs_cluster_12581.1
avgbs_1259.1	chr1A	31296258			avgbs2_140968.1	chr1A	353308908	avgbs_90506.1
avgbs_117237.1	chr1A	31741759			avgbs2_189727.1	chr1A	353328886	avgbs_cluster_42976.1
avgbs_618521.1	chr1A	31791995			avgbs2_104305.1	chr1A	354797765	avgbs_68085.1
avgbs_371568.1	chr1A	31829680			avgbs2_15768.1	chr1A	355296562	avgbs_cluster_3588.1
avgbs_89619.1	chr1A	31866016			avgbs2_104381.1	chr1A	355745103	avgbs_cluster_22281.1
avgbs_cluster_42492.1	chr1A	32397216			avgbs2_108568.2	chr1A	355969070	avgbs_cluster_23198.1
avgbs_653189.1	chr1A	32835540			avgbs2_82111.1	chr1A	356523186	avgbs_cluster_17051.1
avgbs_383433.1	chr1A	33122264			avgbs2_22993.1	chr1A	356745605	avgbs_216923.1
avgbs_537276.1	chr1A	33307303			avgbs2_31250.1	chr1A	357012871	avgbs_cluster_5422.1
avgbs_601093.1	chr1A	33608197			avgbs2_67144.2	chr1A	358002532	avgbs_41480.1
avgbs_cluster_2016.2	chr1A	33695166			avgbs2_43328.1	chr1A	358104799	avgbs_23903.1
avgbs_627828.1	chr1A	33722577			avgbs2_195766.1	chr1A	358434949	avgbs_cluster_39804.1
avgbs2_33103.2	chr1A	33750462			avgbs2_30552.1	chr1A	359757146	avgbs_15494.1
avgbs_347850.1	chr1A	33779317			avgbs2_197908.1	chr1A	360050413	avgbs_124115.1
avgbs_336480.1	chr1A	33850011			avgbs2_129953.1	chr1A	360928792	avgbs_227622.1
avgbs_492165.1	chr1A	33912517			avgbs2_106230.1	chr1A	360954825	avgbs_cluster_22723.1
avgbs_368944.1	chr1A	33912577			avgbs2_180699.1	chr1A	362393102	avgbs_cluster_36957.1
avgbs_cluster_32988.1	chr1A	33912860			avgbs2_29877.1	chr1A	362541353	avgbs_cluster_5145.1
avgbs_394027.1	chr1A	33915556			avgbs2_145781.1	chr1A	362981391	avgbs_cluster_30279.1
avgbs_cluster_33343.1	chr1A	33915616			avgbs2_18869.2	chr1A	363607990	avgbs_6K_9578.1
avgbs_610102.1	chr1A	34140753			avgbs2_190714.2	chr1A	363990045	avgbs_cluster_38890.1
avgbs_cluster_18602.1	chr1A	34215608			avgbs2_24401.1	chr1A	364258501	avgbs_cluster_4364.1
avgbs_95958.1	chr1A	34271317			avgbs2_123056.1	chr1A	364407251	avgbs_cluster_26198.1
avgbs_502004.1	chr1A	34271511			avgbs2_81358.1	chr1A	364579576	avgbs_cluster_16829.1
avgbs_617131.1	chr1A	34454799			avgbs2_18075.1	chr1A	364932119	avgbs_421933.1
avgbs_318789.1	chr1A	34607425			avgbs2_76267.1	chr1A	365737378	avgbs_49189.1
avgbs_320022.1	chr1A	34641503			avgbs2_157054.1	chr1A	365848053	avgbs_cluster_30569.1
avgbs_cluster_27723.1	chr1A	35000337			avgbs2_105181.1	chr1A	365926635	avgbs_cluster_22463.1
avgbs_385203.1	chr1A	35012348			avgbs2_25853.1	chr1A	366780278	avgbs_cluster_4557.1
avgbs_318045.1	chr1A	35321863			avgbs2_78065.1	chr1A	366804416	avgbs_678164.1
avgbs_cluster_37824.1	chr1A	35399867			avgbs2_99071.1	chr1A	367222972	avgbs_63952.1
avgbs_cluster_7009.2	chr1A	35956845			avgbs2_145480.1	chr1A	367753695	avgbs_cluster_30227.1
avgbs_111051.1	chr1A	36026007			avgbs2_190602.1	chr1A	367771377	avgbs_cluster_38868.1
avgbs_355192.1	chr1A	36247889			avgbs2_80892.1	chr1A	368639232	avgbs_cluster_16744.1
avgbs_665447.1	chr1A	36269711			avgbs2_41733.1	chr1A	368666487	avgbs_31033.1
avgbs2_30611.2	chr1A	36303542			avgbs2_137609.2	chr1A	369270068	avgbs_513463.1
avgbs_339254.1	chr1A	36400525			avgbs2_2906.1	chr1A	369424410	avgbs_cluster_2677.1
avgbs_660651.1	chr1A	36568308			avgbs2_58655.2	chr1A	369856524	avgbs_34431.1
avgbs_411880.1	chr1A	36637235			avgbs2_47874.1	chr1A	370077206	avgbs_cluster_9027.1
avgbs_63099.1	chr1A	36748297			avgbs2_136592.1	chr1A	371328845	avgbs_cluster_28625.1
avgbs_371663.1	chr1A	36771796			avgbs2_123909.2	chr1A	372764931	avgbs_cluster_25679.2
avgbs2_73170.1	chr1A	36774277			avgbs2_111089.1	chr1A	373336173	avgbs_cluster_23573.1
avgbs_114183.1	chr1A	36782689			avgbs2_8138.1	chr1A	373621324	avgbs_424019.1
avgbs_370792.1	chr1A	37654439			avgbs2_110707.2	chr1A	373964386	avgbs_cluster_41575.1
avgbs2_75482.1	chr1A	37888271			avgbs2_24333.1	chr1A	374026894	avgbs_cluster_4359.1
avgbs_631009.1	chr1A	37889107			avgbs2_31104.1	chr1A	374037075	avgbs_cluster_5396.1
avgbs_31901.1	chr1A	38053968			avgbs2_78723.2	chr1A	374109713	avgbs_cluster_16317.1
avgbs_89890.1	chr1A	38162758			avgbs2_150224.1	chr1A	374747573	avgbs_cluster_31296.1
avgbs_cluster_69673.1	chr1A	38445414			avgbs2_27231.1	chr1A	375025246	avgbs_cluster_4729.1
avgbs_684168.1	chr1A	38611713			avgbs2_18955.1	chr1A	375072202	avgbs_cluster_3575.1
avgbs_365637.1	chr1A	39025902			avgbs2_38965.1	chr1A	375134244	avgbs_20899.1
avgbs_320734.1	chr1A	39028112			avgbs2_159075.1	chr1A	375266224	avgbs_cluster_32519.1
avgbs_366475.1	chr1A	39481473			avgbs2_6386.1	chr1A	375318404	avgbs_cluster_1404.1
avgbs_364503.1	chr1A	39489283			avgbs2_126037.1	chr1A	375456040	avgbs_cluster_44610.1
avgbs_354578.1	chr1A	39768513			avgbs2_52847.1	chr1A	375978940	avgbs_30777.1
avgbs_635148.1	chr1A	39862325			avgbs2_11861.1	chr1A	376371654	avgbs_cluster_2345.1
avgbs2_152505.1	chr1A	40121948			avgbs2_160488.1	chr1A	376507824	avgbs_cluster_32784.1
avgbs_cluster_6680.2	chr1A	40561401			avgbs2_148683.2	chr1A	376819386	avgbs_cluster_30756.1
avgbs_624884.1	chr1A	40562103			avgbs2_57877.1	chr1A	377300257	avgbs_cluster_11210.1
avgbs_46714.1	chr1A	40579247			avgbs2_70962.1	chr1A	377497155	avgbs_cluster_14608.1
avgbs_345595.1	chr1A	40840045			avgbs2_171129.1	chr1A	377497326	avgbs_106646.1
avgbs2_187762.1	chr1A	40840105			avgbs2_23230.2	chr1A	377783818	avgbs_cluster_4216.1
avgbs_40936.1	chr1A	40964786			avgbs2_5575.1	chr1A	377814878	avgbs_cluster_1258.1
avgbs_100563.1	chr1A	41066442			avgbs2_179588.1	chr1A	377832992	avgbs_cluster_36724.1
avgbs_630383.1	chr1A	41175714			avgbs2_115148.2	chr1A	378313575	avgbs_cluster_24626.1
avgbs_336242.1	chr1A	41296613			avgbs2_24956.1	chr1A	378564346	avgbs_cluster_4436.1
avgbs2_26673.2	chr1A	41709659			avgbs2_193716.1	chr1A	379198480	avgbs_121321.1
avgbs_673025.1	chr1A	41796238			avgbs2_131573.1	chr1A	380782602	avgbs_cluster_27724.1
avgbs_41641.1	chr1A	41891223			avgbs_cluster_48757.1	chr1A	381268130	avgbs_90554.1
avgbs_485263.1	chr1A	41982628			avgbs2_141083.1	chr1A	381268130	avgbs_90554.1
avgbs_680507.1	chr1A	42208509			avgbs2_43198.1	chr1A	381492719	avgbs_cluster_66722.1
avgbs_639244.1	chr1A	42208569			avgbs2_46640.1	chr1A	381785675	avgbs_cluster_8738.1
avgbs_601245.1	chr1A	42390437			avgbs2_14844.2	chr1A	382412374	avgbs_8539.1
avgbs_6602.1	chr1A	42413904			avgbs2_36802.1	chr1A	382632165	avgbs_245387.1
avgbs_352040.1	chr1A	42440950			avgbs2_7881.1	chr1A	385252157	avgbs_4742.1
avgbs2_97475.1	chr1A	42585503			avgbs2_144858.1	chr1A	386262285	avgbs_92111.1
avgbs2_151126.1	chr1A	42586181			avgbs2_167756.1	chr1A	386589376	avgbs_104260.1
avgbs_530190.1	chr1A	42601753			avgbs2_130052.1	chr1A	386846902	avgbs_cluster_27476.1
avgbs2_179535.1	chr1A	42690128			avgbs_cluster_36829.1	chr1A	386846962	avgbs_113143.1
avgbs2_90141.1	chr1A	42747958			avgbs2_141714.2	chr1A	387100076	avgbs_cluster_29707.2
avgbs2_119276.1	chr1A	42880052			avgbs2_3599.1	chr1A	387567762	avgbs_cluster_866.1
avgbs_cluster_69009.1	chr1A	42881725			avgbs2_104366.1	chr1A	388565175	avgbs_cluster_22279.1
avgbs2_14549.1	chr1A	42881785			avgbs2_52099.1	chr1A	389507762	avgbs_cluster_9994.1
avgbs_31024.1	chr1A	42959339			avgbs2_97613.1	chr1A	389812780	avgbs_224510.1
avgbs_365197.1	chr1A	43080321			avgbs2_139815.1	chr1A	390230506	avgbs_cluster_29319.1
avgbs_370925.1	chr1A	43275920			avgbs2_152417.1	chr1A	390258876	avgbs_cluster_31454.1
avgbs_cluster_67325.1	chr1A	43738501			avgbs2_152418.1	chr1A	390321814	avgbs_cluster_43236.1
avgbs_109261.1	chr1A	43800038			avgbs2_183450.1	chr1A	390510894	avgbs_cluster_37492.1
avgbs_672456.1	chr1A	44036104			avgbs2_45292.1	chr1A	391056839	avgbs_cluster_8421.1
avgbs_60702.1	chr1A	44049686			avgbs2_171023.1	chr1A	391300491	avgbs_cluster_34860.1
avgbs_361574.1	chr1A	44190962			avgbs2_110907.1	chr1A	391458581	avgbs_72691.1
avgbs_661108.1	chr1A	44252834			avgbs2_121870.1	chr1A	391509020	avgbs_cluster_26022.1
avgbs_cluster_29172.1	chr1A	44635461			avgbs2_39184.1	chr1A	392000933	avgbs_21029.1
avgbs_320559.1	chr1A	44748049			avgbs2_74924.1	chr1A	392270598	avgbs_cluster_23712.1
avgbs_485202.1	chr1A	44858984			avgbs2_199468.1	chr1A	392812137	avgbs_cluster_44692.1
avgbs_335691.1	chr1A	44860904			avgbs2_197005.1	chr1A	392957760	avgbs_cluster_40181.1
avgbs_343778.1	chr1A	45000626			avgbs2_28145.1	chr1A	393090779	avgbs_cluster_4864.1
avgbs_616903.1	chr1A	45604975			avgbs2_36992.1	chr1A	393094815	avgbs_cluster_24622.1
avgbs_343855.1	chr1A	45823562			avgbs2_177729.1	chr1A	393690848	avgbs_cluster_36249.1
avgbs_549787.1	chr1A	45833427			avgbs2_164343.1	chr1A	394163311	avgbs_cluster_33569.1
avgbs_cluster_39492.1	chr1A	45905850			avgbs2_35891.1	chr1A	395406007	avgbs_cluster_6413.1
avgbs_cluster_39491.1	chr1A	45912258			avgbs2_46724.1	chr1A	395406323	avgbs_cluster_150.1
avgbs_601078.1	chr1A	46059973			avgbs2_174522.1	chr1A	395501016	avgbs_108969.1
avgbs2_186184.1	chr1A	46075252			avgbs2_66455.1	chr1A	396226323	avgbs_cluster_13409.1
avgbs_cluster_61814.1	chr1A	46081145			avgbs2_126124.1	chr1A	396433818	avgbs_cluster_26825.1
avgbs_cluster_21620.1	chr1A	46461429			avgbs2_90960.1	chr1A	397199012	avgbs_cluster_19083.1
avgbs_377948.1	chr1A	46682095			avgbs2_1494.1	chr1A	397503284	avgbs_cluster_211.1
avgbs_cluster_44143.1	chr1A	46799580			avgbs2_13430.1	chr1A	397997856	avgbs_87124.1
avgbs_619290.1	chr1A	47047999			avgbs2_6898.1	chr1A	398137567	avgbs_cluster_1633.1
avgbs_50572.1	chr1A	47830127			avgbs2_190288.1	chr1A	398512885	avgbs_cluster_38813.1
avgbs_110760.1	chr1A	48357193			avgbs2_136675.1	chr1A	398631172	avgbs_cluster_28641.1
avgbs_339911.1	chr1A	48588979			avgbs2_157292.1	chr1A	400106625	avgbs_cluster_32248.1
avgbs_371420.1	chr1A	48682606			avgbs2_113635.1	chr1A	400929889	avgbs_cluster_99.1
avgbs2_125614.3	chr1A	48987989			avgbs2_184460.1	chr1A	401567127	avgbs_cluster_37708.1
avgbs_95717.1	chr1A	49036221			avgbs2_124285.1	chr1A	401947840	avgbs_81100.1
avgbs_335710.1	chr1A	49208756			avgbs2_55866.1	chr1A	401975549	avgbs_32651.1
avgbs_cluster_26358.1	chr1A	49248102			avgbs2_40507.1	chr1A	402139974	avgbs_cluster_7276.1
avgbs_339207.1	chr1A	49313038			avgbs2_72321.1	chr1A	402549150	avgbs_cluster_16175.1
avgbs_659234.1	chr1A	49392210			avgbs2_80422.1	chr1A	402549150	avgbs_cluster_16175.1
avgbs_cluster_1676.1	chr1A	49459304			avgbs_cluster_35114.1	chr1A	402557453	avgbs_107492.1
avgbs_73120.1	chr1A	49559829			avgbs2_91092.2	chr1A	402892036	avgbs_cluster_19127.1
avgbs_70692.1	chr1A	50127207			avgbs2_192324.1	chr1A	403010180	avgbs_207800.1
avgbs_662448.1	chr1A	50183413			avgbs2_119660.1	chr1A	403540605	avgbs_78213.1
avgbs_cluster_11407.1	chr1A	50297576			avgbs2_45161.1	chr1A	403758388	avgbs_25300.1
avgbs_370941.1	chr1A	50689616			avgbs2_125741.1	chr1A	403914964	avgbs_cluster_26756.1
avgbs_360283.1	chr1A	50880045			avgbs2_134898.1	chr1A	404094279	avgbs_cluster_28360.1
avgbs2_155377.1	chr1A	51173808			avgbs2_50380.1	chr1A	404213958	avgbs_cluster_19088.1
avgbs_356633.1	chr1A	51239883			avgbs2_22405.1	chr1A	404287460	avgbs_12005.1
avgbs_596605.1	chr1A	51266693			avgbs2_159121.2	chr1A	405062982	avgbs_99103.1
avgbs_67521.1	chr1A	51276053			avgbs2_143290.1	chr1A	405450426	avgbs_cluster_29916.1
avgbs_530040.1	chr1A	51387767			avgbs2_68096.1	chr1A	405772331	avgbs_474814.1
avgbs_375732.1	chr1A	51596965			avgbs2_148404.1	chr1A	405785913	avgbs_cluster_30714.1
avgbs_683105.1	chr1A	51605247			avgbs2_183372.1	chr1A	406177459	avgbs_cluster_37481.1
avgbs_604396.1	chr1A	51858744			avgbs2_185131.1	chr1A	406205201	avgbs_cluster_37830.1
avgbs_347346.1	chr1A	52210933			avgbs2_50411.1	chr1A	406572405	avgbs_312406.1
avgbs_410342.1	chr1A	52431063			avgbs2_152493.1	chr1A	406572587	avgbs_cluster_31468.1
avgbs_622810.1	chr1A	52499437			avgbs2_82648.1	chr1A	406733956	avgbs_cluster_17183.1
avgbs_650094.1	chr1A	52698609			avgbs2_58457.1	chr1A	406849554	avgbs_cluster_11313.1
avgbs_432536.1	chr1A	52788239			avgbs2_170159.1	chr1A	408290525	avgbs_cluster_34662.1
avgbs_100336.1	chr1A	52977045			avgbs2_157052.1	chr1A	408322090	avgbs_97976.1
avgbs_54871.1	chr1A	53009083			avgbs2_12588.1	chr1A	408432234	avgbs_7389.1
avgbs_622236.1	chr1A	53032009			avgbs2_114955.1	chr1A	408821894	avgbs_cluster_24578.1
avgbs2_19305.1	chr1A	53258187			avgbs2_82291.1	chr1A	409104108	avgbs_cluster_46768.1
avgbs2_101004.1	chr1A	53358160			avgbs2_53882.1	chr1A	410751264	avgbs_cluster_10408.1
avgbs_628063.1	chr1A	53652491			avgbs2_162525.1	chr1A	410908112	avgbs_cluster_33204.1
avgbs_31744.1	chr1A	54038511			avgbs2_78535.1	chr1A	412211437	avgbs_49929.1
avgbs_41822.1	chr1A	54043291			avgbs2_62676.1	chr1A	412385245	avgbs_37607.1
avgbs_375037.1	chr1A	54496571			avgbs2_4050.1	chr1A	412549436	avgbs_329543.1
avgbs_cluster_59546.1	chr1A	54541529			avgbs2_9551.1	chr1A	412673981	avgbs_cluster_1893.1
avgbs_63404.1	chr1A	54542660			avgbs2_193478.1	chr1A	413685099	avgbs_cluster_43295.1
avgbs_cluster_58073.1	chr1A	54606169			avgbs2_186707.1	chr1A	415021086	avgbs_cluster_38174.1
avgbs_105088.1	chr1A	54703481			avgbs2_69527.1	chr1A	415974024	avgbs_cluster_14178.1
avgbs_331576.1	chr1A	54706640			avgbs2_31309.1	chr1A	416515507	avgbs_cluster_5437.1
avgbs_48445.1	chr1A	54823053			avgbs2_123553.1	chr1A	416515567	avgbs_cluster_26291.1
avgbs_661716.1	chr1A	54836006			avgbs2_175301.1	chr1A	416595192	avgbs_cluster_35737.1
avgbs_478157.1	chr1A	54855991			avgbs2_162470.1	chr1A	416637895	avgbs_cluster_33194.1
avgbs2_172834.3	chr1A	54868796			avgbs2_42837.1	chr1A	422703950	avgbs_67601.1
avgbs_47054.1	chr1A	54869266			avgbs2_83747.1	chr1A	423235963	avgbs_cluster_17454.1
avgbs_330161.1	chr1A	55246246			avgbs2_148586.1	chr1A	423563325	avgbs_cluster_73119.1
avgbs_335621.1	chr1A	55758565			avgbs2_8243.1	chr1A	424351402	avgbs_cluster_1589.1
avgbs_cluster_44552.1	chr1A	55762669			avgbs2_85392.1	chr1A	424648772	avgbs_480593.1
avgbs_345328.1	chr1A	55786463			avgbs2_97538.1	chr1A	424708508	avgbs_cluster_20575.1
avgbs_340804.1	chr1A	55844756			avgbs2_89488.1	chr1A	424708568	avgbs_cluster_43135.1
avgbs_381945.1	chr1A	55940452			avgbs2_136662.1	chr1A	425186601	avgbs_cluster_28639.1
avgbs_376607.1	chr1A	55949797			avgbs2_63818.1	chr1A	425386800	avgbs_cluster_12638.1
avgbs_337800.1	chr1A	55991353			avgbs2_52018.1	chr1A	425438059	avgbs_30187.1
avgbs_544.1	chr1A	55995579			avgbs2_153967.1	chr1A	427219101	avgbs_523293.1
avgbs_674049.1	chr1A	56132107			avgbs2_161602.3	chr1A	427826851	avgbs_cluster_33016.1
avgbs_531803.1	chr1A	56203774			avgbs2_40216.1	chr1A	428434214	avgbs_21657.1
avgbs_39552.1	chr1A	56692462			avgbs2_82604.1	chr1A	428941007	avgbs_378649.1
avgbs_623391.1	chr1A	56701015			avgbs2_179035.2	chr1A	429354872	avgbs_cluster_14022.1
avgbs_cluster_52902.1	chr1A	57015257			avgbs2_110036.1	chr1A	429522495	avgbs_640981.1
avgbs_cluster_14122.1	chr1A	57106626			avgbs2_73347.2	chr1A	430165654	avgbs_cluster_15094.2
avgbs_cluster_11615.1	chr1A	57167245			avgbs2_181160.1	chr1A	430451101	avgbs_cluster_37060.1
avgbs2_15138.1	chr1A	57238373			avgbs2_110022.1	chr1A	431430478	avgbs_cluster_23518.1
avgbs_382903.1	chr1A	57263591			avgbs2_33371.1	chr1A	431927253	avgbs_cluster_41253.1
avgbs_360336.1	chr1A	57652773			avgbs2_108044.1	chr1A	432310818	avgbs_494220.1
avgbs_50551.1	chr1A	57839578			avgbs2_182622.1	chr1A	433483496	avgbs_114616.1
avgbs_cluster_62052.1	chr1A	57908503			avgbs2_121786.1	chr1A	435019788	avgbs_79700.1
avgbs_618671.1	chr1A	57965540			avgbs2_1069.1	chr1A	435042043	avgbs_cluster_389.1
avgbs_374133.1	chr1A	58040160			avgbs2_99541.1	chr1A	435908820	avgbs_cluster_21055.1
avgbs_630874.1	chr1A	58162129			avgbs2_96006.1	chr1A	436197252	avgbs_cluster_20210.1
avgbs_31937.1	chr1A	58250520			avgbs2_98944.1	chr1A	436941517	avgbs_63865.1
avgbs_549019.1	chr1A	58357759			avgbs2_84880.1	chr1A	438620961	avgbs_cluster_17948.1
avgbs_479030.1	chr1A	58477538			avgbs2_40421.1	chr1A	438621051	avgbs_21827.1
avgbs_685238.1	chr1A	59053076			avgbs2_72322.1	chr1A	439736332	avgbs_cluster_14874.1
avgbs_341086.1	chr1A	59282981			avgbs2_10782.1	chr1A	439738896	avgbs_cluster_2215.1
avgbs_354492.1	chr1A	59327019			avgbs2_183300.1	chr1A	439738956	avgbs_115046.1
avgbs_33120.1	chr1A	59761696			avgbs2_195030.1	chr1A	441740277	avgbs_cluster_39765.1
avgbs_362008.1	chr1A	59769070			avgbs2_142827.1	chr1A	443060351	avgbs_cluster_29863.1
avgbs_65246.1	chr1A	59773287			avgbs2_173644.1	chr1A	443068060	avgbs_cluster_35413.1
avgbs_cluster_64063.1	chr1A	60026817			avgbs2_20740.2	chr1A	444232586	avgbs_cluster_56024.1
avgbs_cluster_25810.2	chr1A	60105912			avgbs2_172944.2	chr1A	445164493	avgbs_536128.1
avgbs_518588.1	chr1A	60242919			avgbs2_48526.1	chr1A	445771232	avgbs_cluster_9159.1
avgbs_322377.1	chr1A	60463650			avgbs2_128167.1	chr1A	447189524	avgbs_cluster_27168.1
avgbs_369109.1	chr1A	60496014			avgbs2_131655.2	chr1A	448881153	avgbs_85070.1
avgbs_377789.1	chr1A	60504110			avgbs2_181804.1	chr1A	449736658	avgbs_cluster_37178.1
avgbs_622207.1	chr1A	60504867			avgbs2_141535.1	chr1A	451343265	avgbs_cluster_29684.1
avgbs_341099.1	chr1A	60543097			avgbs2_87237.1	chr1A	451586863	avgbs_cluster_18344.1
avgbs_247424.1	chr1A	60571451			avgbs2_134985.1	chr1A	451587102	avgbs_cluster_28367.1
avgbs2_79902.2	chr1A	60652692			avgbs2_173953.1	chr1A	453106602	avgbs_cluster_35478.1
avgbs_435082.1	chr1A	60757988			avgbs2_21.1	chr1A	454325686	avgbs_430286.1
avgbs_372365.1	chr1A	60817033			avgbs2_133667.1	chr1A	454810300	avgbs_85987.1
avgbs2_46210.3	chr1A	61030931			avgbs2_1350.1	chr1A	455139704	avgbs_cluster_436.1
avgbs_487478.1	chr1A	61092510			avgbs2_42366.1	chr1A	455218937	avgbs_cluster_7780.1
avgbs2_189758.1	chr1A	61281959			avgbs2_31806.1	chr1A	455330720	avgbs_cluster_5535.1
avgbs_634479.1	chr1A	61368433			avgbs2_146272.1	chr1A	455462203	avgbs_cluster_30360.1
avgbs_329808.1	chr1A	61397135			avgbs2_31495.1	chr1A	455523271	avgbs_cluster_5477.1
avgbs_682116.1	chr1A	61439578			avgbs2_80333.1	chr1A	455849799	avgbs_cluster_16641.1
avgbs_377556.1	chr1A	61443788			avgbs2_184224.1	chr1A	456107427	avgbs_115620.1
avgbs_390630.1	chr1A	61479325			avgbs2_137102.1	chr1A	456711224	avgbs_cluster_30012.1
avgbs_349437.1	chr1A	61538155			avgbs2_183473.1	chr1A	457456339	avgbs_115131.1
avgbs_246285.1	chr1A	61538215			avgbs2_71178.1	chr1A	458880499	avgbs_cluster_14648.1
avgbs_602845.1	chr1A	61599079			avgbs2_55399.1	chr1A	459907174	avgbs_cluster_10692.1
avgbs_75171.1	chr1A	61806071			avgbs2_121481.1	chr1A	460647674	avgbs_cluster_25959.1
avgbs_610348.1	chr1A	61833753			avgbs2_174333.1	chr1A	462692190	avgbs_cluster_35533.1
avgbs_cluster_20012.1	chr1A	62002613			avgbs2_122742.1	chr1A	463598311	avgbs_cluster_26153.1
avgbs_331965.1	chr1A	62437499			avgbs2_150134.1	chr1A	464197546	avgbs_94606.1
avgbs_647916.1	chr1A	62478918			avgbs2_7354.1	chr1A	464372280	avgbs_cluster_1596.1
avgbs_cluster_69924.1	chr1A	62629513			avgbs2_182201.1	chr1A	464875752	avgbs_676023.1
avgbs_346005.1	chr1A	62636788			avgbs2_151339.1	chr1A	465298629	avgbs_cluster_31867.1
avgbs_363143.1	chr1A	62659415			avgbs2_171430.1	chr1A	465698426	avgbs_cluster_34959.1
avgbs_cluster_34523.1	chr1A	62745379			avgbs2_182503.1	chr1A	465804794	avgbs_542028.1
avgbs_cluster_61272.1	chr1A	63165876			avgbs2_25652.2	chr1A	465832639	avgbs_cluster_4540.2
avgbs_647702.1	chr1A	63304990			avgbs2_126540.1	chr1A	466792339	avgbs_cluster_26897.1
avgbs2_29772.2	chr1A	63364228			avgbs2_117703.1	chr1A	466874175	avgbs_cluster_25155.1
avgbs_351549.1	chr1A	63620806			avgbs2_4578.1	chr1A	468269307	avgbs_cluster_1075.1
avgbs_540217.1	chr1A	63638534			avgbs2_175929.1	chr1A	469517093	avgbs_cluster_35871.1
avgbs_38880.1	chr1A	63956127			avgbs2_75392.2	chr1A	469519996	avgbs_47896.1
avgbs_206874.1	chr1A	63984648			avgbs2_113618.1	chr1A	470554553	avgbs_cluster_24293.1
avgbs_663230.1	chr1A	64153876			avgbs2_166548.1	chr1A	471059315	avgbs_cluster_65852.1
avgbs_cluster_14772.1	chr1A	64328481			avgbs2_132858.1	chr1A	471088770	avgbs_cluster_27964.1
avgbs_637483.1	chr1A	64397959			avgbs2_123950.1	chr1A	471877717	avgbs_239435.1
avgbs_343673.1	chr1A	64724361			avgbs2_6312.1	chr1A	473046564	avgbs_cluster_43981.1
avgbs_597878.1	chr1A	64775691			avgbs2_6607.1	chr1A	473073051	avgbs_cluster_1456.1
avgbs_493104.1	chr1A	64875116			avgbs2_90675.1	chr1A	473587466	avgbs_58309.1
avgbs_201326.1	chr1A	64903441			avgbs2_132557.1	chr1A	474383208	avgbs_cluster_27900.1
avgbs_434519.1	chr1A	64961880			avgbs2_88759.1	chr1A	474505512	avgbs_57076.1
avgbs2_152460.1	chr1A	64984415			avgbs2_35153.1	chr1A	474562273	avgbs_cluster_6292.1
avgbs_81725.1	chr1A	64989265			avgbs2_128760.1	chr1A	474588771	avgbs_cluster_27266.1
avgbs_67408.1	chr1A	65038991			avgbs2_158613.1	chr1A	475513546	avgbs_cluster_32447.1
avgbs_630528.1	chr1A	65090083			avgbs2_91533.1	chr1A	478453632	avgbs_cluster_19243.1
avgbs_cluster_44008.1	chr1A	65157329			avgbs2_136007.1	chr1A	479695593	avgbs_87473.1
avgbs_cluster_876.1	chr1A	65222088			avgbs2_42580.1	chr1A	481103359	avgbs_cluster_7792.1
avgbs_498823.1	chr1A	65362603			avgbs2_152331.1	chr1A	481361797	avgbs_cluster_32184.1
avgbs_444548.1	chr1A	65496801			avgbs2_118424.1	chr1A	481361857	avgbs_77494.1
avgbs_32368.1	chr1A	65611263			avgbs2_39436.1	chr1A	481600543	avgbs_cluster_7070.1
avgbs_106408.1	chr1A	65685453			avgbs2_105902.1	chr1A	481742950	avgbs_cluster_22647.1
avgbs_462914.1	chr1A	66273718			avgbs2_149678.1	chr1A	482681077	avgbs_520033.1
avgbs_483956.1	chr1A	66275832			avgbs2_60082.1	chr1A	483327542	avgbs_35455.1
avgbs_237494.1	chr1A	66346633			avgbs2_158776.1	chr1A	483417548	avgbs_cluster_32468.1
avgbs_379709.1	chr1A	66616602			avgbs_cluster_38530.1	chr1A	483605160	avgbs_424889.1
avgbs_cluster_25583.1	chr1A	67131191			avgbs2_123334.1	chr1A	483662074	avgbs_cluster_26239.1
avgbs_345584.1	chr1A	67557058			avgbs2_97586.1	chr1A	483673574	avgbs_cluster_20585.1
avgbs_235305.1	chr1A	67573997			avgbs2_167543.1	chr1A	483798041	avgbs_cluster_34128.1
avgbs_618699.1	chr1A	67575606			avgbs2_108731.1	chr1A	483867159	avgbs_cluster_23216.1
avgbs_cluster_71595.1	chr1A	67627410			avgbs2_16457.1	chr1A	483958159	avgbs_cluster_28315.1
avgbs_348007.1	chr1A	67694423			avgbs2_53021.1	chr1A	484544089	avgbs_cluster_10201.1
avgbs_cluster_41223.1	chr1A	67815511			avgbs2_74378.1	chr1A	486001759	avgbs_cluster_67336.1
avgbs_cluster_60046.1	chr1A	67921349			avgbs2_98996.1	chr1A	486470538	avgbs_cluster_20926.1
avgbs_511934.1	chr1A	68203449			avgbs2_86995.1	chr1A	486568266	avgbs_203899.1
avgbs_329737.1	chr1A	68379924			avgbs2_196121.1	chr1A	486721146	avgbs_cluster_39996.1
avgbs_666437.1	chr1A	68395286			avgbs2_163037.1	chr1A	486800999	avgbs_101511.1
avgbs_679047.1	chr1A	68820402			avgbs2_9264.1	chr1A	486841281	avgbs_cluster_1842.1
avgbs_330948.1	chr1A	69193655			avgbs2_69785.1	chr1A	486849449	avgbs_cluster_14291.1
avgbs_cluster_60744.1	chr1A	69196005			avgbs2_127909.3	chr1A	486897001	avgbs_648668.1
avgbs_674668.1	chr1A	69197838			avgbs2_101788.1	chr1A	486918677	avgbs_123192.1
avgbs_68743.1	chr1A	69542749			avgbs2_105644.1	chr1A	488728153	avgbs_cluster_22591.1
avgbs_635500.1	chr1A	69730159			avgbs2_197551.1	chr1A	488861906	avgbs_cluster_43305.1
avgbs2_72511.1	chr1A	69906473			avgbs2_167641.1	chr1A	489207316	avgbs_104208.1
avgbs_cluster_23238.1	chr1A	69944390			avgbs2_29581.1	chr1A	489505345	avgbs_cluster_5093.1
avgbs_313266.1	chr1A	69947193			avgbs2_178040.1	chr1A	489512419	avgbs_cluster_36313.1
avgbs_43750.1	chr1A	69961908			avgbs2_77020.1	chr1A	489614346	avgbs_cluster_15924.1
avgbs_cluster_40747.1	chr1A	69963477			avgbs2_66402.1	chr1A	490360053	avgbs_470296.1
avgbs_54388.1	chr1A	70071256			avgbs2_5555.1	chr1A	491381133	avgbs_cluster_1252.1
avgbs_483243.1	chr1A	70082765			avgbs2_63565.1	chr1A	492244120	avgbs_38434.1
avgbs_379236.1	chr1A	70092957			avgbs2_196753.1	chr1A	492567651	avgbs_cluster_40127.1
avgbs_4855.1	chr1A	70376900			avgbs2_42825.3	chr1A	492677164	avgbs_457139.1
avgbs_362222.1	chr1A	70424382			avgbs2_69530.1	chr1A	493009679	avgbs_cluster_14180.1
avgbs2_78061.1	chr1A	70878677			avgbs2_127616.1	chr1A	493361135	avgbs_cluster_27059.1
avgbs2_148893.1	chr1A	71606880			avgbs2_174728.1	chr1A	494240660	avgbs_109081.1
avgbs_392201.1	chr1A	71627080			avgbs2_7418.1	chr1A	494453511	avgbs_13051.1
avgbs_64135.1	chr1A	72134451			avgbs2_41822.1	chr1A	494678456	avgbs_cluster_7617.1
avgbs_99903.1	chr1A	72147191			avgbs2_108568.1	chr1A	495041599	avgbs_cluster_23183.1
avgbs_370647.1	chr1A	72161916			avgbs2_133812.1	chr1A	495048219	avgbs_86032.1
avgbs_320013.1	chr1A	72438304			avgbs2_130595.1	chr1A	495356760	avgbs_cluster_27569.1
avgbs_646322.1	chr1A	72509374			avgbs2_57846.1	chr1A	495549783	avgbs_cluster_43088.1
avgbs_534663.1	chr1A	72735210			avgbs2_144128.1	chr1A	495748661	avgbs_cluster_30029.1
avgbs_353371.1	chr1A	72753130			avgbs2_162747.1	chr1A	495767090	avgbs_101335.1
avgbs_329952.1	chr1A	72997948			avgbs2_40492.1	chr1A	496116123	avgbs_cluster_7270.1
avgbs_372322.1	chr1A	73028603			avgbs2_167811.1	chr1A	496366329	avgbs_cluster_42914.1
avgbs_101538.1	chr1A	73047750			avgbs2_62908.1	chr1A	496942350	avgbs_cluster_12387.1
avgbs_cluster_60366.1	chr1A	73058228			avgbs2_199995.1	chr1A	498904824	avgbs_cluster_40905.1
avgbs_645735.1	chr1A	73062944			avgbs2_123342.1	chr1A	499022123	avgbs_cluster_26242.1
avgbs_97625.1	chr1A	73145539			avgbs2_23971.1	chr1A	499220809	avgbs_cluster_4310.1
avgbs_cluster_61330.1	chr1A	73150190			avgbs2_161969.2	chr1A	499298878	avgbs_100883.1
avgbs_109523.1	chr1A	73160863			avgbs2_175806.1	chr1A	499643013	avgbs_671702.1
avgbs_477014.1	chr1A	73219474			avgbs2_109252.1	chr1A	499722637	avgbs_71347.1
avgbs_669831.1	chr1A	73618383			avgbs2_171878.1	chr1A	501499505	avgbs_cluster_35073.1
avgbs_343292.1	chr1A	73746269			avgbs2_33531.1	chr1A	501658354	avgbs_17617.1
avgbs2_49009.1	chr1A	73777467			avgbs2_162381.1	chr1A	502877848	avgbs_cluster_33178.1
avgbs_36399.1	chr1A	73818985			avgbs2_656.1	chr1A	502880743	avgbs_216230.1
avgbs_339933.1	chr1A	74140937			avgbs2_1180.1	chr1A	502885781	avgbs_cluster_408.1
avgbs_50720.1	chr1A	74154716			avgbs2_117366.1	chr1A	503238734	avgbs_124846.1
avgbs_335778.1	chr1A	74253715			avgbs2_127061.1	chr1A	503386428	avgbs_cluster_48282.1
avgbs_358482.1	chr1A	74444506			avgbs2_182840.1	chr1A	503993745	avgbs_cluster_37373.1
avgbs_349069.1	chr1A	74589761			avgbs2_40359.1	chr1A	504459403	avgbs_21778.1
avgbs_30949.1	chr1A	74679725			avgbs2_18929.1	chr1A	505126430	avgbs_10477.1
avgbs_429913.1	chr1A	75118924			avgbs2_197142.1	chr1A	505204434	avgbs_cluster_40210.1
avgbs_cluster_58247.1	chr1A	75119039			avgbs2_188196.1	chr1A	505661231	avgbs_cluster_38484.1
avgbs_336142.1	chr1A	75119099			avgbs2_62201.1	chr1A	505907376	avgbs_cluster_12206.1
avgbs_653833.1	chr1A	75334067			avgbs2_116029.1	chr1A	505988584	avgbs_cluster_24806.1
avgbs_595107.1	chr1A	75336176			avgbs2_29112.2	chr1A	506165007	avgbs_449844.1
avgbs_668405.1	chr1A	75407388			avgbs2_65523.1	chr1A	506445251	avgbs_cluster_13185.1
avgbs_611509.1	chr1A	75463065			avgbs2_72572.1	chr1A	506566509	avgbs_cluster_14930.1
avgbs_1347.1	chr1A	75832873			avgbs2_83746.1	chr1A	506645458	avgbs_cluster_17453.1
avgbs_634519.1	chr1A	75912188			avgbs2_96371.1	chr1A	506676179	avgbs_61902.1
avgbs_494607.1	chr1A	75928794			avgbs2_69901.1	chr1A	506696472	avgbs_43804.1
avgbs_628944.1	chr1A	76124097			avgbs2_63234.1	chr1A	506711763	avgbs_110641.1
avgbs_648035.1	chr1A	76166759			avgbs2_39844.1	chr1A	506748866	avgbs_cluster_7139.1
avgbs_cluster_70699.1	chr1A	76480249			avgbs2_73899.1	chr1A	507109154	avgbs_46715.1
avgbs_684499.1	chr1A	76491154			avgbs2_180665.1	chr1A	507206296	avgbs_cluster_36949.1
avgbs_436048.1	chr1A	76506639			avgbs2_4088.1	chr1A	507429294	avgbs_cluster_966.1
avgbs2_97587.1	chr1A	76665040			avgbs2_146798.1	chr1A	507709445	avgbs_cluster_25820.1
avgbs_cluster_5981.1	chr1A	76682386			avgbs2_118383.1	chr1A	507721544	avgbs_cluster_25296.1
avgbs_46200.1	chr1A	76849949			avgbs2_171187.1	chr1A	508301668	avgbs_106701.1
avgbs_374268.1	chr1A	76890660			avgbs2_196216.3	chr1A	508410459	avgbs_cluster_40010.1
avgbs_329456.1	chr1A	76930207			avgbs2_3755.1	chr1A	508410519	avgbs_cluster_43015.1
avgbs_cluster_58537.1	chr1A	77048498			avgbs2_6272.1	chr1A	508626218	avgbs_cluster_1381.1
avgbs_cluster_8182.1	chr1A	77160552			avgbs2_89696.1	chr1A	508783792	avgbs_cluster_44147.1
avgbs_507338.1	chr1A	77246384			avgbs2_51783.1	chr1A	508852975	avgbs_223815.1
avgbs_310871.1	chr1A	77483069			avgbs2_117200.2	chr1A	509096910	avgbs_cluster_25049.1
avgbs_cluster_57145.1	chr1A	77765952			avgbs2_130912.1	chr1A	509304638	avgbs_84488.1
avgbs_cluster_11580.1	chr1A	78075002			avgbs2_159188.1	chr1A	509372248	avgbs_cluster_32538.1
avgbs_98873.1	chr1A	78276936			avgbs2_196676.1	chr1A	509405552	avgbs_123241.1
avgbs_367752.1	chr1A	78306683			avgbs2_1656.1	chr1A	510284170	avgbs_cluster_488.1
avgbs_357772.1	chr1A	78369412			avgbs2_57463.1	chr1A	510610846	avgbs_cluster_19778.1
avgbs_657876.1	chr1A	78531625			avgbs2_190683.1	chr1A	511510552	avgbs_cluster_38881.1
avgbs_243111.1	chr1A	78664964			avgbs2_30005.1	chr1A	512262481	avgbs_cluster_43050.1
avgbs_469610.1	chr1A	78905899			avgbs2_58353.1	chr1A	512725587	avgbs_cluster_11295.1
avgbs_358342.1	chr1A	79115804			avgbs2_123674.1	chr1A	513222261	avgbs_cluster_26326.1
avgbs_622621.1	chr1A	79237496			avgbs2_28338.1	chr1A	513505889	avgbs_cluster_4894.1
avgbs_32795.1	chr1A	79242248			avgbs2_43386.2	chr1A	514422476	avgbs_23940.1
avgbs_630803.1	chr1A	79291897			avgbs2_38848.2	chr1A	514475451	avgbs_20850.1
avgbs_461322.1	chr1A	79441014			avgbs2_200016.1	chr1A	514654675	avgbs_125892.1
avgbs_629522.1	chr1A	79635940			avgbs2_167125.1	chr1A	514770610	avgbs_103930.1
avgbs_379682.1	chr1A	79638865			avgbs2_16404.1	chr1A	514802908	avgbs_cluster_3150.1
avgbs_375104.1	chr1A	79770517			avgbs2_159224.1	chr1A	514803943	avgbs_cluster_32541.1
avgbs_462539.1	chr1A	80610801			avgbs2_175184.2	chr1A	514804083	avgbs_cluster_35711.2
avgbs2_32670.1	chr1A	80616072			avgbs2_19712.1	chr1A	514869707	avgbs_216842.1
avgbs2_160834.1	chr1A	80617145			avgbs2_195101.1	chr1A	515051193	avgbs_122252.1
avgbs_16619.1	chr1A	80665165			avgbs2_123208.1	chr1A	515099764	avgbs_cluster_48175.1
avgbs2_34255.1	chr1A	81584865			avgbs2_178091.1	chr1A	515444660	avgbs_cluster_36346.1
avgbs_24637.1	chr1A	81669978			avgbs2_74852.1	chr1A	515754594	avgbs_cluster_15506.1
avgbs_cluster_7120.1	chr1A	81812042			avgbs2_191479.1	chr1A	516057221	avgbs_cluster_39059.1
avgbs_494886.1	chr1A	81822675			avgbs2_187975.1	chr1A	516405490	avgbs_cluster_38435.1
avgbs_375006.1	chr1A	81910805			avgbs2_73754.1	chr1A	516540312	avgbs_46579.1
avgbs_659238.1	chr1A	81990121			avgbs2_40435.1	chr1A	516877428	avgbs_21838.1
avgbs_cluster_73144.1	chr1A	82081217			avgbs2_8323.1	chr1A	517170005	avgbs_cluster_1726.1
avgbs_654433.1	chr1A	82126629			avgbs2_90322.1	chr1A	517628024	avgbs_240838.1
avgbs_102968.1	chr1A	82212367			avgbs2_43262.1	chr1A	518793079	avgbs_203746.1
avgbs_381978.1	chr1A	82594013			avgbs2_19365.1	chr1A	519310862	avgbs_10697.1
avgbs_cluster_34237.1	chr1A	82774604			avgbs2_163996.2	chr1A	519367843	avgbs_cluster_49549.1
avgbs_247175.1	chr1A	82865057			avgbs2_9248.1	chr1A	519372866	avgbs_cluster_55947.1
avgbs_662229.1	chr1A	83005198			avgbs2_43743.1	chr1A	519995609	avgbs_cluster_8202.1
avgbs_377278.1	chr1A	83043352			avgbs2_179588.2	chr1A	520350180	avgbs_cluster_36725.1
avgbs_514379.1	chr1A	83278759			avgbs2_97218.1	chr1A	521034512	avgbs_cluster_20486.1
avgbs_519957.1	chr1A	83289210			avgbs2_56427.1	chr1A	521138439	avgbs_cluster_10890.1
avgbs_67243.1	chr1A	83600595			avgbs2_135206.1	chr1A	521314412	avgbs_cluster_28399.1
avgbs2_28917.2	chr1A	83650719			avgbs2_174661.1	chr1A	521683638	avgbs_cluster_35594.1
avgbs_332386.1	chr1A	83882601			avgbs2_45689.1	chr1A	521683698	avgbs_cluster_8519.1
avgbs_655108.1	chr1A	83948654			avgbs2_61107.1	chr1A	521692361	avgbs_36246.1
avgbs_335794.1	chr1A	83993331			avgbs2_106120.1	chr1A	521709995	avgbs_69446.1
avgbs_81782.1	chr1A	84002161			avgbs2_51809.1	chr1A	521747470	avgbs_cluster_9912.1
avgbs_397577.1	chr1A	84003757			avgbs2_20316.2	chr1A	521749784	avgbs_cluster_3785.1
avgbs_235235.1	chr1A	84082416			avgbs2_108667.1	chr1A	521750553	avgbs_cluster_23204.1
avgbs_cluster_604.1	chr1A	84094483			avgbs2_24807.2	chr1A	522313443	avgbs_cluster_31710.1
avgbs_677297.1	chr1A	84167070			avgbs2_164508.1	chr1A	523924830	avgbs_cluster_33598.1
avgbs_cluster_27851.1	chr1A	84500909			avgbs2_164504.1	chr1A	523930388	avgbs_102489.1
avgbs_597377.1	chr1A	84640121			avgbs2_44065.1	chr1A	524772642	avgbs_cluster_43654.1
avgbs_631273.1	chr1A	85122526			avgbs2_133427.1	chr1A	524887713	avgbs_cluster_28077.1
avgbs2_57241.1	chr1A	85226108			avgbs2_3074.1	chr1A	525115986	avgbs_225890.1
avgbs_83765.1	chr1A	85238809			avgbs2_166096.1	chr1A	525140854	avgbs_cluster_33888.1
avgbs_cluster_19503.1	chr1A	85238869			avgbs2_168163.1	chr1A	525140914	avgbs_667654.1
avgbs_657138.1	chr1A	85241088			avgbs2_80912.1	chr1A	525300564	avgbs_51409.1
avgbs_372843.1	chr1A	85245841			avgbs2_106622.1	chr1A	525335160	avgbs_cluster_22806.1
avgbs_cluster_67344.1	chr1A	85305404			avgbs2_7890.1	chr1A	525412816	avgbs_4746.1
avgbs_47682.1	chr1A	85458908			avgbs2_171377.1	chr1C	130705	avgbs_cluster_42926.1
avgbs_349336.1	chr1A	85499780			avgbs2_58773.1	chr1C	1291126	avgbs_cluster_11383.1
avgbs_120333.1	chr1A	85598605			avgbs2_193301.1	chr1C	2862017	avgbs_cluster_42988.1
avgbs_451031.1	chr1A	85699054			avgbs2_63194.1	chr1C	2894565	avgbs_110722.1
avgbs_490881.1	chr1A	85858522			avgbs2_59089.1	chr1C	2934339	avgbs_cluster_11462.1
avgbs_cluster_14528.2	chr1A	85967294			avgbs2_57600.1	chr1C	2939754	avgbs_cluster_43086.1
avgbs_600073.1	chr1A	85994750			avgbs2_147875.1	chr1C	2943745	avgbs_cluster_30634.1
avgbs_677775.1	chr1A	85994810			avgbs2_136008.1	chr1C	3720804	avgbs_cluster_28521.1
avgbs_115101.1	chr1A	86018489			avgbs2_129282.1	chr1C	3720864	avgbs_cluster_27338.1
avgbs2_188508.2	chr1A	86114708			avgbs2_34611.1	chr1C	3940185	avgbs_cluster_6206.1
avgbs_cluster_12360.1	chr1A	86363911			avgbs2_60745.2	chr1C	3950379	avgbs_cluster_11812.1
avgbs_cluster_63731.1	chr1A	86436758			avgbs2_198127.1	chr1C	3953331	avgbs_cluster_40453.1
avgbs_376735.1	chr1A	86493719			avgbs2_179709.1	chr1C	4468098	avgbs_cluster_37097.1
avgbs_50327.1	chr1A	86545568			avgbs2_109576.1	chr1C	5077259	avgbs_cluster_42722.1
avgbs_120714.1	chr1A	86652032			avgbs2_103129.2	chr1C	5645471	avgbs_cluster_21949.2
avgbs_382395.1	chr1A	86805859			avgbs2_15968.1	chr1C	5691595	avgbs_cluster_3077.1
avgbs_cluster_19462.1	chr1A	87051140			avgbs2_166045.1	chr1C	5727991	avgbs_cluster_33880.1
avgbs_641557.1	chr1A	87119110			avgbs2_89859.1	chr1C	6468648	avgbs_cluster_18851.1
avgbs_cluster_17327.1	chr1A	87409451			avgbs2_41787.1	chr1C	6743547	avgbs_cluster_7613.1
avgbs_370967.1	chr1A	87480288			avgbs2_104591.1	chr1C	6807386	avgbs_cluster_22323.1
avgbs_364610.1	chr1A	87526335			avgbs2_34623.1	chr1C	7005166	avgbs_cluster_171.1
avgbs2_69912.1	chr1A	87635311			avgbs2_36768.2	chr1C	7610049	avgbs_cluster_6572.1
avgbs_335765.1	chr1A	87800232			avgbs2_163099.1	chr1C	8358779	avgbs_cluster_33311.1
avgbs_595486.1	chr1A	87913192			avgbs2_103041.1	chr1C	8554076	avgbs_214653.1
avgbs_608741.1	chr1A	87914568			avgbs2_126911.2	chr1C	8887363	avgbs_247190.1
avgbs_cluster_25663.1	chr1A	88662004			avgbs2_29221.1	chr1C	9188771	avgbs_cluster_5028.1
avgbs_cluster_25663.2	chr1A	88663660			avgbs2_81865.1	chr1C	9195026	avgbs_cluster_16956.1
avgbs2_149012.1	chr1A	88676794			avgbs2_90540.1	chr1C	9872485	avgbs_cluster_19002.1
avgbs_359197.1	chr1A	88750218			avgbs2_3327.1	chr1C	10319977	avgbs_1987.1
avgbs_347426.1	chr1A	88848113			avgbs2_81503.1	chr1C	10483322	avgbs_cluster_16878.1
avgbs_350758.1	chr1A	89167501			avgbs2_122986.1	chr1C	11212758	avgbs_cluster_26191.1
avgbs_604387.1	chr1A	89167520			avgbs2_5458.1	chr1C	11220330	avgbs_cluster_43976.1
avgbs_620305.1	chr1A	89179237			avgbs2_45114.1	chr1C	11697126	avgbs_339048.1
avgbs_453484.1	chr1A	89223235			avgbs2_184752.1	chr1C	11919705	avgbs_543330.1
avgbs_506222.1	chr1A	89245951			avgbs2_48031.2	chr1C	12123490	avgbs_617057.1
avgbs_360142.1	chr1A	89490435			avgbs2_181079.1	chr1C	12557922	avgbs_cluster_37042.1
avgbs_73597.1	chr1A	89698550			avgbs2_58835.1	chr1C	12934928	avgbs_cluster_11401.1
avgbs_320625.1	chr1A	89834094			avgbs2_144561.2	chr1C	13219145	avgbs_cluster_30111.2
avgbs_613087.1	chr1A	90230793			avgbs2_38762.2	chr1C	13627197	avgbs_20851.1
avgbs_479219.1	chr1A	90331016			avgbs2_198331.1	chr1C	13965797	avgbs_cluster_40487.1
avgbs_113337.1	chr1A	90349908			avgbs2_111036.1	chr1C	14007802	avgbs_72800.1
avgbs_cluster_72465.1	chr1A	90349968			avgbs2_177923.1	chr1C	14484374	avgbs_111356.1
avgbs2_78841.1	chr1A	90354622			avgbs2_7007.1	chr1C	14914148	avgbs_cluster_1535.1
avgbs_cluster_13895.1	chr1A	90392995			avgbs2_88999.1	chr1C	14925883	avgbs_57237.1
avgbs_590210.1	chr1A	90432020			avgbs2_68017.1	chr1C	14935435	avgbs_cluster_13815.1
avgbs_681456.1	chr1A	90636793			avgbs2_191632.1	chr1C	15129312	avgbs_cluster_39085.1
avgbs_547060.1	chr1A	90692443			avgbs2_188258.1	chr1C	15614597	avgbs_cluster_38502.1
avgbs_341042.1	chr1A	91138774			avgbs2_35671.1	chr1C	15635460	avgbs_cluster_6374.1
avgbs_612234.1	chr1A	91143738			avgbs2_199607.1	chr1C	15671894	avgbs_cluster_53726.1
avgbs_335323.1	chr1A	91200753			avgbs2_194951.1	chr1C	15954875	avgbs_cluster_40785.1
avgbs_662154.1	chr1A	91375346			avgbs2_24536.1	chr1C	16280345	avgbs_cluster_4384.1
avgbs_336287.1	chr1A	91377425			avgbs2_44177.1	chr1C	16419068	avgbs_cluster_8160.1
avgbs_348334.1	chr1A	91494425			avgbs2_133012.1	chr1C	16477316	avgbs_cluster_52525.1
avgbs_cluster_59411.1	chr1A	91494654			avgbs2_7683.1	chr1C	16549181	avgbs_cluster_1637.1
avgbs_394292.1	chr1A	91955523			avgbs2_23530.1	chr1C	16793190	avgbs_cluster_4258.1
avgbs_613260.1	chr1A	91969244			avgbs2_65030.1	chr1C	16873195	avgbs_cluster_63385.1
avgbs_337356.1	chr1A	92093684			avgbs2_108755.1	chr1C	16919628	avgbs_cluster_23224.1
avgbs_358685.1	chr1A	92121097			avgbs2_29775.1	chr1C	16919926	avgbs_cluster_5126.1
avgbs_632795.1	chr1A	92403948			avgbs2_4506.2	chr1C	16944797	avgbs_2876.1
avgbs_cluster_59873.1	chr1A	92500369			avgbs2_26268.1	chr1C	17287921	avgbs_630457.1
avgbs_327790.1	chr1A	92552444			avgbs2_200810.1	chr1C	17404529	avgbs_208466.1
avgbs_657772.1	chr1A	92558214			avgbs2_93328.3	chr1C	17483524	avgbs_60837.1
avgbs_337401.1	chr1A	92735709			avgbs2_136247.1	chr1C	18162695	avgbs_cluster_65080.1
avgbs_37708.1	chr1A	92823617			avgbs2_111678.1	chr1C	19296222	avgbs_cluster_23908.1
avgbs_607210.1	chr1A	93199764			avgbs2_161639.1	chr1C	19996334	avgbs_206012.1
avgbs_611023.1	chr1A	93491591			avgbs2_21603.1	chr1C	20682056	avgbs_cluster_183.1
avgbs_11605.1	chr1A	93564986			avgbs2_200509.1	chr1C	21611836	avgbs_126059.1
avgbs_616535.1	chr1A	93565046			avgbs2_183183.1	chr1C	21890615	avgbs_cluster_37448.1
avgbs_356269.1	chr1A	93903172			avgbs2_10348.1	chr1C	22939694	avgbs_cluster_2097.1
avgbs_cluster_24912.1	chr1A	94219461			avgbs2_174805.2	chr1C	23215682	avgbs_546146.1
avgbs_cluster_1248.1	chr1A	94391900			avgbs2_86684.1	chr1C	23616275	avgbs_cluster_18215.1
avgbs_514870.1	chr1A	94854525			avgbs2_175087.1	chr1C	24269454	avgbs_cluster_35688.1
avgbs_46014.1	chr1A	94862518			avgbs2_120875.1	chr1C	27468216	avgbs_cluster_55510.1
avgbs_529332.1	chr1A	95043464			avgbs2_192217.1	chr1C	27591961	avgbs_548590.1
avgbs_206945.1	chr1A	95244877			avgbs2_41069.1	chr1C	27627237	avgbs_cluster_7426.1
avgbs_655895.1	chr1A	95261443			avgbs2_87762.1	chr1C	27734967	avgbs_cluster_18686.1
avgbs_cluster_2870.1	chr1A	95399132			avgbs2_126018.1	chr1C	27807081	avgbs_82147.1
avgbs_39442.1	chr1A	95510620			avgbs2_78076.1	chr1C	28038037	avgbs_cluster_16158.1
avgbs_413165.1	chr1A	95689894			avgbs2_89349.1	chr1C	28824929	avgbs_cluster_18755.1
avgbs_363627.1	chr1A	95866263			avgbs2_109163.1	chr1C	28980970	avgbs_6K_65960.1
avgbs_345693.1	chr1A	96095846			avgbs2_57650.2	chr1C	29101659	avgbs_cluster_11155.2
avgbs_372836.1	chr1A	96095906			avgbs2_102425.1	chr1C	29298259	avgbs_66565.1
avgbs_530372.1	chr1A	96124986			avgbs2_110718.1	chr1C	29386369	avgbs_cluster_23674.1
avgbs_9986.1	chr1A	96373347			avgbs2_98824.1	chr1C	30196747	avgbs_cluster_20880.1
avgbs_679114.1	chr1A	96588425			avgbs2_120646.1	chr1C	30273953	avgbs_79110.1
avgbs_1997.1	chr1A	96729226			avgbs2_11782.1	chr1C	30730729	avgbs_6910.1
avgbs_647159.1	chr1A	96912198			avgbs2_188143.1	chr1C	30799562	avgbs_cluster_38471.1
avgbs_538619.1	chr1A	97189954			avgbs2_184459.1	chr1C	31005613	avgbs_cluster_37707.1
avgbs_663540.1	chr1A	97346248			avgbs2_178509.1	chr1C	31144783	avgbs_cluster_36440.1
avgbs_86923.1	chr1A	97403670			avgbs2_80759.1	chr1C	31436731	avgbs_cluster_16718.1
avgbs_11171.1	chr1A	97915050			avgbs2_123725.2	chr1C	31563878	avgbs_cluster_43474.1
avgbs_383078.1	chr1A	98037863			avgbs2_187330.1	chr1C	31565189	avgbs_cluster_41653.1
avgbs_351563.1	chr1A	98046176			avgbs2_108669.1	chr1C	31597481	avgbs_cluster_23205.1
avgbs2_132642.2	chr1A	98051424			avgbs2_24648.1	chr1C	31632266	avgbs_cluster_4396.1
avgbs_343436.1	chr1A	98266586			avgbs2_109231.1	chr1C	31684769	avgbs_cluster_23313.1
avgbs_354997.1	chr1A	98266646			avgbs2_100978.1	chr1C	31944926	avgbs_cluster_21431.1
avgbs_631167.1	chr1A	98308330			avgbs2_200100.1	chr1C	32810817	avgbs_cluster_40922.1
avgbs_347028.1	chr1A	98364689			avgbs_cluster_6097.1	chr1C	32835805	avgbs_18101.1
avgbs_656882.1	chr1A	98390812			avgbs2_149313.1	chr1C	33302893	avgbs_cluster_60993.1
avgbs_649553.1	chr1A	98682694			avgbs2_8283.2	chr1C	34488823	avgbs_cluster_1729.2
avgbs_653295.1	chr1A	98701751			avgbs2_67966.1	chr1C	34777064	avgbs_42233.1
avgbs_468900.1	chr1A	98844909			avgbs2_157993.1	chr1C	34875566	avgbs_282899.1
avgbs_77089.1	chr1A	98932286			avgbs2_43834.1	chr1C	34905673	avgbs_cluster_8093.1
avgbs_668522.1	chr1A	99051771			avgbs2_106847.1	chr1C	34944363	avgbs_cluster_22846.1
avgbs_381326.1	chr1A	99259110			avgbs_cluster_4926.1	chr1C	35025451	avgbs_424078.1
avgbs_664492.1	chr1A	99383365			avgbs2_28600.1	chr1C	35025451	avgbs_424078.1
avgbs_457054.1	chr1A	99673762			avgbs2_39606.1	chr1C	36291181	avgbs_cluster_7103.1
avgbs_233953.1	chr1A	99955118			avgbs2_94428.2	chr1C	36599044	avgbs_53413.1
avgbs_219105.1	chr1A	99956156			avgbs2_68819.1	chr1C	36603865	avgbs_cluster_13992.1
avgbs2_94355.1	chr1A	100061957			avgbs2_44458.1	chr1C	36874037	avgbs_cluster_8231.1
avgbs_330084.1	chr1A	100112837			avgbs2_146254.1	chr1C	37859482	avgbs_92741.1
avgbs_cluster_8644.1	chr1A	100823518			avgbs2_12669.2	chr1C	37890177	avgbs_7432.1
avgbs_321139.1	chr1A	100951597			avgbs2_199790.1	chr1C	38189622	avgbs_cluster_40849.1
avgbs_397465.1	chr1A	101454768			avgbs2_59774.2	chr1C	38316296	avgbs_cluster_11608.1
avgbs_424321.1	chr1A	101556560			avgbs2_155594.1	chr1C	41034996	avgbs_cluster_31980.1
avgbs_390347.1	chr1A	101591385			avgbs2_340.1	chr1C	41182751	avgbs_179.1
avgbs_1334.1	chr1A	101605820			avgbs2_149523.1	chr1C	42097722	avgbs_cluster_30873.1
avgbs_432137.1	chr1A	101621325			avgbs2_47054.1	chr1C	42192647	avgbs_389519.1
avgbs_8630.1	chr1A	101979436			avgbs2_95755.1	chr1C	42484521	avgbs_cluster_20142.1
avgbs_cluster_7857.1	chr1A	101994942			avgbs2_100790.1	chr1C	46329446	avgbs_cluster_21391.1
avgbs_338055.1	chr1A	102003179			avgbs2_52890.1	chr1C	46699166	avgbs_cluster_10176.1
avgbs_647683.1	chr1A	102174073			avgbs2_4312.1	chr1C	46786097	avgbs_cluster_1032.1
avgbs_663865.1	chr1A	102861410			avgbs2_194866.1	chr1C	47749990	avgbs_cluster_61983.1
avgbs_340298.1	chr1A	103068999			avgbs2_32441.1	chr1C	48071866	avgbs_cluster_5743.1
avgbs_370441.1	chr1A	103491752			avgbs2_85581.1	chr1C	49997001	avgbs_cluster_17925.1
avgbs_631250.1	chr1A	104356205			avgbs2_161426.1	chr1C	50239541	avgbs_221867.1
avgbs_455199.1	chr1A	104596654			avgbs2_123101.1	chr1C	50473515	avgbs_cluster_26100.1
avgbs_242395.1	chr1A	104645294			avgbs2_43750.1	chr1C	50766490	avgbs_457570.1
avgbs_646519.1	chr1A	104896675			avgbs2_39412.1	chr1C	51716794	avgbs_cluster_7069.1
avgbs_84200.1	chr1A	105330243			avgbs2_105801.1	chr1C	51961527	avgbs_cluster_42705.1
avgbs_526945.1	chr1A	105418254			avgbs2_16761.1	chr1C	52422214	avgbs_cluster_29698.1
avgbs_cluster_27986.2	chr1A	105780082			avgbs2_86415.1	chr1C	54389702	avgbs_cluster_18149.1
avgbs_cluster_5621.3	chr1A	105821796			avgbs2_68457.1	chr1C	54680121	avgbs_cluster_13914.1
avgbs_672153.1	chr1A	105856823			avgbs2_92035.1	chr1C	54840520	avgbs_cluster_19347.1
avgbs_373470.1	chr1A	105866290			avgbs2_11804.1	chr1C	58134334	avgbs_6923.1
avgbs_367329.1	chr1A	106035905			avgbs2_24824.1	chr1C	58250552	avgbs_cluster_4416.1
avgbs_49829.1	chr1A	106288777			avgbs2_127210.1	chr1C	58333616	avgbs_cluster_43190.1
avgbs_31764.1	chr1A	106351362			avgbs2_164663.1	chr1C	58446985	avgbs_102612.1
avgbs_655014.1	chr1A	106401757			avgbs2_198308.1	chr1C	59061001	avgbs_cluster_40485.1
avgbs_485508.1	chr1A	106439916			avgbs2_191099.1	chr1C	59256250	avgbs_cluster_38980.1
avgbs2_198270.2	chr1A	106544489			avgbs2_181092.1	chr1C	59405518	avgbs_cluster_37039.1
avgbs_373030.1	chr1A	107019802			avgbs2_47674.1	chr1C	61144826	avgbs_339682.1
avgbs_67323.1	chr1A	107019872			avgbs2_47674.2	chr1C	61150080	avgbs_55736.1
avgbs_cluster_17582.1	chr1A	107130590			avgbs2_101680.1	chr1C	61827553	avgbs_cluster_21588.1
avgbs_cluster_8643.1	chr1A	107190558			avgbs2_182602.1	chr1C	61916708	avgbs_cluster_37328.1
avgbs_386095.1	chr1A	107310386			avgbs2_83385.1	chr1C	62853408	avgbs_cluster_17373.1
avgbs_642708.1	chr1A	107586232			avgbs2_81808.1	chr1C	64312702	avgbs_cluster_56597.1
avgbs2_141999.2	chr1A	108025765			avgbs2_36987.1	chr1C	64782084	avgbs_223600.1
avgbs_607180.1	chr1A	108459794			avgbs2_52541.1	chr1C	65208576	avgbs_462508.1
avgbs2_40380.1	chr1A	108765339			avgbs_cluster_27642.1	chr1C	66056547	avgbs_84573.1
avgbs_341018.1	chr1A	108955452			avgbs2_131115.1	chr1C	66056547	avgbs_84573.1
avgbs_31892.1	chr1A	108979494			avgbs2_133993.1	chr1C	67608777	avgbs_cluster_28170.1
avgbs_637299.1	chr1A	109057169			avgbs2_6126.1	chr1C	67986299	avgbs_cluster_6038.1
avgbs_349721.1	chr1A	109423032			avgbs2_107902.1	chr1C	70132147	avgbs_cluster_64422.1
avgbs_632102.1	chr1A	109469488			avgbs2_62491.1	chr1C	70892668	avgbs_cluster_12281.1
avgbs_605389.1	chr1A	109471841			avgbs2_96602.1	chr1C	70972439	avgbs_cluster_20338.1
avgbs_668803.1	chr1A	109528995			avgbs2_11515.1	chr1C	72056557	avgbs_cluster_2303.1
avgbs_cluster_14119.1	chr1A	109546268			avgbs2_63198.1	chr1C	72915656	avgbs_cluster_12497.1
avgbs_640652.1	chr1A	109586572			avgbs2_115761.1	chr1C	74432089	avgbs_cluster_24759.1
avgbs_374271.1	chr1A	109587932			avgbs2_118472.2	chr1C	78610157	avgbs_cluster_25311.2
avgbs_217567.1	chr1A	109853039			avgbs2_41329.1	chr1C	81024148	avgbs_cluster_7490.1
avgbs_368957.1	chr1A	110179350			avgbs2_139944.1	chr1C	81434090	avgbs_cluster_30289.1
avgbs_337595.1	chr1A	110279663			avgbs2_20422.2	chr1C	82035312	avgbs_cluster_3796.1
avgbs_cluster_18080.1	chr1A	110384507			avgbs2_84873.1	chr1C	82601089	avgbs_cluster_17759.1
avgbs_7959.1	chr1A	110413383			avgbs2_107833.1	chr1C	82606999	avgbs_cluster_23052.1
avgbs_341916.1	chr1A	110473026			avgbs2_45294.2	chr1C	83073177	avgbs_25393.1
avgbs_346521.1	chr1A	110534636			avgbs2_127187.1	chr1C	83491629	avgbs_cluster_41477.1
avgbs_414137.1	chr1A	110755539			avgbs2_94304.1	chr1C	83813875	avgbs_cluster_67663.1
avgbs_623288.1	chr1A	110958502			avgbs2_96320.1	chr1C	87119410	avgbs_cluster_20274.1
avgbs_683060.1	chr1A	111014638			avgbs2_42199.2	chr1C	88691905	avgbs_224269.1
avgbs_502401.1	chr1A	111313905			avgbs2_42199.1	chr1C	88692293	avgbs_202642.1
avgbs_335192.1	chr1A	111352994			avgbs2_122169.1	chr1C	88829529	avgbs_cluster_26067.1
avgbs_344306.1	chr1A	111387406			avgbs2_43246.1	chr1C	88875607	avgbs_23864.1
avgbs_336361.1	chr1A	111439944			avgbs2_65150.1	chr1C	89871877	avgbs_cluster_13063.1
avgbs_cluster_12481.1	chr1A	111533150			avgbs2_75318.1	chr1C	91212079	avgbs_cluster_15602.1
avgbs_46331.1	chr1A	111533452			avgbs2_113756.1	chr1C	92196332	avgbs_cluster_24320.1
avgbs_370644.1	chr1A	111536621			avgbs2_77871.1	chr1C	93380264	avgbs_cluster_16110.1
avgbs_331060.1	chr1A	111901046			avgbs2_2758.1	chr1C	93593586	avgbs_cluster_683.1
avgbs_594674.1	chr1A	112183656			avgbs2_56447.1	chr1C	94258479	avgbs_cluster_10892.1
avgbs_383038.1	chr1A	112350378			avgbs2_155092.2	chr1C	95922625	avgbs_97107.1
avgbs_625209.1	chr1A	112735207			avgbs_cluster_33336.1	chr1C	97200512	avgbs_cluster_33335.1
avgbs_492572.1	chr1A	112778359			avgbs2_139460.1	chr1C	98072158	avgbs_cluster_29260.1
avgbs_335438.1	chr1A	112911828			avgbs2_73861.1	chr1C	98461113	avgbs_cluster_15238.1
avgbs_612423.1	chr1A	113238697			avgbs2_16617.1	chr1C	98553505	avgbs_cluster_6311.1
avgbs_675431.1	chr1A	113415505			avgbs2_30541.1	chr1C	99296522	avgbs_cluster_5270.1
avgbs_670142.1	chr1A	113712764			avgbs2_122579.1	chr1C	99490160	avgbs_502455.1
avgbs_9125.1	chr1A	113730119			avgbs2_140169.1	chr1C	100098159	avgbs_90023.1
avgbs_633510.1	chr1A	114741403			avgbs2_152805.1	chr1C	102129038	avgbs_cluster_31524.1
avgbs_348598.1	chr1A	115349911			avgbs2_96389.1	chr1C	102665645	avgbs_cluster_20291.1
avgbs_679722.1	chr1A	115447627			avgbs_cluster_29394.1	chr1C	102774052	avgbs_89894.1
avgbs_104898.1	chr1A	115468660			avgbs2_182388.1	chr1C	103997557	avgbs_cluster_37284.1
avgbs_677668.1	chr1A	115471397			avgbs2_124779.1	chr1C	105583791	avgbs_647275.1
avgbs_341199.1	chr1A	115500407			avgbs2_167689.2	chr1C	105583851	avgbs_241667.1
avgbs_52112.1	chr1A	115553574			avgbs2_4473.1	chr1C	105593039	avgbs_cluster_1066.1
avgbs_634289.1	chr1A	115570604			avgbs2_62455.1	chr1C	105701609	avgbs_cluster_12268.1
avgbs_239746.1	chr1A	115588146			avgbs2_160605.1	chr1C	105717861	avgbs_cluster_32803.1
avgbs_cluster_56145.1	chr1A	115654118			avgbs2_46588.2	chr1C	111162167	avgbs_cluster_8775.1
avgbs_361551.1	chr1A	115735472			avgbs2_160852.1	chr1C	113405893	avgbs_cluster_32837.1
avgbs_16975.1	chr1A	115743369			avgbs2_120865.1	chr1C	113603579	avgbs_cluster_25849.1
avgbs_644287.1	chr1A	115974774			avgbs_cluster_53622.1	chr1C	113854933	avgbs_cluster_37623.1
avgbs_606149.1	chr1A	116275422			avgbs2_96915.1	chr1C	113875700	avgbs_cluster_20427.1
avgbs_cluster_12991.1	chr1A	116794692			avgbs2_60758.1	chr1C	113916259	avgbs_cluster_11820.1
avgbs_47939.1	chr1A	116863220			avgbs2_47555.1	chr1C	113962396	avgbs_27076.1
avgbs_100763.1	chr1A	117093634			avgbs2_154209.1	chr1C	113962456	avgbs_660952.1
avgbs_649265.1	chr1A	117660726			avgbs2_112995.1	chr1C	115378696	avgbs_74095.1
avgbs_312518.1	chr1A	117660949			avgbs2_52873.1	chr1C	115795695	avgbs_cluster_10170.1
avgbs_650938.1	chr1A	117926641			avgbs2_64360.1	chr1C	118018254	avgbs_cluster_12780.1
avgbs_5943.1	chr1A	118088023			avgbs2_116282.2	chr1C	120391866	avgbs_cluster_24905.2
avgbs_412801.1	chr1A	118271529			avgbs2_55206.2	chr1C	120602289	avgbs_32282.1
avgbs_650605.1	chr1A	118499155			avgbs2_115311.1	chr1C	121455885	avgbs_204619.1
avgbs_cluster_14688.1	chr1A	118710127			avgbs2_75412.1	chr1C	121604499	avgbs_cluster_15612.1
avgbs_524192.1	chr1A	119017199			avgbs_cluster_1290.1	chr1C	123305759	avgbs_427956.1
avgbs_675027.1	chr1A	119064946			avgbs2_5716.1	chr1C	123305759	avgbs_427956.1
avgbs_613405.1	chr1A	119251725			avgbs2_166059.1	chr1C	123739812	avgbs_103357.1
avgbs_106684.1	chr1A	119293291			avgbs2_94856.1	chr1C	124684632	avgbs_cluster_19966.1
avgbs_598235.1	chr1A	119434700			avgbs2_181702.1	chr1C	125932794	avgbs_cluster_37157.1
avgbs_494995.1	chr1A	119753764			avgbs2_182983.1	chr1C	125973748	avgbs_114840.1
avgbs_525215.1	chr1A	120018478			avgbs2_29346.1	chr1C	127856217	avgbs_99087.1
avgbs_652989.1	chr1A	120308749			avgbs2_180936.1	chr1C	128073534	avgbs_cluster_37011.1
avgbs_45899.1	chr1A	120347068			avgbs2_184184.2	chr1C	129755477	avgbs_115603.1
avgbs_646348.1	chr1A	120408655			avgbs2_185989.1	chr1C	132909979	avgbs_585794.1
avgbs_331586.1	chr1A	120444839			avgbs2_91983.1	chr1C	133139465	avgbs_cluster_19339.1
avgbs_634228.1	chr1A	121030231			avgbs2_61448.1	chr1C	134248222	avgbs_cluster_11984.1
avgbs_cluster_8564.1	chr1A	121217733			avgbs2_60759.1	chr1C	136086137	avgbs_36632.1
avgbs_527408.1	chr1A	121474325			avgbs2_88761.1	chr1C	139064455	avgbs_cluster_18651.1
avgbs_423995.1	chr1A	121883446			avgbs2_199661.1	chr1C	141771514	avgbs_cluster_62087.1
avgbs_658764.1	chr1A	122055372			avgbs2_200024.2	chr1C	142210641	avgbs_125682.1
avgbs_414241.1	chr1A	122189187			avgbs2_69417.1	chr1C	143568137	avgbs_cluster_14147.1
avgbs_348008.1	chr1A	122198080			avgbs2_150340.1	chr1C	143605829	avgbs_95523.1
avgbs_cluster_15756.1	chr1A	122463462			avgbs2_174923.1	chr1C	143645792	avgbs_cluster_35645.1
avgbs_659577.1	chr1A	122496885			avgbs2_50302.2	chr1C	144198228	avgbs_28880.1
avgbs_406848.1	chr1A	122500207			avgbs2_347.1	chr1C	144238212	avgbs_cluster_266.1
avgbs_338925.1	chr1A	122664282			avgbs2_160452.1	chr1C	145087625	avgbs_373310.1
avgbs_206672.1	chr1A	122954504			avgbs2_98789.1	chr1C	147667340	avgbs_488915.1
avgbs_46949.1	chr1A	122976908			avgbs2_179486.1	chr1C	148309995	avgbs_540102.1
avgbs_632444.1	chr1A	123338632			avgbs2_161567.1	chr1C	149311542	avgbs_cluster_33005.1
avgbs_336464.1	chr1A	123477910			avgbs2_6402.1	chr1C	151034133	avgbs_433930.1
avgbs_619965.1	chr1A	123870416			avgbs2_200182.1	chr1C	151413712	avgbs_cluster_40945.1
avgbs_41733.1	chr1A	123878045			avgbs2_29913.1	chr1C	152033336	avgbs_15100.1
avgbs_352222.1	chr1A	123900340			avgbs2_71940.1	chr1C	153950977	avgbs_45395.1
avgbs2_126371.1	chr1A	123901294			avgbs2_118694.1	chr1C	155208696	avgbs_500289.1
avgbs_331492.1	chr1A	123933320			avgbs2_172242.1	chr1C	155486930	avgbs_cluster_51705.1
avgbs_612656.1	chr1A	123971572			avgbs2_172242.2	chr1C	155584875	avgbs_cluster_35141.1
avgbs_206735.1	chr1A	123975647			avgbs2_159.1	chr1C	156050310	avgbs_429767.1
avgbs_374532.1	chr1A	124419403			avgbs2_92690.1	chr1C	156414839	avgbs_cluster_19513.1
avgbs_100764.1	chr1A	124766744			avgbs2_63462.1	chr1C	159110613	avgbs_38407.1
avgbs2_32286.2	chr1A	124848333			avgbs2_153049.1	chr1C	160668309	avgbs_522457.1
avgbs_cluster_58769.1	chr1A	124926852			avgbs2_139894.1	chr1C	161450642	avgbs_cluster_29361.1
avgbs_622025.1	chr1A	125216904			avgbs2_34967.2	chr1C	161566250	avgbs_18650.1
avgbs_319156.1	chr1A	125326793			avgbs2_63217.1	chr1C	161976633	avgbs_343965.1
avgbs_53802.1	chr1A	125368057			avgbs2_139560.1	chr1C	162005462	avgbs_cluster_29277.1
avgbs2_104089.1	chr1A	125900043			avgbs2_11515.2	chr1C	164385095	avgbs_cluster_2303.2
avgbs_cluster_20027.1	chr1A	126219297			avgbs2_89024.2	chr1C	170031902	avgbs_351395.1
avgbs_32776.1	chr1A	126297361			avgbs2_61570.1	chr1C	170244469	avgbs_cluster_43091.1
avgbs_358881.1	chr1A	126297421			avgbs2_77214.1	chr1C	175887288	avgbs_cluster_15957.1
avgbs_346556.1	chr1A	126348012			avgbs2_196742.1	chr1C	176190839	avgbs_cluster_40060.1
avgbs_65116.1	chr1A	126414323			avgbs2_32609.1	chr1C	177201248	avgbs_cluster_5773.1
avgbs_659558.1	chr1A	126699651			avgbs2_105587.1	chr1C	178646207	avgbs_639308.1
avgbs_679973.1	chr1A	127045642			avgbs2_125056.2	chr1C	179212854	avgbs_81649.1
avgbs_338630.1	chr1A	127135618			avgbs2_124950.1	chr1C	179541878	avgbs_101235.1
avgbs_614209.1	chr1A	127498678			avgbs2_162590.1	chr1C	179541878	avgbs_101235.1
avgbs_363458.1	chr1A	127741470			avgbs2_179227.1	chr1C	180097963	avgbs_cluster_36633.1
avgbs_658739.1	chr1A	127930958			avgbs2_142220.1	chr1C	180491692	avgbs_cluster_29774.1
avgbs_624153.1	chr1A	128024296			avgbs2_84645.1	chr1C	182109440	avgbs_cluster_17708.1
avgbs_345657.1	chr1A	128182982			avgbs2_68972.1	chr1C	182169480	avgbs_236706.1
avgbs_633504.1	chr1A	128304159			avgbs2_196857.1	chr1C	186154807	avgbs_381944.1
avgbs_643628.1	chr1A	128620853			avgbs2_91739.1	chr1C	186388929	avgbs_cluster_19283.1
avgbs_16199.1	chr1A	128906107			avgbs2_166803.1	chr1C	186445831	avgbs_cluster_34020.1
avgbs_382110.1	chr1A	128906167			avgbs2_147790.1	chr1C	188559963	avgbs_cluster_30619.1
avgbs_470839.1	chr1A	129067740			avgbs2_93863.1	chr1C	192280626	avgbs_60508.1
avgbs_61141.1	chr1A	129072541			avgbs2_55625.2	chr1C	194774274	avgbs_cluster_11554.2
avgbs_318685.1	chr1A	129201679			avgbs2_10371.1	chr1C	196086884	avgbs_6120.1
avgbs_685571.1	chr1A	129317778			avgbs2_147740.2	chr1C	197051151	avgbs_405707.1
avgbs_626784.1	chr1A	129674280			avgbs2_58555.1	chr1C	198899948	avgbs_465814.1
avgbs_cluster_37604.1	chr1A	129719410			avgbs2_7846.1	chr1C	200039195	avgbs_224959.1
avgbs_120241.1	chr1A	129760996			avgbs2_32447.1	chr1C	200460756	avgbs_17005.1
avgbs_206428.1	chr1A	129839627			avgbs2_55241.1	chr1C	202045588	avgbs_390726.1
avgbs_336371.1	chr1A	129875766			avgbs2_132337.1	chr1C	202561315	avgbs_239825.1
avgbs2_101504.2	chr1A	130268637			avgbs2_191120.1	chr1C	205131872	avgbs_cluster_38983.1
avgbs_200815.1	chr1A	130371602			avgbs2_32147.1	chr1C	205750592	avgbs_cluster_5687.1
avgbs_353741.1	chr1A	130595545			avgbs2_71701.1	chr1C	206345237	avgbs_45206.1
avgbs_389542.1	chr1A	130777559			avgbs2_165617.1	chr1C	206345297	avgbs_cluster_33820.1
avgbs_cluster_19461.1	chr1A	130792757			avgbs2_165623.1	chr1C	206349810	avgbs_cluster_33822.1
avgbs_cluster_37130.1	chr1A	130793005			avgbs2_136731.1	chr1C	207524449	avgbs_511491.1
avgbs_366056.1	chr1A	130795423			avgbs2_53662.1	chr1C	209741221	avgbs_cluster_43081.1
avgbs_26160.1	chr1A	130795483			avgbs2_69703.1	chr1C	210615722	avgbs_43489.1
avgbs_667340.1	chr1A	130848857			avgbs2_55690.1	chr1C	214375373	avgbs_cluster_10752.1
avgbs_615000.1	chr1A	130908031			avgbs2_69733.1	chr1C	215190258	avgbs_43564.1
avgbs_661268.1	chr1A	131171379			avgbs2_143222.1	chr1C	215497306	avgbs_91390.1
avgbs_206713.1	chr1A	131375747			avgbs2_37649.1	chr1C	215776792	avgbs_cluster_6700.1
avgbs_680586.1	chr1A	131383787			avgbs2_117960.1	chr1C	216409530	avgbs_cluster_25211.1
avgbs_622189.1	chr1A	131899748			avgbs2_123631.1	chr1C	218369237	avgbs_cluster_26309.1
avgbs_98393.1	chr1A	131945862			avgbs2_57369.1	chr1C	218848753	avgbs_223880.1
avgbs2_123994.1	chr1A	131964891			avgbs2_92762.1	chr1C	219182252	avgbs_cluster_19537.1
avgbs_120611.1	chr1A	132265317			avgbs2_150354.1	chr1C	220284046	avgbs_cluster_31031.1
avgbs_356752.1	chr1A	132476121			avgbs2_161587.2	chr1C	223516065	avgbs_529344.1
avgbs_596136.1	chr1A	132538850			avgbs2_11426.1	chr1C	224787219	avgbs_6740.1
avgbs_668509.1	chr1A	132656818			avgbs2_116369.1	chr1C	224799682	avgbs_76213.1
avgbs_661374.1	chr1A	133035855			avgbs2_103648.1	chr1C	225058993	avgbs_204258.1
avgbs_621978.1	chr1A	133075904			avgbs2_91506.1	chr1C	225078125	avgbs_cluster_19221.1
avgbs_237586.1	chr1A	133199862			avgbs2_96508.1	chr1C	226568599	avgbs_cluster_20318.1
avgbs_629257.1	chr1A	133469906			avgbs2_82584.1	chr1C	227269371	avgbs_cluster_17173.1
avgbs_348503.1	chr1A	133610329			avgbs2_124727.1	chr1C	228266920	avgbs_503766.1
avgbs_352279.1	chr1A	133932062			avgbs2_88743.2	chr1C	230128957	avgbs_57044.1
avgbs_364995.1	chr1A	134011284			avgbs2_88743.1	chr1C	230134223	avgbs_57045.1
avgbs_cluster_71390.1	chr1A	134112873			avgbs2_102529.1	chr1C	231526748	avgbs_cluster_21804.1
avgbs_cluster_7008.1	chr1A	134114093			avgbs2_73043.1	chr1C	231814224	avgbs_cluster_15016.1
avgbs_350346.1	chr1A	134114153			avgbs2_110367.1	chr1C	232694816	avgbs_495414.1
avgbs_333273.1	chr1A	134116243			avgbs2_74932.1	chr1C	232946218	avgbs_47543.1
avgbs_522355.1	chr1A	134118724			avgbs2_191821.1	chr1C	234467396	avgbs_cluster_39120.1
avgbs_cluster_41889.1	chr1A	134275106			avgbs2_154892.1	chr1C	235651788	avgbs_cluster_31875.1
avgbs_356644.1	chr1A	134279741			avgbs2_22414.1	chr1C	240935744	avgbs_12010.1
avgbs2_109972.1	chr1A	134740411			avgbs2_93215.1	chr1C	241995856	avgbs_cluster_19620.1
avgbs_542332.1	chr1A	135160776			avgbs2_82841.1	chr1C	242070641	avgbs_52930.1
avgbs_377335.1	chr1A	135418357			avgbs2_101339.1	chr1C	242579194	avgbs_cluster_21512.1
avgbs_679784.1	chr1A	135516177			avgbs2_69416.2	chr1C	244714232	avgbs_cluster_14146.1
avgbs_359508.1	chr1A	135709174			avgbs2_105390.1	chr1C	246090276	avgbs_224622.1
avgbs_8975.1	chr1A	136509393			avgbs2_181158.1	chr1C	247157476	avgbs_cluster_37059.1
avgbs_cluster_13960.1	chr1A	136827798			avgbs2_130053.1	chr1C	248272139	avgbs_cluster_27477.1
avgbs_cluster_71201.1	chr1A	136845875			avgbs2_96682.1	chr1C	248463485	avgbs_cluster_20354.1
avgbs_347601.1	chr1A	136923309			avgbs2_156782.1	chr1C	248543879	avgbs_526060.1
avgbs_328626.1	chr1A	136926975			avgbs2_60676.1	chr1C	248924272	avgbs_35875.1
avgbs_44306.1	chr1A	137364524			avgbs2_117580.1	chr1C	250257389	avgbs_359932.1
avgbs_cluster_32698.1	chr1A	137625346			avgbs2_82777.1	chr1C	250414932	avgbs_cluster_17225.1
avgbs_35483.1	chr1A	137708846			avgbs2_60758.2	chr1C	253368707	avgbs_38142.1
avgbs_369265.1	chr1A	137736651			avgbs2_98626.1	chr1C	255127363	avgbs_488808.1
avgbs2_3788.1	chr1A	137786742			avgbs2_115447.1	chr1C	256013554	avgbs_cluster_24690.1
avgbs_122203.1	chr1A	137807523			avgbs2_11777.1	chr1C	258559151	avgbs_6903.1
avgbs_365737.1	chr1A	137980739			avgbs2_28908.1	chr1C	259096166	avgbs_14544.1
avgbs_338128.1	chr1A	138254951			avgbs2_6074.3	chr1C	259484831	avgbs_596353.1
avgbs_319536.1	chr1A	138414187			avgbs2_34577.2	chr1C	260191088	avgbs_cluster_6194.1
avgbs_380959.1	chr1A	138461705			avgbs2_26233.1	chr1C	260500887	avgbs_cluster_4598.1
avgbs_352404.1	chr1A	138773796			avgbs2_62662.1	chr1C	262210631	avgbs_cluster_12323.1
avgbs_cluster_6634.2	chr1A	139031903			avgbs2_67968.1	chr1C	267284448	avgbs_cluster_13000.1
avgbs2_144306.1	chr1A	139066734			avgbs2_34577.1	chr1C	267517008	avgbs_cluster_6195.1
avgbs2_16204.1	chr1A	139164901			avgbs2_96904.1	chr1C	269254835	avgbs_62311.1
avgbs_527388.1	chr1A	139279574			avgbs2_4548.1	chr1C	269504097	avgbs_cluster_1072.1
avgbs_235224.1	chr1A	139379159			avgbs2_45906.1	chr1C	271468304	avgbs_25843.1
avgbs_454223.1	chr1A	139535628			avgbs2_137890.1	chr1C	271806269	avgbs_653392.1
avgbs_69828.1	chr1A	139760276			avgbs2_94195.1	chr1C	272213919	avgbs_352872.1
avgbs_cluster_61502.1	chr1A	139827117			avgbs2_187086.1	chr1C	272215252	avgbs_cluster_38245.1
avgbs_615524.1	chr1A	139933206			avgbs2_74179.1	chr1C	272906889	avgbs_675186.1
avgbs_cluster_22893.1	chr1A	139939127			avgbs2_51746.2	chr1C	273358201	avgbs_59433.1
avgbs_638597.1	chr1A	140043894			avgbs2_101586.1	chr1C	274254808	avgbs_cluster_21564.1
avgbs_8038.1	chr1A	140049567			avgbs2_165081.1	chr1C	274374566	avgbs_372857.1
avgbs_cluster_17976.1	chr1A	140316389			avgbs2_155689.1	chr1C	275891887	avgbs_370118.1
avgbs_363336.1	chr1A	140908466			avgbs2_22660.1	chr1C	276303447	avgbs_12123.1
avgbs_377194.1	chr1A	141126540			avgbs2_70362.1	chr1C	277296916	avgbs_44349.1
avgbs_77340.1	chr1A	141216119			avgbs2_6366.1	chr1C	280015986	avgbs_cluster_41179.1
avgbs_390999.1	chr1A	141216179			avgbs2_159267.1	chr1C	280075237	avgbs_205906.1
avgbs_328049.1	chr1A	141223239			avgbs2_127740.1	chr1C	281343117	avgbs_cluster_29624.1
avgbs_526191.1	chr1A	141445348			avgbs2_120591.1	chr1C	281343433	avgbs_cluster_28284.1
avgbs_383551.1	chr1A	141487757			avgbs2_112618.1	chr1C	281898604	avgbs_cluster_24117.1
avgbs_375672.1	chr1A	141659926			avgbs2_25995.1	chr1C	282035654	avgbs_cluster_43045.1
avgbs_cluster_8491.1	chr1A	142690674			avgbs2_145870.1	chr1C	282175442	avgbs_656326.1
avgbs_109357.1	chr1A	143033595			avgbs2_128096.1	chr1C	283378300	avgbs_cluster_27152.1
avgbs_66747.1	chr1A	143222813			avgbs2_97280.1	chr1C	284220939	avgbs_62553.1
avgbs_612503.1	chr1A	143364833			avgbs2_50659.1	chr1C	285046080	avgbs_214360.1
avgbs_346098.1	chr1A	143422818			avgbs2_127299.1	chr1C	285429583	avgbs_505407.1
avgbs_103190.1	chr1A	143558496			avgbs2_41176.1	chr1C	285933512	avgbs_22421.1
avgbs_633606.1	chr1A	143787137			avgbs2_137845.1	chr1C	286094555	avgbs_cluster_60695.1
avgbs_cluster_62779.1	chr1A	143821910			avgbs2_26220.1	chr1C	286501853	avgbs_606577.1
avgbs_121972.1	chr1A	143822695			avgbs2_173586.1	chr1C	287569508	avgbs_206607.1
avgbs2_14980.1	chr1A	143946593			avgbs2_44846.1	chr1C	289408818	avgbs_202711.1
avgbs_683859.1	chr1A	143985709			avgbs2_93641.1	chr1C	289889430	avgbs_cluster_19713.1
avgbs2_155413.1	chr1A	144279264			avgbs2_104280.1	chr1C	293456465	avgbs_72116.1
avgbs2_47291.1	chr1A	144342964			avgbs2_51034.3	chr1C	294555708	avgbs_cluster_12604.1
avgbs_627298.1	chr1A	144455097			avgbs2_101582.1	chr1C	294952830	avgbs_67514.1
avgbs_cluster_19835.2	chr1A	144455134			avgbs2_106237.2	chr1C	295723801	avgbs_224650.1
avgbs2_172200.1	chr1A	144797447			avgbs2_71373.1	chr1C	296548874	avgbs_cluster_14679.1
avgbs_597406.1	chr1A	145202580			avgbs2_73428.1	chr1C	296572607	avgbs_203435.1
avgbs_617404.1	chr1A	145742984			avgbs2_94040.1	chr1C	297848220	avgbs_cluster_19803.1
avgbs_cluster_58729.1	chr1A	145799859			avgbs2_81019.1	chr1C	298603569	avgbs_cluster_59323.1
avgbs_18406.1	chr1A	145822041			avgbs2_14880.1	chr1C	298716698	avgbs_cluster_2888.1
avgbs_363945.1	chr1A	146438410			avgbs2_129321.1	chr1C	299048601	avgbs_363055.1
avgbs_452549.1	chr1A	146508739			avgbs2_192195.1	chr1C	299078643	avgbs_216036.1
avgbs_379532.1	chr1A	146557065			avgbs2_1204.1	chr1C	300022258	avgbs_cluster_415.1
avgbs_cluster_8121.1	chr1A	146740182			avgbs2_195183.1	chr1C	300067877	avgbs_cluster_39808.1
avgbs_8836.1	chr1A	146801343			avgbs2_164323.1	chr1C	300739597	avgbs_cluster_61361.1
avgbs_656563.1	chr1A	146942862			avgbs2_33765.1	chr1C	300747940	avgbs_cluster_5993.1
avgbs_cluster_70688.1	chr1A	147021845			avgbs2_59482.2	chr1C	302268099	avgbs_cluster_20507.1
avgbs_376906.1	chr1A	147619968			avgbs2_95291.1	chr1C	302376898	avgbs_cluster_20047.1
avgbs_433372.1	chr1A	147676788			avgbs2_45931.1	chr1C	305835206	avgbs_cluster_8570.1
avgbs2_154416.1	chr1A	147695920			avgbs2_161.1	chr1C	306570328	avgbs_92.1
avgbs_410037.1	chr1A	147733921			avgbs2_163616.1	chr1C	307036604	avgbs_122269.1
avgbs_238586.1	chr1A	147986530			avgbs2_177537.1	chr1C	307544989	avgbs_111012.1
avgbs_cluster_68901.1	chr1A	148382786			avgbs2_77167.1	chr1C	307632729	avgbs_cluster_15946.1
avgbs_685958.1	chr1A	148540798			avgbs2_97184.1	chr1C	307635772	avgbs_cluster_20478.1
avgbs_cluster_11414.1	chr1A	148858142			avgbs2_194518.1	chr1C	309334626	avgbs_cluster_39654.1
avgbs2_26809.1	chr1A	148900487			avgbs2_50598.1	chr1C	309551956	avgbs_cluster_9635.1
avgbs_cluster_39787.1	chr1A	148904840			avgbs2_153098.1	chr1C	311668752	avgbs_cluster_31577.1
avgbs_635554.1	chr1A	149009337			avgbs2_37621.1	chr1C	312156852	avgbs_cluster_6690.1
avgbs_504323.1	chr1A	149148833			avgbs2_134467.1	chr1C	312723513	avgbs_cluster_65041.1
avgbs_cluster_29777.1	chr1A	149152060			avgbs2_16613.1	chr1C	313352296	avgbs_cluster_3183.1
avgbs_356277.1	chr1A	149541059			avgbs2_90265.1	chr1C	314125230	avgbs_cluster_18947.1
avgbs_512712.1	chr1A	149762320			avgbs2_152728.1	chr1C	314151322	avgbs_215422.1
avgbs_116545.1	chr1A	150244250			avgbs2_95353.1	chr1C	314532689	avgbs_634887.1
avgbs2_18078.1	chr1A	150302139			avgbs2_8237.1	chr1C	314733604	avgbs_4876.1
avgbs_646740.1	chr1A	150336724			avgbs2_67268.1	chr1C	315521334	avgbs_41635.1
avgbs2_9219.2	chr1A	150392620			avgbs2_468.1	chr1C	316584166	avgbs_cluster_290.1
avgbs_cluster_63199.1	chr1A	150683350			avgbs2_10081.1	chr1C	316916624	avgbs_cluster_2001.1
avgbs_21624.1	chr1A	150806063			avgbs2_110972.1	chr1C	317134937	avgbs_cluster_23744.1
avgbs2_153637.1	chr1A	151314812			avgbs2_191119.1	chr1C	318734758	avgbs_cluster_21356.1
avgbs_519838.1	chr1A	151323313			avgbs2_182232.1	chr1C	318907521	avgbs_114374.1
avgbs_603388.1	chr1A	151688445			avgbs2_168468.1	chr1C	319133674	avgbs_105675.1
avgbs_339589.1	chr1A	151727520			avgbs2_67221.1	chr1C	319988685	avgbs_cluster_13574.1
avgbs2_3994.1	chr1A	151818900			avgbs2_196597.1	chr1C	320524754	avgbs_cluster_40091.1
avgbs_641615.1	chr1A	151860505			avgbs2_169458.1	chr1C	320555476	avgbs_668282.1
avgbs_621724.1	chr1A	151881621			avgbs_cluster_29530.1	chr1C	320580256	avgbs_82551.1
avgbs_641524.1	chr1A	152135314			avgbs2_126780.1	chr1C	320580256	avgbs_82551.1
avgbs_393327.1	chr1A	152514033			avgbs2_40325.1	chr1C	321369388	avgbs_223652.1
avgbs_114035.1	chr1A	152517548			avgbs2_83997.1	chr1C	322933710	avgbs_cluster_17513.1
avgbs_328731.1	chr1A	152865058			avgbs2_193326.1	chr1C	323024128	avgbs_682535.1
avgbs2_170111.1	chr1A	155499459			avgbs2_74580.2	chr1C	323141979	avgbs_cluster_37077.1
avgbs_cluster_15812.1	chr1A	158579061			avgbs2_62674.1	chr1C	323278444	avgbs_343735.1
avgbs_635576.1	chr1A	159694276			avgbs2_198915.2	chr1C	324563451	avgbs_cluster_40655.1
avgbs_46773.1	chr1A	159743227			avgbs2_125782.1	chr1C	324574442	avgbs_cluster_26773.1
avgbs_671692.1	chr1A	160465314			avgbs2_168522.1	chr1C	325091505	avgbs_cluster_34337.1
avgbs_126155.1	chr1A	161298515			avgbs2_73043.2	chr1C	326126819	avgbs_46032.1
avgbs_cluster_23611.1	chr1A	161731096			avgbs2_166306.1	chr1C	326740730	avgbs_667018.1
avgbs_674099.1	chr1A	161835885			avgbs2_3699.1	chr1C	327135884	avgbs_cluster_888.1
avgbs2_107912.1	chr1A	162095159			avgbs2_183644.1	chr1C	329042981	avgbs_cluster_37520.1
avgbs_615029.1	chr1A	162496148			avgbs2_51110.1	chr1C	329281255	avgbs_58923.1
avgbs2_4000.1	chr1A	162679405			avgbs2_98181.1	chr1C	330073632	avgbs_cluster_20737.1
avgbs_376065.1	chr1A	162842050			avgbs2_184462.1	chr1C	330292234	avgbs_cluster_37709.1
avgbs_344335.1	chr1A	163132814			avgbs2_70259.3	chr1C	331061430	avgbs_cluster_14993.1
avgbs_65071.1	chr1A	163166378			avgbs2_61741.1	chr1C	331183315	avgbs_cluster_12090.1
avgbs2_50982.1	chr1A	163677221			avgbs2_145839.1	chr1C	334932990	avgbs_cluster_30286.1
avgbs_362332.1	chr1A	163788723			avgbs2_159830.1	chr1C	335083613	avgbs_cluster_32664.1
avgbs_cluster_30480.2	chr1A	164240389			avgbs2_35377.1	chr1C	335812881	avgbs_cluster_6322.1
avgbs_638530.1	chr1A	164639796			avgbs2_156170.1	chr1C	336541303	avgbs_225282.1
avgbs_cluster_68528.1	chr1A	164724839			avgbs2_69405.1	chr1C	338453490	avgbs_203360.1
avgbs_452150.1	chr1A	164726822			avgbs_cluster_514.1	chr1C	338833003	avgbs_431258.1
avgbs_363612.1	chr1A	164825486			avgbs2_1835.1	chr1C	338833003	avgbs_431258.1
avgbs_643026.1	chr1A	164864658			avgbs2_50065.2	chr1C	339030605	avgbs_cluster_19005.2
avgbs2_145584.1	chr1A	165628553			avgbs2_182350.1	chr1C	341004864	avgbs_cluster_37266.1
avgbs_641485.1	chr1A	166237937			avgbs2_55901.1	chr1C	341271097	avgbs_235992.1
avgbs_487453.1	chr1A	166330299			avgbs_cluster_6364.3	chr1C	341611448	avgbs_18964.1
avgbs2_3570.1	chr1A	166478304			avgbs2_5319.1	chr1C	341611535	avgbs_cluster_57870.1
avgbs_360529.1	chr1A	166815495			avgbs2_165489.1	chr1C	341729762	avgbs_cluster_33792.1
avgbs_372918.1	chr1A	167017545			avgbs2_99746.1	chr1C	343092785	avgbs_cluster_21122.1
avgbs_511943.1	chr1A	167691646			avgbs2_91256.1	chr1C	343178628	avgbs_cluster_19161.1
avgbs_58846.1	chr1A	167816362			avgbs2_102072.1	chr1C	343457409	avgbs_66300.1
avgbs_353799.1	chr1A	167934394			avgbs_cluster_18898.1	chr1C	343583606	avgbs_cluster_18897.1
avgbs_444879.1	chr1A	168816622			avgbs2_90051.1	chr1C	343583606	avgbs_cluster_18897.1
avgbs_684014.1	chr1A	169663216			avgbs2_82364.1	chr1C	343801987	avgbs_cluster_17109.1
avgbs_662195.1	chr1A	169879105			avgbs2_128412.1	chr1C	345793643	avgbs_cluster_27209.1
avgbs_356830.1	chr1A	169978651			avgbs2_95194.1	chr1C	347111433	avgbs_cluster_18716.1
avgbs_663321.1	chr1A	170082669			avgbs2_104444.1	chr1C	347149744	avgbs_204293.1
avgbs_657822.1	chr1A	170166908			avgbs2_152006.1	chr1C	347149932	avgbs_cluster_31323.1
avgbs2_70604.1	chr1A	170336103			avgbs2_10972.2	chr1C	347197363	avgbs_cluster_2194.2
avgbs_524344.1	chr1A	170403300			avgbs2_152499.1	chr1C	347619758	avgbs_522087.1
avgbs_545860.1	chr1A	170472628			avgbs2_170047.1	chr1C	348154187	avgbs_cluster_34639.1
avgbs_cluster_36195.1	chr1A	171028346			avgbs2_57305.1	chr1C	348188152	avgbs_33562.1
avgbs_cluster_63840.1	chr1A	171206642			avgbs2_1312.2	chr1C	349314173	avgbs_22580.1
avgbs2_12966.1	chr1A	171811555			avgbs2_38967.1	chr1C	349318397	avgbs_20901.1
avgbs_93143.1	chr1A	171812073			avgbs2_182008.1	chr1C	349502127	avgbs_cluster_37210.1
avgbs_243537.1	chr1A	171838929			avgbs2_63971.1	chr1C	349573130	avgbs_38758.1
avgbs_89314.1	chr1A	171896087			avgbs2_51835.1	chr1C	350566178	avgbs_cluster_9925.1
avgbs_630342.1	chr1A	172016323			avgbs2_71013.1	chr1C	350652806	avgbs_cluster_14621.1
avgbs_cluster_12616.1	chr1A	172085434			avgbs2_166145.1	chr1C	350653157	avgbs_cluster_33897.1
avgbs_684829.1	chr1A	172148746			avgbs2_165945.1	chr1C	350788159	avgbs_cluster_33868.1
avgbs_645847.1	chr1A	172234891			avgbs2_155091.1	chr1C	350956058	avgbs_cluster_31906.1
avgbs_cluster_35093.1	chr1A	172377700			avgbs2_169689.1	chr1C	350956118	avgbs_241820.1
avgbs_244050.1	chr1A	172793694			avgbs2_65826.1	chr1C	351149577	avgbs_cluster_13254.1
avgbs_381234.1	chr1A	173071824			avgbs2_53296.1	chr1C	351220492	avgbs_cluster_10249.1
avgbs_340344.1	chr1A	173375094			avgbs2_180427.1	chr1C	351579846	avgbs_549923.1
avgbs_595533.1	chr1A	173489880			avgbs2_10669.1	chr1C	351602857	avgbs_6306.1
avgbs_244926.1	chr1A	173504385			avgbs2_178747.1	chr1C	351751862	avgbs_cluster_36521.1
avgbs_483852.1	chr1A	173667266			avgbs2_51196.1	chr1C	352539681	avgbs_340658.1
avgbs_355797.1	chr1A	173872616			avgbs2_123744.1	chr1C	352666059	avgbs_cluster_26351.1
avgbs_334698.1	chr1A	173938411			avgbs2_101791.2	chr1C	352831023	avgbs_641978.1
avgbs_597529.1	chr1A	173996889			avgbs2_55970.1	chr1C	353403152	avgbs_235993.1
avgbs_474416.1	chr1A	174020446			avgbs2_26440.1	chr1C	353467506	avgbs_13453.1
avgbs_cluster_38465.1	chr1A	174550800			avgbs2_13527.1	chr1C	353516003	avgbs_7844.1
avgbs_318701.1	chr1A	174552935			avgbs2_164777.1	chr1C	353594349	avgbs_cluster_33647.1
avgbs_626201.1	chr1A	174596702			avgbs2_18262.1	chr1C	353599381	avgbs_49971.1
avgbs_cluster_39441.1	chr1A	174637875			avgbs2_64438.1	chr1C	354404901	avgbs_cluster_12804.1
avgbs_344668.1	chr1A	175009994			avgbs2_18086.1	chr1C	355267083	avgbs_cluster_3434.1
avgbs_508161.1	chr1A	175017686			avgbs2_5146.1	chr1C	355279760	avgbs_81709.1
avgbs_661124.1	chr1A	175098342			avgbs2_126623.2	chr1C	355484489	avgbs_648117.1
avgbs_55774.1	chr1A	175098578			avgbs2_60793.1	chr1C	356098031	avgbs_343246.1
avgbs2_79309.1	chr1A	175355066			avgbs2_105285.1	chr1C	356987980	avgbs_cluster_22484.1
avgbs_496513.1	chr1A	175737724			avgbs2_95700.1	chr1C	360234607	avgbs_635074.1
avgbs_648303.1	chr1A	175737748			avgbs2_58375.1	chr1C	361032254	avgbs_620824.1
avgbs_246954.1	chr1A	176120007			avgbs2_174794.1	chr1C	362375665	avgbs_cluster_35621.1
avgbs_cluster_14210.1	chr1A	176397966			avgbs2_47919.1	chr1C	362520851	avgbs_cluster_9043.1
avgbs_662930.1	chr1A	176413613			avgbs2_200303.1	chr1C	362523270	avgbs_125911.1
avgbs_379668.1	chr1A	176421369			avgbs2_67124.1	chr1C	363003476	avgbs_cluster_13542.1
avgbs_375084.1	chr1A	176481972			avgbs2_101394.1	chr1C	363288811	avgbs_65763.1
avgbs_340791.1	chr1A	176674762			avgbs2_96743.1	chr1C	364043969	avgbs_cluster_20385.1
avgbs_512657.1	chr1A	176895548			avgbs2_190113.1	chr1C	364461883	avgbs_cluster_38790.1
avgbs_49779.1	chr1A	176896397			avgbs2_79811.1	chr1C	364650299	avgbs_237173.1
avgbs_479914.1	chr1A	176898125			avgbs2_94471.1	chr1C	364782590	avgbs_cluster_19887.1
avgbs_3501.1	chr1A	176941860			avgbs2_175542.1	chr1C	365217418	avgbs_cluster_35793.1
avgbs_355711.1	chr1A	177332926			avgbs2_29100.1	chr1C	365377196	avgbs_14665.1
avgbs_361783.1	chr1A	177449335			avgbs2_170976.1	chr1C	365419862	avgbs_cluster_34848.1
avgbs_18333.1	chr1A	177873472			avgbs2_52091.2	chr1C	366180464	avgbs_cluster_9989.1
avgbs_cluster_61353.1	chr1A	178013157			avgbs2_102144.2	chr1C	366920241	avgbs_cluster_21727.1
avgbs_338129.1	chr1A	178059172			avgbs2_106500.1	chr1C	367752643	avgbs_cluster_22786.1
avgbs_351661.1	chr1A	178262449			avgbs2_80294.1	chr1C	368400569	avgbs_cluster_14875.1
avgbs_375783.1	chr1A	178400166			avgbs2_52320.1	chr1C	368870540	avgbs_cluster_10050.1
avgbs_334113.1	chr1A	178400226			avgbs2_4624.1	chr1C	368958553	avgbs_432746.1
avgbs_341012.1	chr1A	178849662			avgbs2_179514.1	chr1C	369196059	avgbs_540109.1
avgbs_347114.1	chr1A	178962027			avgbs2_26937.1	chr1C	369603658	avgbs_cluster_68339.1
avgbs_684078.1	chr1A	179414556			avgbs2_119572.1	chr1C	370360067	avgbs_cluster_25516.1
avgbs2_5559.1	chr1A	180050545			avgbs2_24948.1	chr1C	370753477	avgbs_cluster_4467.1
avgbs_371277.1	chr1A	180050894			avgbs2_75988.1	chr1C	370940896	avgbs_cluster_15726.1
avgbs_cluster_16521.2	chr1A	180053539			avgbs2_31461.1	chr1C	370955706	avgbs_cluster_172.1
avgbs_659099.1	chr1A	180298790			avgbs2_115717.1	chr1C	371227297	avgbs_cluster_24750.1
avgbs_656211.1	chr1A	180400669			avgbs2_341.1	chr1C	372020926	avgbs_232838.1
avgbs_23981.1	chr1A	180427792			avgbs2_195573.1	chr1C	372105756	avgbs_cluster_39899.1
avgbs_335764.1	chr1A	180458921			avgbs2_137962.1	chr1C	374417564	avgbs_cluster_28932.1
avgbs_554091.1	chr1A	180810095			avgbs2_120595.1	chr1C	376674687	avgbs_cluster_25802.1
avgbs_376997.1	chr1A	180961615			avgbs2_39542.1	chr1C	376919875	avgbs_cluster_162.1
avgbs_31062.1	chr1A	181705766			avgbs2_12965.1	chr1C	376999098	avgbs_250103.1
avgbs_680432.1	chr1A	181756430			avgbs2_67178.1	chr1C	377249156	avgbs_41524.1
avgbs_472897.1	chr1A	182190437			avgbs2_40034.1	chr1C	378528604	avgbs_21673.1
avgbs_394917.1	chr1A	182485509			avgbs2_62613.1	chr1C	378548428	avgbs_cluster_12312.1
avgbs_354232.1	chr1A	182591086			avgbs2_20849.1	chr1C	378673395	avgbs_cluster_3868.1
avgbs_cluster_29576.1	chr1A	182613246			avgbs2_36993.1	chr1C	378821997	avgbs_337090.1
avgbs_638949.1	chr1A	182892077			avgbs2_141722.2	chr1C	378828952	avgbs_cluster_29789.1
avgbs_557501.1	chr1A	183000244			avgbs2_42765.2	chr1C	379032556	avgbs_457109.1
avgbs_52142.1	chr1A	183520494			avgbs2_194549.1	chr1C	380342814	avgbs_121850.1
avgbs_636509.1	chr1A	183697990			avgbs2_61383.1	chr1C	380712987	avgbs_cluster_11972.1
avgbs_359638.1	chr1A	183716896			avgbs2_108645.1	chr1C	381275838	avgbs_70963.1
avgbs_377312.1	chr1A	183922921			avgbs2_22803.2	chr1C	381430668	avgbs_cluster_30618.1
avgbs_356931.1	chr1A	184267400			avgbs2_192101.1	chr1C	382456210	avgbs_cluster_39199.1
avgbs_88886.1	chr1A	184472305			avgbs2_194906.1	chr1C	382488679	avgbs_122109.1
avgbs_615989.1	chr1A	184957981			avgbs2_106159.1	chr1C	383232906	avgbs_69466.1
avgbs_684725.1	chr1A	185310707			avgbs2_138271.1	chr1C	383693058	avgbs_cluster_29006.1
avgbs_622141.1	chr1A	185428613			avgbs2_164901.1	chr1C	385073094	avgbs_102674.1
avgbs_662416.1	chr1A	185449176			avgbs2_161996.1	chr1C	385170346	avgbs_100901.1
avgbs_103000.1	chr1A	185637051			avgbs2_121871.1	chr1C	386007660	avgbs_cluster_26023.1
avgbs_497510.1	chr1A	186205220			avgbs2_113762.1	chr1C	387340173	avgbs_cluster_24323.1
avgbs_cluster_58893.1	chr1A	186257532			avgbs2_119127.1	chr1C	387534430	avgbs_224838.1
avgbs_12127.1	chr1A	186265197			avgbs2_119421.1	chr1C	387851642	avgbs_78478.1
avgbs_356131.1	chr1A	186478122			avgbs2_119421.2	chr1C	387860946	avgbs_cluster_25483.1
avgbs_cluster_15938.1	chr1A	186494495			avgbs2_136215.1	chr1C	388953195	avgbs_cluster_28555.1
avgbs_649510.1	chr1A	186495773			avgbs2_61047.1	chr1C	390693030	avgbs_cluster_11901.1
avgbs_82586.1	chr1A	186697491			avgbs2_97270.1	chr1C	392862908	avgbs_cluster_44166.1
avgbs_549788.1	chr1A	186731119			avgbs2_133274.1	chr1C	392863225	avgbs_cluster_28029.1
avgbs_cluster_59325.1	chr1A	186737487			avgbs2_43923.1	chr1C	393076388	avgbs_cluster_17592.1
avgbs_cluster_9313.1	chr1A	186760247			avgbs2_153621.2	chr1C	393369440	avgbs_523103.1
avgbs_657825.1	chr1A	186766925			avgbs2_55783.1	chr1C	393374825	avgbs_464103.1
avgbs_318854.1	chr1A	186888738			avgbs2_46588.1	chr1C	394460945	avgbs_26333.1
avgbs_237511.1	chr1A	186945050			avgbs2_158115.1	chr1C	394461005	avgbs_cluster_32360.1
avgbs_339133.1	chr1A	186973079			avgbs2_197835.1	chr1C	394625369	avgbs_cluster_50422.1
avgbs_659618.1	chr1A	187012345			avgbs2_190027.1	chr1C	395169397	avgbs_cluster_38774.1
avgbs_346666.1	chr1A	187098622			avgbs2_109364.1	chr1C	395855878	avgbs_cluster_23357.1
avgbs2_100313.1	chr1A	187264633			avgbs2_170489.1	chr1C	396339064	avgbs_cluster_34746.1
avgbs_651513.1	chr1A	187344193			avgbs2_117188.1	chr1C	396340054	avgbs_cluster_25047.1
avgbs_478165.1	chr1A	187411010			avgbs2_119260.1	chr1C	396533076	avgbs_cluster_25447.1
avgbs_cluster_11525.1	chr1A	187538234			avgbs2_5330.1	chr1C	396552616	avgbs_433230.1
avgbs2_140538.1	chr1A	187538294			avgbs2_10782.2	chr1C	397138362	avgbs_6396.1
avgbs_541206.1	chr1A	188114012			avgbs2_161792.1	chr1C	398017302	avgbs_101847.1
avgbs2_175873.1	chr1A	188470616			avgbs2_28735.1	chr1C	398491986	avgbs_cluster_21287.1
avgbs_cluster_72861.1	chr1A	188510741			avgbs2_75491.1	chr1C	399140984	avgbs_cluster_15632.1
avgbs_621889.1	chr1A	188721518			avgbs2_50901.2	chr1C	399169912	avgbs_679055.1
avgbs2_141999.1	chr1A	188849242			avgbs2_2896.1	chr1C	399437482	avgbs_329220.1
avgbs_431308.1	chr1A	188888614			avgbs2_53496.2	chr1C	400474008	avgbs_462949.1
avgbs_cluster_60106.1	chr1A	189283749			avgbs2_34070.2	chr1C	400481255	avgbs_18007.1
avgbs_112663.1	chr1A	189745512			avgbs2_74506.1	chr1C	404073336	avgbs_cluster_15408.1
avgbs_624436.1	chr1A	189754124			avgbs2_126940.1	chr1C	405122272	avgbs_82653.1
avgbs_46188.1	chr1A	189786859			avgbs2_170751.1	chr1C	405126078	avgbs_cluster_34803.1
avgbs_601059.1	chr1A	189847153			avgbs2_160934.1	chr1C	405599551	avgbs_100143.1
avgbs_95853.1	chr1A	189953297			avgbs2_116510.1	chr1C	405601341	avgbs_cluster_24916.1
avgbs_cluster_61183.1	chr1A	189996151			avgbs2_89249.1	chr1C	405805330	avgbs_57387.1
avgbs_339005.1	chr1A	190139788			avgbs2_118856.1	chr1C	405815147	avgbs_77691.1
avgbs_18167.1	chr1A	190196363			avgbs2_164678.2	chr1C	405860749	avgbs_cluster_33622.1
avgbs_675142.1	chr1A	190272694			avgbs2_46682.2	chr1C	407827819	avgbs_cluster_9512.1
avgbs_cluster_62066.1	chr1A	190467717			avgbs2_163718.1	chr1C	408756585	avgbs_530513.1
avgbs_496820.1	chr1A	190520138			avgbs2_170569.1	chr1C	408882011	avgbs_206376.1
avgbs_424734.1	chr1A	190520198			avgbs2_74397.2	chr1C	409069923	avgbs_cluster_15388.1
avgbs_612513.1	chr1A	190583701			avgbs2_105150.1	chr1C	409616106	avgbs_cluster_22451.1
avgbs2_11458.1	chr1A	190670662			avgbs2_169286.1	chr1C	409654084	avgbs_215652.1
avgbs_75032.1	chr1A	190670722			avgbs2_74060.1	chr1C	410141500	avgbs_cluster_15293.1
avgbs_520232.1	chr1A	190968258			avgbs2_198191.1	chr1C	410260510	avgbs_cluster_40467.1
avgbs_477019.1	chr1A	190968318			avgbs2_67179.1	chr1C	410526483	avgbs_41525.1
avgbs_46818.1	chr1A	191182558			avgbs2_87234.1	chr1C	410632130	avgbs_56134.1
avgbs_25553.1	chr1A	191518386			avgbs2_87234.2	chr1C	410644470	avgbs_cluster_18342.1
avgbs2_40741.1	chr1A	191651576			avgbs2_89627.1	chr1C	410645931	avgbs_cluster_18798.1
avgbs2_142082.2	chr1A	192073549			avgbs2_93376.2	chr1C	411017207	avgbs_485123.1
avgbs_335383.1	chr1A	192325950			avgbs2_143894.1	chr1C	411262191	avgbs_cluster_30000.1
avgbs_351675.1	chr1A	192372554			avgbs2_181458.1	chr1C	411667247	avgbs_cluster_37106.1
avgbs_674231.1	chr1A	192459890			avgbs2_180414.1	chr1C	412109970	avgbs_113379.1
avgbs_30644.1	chr1A	192592826			avgbs2_96066.1	chr1C	412143532	avgbs_cluster_20218.1
avgbs_341921.1	chr1A	192827731			avgbs2_42016.1	chr1C	412476482	avgbs_235447.1
avgbs_cluster_32601.1	chr1A	193228947			avgbs2_118527.1	chr1C	415231820	avgbs_cluster_25497.1
avgbs_cluster_22927.1	chr1A	193229007			avgbs2_161057.1	chr1C	415836818	avgbs_cluster_32887.1
avgbs_439431.1	chr1A	193281164			avgbs2_6349.1	chr1C	416454937	avgbs_330116.1
avgbs_cluster_64119.1	chr1A	193540095			avgbs2_182385.1	chr1C	417091909	avgbs_cluster_37280.1
avgbs_349841.1	chr1A	193567654			avgbs2_37225.1	chr1C	417191648	avgbs_cluster_6630.1
avgbs_630832.1	chr1A	193623375			avgbs2_5366.1	chr1C	417212881	avgbs_cluster_1224.1
avgbs_614923.1	chr1A	193623435			avgbs2_100231.1	chr1C	417664428	avgbs_64885.1
avgbs_cluster_23156.1	chr1A	193827258			avgbs2_91101.1	chr1C	417669826	avgbs_cluster_19132.1
avgbs_319357.1	chr1A	193997617			avgbs2_173618.3	chr1C	418880485	avgbs_376352.1
avgbs_cluster_10213.1	chr1A	194124102			avgbs2_33825.1	chr1C	419445088	avgbs_17813.1
avgbs_361722.1	chr1A	194186434			avgbs2_34642.1	chr1C	419614736	avgbs_18489.1
avgbs2_24720.3	chr1A	194297499			avgbs2_112393.1	chr1C	420386649	avgbs_cluster_24088.1
avgbs_371282.1	chr1A	194727854			avgbs2_74679.1	chr1C	420889249	avgbs_cluster_15452.1
avgbs_374592.1	chr1A	194767615			avgbs2_132841.1	chr1C	421201595	avgbs_cluster_27961.1
avgbs_646323.1	chr1A	194779444			avgbs2_54355.1	chr1C	422153423	avgbs_428039.1
avgbs2_123536.1	chr1A	194826366			avgbs2_16303.1	chr1C	423119316	avgbs_cluster_62416.1
avgbs_77355.1	chr1A	195189378			avgbs2_18888.1	chr1C	423448092	avgbs_cluster_5918.1
avgbs_329384.1	chr1A	195209710			avgbs2_180185.1	chr1C	423677248	avgbs_115054.1
avgbs_cluster_71185.2	chr1A	195584123			avgbs2_16979.1	chr1C	424113070	avgbs_cluster_3205.1
avgbs_cluster_68030.1	chr1A	195741227			avgbs2_106633.1	chr1C	424906104	avgbs_cluster_47607.1
avgbs_469421.1	chr1A	196081033			avgbs2_82718.1	chr1C	424922145	avgbs_cluster_17214.1
avgbs_623297.1	chr1A	196268354			avgbs2_33933.1	chr1C	425017592	avgbs_234816.1
avgbs_cluster_11355.1	chr1A	196422873			avgbs2_40760.1	chr1C	425455210	avgbs_cluster_7352.1
avgbs_113563.1	chr1A	196747544			avgbs2_129823.1	chr1C	425723814	avgbs_cluster_78.1
avgbs_373928.1	chr1A	196817513			avgbs2_110638.1	chr1C	425724006	avgbs_cluster_23653.1
avgbs_393184.1	chr1A	196871100			avgbs2_57156.1	chr1C	426601738	avgbs_cluster_11022.1
avgbs_368399.1	chr1A	197274495			avgbs2_153979.1	chr1D	359289	avgbs_cluster_31729.1
avgbs_500192.1	chr1A	197297322			avgbs2_195187.1	chr1D	481878	avgbs_cluster_39809.1
avgbs_462104.1	chr1A	197785014			avgbs2_100988.1	chr1D	1270240	avgbs_cluster_21434.1
avgbs_cluster_58963.1	chr1A	197906094			avgbs2_98350.1	chr1D	2555549	avgbs_246607.1
avgbs2_19447.1	chr1A	197936653			avgbs2_103488.1	chr1D	3117065	avgbs_67403.1
avgbs_595044.1	chr1A	198092280			avgbs2_58627.3	chr1D	3124353	avgbs_75957.1
avgbs_643117.1	chr1A	198198318			avgbs2_39516.1	chr1D	3129293	avgbs_21224.1
avgbs_356620.1	chr1A	198268969			avgbs2_45204.1	chr1D	3132922	avgbs_25337.1
avgbs_662186.1	chr1A	198269029			avgbs2_4416.1	chr1D	4122899	avgbs_cluster_1053.1
avgbs_682603.1	chr1A	198349912			avgbs2_180338.2	chr1D	4376067	avgbs_113313.1
avgbs_361663.1	chr1A	198517451			avgbs2_179484.1	chr1D	4795050	avgbs_112741.1
avgbs_92943.1	chr1A	198713129			avgbs2_168114.1	chr1D	6174719	avgbs_cluster_34235.1
avgbs_500518.1	chr1A	198722612			avgbs2_140829.1	chr1D	7011857	avgbs_240280.1
avgbs_357125.1	chr1A	198895343			avgbs2_123906.1	chr1D	7041029	avgbs_80830.1
avgbs_367962.1	chr1A	198895403			avgbs_cluster_40205.1	chr1D	7083433	avgbs_cluster_40204.1
avgbs_493074.1	chr1A	198895851			avgbs2_197126.1	chr1D	7083433	avgbs_cluster_40204.1
avgbs_49764.1	chr1A	199967176			avgbs2_83176.2	chr1D	7636796	avgbs_487604.1
avgbs_356335.1	chr1A	200083853			avgbs2_164179.1	chr1D	7748414	avgbs_cluster_33544.1
avgbs_684738.1	chr1A	200190894			avgbs2_73151.1	chr1D	7871303	avgbs_cluster_15035.1
avgbs_360438.1	chr1A	200191117			avgbs2_136009.1	chr1D	8240459	avgbs_cluster_28522.1
avgbs2_47822.1	chr1A	200505873			avgbs2_78527.1	chr1D	8813506	avgbs_49921.1
avgbs_433973.1	chr1A	200508143			avgbs2_19175.1	chr1D	9300001	avgbs_385632.1
avgbs_616881.1	chr1A	200639815			avgbs2_97570.1	chr1D	9863733	avgbs_62788.1
avgbs_17411.1	chr1A	201089010			avgbs2_191651.1	chr1D	10426485	avgbs_cluster_39092.1
avgbs_68916.1	chr1A	201171783			avgbs2_118146.1	chr1D	10927086	avgbs_401101.1
avgbs_364844.1	chr1A	201390392			avgbs2_52890.3	chr1D	11287685	avgbs_cluster_10176.2
avgbs_669898.1	chr1A	201411294			avgbs2_110085.1	chr1D	12451001	avgbs_cluster_23536.1
avgbs_387843.1	chr1A	201713728			avgbs2_33065.1	chr1D	12451471	avgbs_cluster_5854.1
avgbs_46398.1	chr1A	202170868			avgbs2_157632.2	chr1D	12659259	avgbs_526787.1
avgbs_344557.1	chr1A	202315124			avgbs2_142302.1	chr1D	13191216	avgbs_cluster_48818.1
avgbs2_104872.1	chr1A	202315637			avgbs2_194483.1	chr1D	13219727	avgbs_cluster_39646.1
avgbs_624960.1	chr1A	202316004			avgbs2_36497.1	chr1D	13252612	avgbs_cluster_6513.1
avgbs_cluster_67388.1	chr1A	202318609			avgbs2_93860.2	chr1D	13362883	avgbs_cluster_19779.1
avgbs_365604.1	chr1A	202430142			avgbs2_170894.2	chr1D	14654648	avgbs_cluster_34835.1
avgbs_368839.1	chr1A	202493840			avgbs2_91712.1	chr1D	14759730	avgbs_484191.1
avgbs_377655.1	chr1A	202496116			avgbs2_165583.1	chr1D	15464400	avgbs_103132.1
avgbs_29227.1	chr1A	202870173			avgbs2_68023.1	chr1D	16170921	avgbs_cluster_13818.1
avgbs_89110.1	chr1A	202884874			avgbs2_192421.2	chr1D	17236303	avgbs_cluster_39256.1
avgbs_cluster_20975.1	chr1A	202898896			avgbs2_64375.2	chr1D	17812105	avgbs_cluster_12782.2
avgbs_379458.1	chr1A	203029622			avgbs2_183018.1	chr1D	19874861	avgbs_114862.1
avgbs_428265.1	chr1A	203261373			avgbs2_107539.1	chr1D	19888302	avgbs_cluster_22991.1
avgbs_395653.1	chr1A	203423601			avgbs2_93870.2	chr1D	19919238	avgbs_118583.1
avgbs_cluster_61874.1	chr1A	203687118			avgbs2_16567.1	chr1D	20388412	avgbs_9374.1
avgbs2_152664.2	chr1A	204087464			avgbs2_150017.1	chr1D	20985314	avgbs_96329.1
avgbs_cluster_9962.1	chr1A	204234920			avgbs2_34426.1	chr1D	21082947	avgbs_cluster_6157.1
avgbs_629815.1	chr1A	204498542			avgbs2_68489.1	chr1D	23696725	avgbs_cluster_56556.1
avgbs_351119.1	chr1A	204595234			avgbs2_51641.1	chr1D	23722377	avgbs_cluster_9870.1
avgbs_cluster_65752.1	chr1A	204599887			avgbs2_49757.2	chr1D	26550832	avgbs_cluster_9447.2
avgbs_351120.1	chr1A	204604574			avgbs2_151212.1	chr1D	27656640	avgbs_cluster_31242.1
avgbs_314553.1	chr1A	204683711			avgbs2_157739.1	chr1D	28702603	avgbs_407631.1
avgbs_367981.1	chr1A	204748999			avgbs2_129314.2	chr1D	28720448	avgbs_cluster_27346.2
avgbs_35864.1	chr1A	204869405			avgbs2_7244.2	chr1D	28722245	avgbs_4447.1
avgbs_327739.1	chr1A	205088599			avgbs2_114844.1	chr1D	28748624	avgbs_75230.1
avgbs_670938.1	chr1A	205314570			avgbs2_146544.1	chr1D	29050090	avgbs_cluster_30414.1
avgbs2_46096.1	chr1A	205718463			avgbs2_88556.1	chr1D	29058499	avgbs_203869.1
avgbs_541816.1	chr1A	205915520			avgbs2_88216.1	chr1D	29144917	avgbs_57370.1
avgbs2_59376.1	chr1A	206007818			avgbs2_84600.1	chr1D	29169245	avgbs_cluster_17699.1
avgbs_391226.1	chr1A	206385559			avgbs2_30747.1	chr1D	29665241	avgbs_316441.1
avgbs_594494.1	chr1A	206495359			avgbs2_91955.1	chr1D	29889628	avgbs_cluster_19330.1
avgbs2_185854.2	chr1A	206495419			avgbs2_30611.1	chr1D	31195501	avgbs_15531.1
avgbs_cluster_8615.1	chr1A	206621931			avgbs2_132419.1	chr1D	32679406	avgbs_cluster_27875.1
avgbs_499664.1	chr1A	207360102			avgbs2_160055.1	chr1D	34261509	avgbs_cluster_32697.1
avgbs_54707.1	chr1A	207538812			avgbs2_11667.1	chr1D	34416997	avgbs_cluster_2324.1
avgbs_369108.1	chr1A	207624878			avgbs2_64038.1	chr1D	34494409	avgbs_cluster_12705.1
avgbs_648922.1	chr1A	207957236			avgbs2_145610.1	chr1D	34705388	avgbs_517223.1
avgbs_677550.1	chr1A	208847615			avgbs2_122600.1	chr1D	36660660	avgbs_80107.1
avgbs_630680.1	chr1A	208860006			avgbs2_72413.1	chr1D	39023617	avgbs_cluster_14898.1
avgbs_333928.1	chr1A	209205041			avgbs2_132355.1	chr1D	40515605	avgbs_85258.1
avgbs_647244.1	chr1A	209239614			avgbs2_152908.1	chr1D	41837197	avgbs_522547.1
avgbs2_82555.2	chr1A	209251981			avgbs2_126583.1	chr1D	42816753	avgbs_cluster_64858.1
avgbs_500212.1	chr1A	209358730			avgbs2_94363.1	chr1D	42980209	avgbs_cluster_19862.1
avgbs_450502.1	chr1A	209481395			avgbs2_113501.1	chr1D	44443859	avgbs_cluster_24276.1
avgbs_325489.1	chr1A	209556756			avgbs2_168580.1	chr1D	44655221	avgbs_cluster_34354.1
avgbs_647038.1	chr1A	209748895			avgbs2_190445.1	chr1D	49565918	avgbs_cluster_38841.1
avgbs_647039.1	chr1A	209766277			avgbs2_97954.1	chr1D	50608288	avgbs_cluster_20681.1
avgbs_342738.1	chr1A	209920674			avgbs2_140275.1	chr1D	50809828	avgbs_366041.1
avgbs_cluster_39550.1	chr1A	209960560			avgbs2_93824.1	chr1D	52196194	avgbs_cluster_19769.1
avgbs_341033.1	chr1A	210078977			avgbs2_6082.1	chr1D	53110466	avgbs_3732.1
avgbs_431779.1	chr1A	210112565			avgbs2_120639.1	chr1D	55926558	avgbs_cluster_25810.1
avgbs_657895.1	chr1A	210149817			avgbs2_38545.1	chr1D	56682209	avgbs_202480.1
avgbs2_154031.2	chr1A	210636403			avgbs2_194232.1	chr1D	57261259	avgbs_cluster_39600.1
avgbs2_69359.1	chr1A	210949211			avgbs2_41252.1	chr1D	57533436	avgbs_22482.1
avgbs_633567.1	chr1A	210951778			avgbs2_70287.1	chr1D	57855997	avgbs_cluster_14419.1
avgbs_cluster_58008.1	chr1A	211100595			avgbs2_138887.1	chr1D	58748189	avgbs_cluster_29111.1
avgbs_525606.1	chr1A	211183522			avgbs2_62747.1	chr1D	59530726	avgbs_cluster_12335.1
avgbs_412577.1	chr1A	211248495			avgbs2_42475.1	chr1D	59888763	avgbs_456946.1
avgbs_513121.1	chr1A	212128787			avgbs2_107485.1	chr1D	60371620	avgbs_70297.1
avgbs_686008.1	chr1A	212293710			avgbs2_3838.1	chr1D	60595164	avgbs_cluster_920.2
avgbs_357787.1	chr1A	212497619			avgbs2_78879.1	chr1D	61122111	avgbs_50194.1
avgbs_cluster_29279.1	chr1A	212570321			avgbs2_100428.1	chr1D	61134267	avgbs_65077.1
avgbs2_149205.1	chr1A	212579831			avgbs2_92407.2	chr1D	62139407	avgbs_cluster_19444.1
avgbs_665793.1	chr1A	212841102			avgbs2_39967.1	chr1D	62195282	avgbs_cluster_7158.1
avgbs_664662.1	chr1A	213084697			avgbs2_49765.1	chr1D	62792264	avgbs_cluster_9449.1
avgbs_664732.1	chr1A	213087089			avgbs2_153420.1	chr1D	63425548	avgbs_cluster_31642.1
avgbs_378153.1	chr1A	213248135			avgbs2_104431.1	chr1D	65950005	avgbs_cluster_22293.1
avgbs_642450.1	chr1A	213296121			avgbs2_1722.2	chr1D	66184710	avgbs_1030.1
avgbs2_98459.1	chr1A	213496637			avgbs2_138787.2	chr1D	66424595	avgbs_cluster_29096.1
avgbs_356928.1	chr1A	213774839			avgbs2_109335.1	chr1D	67011803	avgbs_cluster_23346.1
avgbs_368015.1	chr1A	213801310			avgbs2_171078.1	chr1D	67027487	avgbs_106605.1
avgbs_595977.1	chr1A	213969093			avgbs2_81109.1	chr1D	69449794	avgbs_51515.1
avgbs_646041.1	chr1A	213976138			avgbs2_79620.1	chr1D	71042618	avgbs_cluster_16490.1
avgbs_663171.1	chr1A	214001337			avgbs2_37896.1	chr1D	71242501	avgbs_20171.1
avgbs_594986.1	chr1A	214303174			avgbs2_39870.2	chr1D	71424515	avgbs_cluster_7142.1
avgbs_cluster_31427.1	chr1A	214397398			avgbs2_137609.1	chr1D	72621245	avgbs_cluster_28832.1
avgbs_633641.1	chr1A	214437640			avgbs2_178557.1	chr1D	72875912	avgbs_cluster_41618.1
avgbs_600942.1	chr1A	214437648			avgbs2_73124.3	chr1D	75315407	avgbs_230111.1
avgbs_cluster_21759.1	chr1A	214451362			avgbs2_46141.3	chr1D	77239063	avgbs_cluster_8620.1
avgbs_315897.1	chr1A	214660589			avgbs2_46019.1	chr1D	77249352	avgbs_cluster_8585.1
avgbs_370765.1	chr1A	214663529			avgbs2_159538.1	chr1D	77447308	avgbs_207813.1
avgbs_cluster_58928.1	chr1A	214953609			avgbs2_163073.2	chr1D	78678968	avgbs_cluster_33303.2
avgbs_666267.1	chr1A	215199022			avgbs2_182684.3	chr1D	79343855	avgbs_114647.1
avgbs_cluster_34030.1	chr1A	215437735			avgbs2_132642.3	chr1D	80310834	avgbs_85382.1
avgbs_104111.1	chr1A	215606758			avgbs2_107261.1	chr1D	80416752	avgbs_cluster_22941.1
avgbs_406321.1	chr1A	215639335			avgbs2_50376.2	chr1D	82238148	avgbs_cluster_9581.1
avgbs_93428.1	chr1A	215687124			avgbs2_68660.1	chr1D	82779292	avgbs_cluster_13954.1
avgbs_344266.1	chr1A	215841246			avgbs2_94013.1	chr1D	83880120	avgbs_485539.1
avgbs_cluster_31878.1	chr1A	215860025			avgbs2_525.1	chr1D	84404961	avgbs_cluster_301.1
avgbs_601107.1	chr1A	215961404			avgbs2_33160.1	chr1D	84639863	avgbs_530128.1
avgbs_359158.1	chr1A	216307391			avgbs2_100737.1	chr1D	86450241	avgbs_cluster_21379.1
avgbs_480043.1	chr1A	216530008			avgbs2_158748.1	chr1D	87342640	avgbs_cluster_32465.1
avgbs_597842.1	chr1A	216557489			avgbs2_63518.1	chr1D	89159098	avgbs_cluster_12571.1
avgbs_122845.1	chr1A	216644512			avgbs2_84063.1	chr1D	89408435	avgbs_cluster_17531.1
avgbs_15620.1	chr1A	216733137			avgbs2_6189.1	chr1D	89673292	avgbs_3788.1
avgbs2_28126.1	chr1A	216796249			avgbs2_132972.1	chr1D	90501711	avgbs_cluster_27986.1
avgbs_cluster_19707.1	chr1A	216849547			avgbs2_68018.1	chr1D	90533066	avgbs_cluster_13816.1
avgbs_cluster_19990.1	chr1A	216855935			avgbs2_3882.1	chr1D	91502047	avgbs_cluster_932.1
avgbs_379267.1	chr1A	216864539			avgbs2_45421.1	chr1D	91695176	avgbs_25488.1
avgbs_595602.1	chr1A	217291902			avgbs2_192948.1	chr1D	92126094	avgbs_120864.1
avgbs_656298.1	chr1A	217393235			avgbs2_188508.1	chr1D	92540865	avgbs_118314.1
avgbs_2734.1	chr1A	217986423			avgbs2_74061.1	chr1D	92791388	avgbs_46861.1
avgbs_cluster_46571.1	chr1A	218229757			avgbs2_197552.1	chr1D	94486508	avgbs_123829.1
avgbs_105187.1	chr1A	218245111			avgbs2_105549.1	chr1D	95242346	avgbs_398903.1
avgbs2_65125.2	chr1A	218331695			avgbs2_134533.1	chr1D	96345162	avgbs_cluster_28288.1
avgbs_651721.1	chr1A	218468241			avgbs2_128641.1	chr1D	96479855	avgbs_cluster_27250.1
avgbs_97072.1	chr1A	218634629			avgbs2_31894.1	chr1D	96487518	avgbs_cluster_5578.1
avgbs_333533.1	chr1A	218698922			avgbs2_48096.1	chr1D	96629735	avgbs_460002.1
avgbs2_18832.1	chr1A	218837457			avgbs2_45268.1	chr1D	100050276	avgbs_cluster_8414.1
avgbs_595095.1	chr1A	218843616			avgbs2_141610.1	chr1D	100277164	avgbs_90774.1
avgbs_607113.1	chr1A	218957815			avgbs2_156651.1	chr1D	100423655	avgbs_cluster_32143.1
avgbs2_66322.1	chr1A	219675455			avgbs2_33754.2	chr1D	101323465	avgbs_cluster_5991.1
avgbs_658869.1	chr1A	219886369			avgbs2_31288.1	chr1D	101800637	avgbs_cluster_5434.1
avgbs2_20770.1	chr1A	219978448			avgbs2_68416.1	chr1D	102282601	avgbs_cluster_13894.1
avgbs_cluster_41263.1	chr1A	220106579			avgbs2_74838.1	chr1D	102288159	avgbs_47496.1
avgbs_370557.1	chr1A	220129369			avgbs2_133046.2	chr1D	102325550	avgbs_cluster_27998.2
avgbs_490886.1	chr1A	220129385			avgbs2_78841.2	chr1D	102325610	avgbs_cluster_16526.1
avgbs_450715.1	chr1A	220155237			avgbs2_133046.1	chr1D	102337247	avgbs_cluster_27998.1
avgbs_662293.1	chr1A	220156761			avgbs2_29469.1	chr1D	104018933	avgbs_14868.1
avgbs_333174.1	chr1A	220225776			avgbs2_156580.1	chr1D	104978803	avgbs_cluster_32132.1
avgbs_cluster_20239.1	chr1A	220611205			avgbs2_154861.1	chr1D	105070185	avgbs_97009.1
avgbs_631232.1	chr1A	220634299			avgbs2_198348.1	chr1D	106261702	avgbs_cluster_40492.1
avgbs_cluster_4291.1	chr1A	220778864			avgbs2_52583.1	chr1D	106809799	avgbs_30562.1
avgbs_685511.1	chr1A	220785821			avgbs2_84899.1	chr1D	108162806	avgbs_210322.1
avgbs_359705.1	chr1A	220835413			avgbs2_42513.1	chr1D	108552349	avgbs_cluster_7770.1
avgbs_512849.1	chr1A	220857036			avgbs2_174954.1	chr1D	109302026	avgbs_cluster_35650.1
avgbs_409834.1	chr1A	221011182			avgbs2_52667.2	chr1D	109482297	avgbs_30605.1
avgbs_374602.1	chr1A	221020010			avgbs2_52667.1	chr1D	109487412	avgbs_30604.1
avgbs2_71077.1	chr1A	221162590			avgbs2_171676.2	chr1D	109569294	avgbs_535426.1
avgbs_126343.1	chr1A	221251641			avgbs2_9733.1	chr1D	110721370	avgbs_5618.1
avgbs_357358.1	chr1A	221383399			avgbs2_3794.1	chr1D	110780927	avgbs_cluster_8556.1
avgbs_595093.1	chr1A	221545195			avgbs2_167752.1	chr1D	111315355	avgbs_cluster_34163.1
avgbs_475835.1	chr1A	221718571			avgbs2_193532.1	chr1D	111315415	avgbs_549309.1
avgbs_622989.1	chr1A	221915189			avgbs2_68339.1	chr1D	111591712	avgbs_218439.1
avgbs_651809.1	chr1A	221922846			avgbs2_170856.1	chr1D	112074554	avgbs_206397.1
avgbs_355144.1	chr1A	221932011			avgbs2_164812.1	chr1D	112392776	avgbs_102627.1
avgbs_454819.1	chr1A	222541646			avgbs2_193848.1	chr1D	112570285	avgbs_cluster_43947.1
avgbs_97517.1	chr1A	222797089			avgbs2_93323.2	chr1D	113900161	avgbs_cluster_19896.1
avgbs_323882.1	chr1A	223305705			avgbs2_107898.1	chr1D	114373464	avgbs_cluster_23065.1
avgbs_682117.1	chr1A	223757069			avgbs2_94032.1	chr1D	115669944	avgbs_634294.1
avgbs_663855.1	chr1A	223757129			avgbs2_53480.1	chr1D	115719582	avgbs_cluster_10296.1
avgbs_677530.1	chr1A	223951443			avgbs2_84727.1	chr1D	116359217	avgbs_54336.1
avgbs_359926.1	chr1A	224489116			avgbs2_40233.1	chr1D	116547466	avgbs_cluster_7209.1
avgbs_549964.1	chr1A	225225105			avgbs2_106752.2	chr1D	116625505	avgbs_69827.1
avgbs_72258.1	chr1A	225620447			avgbs2_104230.1	chr1D	116625565	avgbs_75988.1
avgbs_598250.1	chr1A	225624979			avgbs2_107046.2	chr1D	116768332	avgbs_cluster_22893.2
avgbs_cluster_23370.1	chr1A	225919566			avgbs2_14500.3	chr1D	116768548	avgbs_444100.1
avgbs_490290.1	chr1A	225930224			avgbs2_92031.1	chr1D	118328505	avgbs_398196.1
avgbs2_45745.1	chr1A	227106268			avgbs2_31647.2	chr1D	120233351	avgbs_cluster_5500.1
avgbs_cluster_44260.1	chr1A	227115625			avgbs2_43809.1	chr1D	120960552	avgbs_cluster_8088.1
avgbs_cluster_386.1	chr1A	227566731			avgbs2_196971.1	chr1D	121095154	avgbs_cluster_40172.1
avgbs_cluster_55864.1	chr1A	227732189			avgbs2_89104.1	chr1D	122350657	avgbs_cluster_18709.1
avgbs_102065.1	chr1A	227732249			avgbs2_61252.1	chr1D	122533444	avgbs_213888.1
avgbs_642400.1	chr1A	228083953			avgbs2_30976.1	chr1D	122577423	avgbs_cluster_5372.1
avgbs_cluster_69958.1	chr1A	228424251			avgbs2_124089.1	chr1D	123218708	avgbs_cluster_26751.1
avgbs2_88755.1	chr1A	228766246			avgbs2_148069.1	chr1D	123324618	avgbs_519093.1
avgbs_502147.1	chr1A	228930757			avgbs2_93357.4	chr1D	123453439	avgbs_543550.1
avgbs_492167.1	chr1A	228943226			avgbs2_186362.1	chr1D	123536602	avgbs_cluster_38102.1
avgbs_361589.1	chr1A	229063265			avgbs2_59506.1	chr1D	124985518	avgbs_cluster_11544.1
avgbs_382333.1	chr1A	229083667			avgbs2_47282.1	chr1D	124992160	avgbs_616718.1
avgbs_cluster_60088.1	chr1A	229084194			avgbs2_72315.1	chr1D	125596603	avgbs_cluster_14872.1
avgbs_617419.1	chr1A	229424167			avgbs2_34454.1	chr1D	125979367	avgbs_452607.1
avgbs_657062.1	chr1A	229981250			avgbs2_39745.1	chr1D	126611806	avgbs_cluster_7122.1
avgbs_105042.1	chr1A	229994350			avgbs2_75961.1	chr1D	126621354	avgbs_218759.1
avgbs_341237.1	chr1A	230121650			avgbs2_87998.2	chr1D	127422848	avgbs_482252.1
avgbs_378898.1	chr1A	230196817			avgbs2_93383.1	chr1D	127780065	avgbs_cluster_19766.1
avgbs_cluster_70755.1	chr1A	230494916			avgbs2_66938.1	chr1D	128152305	avgbs_cluster_13505.1
avgbs_cluster_61339.1	chr1A	230501589			avgbs2_74131.1	chr1D	128531190	avgbs_cluster_15313.1
avgbs_641289.1	chr1A	230576120			avgbs2_4296.1	chr1D	128582238	avgbs_cluster_1029.1
avgbs_cluster_21890.1	chr1A	230664927			avgbs2_109001.1	chr1D	128831071	avgbs_494622.1
avgbs_605024.1	chr1A	230914379			avgbs2_107976.1	chr1D	128970142	avgbs_cluster_23079.1
avgbs_336533.1	chr1A	231006550			avgbs2_169741.1	chr1D	130031369	avgbs_534283.1
avgbs_622034.1	chr1A	231346243			avgbs2_130171.1	chr1D	130060374	avgbs_cluster_27495.1
avgbs_cluster_59624.1	chr1A	231426371			avgbs2_78786.1	chr1D	130186229	avgbs_50649.1
avgbs2_43563.1	chr1A	231486719			avgbs2_111247.1	chr1D	130431800	avgbs_72941.1
avgbs2_145062.1	chr1A	231491192			avgbs2_105936.2	chr1D	131429919	avgbs_69303.1
avgbs2_192873.1	chr1A	231608501			avgbs2_101504.3	chr1D	133847113	avgbs_cluster_21545.1
avgbs_462987.1	chr1A	231865306			avgbs2_63513.1	chr1D	135921649	avgbs_cluster_12568.1
avgbs_530733.1	chr1A	231889413			avgbs2_172200.2	chr1D	136858162	avgbs_107554.1
avgbs_633788.1	chr1A	232256064			avgbs2_138629.1	chr1D	137568694	avgbs_89135.1
avgbs_cluster_59556.1	chr1A	232276520			avgbs2_139831.1	chr1D	137609748	avgbs_89697.1
avgbs_12797.1	chr1A	232653605			avgbs2_87462.1	chr1D	137936936	avgbs_cluster_18408.1
avgbs_cluster_14036.1	chr1A	232969602			avgbs2_19882.1	chr1D	138091705	avgbs_385743.1
avgbs_606815.1	chr1A	233000409			avgbs2_200480.1	chr1D	138096279	avgbs_cluster_41003.1
avgbs_607410.1	chr1A	233117391			avgbs2_173396.1	chr1D	138452675	avgbs_cluster_35369.1
avgbs2_29037.1	chr1A	233436080			avgbs2_19444.1	chr1D	139270675	avgbs_cluster_45131.1
avgbs_cluster_27261.1	chr1A	233636068			avgbs2_57879.1	chr1D	139284167	avgbs_cluster_11211.1
avgbs_338583.1	chr1A	233643330			avgbs2_155182.1	chr1D	139786239	avgbs_524085.1
avgbs_364425.1	chr1A	233866596			avgbs2_124221.1	chr1D	139964333	avgbs_503451.1
avgbs_52937.1	chr1A	233866800			avgbs2_130363.1	chr1D	140816355	avgbs_cluster_27523.1
avgbs_402548.1	chr1A	233867207			avgbs2_100306.1	chr1D	141097782	avgbs_cluster_21270.1
avgbs_640694.1	chr1A	233872587			avgbs2_8015.1	chr1D	141214250	avgbs_435122.1
avgbs_631373.1	chr1A	233891312			avgbs2_15034.1	chr1D	142106943	avgbs_cluster_2909.1
avgbs_cluster_42912.1	chr1A	233937666			avgbs2_163663.2	chr1D	142998135	avgbs_cluster_34665.1
avgbs_347516.1	chr1A	233954949			avgbs2_53607.1	chr1D	150057945	avgbs_cluster_10345.1
avgbs_122057.1	chr1A	233960392			avgbs2_96836.1	chr1D	150947303	avgbs_cluster_20398.1
avgbs_375255.1	chr1A	234361908			avgbs2_35801.1	chr1D	151893554	avgbs_453541.1
avgbs_336365.1	chr1A	234491134			avgbs2_153637.2	chr1D	152146638	avgbs_660727.1
avgbs_524269.1	chr1A	234683003			avgbs2_58035.1	chr1D	153911501	avgbs_cluster_11238.1
avgbs_cluster_37959.1	chr1A	234683585			avgbs2_102544.1	chr1D	155860519	avgbs_219779.1
avgbs_cluster_527.1	chr1A	234770693			avgbs2_1453.1	chr1D	156188444	avgbs_cluster_451.1
avgbs_108711.1	chr1A	235008114			avgbs2_68691.1	chr1D	156197428	avgbs_42714.1
avgbs_cluster_15344.1	chr1A	235140838			avgbs2_114936.1	chr1D	156851836	avgbs_cluster_64601.1
avgbs_cluster_16100.1	chr1A	235148758			avgbs2_71800.2	chr1D	157032726	avgbs_cluster_14770.1
avgbs_38163.1	chr1A	235148818			avgbs2_34956.1	chr1D	157426058	avgbs_453071.1
avgbs_64961.1	chr1A	235151213			avgbs2_120117.1	chr1D	158495636	avgbs_cluster_25662.1
avgbs_220692.1	chr1A	235151273			avgbs2_69593.1	chr1D	158713012	avgbs_43388.1
avgbs_242781.1	chr1A	235164808			avgbs2_69656.1	chr1D	158732704	avgbs_cluster_14209.1
avgbs_30627.1	chr1A	235321178			avgbs2_200465.1	chr1D	159206271	avgbs_126015.1
avgbs_109919.1	chr1A	235369908			avgbs2_93323.1	chr1D	159488587	avgbs_cluster_19643.1
avgbs_666717.1	chr1A	235494290			avgbs2_67620.1	chr1D	159937238	avgbs_cluster_13719.1
avgbs_495621.1	chr1A	235686864			avgbs2_130803.1	chr1D	160338080	avgbs_cluster_27607.1
avgbs_205882.1	chr1A	235831118			avgbs2_79709.1	chr1D	161610984	avgbs_cluster_16521.1
avgbs_119079.1	chr1A	235849119			avgbs2_133551.1	chr1D	161743246	avgbs_509620.1
avgbs_30254.1	chr1A	235906048			avgbs2_101645.1	chr1D	161829515	avgbs_cluster_21665.1
avgbs_32367.1	chr1A	235906549			avgbs2_188100.2	chr1D	163310188	avgbs_cluster_38465.2
avgbs_cluster_8708.1	chr1A	235925944			avgbs2_146159.1	chr1D	164273967	avgbs_92662.1
avgbs_18171.1	chr1A	236559562			avgbs2_103210.1	chr1D	164552747	avgbs_cluster_21963.1
avgbs_209040.1	chr1A	236930248			avgbs2_7444.1	chr1D	166043598	avgbs_cluster_1611.1
avgbs_335725.1	chr1A	236963176			avgbs2_19772.1	chr1D	166043767	avgbs_cluster_3703.1
avgbs_535460.1	chr1A	236980254			avgbs2_104496.1	chr1D	166089972	avgbs_cluster_22303.1
avgbs2_178350.1	chr1A	237223066			avgbs2_184355.1	chr1D	166531147	avgbs_cluster_37687.1
avgbs2_1580.1	chr1A	237354112			avgbs2_63734.2	chr1D	166722511	avgbs_cluster_12615.1
avgbs_349762.1	chr1A	237425605			avgbs2_129330.1	chr1D	167186554	avgbs_cluster_27350.1
avgbs_4675.1	chr1A	237440106			avgbs2_97284.1	chr1D	167189112	avgbs_635921.1
avgbs_631079.1	chr1A	237473605			avgbs2_76815.1	chr1D	167856129	avgbs_cluster_15883.1
avgbs_49616.1	chr1A	237674375			avgbs2_103301.1	chr1D	168465024	avgbs_cluster_21988.1
avgbs_649382.1	chr1A	238146376			avgbs2_42862.1	chr1D	168506763	avgbs_23615.1
avgbs2_54868.2	chr1A	238202581			avgbs2_30882.1	chr1D	168609133	avgbs_cluster_5346.1
avgbs_cluster_15962.1	chr1A	238251172			avgbs2_54327.1	chr1D	169754878	avgbs_cluster_10493.1
avgbs2_60124.1	chr1A	238383817			avgbs2_97018.1	chr1D	172188235	avgbs_cluster_20440.1
avgbs2_58573.1	chr1A	238583434			avgbs2_7998.1	chr1D	172493486	avgbs_cluster_1693.1
avgbs2_76068.1	chr1A	238684341			avgbs2_95948.1	chr1D	173795823	avgbs_61666.1
avgbs_126125.1	chr1A	238706104			avgbs2_69921.1	chr1D	174765144	avgbs_43821.1
avgbs_406445.1	chr1A	239116192			avgbs2_15614.1	chr1D	175069859	avgbs_cluster_3009.1
avgbs_544269.1	chr1A	239138689			avgbs2_85193.1	chr1D	175612608	avgbs_cluster_17834.1
avgbs_52587.1	chr1A	239189254			avgbs2_22429.1	chr1D	176454693	avgbs_444254.1
avgbs2_166215.1	chr1A	239253939			avgbs2_170677.1	chr1D	176506117	avgbs_cluster_34782.1
avgbs2_179655.1	chr1A	239297465			avgbs2_115149.1	chr1D	176595808	avgbs_cluster_24627.1
avgbs_465708.1	chr1A	239494649			avgbs2_122677.1	chr1D	176706829	avgbs_502520.1
avgbs_485811.1	chr1A	239495338			avgbs2_20371.1	chr1D	176912263	avgbs_442852.1
avgbs_660443.1	chr1A	239501625			avgbs2_47288.1	chr1D	177069915	avgbs_26911.1
avgbs_213309.1	chr1A	239559618			avgbs2_72342.1	chr1D	177341800	avgbs_473459.1
avgbs_3025.1	chr1A	239626354			avgbs2_31944.1	chr1D	177614597	avgbs_16608.1
avgbs_534282.1	chr1A	239640785			avgbs2_39344.1	chr1D	180291269	avgbs_21154.1
avgbs_cluster_21938.1	chr1A	239641586			avgbs2_173218.2	chr1D	180629279	avgbs_cluster_35351.1
avgbs_cluster_23533.1	chr1A	239646512			avgbs2_89222.1	chr1D	180987079	avgbs_cluster_18733.1
avgbs_510846.1	chr1A	239679493			avgbs2_154887.2	chr1D	181354590	avgbs_523903.1
avgbs_82311.1	chr1A	239813403			avgbs2_168378.1	chr1D	182484492	avgbs_cluster_34298.1
avgbs_203553.1	chr1A	239816921			avgbs2_75500.1	chr1D	183749166	avgbs_cluster_15774.1
avgbs_cluster_34068.1	chr1A	240020687			avgbs2_62569.1	chr1D	186180950	avgbs_468128.1
avgbs_666899.1	chr1A	240064700			avgbs2_68776.2	chr1D	187182928	avgbs_49197.1
avgbs_41163.1	chr1A	240161646			avgbs2_45859.1	chr1D	187207244	avgbs_cluster_8557.1
avgbs_409288.1	chr1A	240342008			avgbs2_65352.1	chr1D	188241425	avgbs_47586.1
avgbs_650536.1	chr1A	240452317			avgbs2_104872.2	chr1D	188241938	avgbs_cluster_22391.1
avgbs_661616.1	chr1A	240573715			avgbs2_64980.1	chr1D	188241998	avgbs_39833.1
avgbs_673127.1	chr1A	240830733			avgbs2_99224.1	chr1D	188952640	avgbs_cluster_20973.1
avgbs_238702.1	chr1A	241130563			avgbs2_104946.1	chr1D	190135624	avgbs_cluster_22406.1
avgbs_16265.1	chr1A	241187059			avgbs2_117534.1	chr1D	190135684	avgbs_cluster_25118.1
avgbs_382428.1	chr1A	241448995			avgbs2_68880.1	chr1D	190684341	avgbs_cluster_14006.1
avgbs_61453.1	chr1A	241614817			avgbs2_161428.1	chr1D	190755225	avgbs_cluster_32975.1
avgbs_655316.1	chr1A	241656122			avgbs2_103063.1	chr1D	190852730	avgbs_313038.1
avgbs_cluster_67381.1	chr1A	241751049			avgbs2_8976.1	chr1D	191045117	avgbs_cluster_1831.1
avgbs_cluster_16021.1	chr1A	241865863			avgbs2_132797.1	chr1D	191045177	avgbs_85478.1
avgbs_243499.1	chr1A	241871492			avgbs2_135345.1	chr1D	191048476	avgbs_cluster_28419.1
avgbs_44251.1	chr1A	241873923			avgbs2_130386.1	chr1D	191389262	avgbs_cluster_27526.1
avgbs_100464.1	chr1A	242047354			avgbs2_182195.1	chr1D	191457932	avgbs_114354.1
avgbs_16290.1	chr1A	242330487			avgbs2_103408.1	chr1D	191497737	avgbs_67329.1
avgbs2_91256.2	chr1A	242527461			avgbs2_110228.1	chr1D	191672890	avgbs_72144.1
avgbs2_95368.1	chr1A	243348902			avgbs2_27911.1	chr1D	191673195	avgbs_cluster_4836.1
avgbs_cluster_37925.1	chr1A	243542095			avgbs2_55782.1	chr1D	193306429	avgbs_229717.1
avgbs_369559.1	chr1A	243551845			avgbs2_8123.1	chr1D	193699057	avgbs_31939.1
avgbs_113294.1	chr1A	243619118			avgbs2_148590.1	chr1D	194093187	avgbs_cluster_30742.1
avgbs_15646.1	chr1A	243663135			avgbs2_65952.1	chr1D	194139217	avgbs_623806.1
avgbs_119992.1	chr1A	243717383			avgbs2_82674.1	chr1D	194579015	avgbs_cluster_17199.1
avgbs_1233.1	chr1A	243785694			avgbs2_69280.1	chr1D	194679212	avgbs_cluster_14103.1
avgbs_cluster_70174.1	chr1A	243854905			avgbs2_82539.1	chr1D	194734783	avgbs_52721.1
avgbs_344628.1	chr1A	244040254			avgbs2_111494.1	chr1D	197645000	avgbs_73129.1
avgbs_238584.1	chr1A	244085273			avgbs2_63713.3	chr1D	199305926	avgbs_545563.1
avgbs_102695.1	chr1A	244118361			avgbs2_94261.1	chr1D	199508678	avgbs_cluster_19845.1
avgbs_cluster_24110.1	chr1A	244118421			avgbs2_95272.1	chr1D	199725855	avgbs_cluster_20044.1
avgbs_cluster_3316.1	chr1A	244775842			avgbs2_121783.1	chr1D	200190904	avgbs_cluster_26006.1
avgbs_217976.1	chr1A	244777535			avgbs2_86853.1	chr1D	200468240	avgbs_107896.1
avgbs_9266.1	chr1A	244777662			avgbs2_54211.1	chr1D	201755419	avgbs_36085.1
avgbs_597608.1	chr1A	244836789			avgbs2_123224.1	chr1D	201820811	avgbs_cluster_26218.1
avgbs_677887.1	chr1A	244931849			avgbs2_175859.1	chr1D	202197023	avgbs_cluster_35852.1
avgbs_358234.1	chr1A	245199631			avgbs2_124767.1	chr1D	202658815	avgbs_cluster_26594.1
avgbs_43276.1	chr1A	245308418			avgbs2_115834.1	chr1D	202721536	avgbs_75874.1
avgbs_104997.1	chr1A	245419685			avgbs2_37569.1	chr1D	203804514	avgbs_cluster_6677.1
avgbs_668505.1	chr1A	245869653			avgbs2_38184.1	chr1D	203983455	avgbs_124519.1
avgbs_cluster_23865.1	chr1A	246038610			avgbs2_176220.1	chr1D	204006989	avgbs_cluster_35956.1
avgbs_636608.1	chr1A	246069732			avgbs2_106237.1	chr1D	204270169	avgbs_204337.1
avgbs_79579.1	chr1A	246086077			avgbs2_182830.1	chr1D	204297170	avgbs_cluster_37369.1
avgbs_31596.1	chr1A	246480538			avgbs2_73341.1	chr1D	204950828	avgbs_46450.1
avgbs_652072.1	chr1A	246596007			avgbs2_150104.1	chr1D	205170776	avgbs_520431.1
avgbs_64979.1	chr1A	246596699			avgbs2_29662.1	chr1D	205508900	avgbs_450068.1
avgbs_91749.1	chr1A	246597553			avgbs2_90656.1	chr1D	207671755	avgbs_351741.1
avgbs_206433.1	chr1A	246663850			avgbs2_31139.1	chr1D	207986095	avgbs_15916.1
avgbs_74331.1	chr1A	246695927			avgbs2_199236.1	chr1D	208584550	avgbs_cluster_40721.1
avgbs_cluster_27421.1	chr1A	247061452			avgbs2_90666.1	chr1D	209135259	avgbs_cluster_19030.1
avgbs2_30109.1	chr1A	247222713			avgbs2_48248.1	chr1D	209983748	avgbs_460074.1
avgbs_66042.1	chr1A	247256453			avgbs2_30737.3	chr1D	210231360	avgbs_202192.1
avgbs_641290.1	chr1A	247568727			avgbs2_48670.1	chr1D	210858930	avgbs_27839.1
avgbs_96300.1	chr1A	247660184			avgbs2_150511.1	chr1D	211945236	avgbs_520687.1
avgbs_cluster_23242.1	chr1A	247829102			avgbs2_71625.1	chr1D	211948172	avgbs_cluster_14738.1
avgbs_49899.1	chr1A	247889828			avgbs2_62564.1	chr1D	212045403	avgbs_cluster_12297.1
avgbs_365875.1	chr1A	247985600			avgbs2_57655.1	chr1D	212243888	avgbs_465151.1
avgbs_70514.1	chr1A	248337083			avgbs2_153286.2	chr1D	213251520	avgbs_522778.1
avgbs_598252.1	chr1A	248369982			avgbs2_17190.1	chr1D	213889571	avgbs_cluster_3267.1
avgbs_649659.1	chr1A	248387967			avgbs2_177317.1	chr1D	214071473	avgbs_207762.1
avgbs_cluster_67373.1	chr1A	248460315			avgbs2_91833.1	chr1D	214115145	avgbs_65159.1
avgbs_116994.1	chr1A	248512543			avgbs2_34300.1	chr1D	215291754	avgbs_18170.1
avgbs_659445.1	chr1A	248515962			avgbs2_60319.1	chr1D	217620879	avgbs_35644.1
avgbs_451484.1	chr1A	248548280			avgbs2_53582.1	chr1D	218144478	avgbs_cluster_10315.1
avgbs_cluster_6653.1	chr1A	248734801			avgbs2_62634.1	chr1D	218716793	avgbs_229860.1
avgbs_cluster_69304.1	chr1A	248922509			avgbs2_75246.1	chr1D	218720853	avgbs_cluster_67176.1
avgbs2_71034.2	chr1A	248951489			avgbs2_185348.1	chr1D	220794598	avgbs_116343.1
avgbs_cluster_2856.1	chr1A	248954280			avgbs2_87659.1	chr1D	221487249	avgbs_cluster_63894.1
avgbs_cluster_1119.1	chr1A	249055958			avgbs2_165601.1	chr1D	222535963	avgbs_531696.1
avgbs_2023.1	chr1A	249112199			avgbs2_46545.2	chr1D	222629895	avgbs_396147.1
avgbs_112170.1	chr1A	249345168			avgbs2_70331.2	chr1D	223139094	avgbs_cluster_14454.1
avgbs_12039.1	chr1A	249345228			avgbs2_84718.1	chr1D	223405046	avgbs_cluster_17725.1
avgbs_cluster_33510.1	chr1A	249350643			avgbs2_174675.1	chr1D	224094490	avgbs_109041.1
avgbs2_126341.1	chr1A	249463749			avgbs2_129739.1	chr1D	224532577	avgbs_cluster_27423.1
avgbs_615652.1	chr1A	249464363			avgbs2_58573.2	chr1D	224907701	avgbs_cluster_11343.1
avgbs_cluster_71818.1	chr1A	249582311			avgbs2_86211.1	chr1D	224976769	avgbs_cluster_18086.1
avgbs2_147492.1	chr1A	249582624			avgbs2_60064.1	chr1D	225148164	avgbs_cluster_11660.1
avgbs_82853.1	chr1A	249832557			avgbs2_43742.1	chr1D	225362802	avgbs_24238.1
avgbs_86681.1	chr1A	249850770			avgbs2_165738.3	chr1D	226128046	avgbs_cluster_34068.2
avgbs_70495.1	chr1A	249928380			avgbs2_110617.1	chr1D	226554455	avgbs_495712.1
avgbs_654196.1	chr1A	250015370			avgbs2_10777.1	chr1D	226891647	avgbs_cluster_2168.1
avgbs_1290.1	chr1A	250609601			avgbs2_136109.1	chr1D	227066504	avgbs_511099.1
avgbs_115208.1	chr1A	250626443			avgbs2_96314.1	chr1D	229521804	avgbs_cluster_20272.1
avgbs_63122.1	chr1A	250884001			avgbs2_18152.1	chr1D	229722080	avgbs_10077.1
avgbs_cluster_39967.1	chr1A	250974365			avgbs2_1496.1	chr1D	229855777	avgbs_cluster_17094.1
avgbs_79420.1	chr1A	251588902			avgbs2_170646.1	chr1D	229972998	avgbs_106287.1
avgbs_633442.1	chr1A	251604423			avgbs2_84743.1	chr1D	231525085	avgbs_54346.1
avgbs_487611.1	chr1A	251635116			avgbs2_52778.3	chr1D	231991150	avgbs_537122.1
avgbs_111031.1	chr1A	251785169			avgbs2_96113.1	chr1D	232614856	avgbs_cluster_20230.1
avgbs_52239.1	chr1A	251791430			avgbs2_200252.1	chr1D	234138962	avgbs_cluster_40964.1
avgbs_cluster_5077.1	chr1A	251820995			avgbs2_37719.1	chr1D	234416027	avgbs_20042.1
avgbs_375647.1	chr1A	251832279			avgbs2_31946.1	chr1D	235059181	avgbs_cluster_5619.1
avgbs_474191.1	chr1A	252191405			avgbs2_75343.1	chr1D	235907899	avgbs_47877.1
avgbs_498418.1	chr1A	252628900			avgbs2_66328.1	chr1D	238275095	avgbs_cluster_13382.1
avgbs_440046.1	chr1A	252774816			avgbs2_72356.1	chr1D	239222729	avgbs_569802.1
avgbs_36870.1	chr1A	252796464			avgbs2_150867.1	chr1D	240097335	avgbs_cluster_31129.1
avgbs_67126.1	chr1A	252887445			avgbs2_55532.1	chr1D	240966354	avgbs_60896.1
avgbs2_154250.1	chr1A	253218670			avgbs2_60244.1	chr1D	240985663	avgbs_cluster_11701.1
avgbs_369824.1	chr1A	253822460			avgbs2_122964.1	chr1D	241008531	avgbs_cluster_26186.1
avgbs2_165550.1	chr1A	253869278			avgbs2_101026.1	chr1D	242740013	avgbs_cluster_21443.1
avgbs_cluster_48471.1	chr1A	254180780			avgbs2_31781.2	chr1D	244170376	avgbs_16283.1
avgbs_cluster_60008.1	chr1A	254494571			avgbs2_119536.1	chr1D	244406880	avgbs_cluster_25503.1
avgbs_cluster_17577.1	chr1A	254762541			avgbs2_90743.1	chr1D	244670385	avgbs_cluster_19053.1
avgbs_cluster_35754.1	chr1A	255030443			avgbs2_54459.1	chr1D	245204768	avgbs_32020.1
avgbs_cluster_55480.1	chr1A	255055194			avgbs2_100968.1	chr1D	245214271	avgbs_cluster_21425.1
avgbs_642365.1	chr1A	255064281			avgbs2_50223.1	chr1D	245534448	avgbs_28824.1
avgbs_12752.1	chr1A	255429515			avgbs2_100454.1	chr1D	246769378	avgbs_65079.1
avgbs_336461.1	chr1A	255491709			avgbs2_107000.1	chr1D	246782162	avgbs_70002.1
avgbs_316681.1	chr1A	255500017			avgbs2_194426.1	chr1D	248198657	avgbs_cluster_39637.1
avgbs2_119102.1	chr1A	255622684			avgbs2_132460.1	chr1D	248292133	avgbs_323967.1
avgbs2_19095.1	chr1A	255661746			avgbs2_179691.1	chr1D	248463240	avgbs_112878.1
avgbs_cluster_23592.1	chr1A	255777503			avgbs2_200020.2	chr1D	248586455	avgbs_cluster_40972.1
avgbs_cluster_39652.1	chr1A	255823380			avgbs2_14405.1	chr1D	249371474	avgbs_cluster_2792.1
avgbs_527104.1	chr1A	255916113			avgbs2_142434.1	chr1D	250273659	avgbs_cluster_29805.1
avgbs2_80955.1	chr1A	255932645			avgbs2_65423.1	chr1D	251817536	avgbs_cluster_13161.1
avgbs2_31781.1	chr1A	256271748			avgbs2_22616.1	chr1D	252797444	avgbs_201759.1
avgbs_63869.1	chr1A	256316094			avgbs2_161957.2	chr1D	254197583	avgbs_372039.1
avgbs_85912.1	chr1A	256317611			avgbs2_128004.1	chr1D	254424655	avgbs_83083.1
avgbs2_47791.2	chr1A	256336858			avgbs2_113311.1	chr1D	254474258	avgbs_74264.1
avgbs2_140369.1	chr1A	256374899			avgbs2_186551.1	chr1D	255048724	avgbs_cluster_38146.1
avgbs2_47791.1	chr1A	256392362			avgbs2_159877.1	chr1D	255996500	avgbs_cluster_34501.1
avgbs_cluster_38223.1	chr1A	256540421			avgbs2_122889.1	chr1D	256701653	avgbs_cluster_42768.1
avgbs_cluster_63636.1	chr1A	256597944			avgbs2_167209.1	chr1D	258730398	avgbs_103978.1
avgbs2_135110.1	chr1A	256809170			avgbs2_25230.1	chr1D	259662502	avgbs_cluster_4472.2
avgbs_374475.1	chr1A	256960258			avgbs2_101128.1	chr1D	261358647	avgbs_cluster_21475.1
avgbs_685195.1	chr1A	257051479			avgbs2_30929.1	chr1D	261508746	avgbs_cluster_5363.1
avgbs_63321.1	chr1A	257100968			avgbs2_28951.1	chr1D	262553204	avgbs_cluster_4980.1
avgbs_56612.1	chr1A	257449608			avgbs2_85459.1	chr1D	262864226	avgbs_54800.1
avgbs_636761.1	chr1A	257463328			avgbs2_51161.1	chr1D	263816211	avgbs_cluster_9766.1
avgbs_58280.1	chr1A	257465050			avgbs2_162918.1	chr1D	264043773	avgbs_101443.1
avgbs2_137399.1	chr1A	257565220			avgbs2_38889.2	chr1D	264487215	avgbs_20873.1
avgbs_48544.1	chr1A	257565280			avgbs2_58938.2	chr1D	265252335	avgbs_cluster_11428.1
avgbs2_197131.1	chr1A	257720148			avgbs2_46835.3	chr1D	266049553	avgbs_56102.1
avgbs_484154.1	chr1A	257743867			avgbs2_46835.2	chr1D	266074268	avgbs_cluster_18328.1
avgbs_cluster_9949.1	chr1A	257743927			avgbs2_46835.1	chr1D	266082844	avgbs_cluster_18338.1
avgbs_2159.1	chr1A	257911960			avgbs2_114787.1	chr1D	269464000	avgbs_231082.1
avgbs_547218.1	chr1A	258355695			avgbs2_78791.2	chr1D	271010691	avgbs_50108.1
avgbs_233401.1	chr1A	258416421			avgbs2_29294.2	chr1D	271149098	avgbs_608508.1
avgbs_105597.1	chr1A	258561074			avgbs2_32300.1	chr1D	271316814	avgbs_16919.1
avgbs_cluster_19452.1	chr1A	258590142			avgbs2_137552.1	chr1D	273522206	avgbs_cluster_28822.1
avgbs_457481.1	chr1A	258652206			avgbs2_169399.1	chr1D	274279503	avgbs_105476.1
avgbs2_45901.1	chr1A	258726008			avgbs2_78825.1	chr1D	275268114	avgbs_cluster_16337.1
avgbs_377175.1	chr1A	258998310			avgbs2_88503.1	chr1D	275573815	avgbs_cluster_18598.1
avgbs_cluster_67322.1	chr1A	259057791			avgbs2_148988.1	chr1D	276275124	avgbs_658543.1
avgbs_cluster_34360.1	chr1A	259173120			avgbs2_168335.1	chr1D	278644437	avgbs_cluster_34289.1
avgbs_49673.1	chr1A	259247804			avgbs2_29191.1	chr1D	278644497	avgbs_449874.1
avgbs_cluster_25404.1	chr1A	259247864			avgbs2_194318.1	chr1D	278997629	avgbs_381212.1
avgbs_77682.1	chr1A	259249968			avgbs2_115007.1	chr1D	279052565	avgbs_cluster_22026.1
avgbs_cluster_22482.1	chr1A	259287106			avgbs2_163193.1	chr1D	281286716	avgbs_101664.1
avgbs2_100895.1	chr1A	259491337			avgbs2_84529.1	chr1D	281339202	avgbs_cluster_17676.1
avgbs_378664.1	chr1A	259662140			avgbs2_120135.1	chr1D	281936541	avgbs_cluster_25669.1
avgbs2_73350.1	chr1A	259830825			avgbs2_122813.1	chr1D	283254603	avgbs_cluster_26164.1
avgbs_9900.1	chr1A	260054429			avgbs2_62675.1	chr1D	283922980	avgbs_37609.1
avgbs_93714.1	chr1A	260066218			avgbs2_68576.2	chr1D	285673962	avgbs_42610.1
avgbs_340649.1	chr1A	260381151			avgbs2_64260.1	chr1D	287026273	avgbs_cluster_15302.1
avgbs2_70884.1	chr1A	260677035			avgbs2_138058.1	chr1D	287408720	avgbs_592199.1
avgbs_247944.1	chr1A	260717962			avgbs2_131524.1	chr1D	287434479	avgbs_cluster_27713.1
avgbs_381684.1	chr1A	260953609			avgbs2_47345.1	chr1D	288392433	avgbs_cluster_8905.1
avgbs_349444.1	chr1A	261401648			avgbs2_185275.1	chr1D	288554746	avgbs_cluster_37857.1
avgbs_95050.1	chr1A	261615801			avgbs2_175612.1	chr1D	289021134	avgbs_cluster_35801.1
avgbs_70875.1	chr1A	261616461			avgbs2_79774.1	chr1D	289059295	avgbs_cluster_16533.1
avgbs_cluster_29706.1	chr1A	261781478			avgbs2_10744.1	chr1D	289269121	avgbs_cluster_2163.1
avgbs2_72368.1	chr1A	261781576			avgbs2_113596.1	chr1D	295631113	avgbs_6K_70343.1
avgbs_17594.1	chr1A	262096786			avgbs2_185553.2	chr1D	296530765	avgbs_cluster_37913.1
avgbs2_119588.1	chr1A	262144334			avgbs2_79635.2	chr1D	296552435	avgbs_cluster_16493.2
avgbs_31184.1	chr1A	262149230			avgbs2_10585.1	chr1D	297452485	avgbs_6257.1
avgbs_644034.1	chr1A	262172278			avgbs2_82770.1	chr1D	299129145	avgbs_cluster_17223.1
avgbs_364615.1	chr1A	262775166			avgbs2_198648.1	chr1D	300879308	avgbs_cluster_50433.1
avgbs_380992.1	chr1A	262795804			avgbs2_107014.1	chr1D	301042893	avgbs_6K_64806.1
avgbs_122741.1	chr1A	263598975			avgbs2_100476.1	chr1D	301680347	avgbs_65101.1
avgbs_cluster_36296.1	chr1A	263773215			avgbs2_104772.1	chr1D	302323863	avgbs_cluster_22368.1
avgbs_5835.1	chr1A	263829086			avgbs2_133466.1	chr1D	302675312	avgbs_85852.1
avgbs_634827.1	chr1A	263938796			avgbs2_83330.1	chr1D	302860315	avgbs_53306.1
avgbs_631755.1	chr1A	263938856			avgbs2_70237.1	chr1D	303343022	avgbs_cluster_14401.1
avgbs_338139.1	chr1A	263958825			avgbs2_200522.1	chr1D	304493487	avgbs_cluster_41014.1
avgbs_cluster_11847.1	chr1A	263994917			avgbs2_132945.1	chr1D	305125197	avgbs_cluster_28078.1
avgbs_cluster_10775.1	chr1A	263994977			avgbs2_141038.1	chr1D	305368707	avgbs_cluster_29599.1
avgbs_502163.1	chr1A	264029141			avgbs2_77814.1	chr1D	305606010	avgbs_cluster_16098.1
avgbs_cluster_16462.1	chr1A	264223289			avgbs2_185312.1	chr1D	305855182	avgbs_cluster_37864.1
avgbs_6949.1	chr1A	264417457			avgbs2_174251.1	chr1D	306079973	avgbs_cluster_35521.1
avgbs2_126073.1	chr1A	264591499			avgbs2_139221.1	chr1D	306290621	avgbs_89299.1
avgbs_43899.1	chr1A	264652544			avgbs2_61517.1	chr1D	307226921	avgbs_cluster_12010.1
avgbs_cluster_19261.1	chr1A	264735783			avgbs2_178554.1	chr1D	307448934	avgbs_111870.1
avgbs_55107.1	chr1A	264846404			avgbs2_62760.1	chr1D	307604754	avgbs_37661.1
avgbs2_8045.1	chr1A	264985001			avgbs2_62760.2	chr1D	307715625	avgbs_37792.1
avgbs_107680.1	chr1A	264985450			avgbs2_161456.1	chr1D	307743259	avgbs_cluster_32987.1
avgbs_385972.1	chr1A	264986889			avgbs2_64379.1	chr1D	308078037	avgbs_39122.1
avgbs_cluster_10203.1	chr1A	265096385			avgbs2_29087.1	chr1D	308115728	avgbs_cluster_5008.1
avgbs_cluster_773.1	chr1A	265217596			avgbs2_156799.1	chr1D	308447046	avgbs_cluster_32159.1
avgbs2_109968.1	chr1A	266918010			avgbs2_184506.1	chr1D	308786155	avgbs_207407.1
avgbs_242576.1	chr1A	269717350			avgbs2_69967.1	chr1D	309713084	avgbs_45810.1
avgbs_234045.1	chr1A	269731697			avgbs2_90714.1	chr1D	310651612	avgbs_58409.1
avgbs_40665.1	chr1A	272321309			avgbs2_51940.2	chr1D	310651672	avgbs_30266.1
avgbs_347922.1	chr1A	273286485			avgbs2_44349.1	chr1D	310684523	avgbs_24649.1
avgbs_cluster_48940.1	chr1A	274084001			avgbs2_161008.1	chr1D	310851820	avgbs_cluster_32873.1
avgbs_53107.1	chr1A	274712035			avgbs2_183473.2	chr1D	311144556	avgbs_115130.1
avgbs_9582.1	chr1A	275273568			avgbs2_24909.1	chr1D	311187733	avgbs_cluster_45305.1
avgbs_409997.1	chr1A	275402146			avgbs2_57811.1	chr1D	311452242	avgbs_cluster_11189.1
avgbs2_75045.1	chr1A	275407332			avgbs2_50595.1	chr1D	311782351	avgbs_617840.1
avgbs_98025.1	chr1A	275544021			avgbs2_189323.1	chr1D	311997237	avgbs_cluster_38669.1
avgbs_213.1	chr1A	275658491			avgbs2_199101.1	chr1D	312067497	avgbs_cluster_40697.1
avgbs_cluster_40837.1	chr1A	275658551			avgbs2_117577.1	chr1D	313009385	avgbs_cluster_25126.1
avgbs_91570.1	chr1A	275660627			avgbs2_79514.1	chr1D	313203294	avgbs_cluster_16472.1
avgbs_342161.1	chr1A	275683200			avgbs2_21537.1	chr1D	313342038	avgbs_cluster_3947.1
avgbs_443.1	chr1A	275788494			avgbs2_75467.1	chr1D	313472780	avgbs_cluster_15629.1
avgbs_355435.1	chr1A	275788868			avgbs2_41206.1	chr1D	313752105	avgbs_cluster_7445.1
avgbs_cluster_54203.1	chr1A	275995259			avgbs2_3603.2	chr1D	314876774	avgbs_595182.1
avgbs_cluster_27565.1	chr1A	276007912			avgbs2_25652.1	chr1D	315022486	avgbs_cluster_4540.1
avgbs_cluster_25341.1	chr1A	276008048			avgbs2_167368.1	chr1D	316040522	avgbs_104055.1
avgbs_102546.1	chr1A	276119741			avgbs2_81513.1	chr1D	316113034	avgbs_cluster_16882.1
avgbs_105859.1	chr1A	276214689			avgbs2_41285.2	chr1D	316808288	avgbs_cluster_7477.1
avgbs_204049.1	chr1A	276446992			avgbs2_83725.1	chr1D	318015804	avgbs_349736.1
avgbs_95618.1	chr1A	277021801			avgbs2_140787.1	chr1D	318283396	avgbs_cluster_29559.1
avgbs_67809.1	chr1A	277021861			avgbs2_60177.1	chr1D	319129867	avgbs_cluster_11679.1
avgbs_452678.1	chr1A	277104028			avgbs2_136820.1	chr1D	319655974	avgbs_87638.1
avgbs2_117743.1	chr1A	277220413			avgbs2_171515.1	chr1D	319751470	avgbs_cluster_34981.1
avgbs_cluster_28987.1	chr1A	277430550			avgbs2_160289.1	chr1D	319852888	avgbs_cluster_32749.1
avgbs_45791.1	chr1A	278118678			avgbs2_82789.1	chr1D	320048754	avgbs_cluster_17228.1
avgbs_cluster_37770.1	chr1A	278222035			avgbs2_142022.1	chr1D	320276175	avgbs_cluster_29745.1
avgbs_28058.1	chr1A	278428093			avgbs2_81388.1	chr1D	320826722	avgbs_cluster_16836.1
avgbs_206987.1	chr1A	278460317			avgbs2_190760.1	chr1D	321733368	avgbs_cluster_38902.1
avgbs_cluster_28676.1	chr1A	278460512			avgbs2_54551.1	chr1D	321997407	avgbs_31922.1
avgbs_cluster_53303.1	chr1A	278602404			avgbs2_29185.1	chr1D	322206184	avgbs_cluster_5023.1
avgbs_16035.1	chr1A	278847246			avgbs2_169971.2	chr1D	322250314	avgbs_cluster_34620.1
avgbs_cluster_71566.1	chr1A	278918715			avgbs2_40432.1	chr1D	322657940	avgbs_cluster_7259.2
avgbs_348688.1	chr1A	278933620			avgbs2_193771.2	chr1D	322658022	avgbs_212859.1
avgbs_110741.1	chr1A	279090326			avgbs2_5619.1	chr1D	323072202	avgbs_cluster_1268.1
avgbs_cluster_4472.1	chr1A	279165266			avgbs2_144030.1	chr1D	323604527	avgbs_cluster_30014.1
avgbs_90907.1	chr1A	279169727			avgbs2_18820.1	chr1D	324315780	avgbs_10419.1
avgbs_cluster_16813.1	chr1A	279377680			avgbs2_41819.1	chr1D	324395663	avgbs_53462.1
avgbs_cluster_5321.1	chr1A	279594962			avgbs2_92722.1	chr1D	324906566	avgbs_59774.1
avgbs_236986.1	chr1A	279707390			avgbs2_193580.1	chr1D	327082033	avgbs_121211.1
avgbs_455208.1	chr1A	280095358			avgbs2_143739.1	chr1D	327262018	avgbs_91569.1
avgbs2_127578.1	chr1A	280246721			avgbs2_154810.1	chr1D	327616363	avgbs_cluster_31862.1
avgbs2_57218.1	chr1A	280246781			avgbs2_35442.1	chr1D	328435198	avgbs_18882.1
avgbs_358240.1	chr1A	280478495			avgbs_cluster_39931.1	chr1D	329052061	avgbs_122685.1
avgbs_67146.1	chr1A	280493643			avgbs2_195137.1	chr1D	329052061	avgbs_122685.1
avgbs_347692.1	chr1A	280493703			avgbs2_170556.2	chr1D	330417551	avgbs_106242.1
avgbs_74978.1	chr1A	280530682			avgbs2_3777.1	chr1D	330604185	avgbs_cluster_919.1
avgbs_18880.1	chr1A	280578992			avgbs2_10194.1	chr1D	330645135	avgbs_cluster_43324.1
avgbs_475425.1	chr1A	280657401			avgbs2_140690.1	chr1D	330973289	avgbs_cluster_29538.1
avgbs_cluster_43506.1	chr1A	280724158			avgbs2_67581.1	chr1D	330990427	avgbs_470918.1
avgbs_313320.1	chr1A	280816975			avgbs2_18176.1	chr1D	331225565	avgbs_cluster_3458.1
avgbs_372924.1	chr1A	280954426			avgbs2_86995.2	chr1D	331604383	avgbs_cluster_47066.1
avgbs_511445.1	chr1A	281090335			avgbs2_14769.1	chr1D	331691521	avgbs_8484.1
avgbs2_118955.1	chr1A	281150652			avgbs2_114274.1	chr1D	331791376	avgbs_cluster_24456.1
avgbs_657069.1	chr1A	281662072			avgbs2_44137.1	chr1D	332039597	avgbs_cluster_8155.1
avgbs_632816.1	chr1A	281852132			avgbs2_1149.1	chr1D	332527767	avgbs_22438.1
avgbs_657242.1	chr1A	282081449			avgbs2_178400.1	chr1D	332548837	avgbs_cluster_49901.1
avgbs_514654.1	chr1A	282409306			avgbs2_145709.2	chr1D	332773226	avgbs_cluster_30265.1
avgbs_69589.1	chr1A	283039675			avgbs2_108090.1	chr1D	332875961	avgbs_70674.1
avgbs2_147257.1	chr1A	283235278			avgbs2_50446.1	chr1D	333221274	avgbs_cluster_9599.1
avgbs_cluster_31433.2	chr1A	283731521			avgbs2_134371.1	chr1D	334902631	avgbs_cluster_28255.1
avgbs_cluster_34498.1	chr1A	283733871			avgbs2_122615.2	chr1D	335585998	avgbs_cluster_27492.1
avgbs_79982.1	chr1A	284085994			avgbs2_150724.1	chr1D	335765651	avgbs_cluster_31101.1
avgbs_cluster_11325.1	chr1A	284499956			avgbs2_108568.3	chr1D	336921614	avgbs_70948.1
avgbs_cluster_11431.1	chr1A	284583598			avgbs2_167566.1	chr1D	337423337	avgbs_cluster_34132.1
avgbs_459866.1	chr1A	284735181			avgbs2_81987.1	chr1D	337541575	avgbs_cluster_17001.1
avgbs_356494.1	chr1A	285966049			avgbs2_108473.1	chr1D	337825601	avgbs_cluster_23171.1
avgbs_82856.1	chr1A	286295226			avgbs2_31250.2	chr1D	337846729	avgbs_cluster_5423.1
avgbs_548621.1	chr1A	286479262			avgbs2_185432.1	chr1D	337906526	avgbs_116415.1
avgbs_cluster_23928.1	chr1A	286525732			avgbs2_176457.1	chr1D	338368061	avgbs_cluster_35998.1
avgbs2_61922.1	chr1A	286955379			avgbs2_138619.1	chr1D	338515860	avgbs_cluster_29067.1
avgbs_37554.1	chr1A	287310106			avgbs2_43328.2	chr1D	338980219	avgbs_cluster_7970.1
avgbs_6713.1	chr1A	287361900			avgbs2_136122.1	chr1D	339687142	avgbs_515608.1
avgbs_92386.1	chr1A	287362618			avgbs2_176212.1	chr1D	339898347	avgbs_cluster_35953.1
avgbs2_109056.1	chr1A	287366468			avgbs2_185206.1	chr1D	340065413	avgbs_cluster_37848.1
avgbs2_162697.1	chr1A	287470518			avgbs2_149575.1	chr1D	340254533	avgbs_94295.1
avgbs_107763.1	chr1A	287541836			avgbs2_49493.1	chr1D	341209819	avgbs_28354.1
avgbs_cluster_39182.1	chr1A	287816824			avgbs2_200740.1	chr1D	342082696	avgbs_126262.1
avgbs_342814.1	chr1A	287905606			avgbs2_36713.1	chr1D	342483051	avgbs_cluster_6563.1
avgbs_366050.1	chr1A	288026899			avgbs2_197712.1	chr1D	342531534	avgbs_cluster_40347.1
avgbs_465240.1	chr1A	288108674			avgbs2_125639.1	chr1D	342694255	avgbs_cluster_26742.1
avgbs_473711.1	chr1A	288183494			avgbs2_157397.1	chr1D	343374990	avgbs_cluster_32270.1
avgbs_379216.1	chr1A	288236620			avgbs2_190714.1	chr1D	343674429	avgbs_cluster_38889.1
avgbs_12778.1	chr1A	288542471			avgbs2_195076.2	chr1D	343979661	avgbs_122699.1
avgbs_14756.1	chr1A	288569057			avgbs2_160684.1	chr1D	344108330	avgbs_cluster_32818.1
avgbs_cluster_40085.1	chr1A	288944579			avgbs2_175694.1	chr1D	344182154	avgbs_cluster_35816.1
avgbs_460904.1	chr1A	289082300			avgbs2_175694.2	chr1D	344184862	avgbs_cluster_35816.2
avgbs_506675.1	chr1A	289220827			avgbs2_186869.1	chr1D	344557152	avgbs_117368.1
avgbs_215561.1	chr1A	289280763			avgbs2_9930.1	chr1D	344964848	avgbs_cluster_1964.1
avgbs2_59791.1	chr1A	289419312			avgbs2_25853.2	chr1D	346047937	avgbs_cluster_4557.2
avgbs2_44251.1	chr1A	289531437			avgbs2_132792.1	chr1D	347115027	avgbs_247310.1
avgbs_49076.1	chr1A	289531497			avgbs2_70874.1	chr1D	347353102	avgbs_346204.1
avgbs_594762.1	chr1A	289555265			avgbs2_73690.2	chr1D	347364715	avgbs_46541.1
avgbs2_63405.1	chr1A	290048520			avgbs2_130277.1	chr1D	347616631	avgbs_84255.1
avgbs_34071.1	chr1A	290055890			avgbs2_3120.1	chr1D	347999456	avgbs_cluster_764.1
avgbs_cluster_17375.1	chr1A	290057699			avgbs2_192710.1	chr1D	348032285	avgbs_cluster_39316.1
avgbs2_163172.1	chr1A	290262286			avgbs2_43386.1	chr1D	350065842	avgbs_6K_22064.1
avgbs_66003.1	chr1A	290382319			avgbs2_200016.2	chr1D	350522810	avgbs_125676.1
avgbs_51960.1	chr1A	290570468			avgbs2_105480.1	chr1D	350812267	avgbs_cluster_22527.1
avgbs_235495.1	chr1A	290661439			avgbs2_179571.1	chr1D	350964166	avgbs_cluster_36720.1
avgbs_38054.1	chr1A	290758357			avgbs2_56284.1	chr1D	351039477	avgbs_32924.1
avgbs_cluster_40081.1	chr1A	290925810			avgbs2_123909.1	chr1D	351128483	avgbs_cluster_25679.1
avgbs_355790.1	chr1A	291008625			avgbs2_7128.1	chr1D	351454142	avgbs_22182.1
avgbs_cluster_17899.1	chr1A	291086380			avgbs2_109118.1	chr1D	352017460	avgbs_cluster_23292.1
avgbs_222979.1	chr1A	291242935			avgbs2_155883.1	chr1D	352274300	avgbs_cluster_32035.1
avgbs_205250.1	chr1A	291280764			avgbs2_168017.1	chr1D	352749061	avgbs_cluster_34216.1
avgbs_342987.1	chr1A	291476879			avgbs2_101195.1	chr1D	353066023	avgbs_cluster_21491.1
avgbs_205994.1	chr1A	291773014			avgbs2_51813.1	chr1D	353152330	avgbs_cluster_9916.1
avgbs_663196.1	chr1A	291925761			avgbs2_38965.2	chr1D	353362588	avgbs_613750.1
avgbs_104176.1	chr1A	291925874			avgbs2_117641.1	chr1D	353392815	avgbs_cluster_24896.1
avgbs_cluster_28958.1	chr1A	291961856			avgbs2_138232.2	chr1D	353603235	avgbs_88586.1
avgbs_cluster_48564.1	chr1A	291996194			avgbs2_150364.1	chr1D	353664637	avgbs_cluster_31037.1
avgbs_555481.1	chr1A	291998075			avgbs2_8683.1	chr1D	353936979	avgbs_cluster_1770.1
avgbs_22281.1	chr1A	292335941			avgbs2_86533.1	chr1D	354209821	avgbs_cluster_18181.1
avgbs_485628.1	chr1A	292371187			avgbs2_151949.1	chr1D	354379392	avgbs_cluster_31315.1
avgbs_547205.1	chr1A	292380723			avgbs2_90643.1	chr1D	354390180	avgbs_cluster_19025.1
avgbs2_34111.2	chr1A	292455868			avgbs2_173639.1	chr1D	354553062	avgbs_108406.1
avgbs_28570.1	chr1A	292629110			avgbs2_116370.1	chr1D	354990328	avgbs_cluster_24884.1
avgbs_54090.1	chr1A	292752738			avgbs2_138202.1	chr1D	355037659	avgbs_cluster_30326.1
avgbs_1992.1	chr1A	292804598			avgbs2_172866.1	chr1D	355050609	avgbs_cluster_43256.1
avgbs2_193722.3	chr1A	293076478			avgbs2_185132.1	chr1D	355087078	avgbs_cluster_38705.1
avgbs_520064.1	chr1A	293355598			avgbs2_43743.2	chr1D	355435157	avgbs_cluster_8069.1
avgbs_493694.1	chr1A	293643081			avgbs2_86726.1	chr1D	355712828	avgbs_cluster_18226.1
avgbs_432029.1	chr1A	293739576			avgbs2_75104.1	chr1D	356234178	avgbs_cluster_23843.1
avgbs_7770.1	chr1A	293774892			avgbs2_128252.1	chr1D	356956785	avgbs_cluster_27178.1
avgbs2_138069.1	chr1A	293853088			avgbs2_23579.2	chr1D	357285018	avgbs_cluster_4263.2
avgbs_94868.1	chr1A	294051921			avgbs2_181800.1	chr1D	357780060	avgbs_cluster_37176.1
avgbs2_179657.1	chr1A	294441531			avgbs2_45058.2	chr1D	358053010	avgbs_cluster_8468.1
avgbs_50022.1	chr1A	294623397			avgbs2_70841.1	chr1D	358056403	avgbs_319366.1
avgbs_608079.1	chr1A	294657901			avgbs2_116420.1	chr1D	358119042	avgbs_76249.1
avgbs_cluster_21939.1	chr1A	294693841			avgbs2_196749.1	chr1D	358699431	avgbs_cluster_50389.1
avgbs_91938.1	chr1A	294707540			avgbs2_65486.1	chr1D	358719897	avgbs_cluster_13180.1
avgbs_9078.1	chr1A	294725795			avgbs2_135392.1	chr1D	358866701	avgbs_cluster_28427.1
avgbs_342737.1	chr1A	294911499			avgbs2_89610.1	chr1D	358930450	avgbs_cluster_114.1
avgbs_30948.1	chr1A	295075351			avgbs2_200266.1	chr1D	358977322	avgbs_cluster_40967.1
avgbs_65354.1	chr1A	295523731			avgbs2_26871.1	chr1D	358987664	avgbs_cluster_4670.1
avgbs_cluster_9517.1	chr1A	295534557			avgbs2_105773.1	chr1D	359179869	avgbs_cluster_52400.1
avgbs_7957.1	chr1A	295686319			avgbs2_187307.1	chr1D	359337011	avgbs_cluster_38297.1
avgbs_78078.1	chr1A	295953332			avgbs2_114935.1	chr1D	359861080	avgbs_cluster_24569.1
avgbs_217934.1	chr1A	295965117			avgbs2_37351.1	chr1D	360024374	avgbs_19805.1
avgbs_92512.1	chr1A	296067504			avgbs2_108441.1	chr1D	360096279	avgbs_cluster_23165.1
avgbs_484150.1	chr1A	296204928			avgbs2_159586.1	chr1D	360659305	avgbs_cluster_51637.1
avgbs2_64723.1	chr1A	296333074			avgbs2_175911.1	chr1D	361676026	avgbs_cluster_35868.1
avgbs_cluster_10047.1	chr1A	296347913			avgbs2_150992.2	chr1D	362930504	avgbs_cluster_31148.1
avgbs2_96544.1	chr1A	296505047			avgbs2_192698.1	chr1D	363089683	avgbs_cluster_39310.1
avgbs_cluster_20280.1	chr1A	296570739			avgbs2_123946.1	chr1D	363089743	avgbs_80871.1
avgbs2_51844.1	chr1A	297101360			avgbs2_129128.1	chr1D	363210447	avgbs_cluster_41480.1
avgbs_103806.1	chr1A	297423780			avgbs2_29216.1	chr1D	363438520	avgbs_cluster_32504.1
avgbs_103601.1	chr1A	297423950			avgbs2_40020.1	chr1D	364057150	avgbs_cluster_7163.1
avgbs_490517.1	chr1A	297636841			avgbs2_60297.1	chr1D	364137583	avgbs_cluster_11715.1
avgbs2_134436.1	chr1A	297916022			avgbs2_75581.1	chr1D	364383158	avgbs_cluster_15653.1
avgbs_cluster_26936.1	chr1A	298394396			avgbs2_89753.1	chr1D	364508614	avgbs_483115.1
avgbs_cluster_20652.1	chr1A	298475877			avgbs2_112895.1	chr1D	364756581	avgbs_246923.1
avgbs_cluster_70008.1	chr1A	298764273			avgbs2_195706.1	chr1D	365799164	avgbs_6K_113240.1
avgbs_502722.1	chr1A	298933135			avgbs2_46249.1	chr1D	365960459	avgbs_cluster_8638.1
avgbs_85106.1	chr1A	298957368			avgbs2_132521.1	chr1D	366198207	avgbs_85329.1
avgbs_115274.1	chr1A	299056102			avgbs2_132446.1	chr1D	366203657	avgbs_508841.1
avgbs_115089.1	chr1A	299056776			avgbs2_187942.1	chr1D	366354147	avgbs_cluster_43288.1
avgbs_cluster_4959.1	chr1A	299065180			avgbs2_136758.1	chr1D	366708930	avgbs_cluster_28656.1
avgbs_cluster_9762.1	chr1A	299235943			avgbs2_178160.1	chr1D	366857965	avgbs_111621.1
avgbs_cluster_21993.1	chr1A	299236003			avgbs2_11934.1	chr1D	367235904	avgbs_cluster_1340.1
avgbs_113363.1	chr1A	299773274			avgbs2_2016.1	chr1D	367601609	avgbs_1174.1
avgbs_519573.1	chr1A	300256443			avgbs2_91781.1	chr1D	367775818	avgbs_59045.1
avgbs_516741.1	chr1A	300500778			avgbs2_136758.2	chr1D	367924873	avgbs_cluster_28655.1
avgbs_cluster_32258.1	chr1A	300553537			avgbs2_179556.1	chr1D	367953807	avgbs_287461.1
avgbs_124274.1	chr1A	300557059			avgbs2_40985.1	chr1D	368098037	avgbs_22292.1
avgbs2_152664.1	chr1A	300563309			avgbs2_184444.2	chr1D	368732511	avgbs_cluster_37703.1
avgbs_504932.1	chr1A	300732829			avgbs2_49493.2	chr1D	368971075	avgbs_cluster_12220.1
avgbs_cluster_33944.1	chr1A	300940748			avgbs2_176315.1	chr1D	369134035	avgbs_cluster_35971.1
avgbs_cluster_24059.1	chr1A	301138394			avgbs2_7876.1	chr1D	369699630	avgbs_4741.1
avgbs_367925.1	chr1A	301142359			avgbs2_177922.1	chr1D	370372945	avgbs_cluster_36288.1
avgbs2_10676.1	chr1A	301157541			avgbs2_25909.3	chr1D	370376126	avgbs_cluster_43044.1
avgbs_cluster_16213.1	chr1A	301158632			avgbs2_38851.1	chr1D	370534472	avgbs_204743.1
avgbs_218932.1	chr1A	301314074			avgbs2_128131.1	chr1D	370729839	avgbs_cluster_27160.1
avgbs2_89831.1	chr1A	301381683			avgbs2_89096.1	chr1D	371055129	avgbs_cluster_18708.1
avgbs_cluster_67301.1	chr1A	301529792			avgbs2_137047.1	chr1D	371138395	avgbs_cluster_70815.1
avgbs2_143048.1	chr1A	301576636			avgbs2_161364.1	chr1D	371431660	avgbs_100451.1
avgbs_15364.1	chr1A	301819196			avgbs2_80624.1	chr1D	371438289	avgbs_cluster_16697.1
avgbs_76863.1	chr1A	301935635			avgbs2_160286.1	chr1D	371448501	avgbs_528648.1
avgbs_cluster_25158.1	chr1A	302037382			avgbs2_200339.2	chr1D	371649539	avgbs_125939.1
avgbs_cluster_36412.1	chr1A	302146591			avgbs2_128832.1	chr1D	371941750	avgbs_cluster_48354.1
avgbs_cluster_32329.1	chr1A	302240767			avgbs2_80771.1	chr1D	371959925	avgbs_51329.1
avgbs_cluster_19808.1	chr1A	302249367			avgbs2_156640.2	chr1D	372567796	avgbs_97762.1
avgbs_cluster_13827.1	chr1A	302486054			avgbs2_189539.1	chr1D	372609693	avgbs_cluster_38700.1
avgbs_cluster_37093.1	chr1A	302606128			avgbs2_118271.1	chr1D	372610125	avgbs_125989.1
avgbs2_189784.1	chr1A	302897010			avgbs2_143623.1	chr1D	373265065	avgbs_cluster_29964.1
avgbs_12146.1	chr1A	302977783			avgbs2_130393.1	chr1D	373485131	avgbs_cluster_27629.1
avgbs_246474.1	chr1A	303182124			avgbs2_77597.1	chr1D	374490659	avgbs_cluster_16051.1
avgbs_90361.1	chr1A	303474750			avgbs2_125476.1	chr1D	375022439	avgbs_cluster_27951.1
avgbs2_71266.1	chr1A	303838807			avgbs2_36225.1	chr1D	375583990	avgbs_cluster_6467.1
avgbs_248618.1	chr1A	303967609			avgbs2_22205.1	chr1D	375823090	avgbs_cluster_4070.1
avgbs_115998.1	chr1A	304088070			avgbs2_193946.1	chr1D	375861369	avgbs_cluster_44418.1
avgbs_89724.1	chr1A	304151273			avgbs2_188528.1	chr1D	376871610	avgbs_118322.1
avgbs_100175.1	chr1A	304188021			avgbs2_71421.1	chr1D	378131530	avgbs_cluster_14695.1
avgbs_644100.1	chr1A	304523945			avgbs2_115770.2	chr1D	378808157	avgbs_104265.1
avgbs_66036.1	chr1A	304753861			avgbs2_77077.1	chr1D	379333816	avgbs_cluster_59246.1
avgbs_382809.1	chr1A	304875229			avgbs2_137278.1	chr1D	379683745	avgbs_cluster_28752.1
avgbs_53309.1	chr1A	304899582			avgbs2_151009.1	chr1D	379889152	avgbs_cluster_31157.1
avgbs_106719.1	chr1A	305136305			avgbs2_18595.1	chr1D	380081063	avgbs_cluster_3522.1
avgbs_cluster_8554.1	chr1A	305184847			avgbs2_40750.1	chr1D	380170737	avgbs_cluster_45707.1
avgbs_84784.1	chr1A	305238757			avgbs2_142253.3	chr1D	380233218	avgbs_515105.1
avgbs_6K_78663.1	chr1A	305297678			avgbs2_45020.1	chr1D	380552075	avgbs_25187.1
avgbs2_78910.1	chr1A	305533591			avgbs2_171469.1	chr1D	380652071	avgbs_cluster_34977.1
avgbs_12186.1	chr1A	305538151			avgbs2_164018.1	chr1D	381244645	avgbs_cluster_33516.1
avgbs_340152.1	chr1A	305679394			avgbs2_199207.1	chr1D	381339621	avgbs_cluster_40715.1
avgbs_cluster_6282.1	chr1A	306049396			avgbs2_58834.2	chr1D	381617336	avgbs_cluster_11400.2
avgbs_cluster_17747.1	chr1A	306094930			avgbs2_125047.1	chr1D	381617482	avgbs_cluster_26640.1
avgbs_cluster_16665.1	chr1A	306274256			avgbs2_57069.1	chr1D	381759825	avgbs_cluster_11002.1
avgbs_cluster_16966.1	chr1A	306300594			avgbs2_138576.1	chr1D	381900301	avgbs_88818.1
avgbs_cluster_37856.1	chr1A	306503885			avgbs2_114263.1	chr1D	382315589	avgbs_cluster_24455.1
avgbs_cluster_16388.1	chr1A	306503945			avgbs2_78197.1	chr1D	382562491	avgbs_49653.1
avgbs2_7201.1	chr1A	306553581			avgbs2_36598.2	chr1D	382727722	avgbs_cluster_6538.2
avgbs_340415.1	chr1A	306981448			avgbs2_197923.2	chr1D	382992403	avgbs_cluster_40412.2
avgbs2_102600.1	chr1A	307010959			avgbs2_74767.1	chr1D	383685316	avgbs_248229.1
avgbs_34614.1	chr1A	307306887			avgbs2_132020.1	chr1D	383744256	avgbs_cluster_27817.1
avgbs_cluster_38747.1	chr1A	307313234			avgbs2_152133.1	chr1D	384882696	avgbs_cluster_31392.1
avgbs_cluster_66664.1	chr1A	307313294			avgbs2_53321.1	chr1D	385179872	avgbs_cluster_10259.1
avgbs2_176697.1	chr1A	307385418			avgbs2_159185.1	chr1D	385476595	avgbs_cluster_32537.1
avgbs_cluster_3360.1	chr1A	307391273			avgbs2_113854.1	chr1D	385815140	avgbs_103403.1
avgbs_20064.1	chr1A	307465937			avgbs2_18637.1	chr1D	386094895	avgbs_10332.1
avgbs_65723.1	chr1A	307543348			avgbs2_52606.1	chr1D	387151709	avgbs_cluster_10096.1
avgbs_510842.1	chr1A	307609223			avgbs2_134476.1	chr1D	387375286	avgbs_cluster_28275.1
avgbs_cluster_6633.1	chr1A	307706222			avgbs2_157718.1	chr1D	387963503	avgbs_98350.1
avgbs_53044.1	chr1A	307708342			avgbs2_79953.1	chr1D	388710710	avgbs_cluster_16573.1
avgbs_cluster_20821.1	chr1A	307773001			avgbs2_30399.1	chr1D	389118790	avgbs_cluster_5232.1
avgbs_526318.1	chr1A	308013887			avgbs2_14968.1	chr1D	390778065	avgbs_8642.1
avgbs_70290.1	chr1A	308114391			avgbs2_129331.1	chr1D	390784986	avgbs_83739.1
avgbs_cluster_34358.1	chr1A	308533540			avgbs2_12143.1	chr1D	391900198	avgbs_cluster_2398.1
avgbs_501489.1	chr1A	308623595			avgbs2_125779.4	chr1D	391917789	avgbs_cluster_29256.1
avgbs_cluster_33220.1	chr1A	308739186			avgbs2_139482.1	chr1D	391971417	avgbs_cluster_29265.1
avgbs_675895.1	chr1A	308739246			avgbs2_194055.2	chr1D	392696214	avgbs_121551.1
avgbs_461522.1	chr1A	308740692			avgbs2_48882.1	chr1D	392792659	avgbs_cluster_9248.1
avgbs_42203.1	chr1A	309000128			avgbs2_120970.1	chr1D	393049359	avgbs_285882.1
avgbs_cluster_18381.1	chr1A	309351243			avgbs2_104855.1	chr1D	393104245	avgbs_cluster_22388.1
avgbs_520967.1	chr1A	309352059			avgbs2_81380.1	chr1D	393634889	avgbs_cluster_16833.1
avgbs_cluster_33069.1	chr1A	309521750			avgbs2_16876.1	chr1D	393634949	avgbs_cluster_3226.1
avgbs_cluster_23475.1	chr1A	309550762			avgbs2_168683.1	chr1D	393671305	avgbs_cluster_34455.1
avgbs_459582.1	chr1A	309551718			avgbs2_43576.1	chr1D	394325833	avgbs_cluster_8029.1
avgbs_356555.1	chr1A	309588136			avgbs2_197206.1	chr1D	394606441	avgbs_cluster_40222.1
avgbs_430168.1	chr1A	309795531			avgbs2_2811.2	chr1D	394637278	avgbs_1623.1
avgbs_474855.1	chr1A	310150219			avgbs2_147456.1	chr1D	394838545	avgbs_cluster_30564.1
avgbs_74376.1	chr1A	310352250			avgbs_cluster_21818.1	chr1D	394872660	avgbs_cluster_21817.1
avgbs_cluster_4348.1	chr1A	310788120			avgbs2_102583.1	chr1D	394872660	avgbs_cluster_21817.1
avgbs_68587.1	chr1A	310794761			avgbs2_105747.1	chr1D	395353904	avgbs_cluster_22694.1
avgbs_654082.1	chr1A	310894355			avgbs2_91622.1	chr1D	397022913	avgbs_cluster_19257.1
avgbs2_139429.1	chr1A	310911384			avgbs2_122500.2	chr1D	397213155	avgbs_cluster_44223.2
avgbs_337005.1	chr1A	310983755			avgbs2_57087.2	chr1D	397213463	avgbs_400313.1
avgbs_221482.1	chr1A	311000206			avgbs2_107954.1	chr1D	397454057	avgbs_cluster_23074.1
avgbs_cluster_13348.1	chr1A	311066380			avgbs2_12656.1	chr1D	397754262	avgbs_cluster_2491.1
avgbs2_142214.1	chr1A	311229262			avgbs2_94343.2	chr1D	398446272	avgbs_cluster_19859.1
avgbs2_185553.1	chr1A	311360214			avgbs2_70394.2	chr1D	398446332	avgbs_cluster_28874.1
avgbs_cluster_37788.1	chr1A	311466231			avgbs2_58783.1	chr1D	399283120	avgbs_cluster_11384.1
avgbs_119237.1	chr1A	311479725			avgbs_cluster_24055.1	chr1D	399534172	avgbs_73706.1
avgbs_524228.1	chr1A	311577444			avgbs2_57462.1	chr1D	399547400	avgbs_33849.1
avgbs_661432.1	chr1A	311613848			avgbs2_99919.1	chr1D	399547460	avgbs_cluster_21149.1
avgbs_535073.1	chr1A	311759463			avgbs2_99919.2	chr1D	399685948	avgbs_cluster_21148.1
avgbs_10678.1	chr1A	311866009			avgbs2_72193.1	chr1D	400215762	avgbs_cluster_14852.1
avgbs_cluster_30993.1	chr1A	311986093			avgbs2_146605.1	chr1D	400362829	avgbs_cluster_30423.1
avgbs_cluster_40351.1	chr1A	312069789			avgbs2_60744.1	chr1D	400541326	avgbs_cluster_11810.1
avgbs_90679.1	chr1A	312107180			avgbs2_163881.1	chr1D	400897771	avgbs_215575.1
avgbs_642610.1	chr1A	312188753			avgbs2_62379.1	chr1D	400944770	avgbs_cluster_12248.1
avgbs2_124411.1	chr1A	312203921			avgbs2_45289.2	chr1D	400970814	avgbs_cluster_8420.1
avgbs_cluster_16363.1	chr1A	312241713			avgbs2_69090.1	chr1D	401354283	avgbs_cluster_14062.1
avgbs_345008.1	chr1A	312591879			avgbs2_155278.1	chr1D	401537863	avgbs_6K_89713.1
avgbs_5526.1	chr1A	312630367			avgbs2_150224.3	chr1D	402921696	avgbs_520502.1
avgbs_cluster_20041.1	chr1A	312968683			avgbs2_104574.2	chr1D	403024554	avgbs_68302.1
avgbs_469351.1	chr1A	313160280			avgbs2_33219.1	chr1D	403024698	avgbs_70757.1
avgbs2_158635.1	chr1A	313313592			avgbs2_182530.1	chr1D	404597707	avgbs_cluster_37312.1
avgbs_351118.1	chr1A	313529152			avgbs2_96680.1	chr1D	404806609	avgbs_cluster_20353.1
avgbs_cluster_8107.1	chr1A	313845683			avgbs2_194793.1	chr1D	405102416	avgbs_cluster_39713.1
avgbs_25356.1	chr1A	313847555			avgbs2_129829.1	chr1D	405668394	avgbs_cluster_27439.1
avgbs_cluster_19606.1	chr1A	313904148			avgbs2_168370.1	chr1D	405722615	avgbs_104666.1
avgbs_551763.1	chr1A	314517307			avgbs2_132449.1	chr1D	406087925	avgbs_cluster_27879.1
avgbs_cluster_32983.1	chr1A	314563532			avgbs2_160910.1	chr1D	406297576	avgbs_100130.1
avgbs_501220.1	chr1A	314626283			avgbs2_104574.1	chr1D	406500184	avgbs_cluster_22320.1
avgbs_cluster_14154.1	chr1A	314653340			avgbs2_16768.1	chr1D	406551027	avgbs_215260.1
avgbs_cluster_31820.1	chr1A	314753417			avgbs2_134461.1	chr1D	406795349	avgbs_86526.1
avgbs_487096.1	chr1A	314767858			avgbs2_93263.1	chr1D	407385386	avgbs_cluster_19632.1
avgbs_cluster_32903.1	chr1A	314846346			avgbs2_133966.1	chr1D	408318134	avgbs_560190.1
avgbs_cluster_31266.1	chr1A	315421561			avgbs2_86055.1	chr1D	408337445	avgbs_cluster_18044.1
avgbs_227159.1	chr1A	315593979			avgbs2_122118.1	chr1D	409683007	avgbs_cluster_52480.1
avgbs_544679.1	chr1A	315892684			avgbs2_40302.1	chr1D	410183120	avgbs_21719.1
avgbs_230505.1	chr1A	315975611			avgbs2_125751.1	chr1D	412061626	avgbs_cluster_26758.1
avgbs_483704.1	chr1A	315990012			avgbs2_199771.1	chr1D	413143271	avgbs_cluster_40843.1
avgbs2_191320.1	chr1A	316077278			avgbs2_98222.1	chr1D	414252610	avgbs_63345.1
avgbs_7171.1	chr1A	316314506			avgbs2_114913.1	chr1D	414263079	avgbs_cluster_24568.1
avgbs_cluster_12454.1	chr1A	316701193			avgbs2_110481.1	chr1D	414500808	avgbs_72321.1
[truncated: 98,723 more rows]

## Sheet: GoHf
Locus	Chr	Pos	G001	G002	G003	G004	G006	G007	G009	G010	G011	G012	G014	G015	G017	G021	G022	G025	G026	G027	G028	G029	G032	G033	G034	G036	G037	G038	G039	G042	G043	G044	G045	G046	G047	G048	G051	G053	G055	G057	G059	G060	G061	G065	G068	G069	G070	G071	G073
avgbs_cluster_20914.1	chr1A	16202919	3	3	3	3	0	1	3	1	1	1	1	3	3	0	1	0	3	0	1	3	1	1	1	1	1	1	0	3	0	0	1	0	3	3	1	0	0	1	0	3	0	0	1	0	3	0	0
avgbs_91733.1	chr1A	16706082	3	3	0	3	1	0	0	1	1	1	1	3	3	0	1	0	0	0	1	3	0	0	0	0	1	1	1	0	3	0	0	1	3	3	1	0	0	1	3	3	1	0	0	3	0	0	1
avgbs_cluster_17296.1	chr1A	17084112	0	3	3	3	1	1	0	1	1	0	0	0	3	1	1	3	0	3	0	3	1	1	1	1	1	1	1	3	0	3	0	0	0	3	0	0	3	1	1	3	0	3	1	3	0	0	0
avgbs_cluster_20712.1	chr1A	19695813	1	0	0	3	1	1	0	0	0	1	1	0	3	1	0	3	3	3	1	3	1	1	1	0	1	3	1	3	0	0	1	0	0	0	0	0	3	0	0	0	1	3	1	3	0	0	0
avgbs_cluster_39230.1	chr1A	22072593	1	3	3	3	1	1	3	1	1	1	1	3	3	1	1	3	3	3	1	3	0	1	1	3	0	3	1	3	3	3	1	1	3	3	1	1	3	1	1	3	1	3	1	0	3	1	2
avgbs_cluster_9672.1	chr1A	22085024	1	3	3	3	1	1	3	1	1	1	1	3	3	1	1	3	3	3	1	3	1	1	1	3	1	3	1	3	3	2	1	1	3	3	1	1	3	1	1	3	1	3	1	3	3	1	1
avgbs_70334.1	chr1A	22266410	0	3	0	3	0	1	3	0	1	1	1	3	3	0	1	3	0	0	0	3	1	1	0	3	0	3	0	0	3	3	1	1	0	0	1	1	0	1	1	3	0	3	0	3	0	1	1
avgbs_100361.1	chr1A	23159012	1	3	3	0	0	1	3	1	0	1	1	0	3	0	1	0	3	0	1	0	0	0	0	3	0	3	0	0	3	3	0	1	3	0	0	0	3	1	0	3	1	0	1	0	3	1	0
avgbs2_48125.1	chr1A	23823484	1	3	0	3	1	0	3	1	0	1	1	3	0	0	0	3	3	3	1	3	1	0	0	0	0	0	1	3	3	0	0	0	3	0	0	0	0	0	1	3	0	0	1	3	0	0	1
avgbs_8098.1	chr1A	27346335	1	3	3	3	1	1	3	1	1	1	1	3	3	1	1	3	3	3	0	3	1	1	1	3	1	3	1	3	3	2	1	1	3	3	1	1	3	1	1	3	1	3	1	3	3	1	1
avgbs_1259.1	chr1A	31296258	0	3	3	3	1	1	3	0	1	0	0	3	3	0	0	3	0	3	1	3	0	0	0	3	1	3	1	0	0	3	1	0	3	3	1	1	0	1	1	0	1	0	1	3	3	0	1
avgbs_100563.1	chr1A	41066442	0	3	0	3	1	1	3	0	1	1	0	0	3	1	0	3	0	0	0	3	0	1	1	0	0	3	0	0	0	3	0	1	3	3	0	1	3	0	0	3	1	3	0	3	3	0	0
avgbs_cluster_39492.1	chr1A	45905850	1	3	3	3	1	1	3	1	1	1	1	3	3	1	0	3	3	0	1	3	1	1	0	0	1	3	0	0	0	0	0	1	3	0	0	0	3	1	1	3	0	0	0	3	0	1	1
avgbs_63404.1	chr1A	54542660	1	3	3	3	0	1	3	1	1	1	1	3	0	1	1	3	3	3	1	3	1	1	1	3	1	3	1	0	3	2	1	1	0	3	0	1	0	1	1	3	1	3	1	3	3	1	0
avgbs_cluster_11615.1	chr1A	57167245	1	0	0	3	1	1	3	0	1	1	0	0	3	0	1	3	3	0	1	3	1	1	0	3	1	3	0	3	3	3	1	1	3	3	1	1	3	1	0	3	1	3	1	3	3	1	1
avgbs_33120.1	chr1A	59761696	1	3	3	3	0	0	3	1	1	0	1	3	3	1	1	0	3	3	0	0	0	1	1	0	1	0	1	3	3	0	2	1	0	0	1	0	0	1	1	0	1	0	0	3	0	1	0
avgbs_cluster_25583.1	chr1A	67131191	1	3	3	3	1	1	3	1	1	1	1	3	3	1	1	3	0	3	1	3	1	0	1	3	1	3	1	3	3	2	1	1	0	3	1	1	3	1	1	3	1	3	1	0	3	1	0
avgbs_16619.1	chr1A	80665165	1	0	0	3	1	1	3	1	1	0	1	3	3	1	0	0	0	0	1	3	1	0	1	3	1	0	0	1	3	0	1	1	3	0	0	1	3	1	1	3	1	3	1	3	3	1	1
avgbs_46014.1	chr1A	94862518	1	0	0	3	1	1	3	1	0	1	0	3	3	1	0	0	3	0	0	3	1	1	1	0	1	0	1	3	0	3	0	1	0	3	0	1	3	0	0	0	0	0	1	3	0	0	1
avgbs_84200.1	chr1A	105330243	1	3	3	3	0	1	0	1	1	1	1	0	3	1	1	3	3	0	1	3	1	0	1	3	1	0	1	3	3	3	1	1	3	3	1	1	3	1	0	3	1	0	1	3	3	1	1
avgbs_cluster_14688.1	chr1A	118710127	1	3	3	3	0	0	3	1	0	1	0	3	0	0	0	3	0	3	0	3	1	1	1	0	1	3	1	3	3	1	0	0	3	0	1	1	3	1	0	0	0	3	0	0	3	0	1
avgbs_406848.1	chr1A	122500207	0	0	3	3	1	0	0	1	1	1	0	3	0	1	1	3	3	3	1	0	0	1	1	3	0	3	1	0	3	3	1	1	3	3	1	1	3	1	1	0	0	0	1	0	0	1	1
avgbs_46949.1	chr1A	122976908	1	3	3	3	1	1	3	1	1	1	1	3	2	0	1	3	3	3	1	3	1	1	1	3	1	3	0	3	3	2	1	1	3	3	1	0	3	1	1	3	1	1	1	3	3	1	1
avgbs_53802.1	chr1A	125368057	1	3	3	3	0	1	3	1	0	0	1	3	3	1	0	3	0	0	1	3	1	0	1	0	0	3	0	0	3	0	0	1	0	3	0	0	3	1	0	3	1	0	1	3	3	0	1
avgbs_120241.1	chr1A	129760996	0	0	3	3	1	1	3	1	1	0	1	0	0	0	1	3	0	3	0	3	0	1	1	0	1	0	0	3	2	0	0	0	0	0	1	0	3	0	0	3	0	3	0	0	3	0	1
avgbs_200815.1	chr1A	130371602	1	3	3	3	0	0	3	1	1	1	0	3	3	1	0	0	3	3	1	3	0	1	1	0	1	3	1	3	3	3	1	1	3	3	1	0	3	1	0	0	1	3	1	3	3	1	1
avgbs_77340.1	chr1A	141216119	1	3	0	3	1	1	0	0	0	1	1	3	3	1	0	3	3	0	0	3	1	0	0	0	1	3	1	0	3	3	0	1	0	0	1	0	3	1	0	3	0	0	1	3	3	1	0
avgbs_cluster_36195.1	chr1A	171028346	0	3	0	3	1	1	3	1	1	1	0	3	0	0	1	0	3	3	1	0	1	1	1	3	0	0	1	3	0	3	1	0	3	3	0	0	3	0	1	3	1	3	0	0	3	1	1
avgbs_93143.1	chr1A	171812073	1	0	3	3	0	1	3	0	1	0	1	0	0	1	1	0	3	3	1	3	1	1	0	3	0	0	1	3	0	0	1	1	3	3	1	1	3	1	0	3	1	0	1	0	3	1	1
avgbs_cluster_12616.1	chr1A	172085434	1	0	3	0	0	0	3	0	1	1	0	3	3	1	1	0	3	3	0	0	1	0	1	3	1	3	0	3	3	1	1	0	3	3	1	0	3	0	1	0	1	3	0	3	0	1	0
avgbs_82586.1	chr1A	186697491	1	0	3	0	1	1	3	0	1	0	1	0	0	1	1	0	3	0	0	3	1	0	1	0	1	3	0	3	0	0	0	1	3	0	1	1	3	0	1	0	1	0	0	3	0	1	1
avgbs_cluster_9313.1	chr1A	186760247	0	3	3	3	1	0	3	1	1	1	0	3	3	0	1	3	0	3	1	3	1	1	1	0	0	3	1	3	3	0	1	0	3	0	1	1	0	0	0	3	0	3	1	3	3	1	0
avgbs_46188.1	chr1A	189786859	1	0	0	3	1	1	3	1	1	0	1	0	3	1	1	3	0	3	1	3	0	0	1	0	1	0	0	0	3	0	0	1	3	3	1	0	0	1	0	3	1	0	1	0	0	1	1
avgbs_428265.1	chr1A	203261373	0	0	3	3	0	1	3	0	1	1	0	0	0	0	0	3	3	3	1	3	0	0	0	0	1	3	1	0	3	1	1	1	3	3	0	1	3	1	0	3	0	3	1	0	0	1	1
avgbs_122845.1	chr1A	216644512	0	3	3	3	1	1	3	1	0	1	1	3	3	1	0	0	3	3	1	0	1	1	0	3	1	3	1	3	0	3	1	0	3	3	1	1	3	0	0	3	1	3	0	3	3	0	1
avgbs_cluster_4291.1	chr1A	220778864	0	3	3	3	1	0	3	1	0	0	0	0	3	0	0	0	0	0	1	0	0	1	1	0	1	3	0	3	3	3	1	0	0	0	0	1	0	1	0	3	0	0	1	3	3	1	0
avgbs_64961.1	chr1A	235151213	0	3	3	3	0	0	0	1	0	1	0	0	3	1	3	3	0	0	0	0	1	0	1	3	0	3	0	3	3	3	0	1	3	3	0	0	0	0	0	0	1	0	0	3	3	1	0
avgbs_213309.1	chr1A	239559618	1	3	3	3	1	1	3	1	1	1	1	3	3	1	3	3	3	3	1	3	1	1	1	3	1	3	1	3	3	2	1	1	3	3	1	1	3	1	1	3	1	3	1	3	3	1	1
avgbs_203553.1	chr1A	239816921	1	3	3	3	1	1	3	1	1	1	1	3	3	1	3	3	3	3	1	3	1	1	1	3	1	3	1	3	3	2	1	1	3	3	1	1	3	2	1	3	1	3	1	3	3	1	1
avgbs_cluster_16021.1	chr1A	241865863	1	3	3	3	1	0	3	1	1	1	1	3	3	0	3	0	3	3	1	0	1	0	0	0	0	3	1	3	0	0	1	1	3	0	1	1	3	1	1	0	1	3	0	3	0	1	1
avgbs2_119102.1	chr1A	255622684	1	3	3	3	1	1	3	1	1	3	1	3	3	1	3	3	3	3	1	3	1	1	1	3	1	3	1	3	3	3	1	1	3	3	1	1	3	1	1	3	1	3	1	3	3	1	1
avgbs_cluster_39652.1	chr1A	255823380	1	3	3	3	1	1	3	1	1	3	1	3	3	1	3	3	3	3	1	3	1	1	1	3	1	3	1	3	3	3	1	1	3	3	1	1	3	1	1	3	1	3	1	3	3	1	1
avgbs2_31781.1	chr1A	256271748	0	0	3	0	0	1	0	1	1	3	1	3	3	0	3	3	3	0	1	3	0	0	1	3	1	3	1	3	3	3	0	1	0	0	1	0	3	1	1	0	0	0	0	3	0	0	1
avgbs2_47791.1	chr1A	256392362	1	3	2	3	1	1	3	1	1	3	1	3	3	1	3	3	3	3	1	3	1	1	1	3	1	3	1	3	3	3	1	1	3	3	1	1	3	1	1	3	1	3	1	3	3	1	1
avgbs_105597.1	chr1A	258561074	1	3	3	3	1	0	3	1	0	3	1	3	3	1	3	3	3	3	1	3	1	0	0	3	1	3	1	0	0	3	1	1	3	3	1	1	3	0	1	0	1	3	0	3	0	1	0
avgbs_cluster_20652.1	chr1A	298475877	1	3	1	3	1	0	0	0	0	3	1	3	3	0	3	3	0	3	1	3	1	3	0	0	1	0	1	3	0	3	0	1	3	3	1	0	0	0	1	0	0	3	1	3	3	1	1
avgbs_cluster_4959.1	chr1A	299065180	0	3	1	3	0	3	3	0	1	3	1	3	0	3	3	3	3	3	0	3	1	3	1	3	0	0	1	3	1	3	1	0	3	3	1	0	3	1	0	3	0	3	0	0	3	0	1
avgbs_113363.1	chr1A	299773274	1	3	1	3	1	3	3	1	1	2	1	3	3	3	3	3	3	3	1	3	1	3	1	3	1	3	1	3	1	3	1	1	3	3	1	1	3	1	1	3	1	3	1	3	3	1	1
avgbs_124274.1	chr1A	300557059	1	0	1	3	1	0	3	0	1	3	1	3	3	3	3	3	3	3	0	0	1	3	1	3	1	3	1	3	1	2	1	1	3	3	1	1	3	1	1	3	1	3	1	3	3	1	1
avgbs_cluster_33944.1	chr1A	300940748	0	3	1	3	1	3	3	1	0	0	1	3	0	3	3	0	0	3	0	3	1	3	1	0	1	3	1	0	1	2	0	1	3	3	0	1	3	0	1	0	1	3	1	0	3	0	1
avgbs_cluster_16213.1	chr1A	301158632	1	3	1	3	1	3	0	1	1	3	1	3	3	3	3	3	3	3	1	3	1	3	1	3	1	3	1	3	1	2	1	1	3	3	1	1	3	1	1	0	1	3	1	3	3	1	1
avgbs_15364.1	chr1A	301819196	1	3	1	3	0	0	3	1	0	2	1	3	3	0	3	3	3	3	1	3	0	3	0	3	1	0	0	0	0	3	0	1	0	0	0	0	3	1	0	3	0	3	0	0	3	1	1
avgbs_cluster_19808.1	chr1A	302249367	1	0	0	3	0	3	3	1	0	3	0	3	3	3	0	0	3	3	0	0	0	3	1	0	1	3	0	0	1	3	1	1	0	3	1	1	3	1	1	3	0	3	0	3	3	0	0
avgbs_cluster_13827.1	chr1A	302486054	1	0	1	0	1	3	0	1	0	1	1	0	3	3	3	3	0	0	1	0	1	3	1	3	1	3	0	0	1	2	1	1	0	0	1	1	3	1	1	3	0	0	0	3	3	1	1
avgbs_cluster_37093.1	chr1A	302606128	0	3	0	0	1	3	0	1	0	0	0	3	3	3	0	0	0	3	1	3	1	3	0	3	1	0	1	3	0	0	0	1	0	0	1	1	3	1	1	3	1	3	1	0	3	1	0
avgbs_89724.1	chr1A	304151273	1	3	1	3	1	3	0	2	1	2	1	3	3	3	3	3	3	3	1	3	1	3	1	3	0	0	1	3	1	3	1	1	3	0	0	1	3	1	1	3	1	0	1	3	3	1	1
avgbs_cluster_6633.1	chr1A	307706222	1	0	1	3	1	0	3	1	1	1	1	3	3	0	3	3	3	3	1	3	1	0	1	3	1	0	1	1	1	1	1	1	3	0	1	1	3	1	1	0	1	3	1	3	0	1	1
avgbs_53044.1	chr1A	307708342	1	3	1	3	1	3	2	1	1	2	1	3	3	3	3	3	3	3	2	3	1	3	1	3	1	3	1	1	2	2	1	1	3	3	1	1	3	1	1	3	1	3	1	3	3	1	1
avgbs_cluster_30993.1	chr1A	311986093	0	3	1	3	3	3	3	3	0	1	1	3	3	3	3	3	3	3	0	3	2	3	3	0	0	3	3	1	0	0	2	1	0	0	1	0	0	1	1	3	1	0	0	0	0	0	0
avgbs_cluster_32983.1	chr1A	314563532	1	3	1	0	0	3	0	1	0	0	1	0	0	3	3	0	3	0	0	3	1	3	1	3	0	0	0	1	0	0	1	0	3	0	0	1	3	0	1	0	1	3	1	0	0	1	1
avgbs_cluster_31266.1	chr1A	315421561	1	3	1	3	0	3	3	1	1	0	1	3	3	3	3	3	3	0	0	0	0	0	1	3	1	0	1	1	0	3	0	0	0	3	1	1	0	0	1	0	1	0	1	3	3	1	1
avgbs_cluster_12454.1	chr1A	316701193	1	3	1	3	1	3	3	1	1	1	1	3	3	3	3	3	3	3	1	3	1	3	1	3	1	3	1	1	1	2	1	3	3	3	1	1	3	1	1	3	1	3	1	3	3	1	1
avgbs_cluster_2031.1	chr1A	317040198	1	3	0	3	1	3	3	1	1	1	1	3	3	3	0	3	3	3	0	3	1	3	1	3	1	3	1	1	0	3	1	3	3	3	1	1	3	1	1	3	1	3	0	3	3	1	1
avgbs_cluster_43379.1	chr1A	318414696	0	3	1	3	1	3	3	1	1	1	1	3	3	3	3	3	3	3	0	3	1	3	1	3	1	3	1	1	1	2	1	3	3	3	1	1	3	1	1	3	1	3	1	3	3	1	1
avgbs_cluster_34825.1	chr1A	319479878	1	3	1	3	1	3	3	1	1	1	1	3	3	3	3	3	3	3	1	3	1	3	1	3	1	3	1	1	1	2	1	3	3	3	1	1	3	1	1	3	1	3	1	3	3	1	1
avgbs_cluster_42872.1	chr1A	319715292	1	3	1	3	1	3	3	1	1	1	1	3	3	3	3	3	3	3	1	3	1	3	1	3	1	3	1	1	1	3	1	3	3	3	1	1	3	1	1	3	1	3	1	3	3	1	1
avgbs2_177863.1	chr1A	320804036	1	3	1	3	1	3	3	1	1	1	1	3	3	3	3	3	3	3	1	3	1	3	1	3	1	3	1	1	1	2	1	3	3	3	1	1	3	1	1	3	1	3	1	3	3	1	1
avgbs_cluster_37666.1	chr1A	321020164	1	3	1	0	0	0	0	0	1	0	1	0	0	3	3	3	3	0	0	3	1	0	1	0	1	0	1	1	1	2	1	3	0	0	0	0	0	1	0	3	0	0	1	3	3	0	0
avgbs_cluster_9199.1	chr1A	321539759	1	3	1	3	1	3	3	1	1	1	0	1	3	3	3	3	3	3	1	3	1	3	1	3	1	3	1	1	1	2	2	3	0	3	1	1	3	1	1	3	1	3	1	3	3	1	1
avgbs_12549.1	chr1A	321781843	1	3	1	3	1	1	3	1	1	1	1	1	3	0	3	3	3	3	1	3	1	3	1	3	1	3	1	1	1	3	1	3	3	3	1	1	3	1	1	3	1	3	1	3	3	1	1
avgbs_89984.1	chr1A	321816132	0	3	1	3	0	0	3	1	0	1	1	1	0	3	0	3	3	3	0	0	1	0	0	3	1	3	0	1	1	0	1	0	3	0	0	0	0	0	1	0	0	3	1	3	3	1	1
avgbs_39927.1	chr1A	332825603	0	0	1	3	1	3	3	1	1	3	1	1	3	3	0	0	1	3	1	3	1	3	0	3	1	3	1	1	1	2	1	3	3	3	0	0	3	1	1	0	1	3	3	3	3	0	1
avgbs_9879.1	chr1A	354040784	3	3	0	1	3	3	0	3	0	3	1	3	3	3	1	1	1	1	3	3	3	0	3	3	0	3	0	3	1	0	0	3	1	3	1	3	0	0	3	3	1	1	1	1	1	0	3
avgbs_cluster_38077.1	chr1A	359963613	0	3	1	3	1	3	1	0	1	1	2	1	3	3	3	0	1	3	3	1	1	2	3	3	3	3	1	1	1	3	1	3	3	3	3	3	1	0	1	1	3	3	0	0	3	0	1
avgbs_cluster_22723.1	chr1A	360954825	3	0	1	0	0	3	1	0	0	1	0	0	3	0	0	0	0	3	0	1	1	1	3	0	3	3	1	1	1	0	1	0	3	0	3	3	1	1	1	0	0	3	0	3	0	0	1
avgbs_cluster_36957.1	chr1A	362393102	0	3	0	0	1	3	1	1	1	1	2	1	3	3	3	1	1	3	3	1	1	3	0	0	0	0	0	1	1	0	0	0	0	0	3	3	1	1	1	0	0	0	3	3	0	1	1
avgbs_cluster_5145.1	chr1A	362541353	3	3	1	3	1	3	1	1	1	1	2	1	3	3	3	1	1	3	3	1	1	2	3	3	2	3	1	2	1	3	1	3	3	3	3	3	1	1	1	1	3	3	3	3	3	1	1
avgbs_cluster_30279.1	chr1A	362981391	0	3	1	3	1	0	0	0	1	1	2	1	3	3	3	1	1	3	3	1	1	3	3	3	0	3	0	1	1	3	1	3	3	3	3	3	1	1	1	1	3	3	3	3	3	1	1
avgbs2_131509.1	chr1A	363280805	3	3	1	3	1	3	1	1	1	1	1	1	3	3	0	1	1	3	3	1	1	3	3	3	3	3	1	1	1	3	1	3	3	3	3	3	1	1	1	1	3	3	3	3	3	1	1
avgbs2_116986.2	chr1A	363289888	3	3	1	3	1	0	1	0	0	1	2	1	3	3	0	0	1	0	3	1	0	1	0	3	0	3	0	2	0	3	0	3	3	3	3	3	1	0	1	1	3	0	0	3	3	0	0
avgbs_6K_9578.1	chr1A	363607990	3	3	1	3	1	3	1	1	1	1	3	1	0	3	3	1	1	3	3	1	1	3	3	3	3	3	1	2	1	3	1	1	3	3	3	3	1	1	1	1	3	3	3	3	3	1	1
avgbs_cluster_38890.1	chr1A	363990045	3	3	1	3	1	0	0	0	0	1	0	0	3	3	3	0	0	3	3	1	0	0	3	3	0	3	1	2	1	3	0	0	0	0	0	3	1	1	1	1	0	0	3	3	3	0	0
avgbs_6K_88528.1	chr1A	364141574	0	3	0	3	1	3	1	1	0	1	3	1	3	0	3	0	0	0	3	0	0	3	3	0	3	3	1	2	1	0	1	3	0	3	0	3	1	1	1	1	3	0	0	3	3	1	1
avgbs_cluster_4364.1	chr1A	364258501	3	3	1	3	1	3	1	1	1	1	2	1	3	3	3	1	1	3	3	1	1	3	3	3	3	3	1	2	1	3	1	3	3	3	3	3	1	1	1	1	3	3	3	3	3	1	1
avgbs2_195076.3	chr1A	364306950	3	0	0	0	1	3	0	0	0	0	3	1	3	3	3	1	0	3	0	1	1	0	0	3	0	0	0	1	1	3	1	3	3	0	0	0	1	0	1	0	3	3	0	3	0	0	1
avgbs_11523.1	chr1A	364319178	0	0	0	0	1	0	1	0	1	0	1	1	3	3	3	0	1	3	3	0	0	3	3	0	0	3	1	0	1	3	0	3	3	3	3	0	1	1	1	0	3	3	3	3	3	1	1
avgbs2_142983.3	chr1A	364332132	3	3	1	3	1	3	1	1	1	1	2	1	3	3	3	1	1	3	3	1	1	2	3	3	3	3	1	1	1	3	1	3	3	3	3	3	1	1	1	1	0	3	3	3	0	1	1
avgbs2_89891.1	chr1A	364332612	3	3	1	3	1	3	1	1	1	1	2	1	3	3	3	1	1	3	3	1	1	2	3	3	3	3	1	2	1	3	1	3	3	3	3	3	1	1	1	1	3	3	3	3	3	1	1
avgbs_cluster_26198.1	chr1A	364407251	3	3	1	3	0	0	1	1	1	1	0	0	0	0	0	0	0	3	0	0	0	3	3	3	3	3	1	0	1	3	0	3	3	3	3	0	0	0	0	1	3	3	0	0	3	0	1
avgbs_9121.1	chr1A	364509641	3	3	1	3	1	3	1	1	1	1	2	1	3	3	3	1	1	3	0	1	0	2	3	3	3	3	1	2	1	3	1	3	3	3	3	3	1	1	1	1	3	3	3	3	3	1	1
avgbs_cluster_16829.1	chr1A	364579576	0	3	1	3	1	3	1	1	0	0	1	0	3	3	0	1	1	3	3	0	1	3	0	3	3	3	1	2	0	0	1	3	0	3	3	3	1	0	1	1	3	3	0	0	3	1	0
avgbs2_153996.1	chr1A	365227020	3	3	1	3	1	0	0	1	1	1	1	1	3	3	3	0	1	3	3	1	1	2	0	3	3	0	0	1	1	3	1	3	3	3	3	3	1	1	1	1	3	3	3	3	3	1	0
avgbs_90899.1	chr1A	367776180	3	3	1	3	1	3	1	1	1	1	2	1	3	3	3	1	1	3	3	1	1	2	3	0	3	3	1	2	1	3	1	3	3	3	3	3	1	1	1	1	3	3	3	3	3	1	1
avgbs_31948.1	chr1A	367903322	0	3	1	3	0	3	1	1	1	1	2	1	3	0	3	0	0	3	0	0	1	3	3	3	3	0	1	2	0	3	0	3	3	0	0	3	1	0	1	1	0	3	3	3	3	1	1
avgbs_92450.1	chr1A	368075932	3	3	1	3	1	3	1	1	1	1	2	1	3	3	3	1	1	3	3	1	1	2	3	3	3	3	1	2	0	3	1	3	3	3	3	3	1	1	1	1	3	3	3	3	3	1	1
avgbs_cluster_34138.1	chr1A	368675867	3	3	1	3	1	3	1	1	1	1	1	1	3	0	3	1	1	3	3	0	1	2	3	3	0	3	1	1	1	0	1	3	3	3	0	3	1	1	1	1	3	0	3	3	3	1	0
avgbs_cluster_34168.1	chr1A	369053873	0	3	1	3	1	3	1	1	1	1	2	1	3	0	3	1	1	3	0	1	1	1	3	3	3	3	1	0	1	3	1	3	3	3	3	3	1	1	1	1	0	3	3	3	3	1	1
avgbs_cluster_3884.1	chr1A	369658858	0	0	1	0	1	0	1	1	0	1	0	1	3	3	3	0	0	0	0	1	0	0	0	0	3	0	1	2	1	3	0	0	3	3	3	0	1	0	0	0	3	0	3	3	3	1	0
avgbs_cluster_44879.1	chr1A	369764218	3	3	1	3	1	3	1	1	1	1	3	1	3	3	3	1	1	3	3	1	1	2	3	3	3	3	1	2	1	3	1	3	3	3	2	3	1	1	1	1	3	3	3	3	3	1	1
avgbs_cluster_9027.1	chr1A	370077206	3	3	1	3	1	3	1	1	1	1	2	1	3	3	3	1	1	3	3	1	1	1	0	3	3	3	1	1	1	3	1	3	0	3	3	3	1	1	1	1	3	3	3	3	3	1	1
avgbs_13795.1	chr1A	370274508	0	3	1	3	1	3	0	0	1	0	3	1	3	0	3	1	1	3	3	1	1	0	3	3	3	3	1	0	0	3	0	3	3	0	3	0	1	1	1	1	3	3	3	3	3	1	0
avgbs_307845.1	chr1A	370509387	3	3	1	3	1	3	1	1	1	1	2	1	3	3	3	1	1	3	3	1	1	2	3	3	3	3	1	2	1	3	1	3	3	3	3	3	1	1	1	1	3	3	3	3	3	1	1
avgbs_5598.1	chr1A	371802916	0	3	1	3	1	3	1	0	0	1	3	0	3	3	3	0	1	3	3	1	1	3	3	3	3	3	1	3	1	3	0	3	3	3	3	3	2	0	0	1	3	3	3	0	3	1	1
avgbs_36228.1	chr1A	372135675	3	3	1	3	1	3	1	1	1	1	2	1	3	3	3	1	1	3	3	1	1	3	3	3	3	3	1	2	1	3	1	3	3	3	3	3	1	1	1	1	3	3	3	3	3	1	1
avgbs_245602.1	chr1A	372475586	3	3	1	3	1	3	1	1	1	1	2	1	3	3	3	1	1	3	3	1	1	2	3	3	3	3	1	2	1	3	1	3	3	3	3	3	1	1	1	1	3	3	3	3	3	1	1
avgbs_102520.1	chr1A	372973505	3	3	1	0	1	3	1	0	1	1	3	1	0	0	0	1	1	0	3	1	0	3	0	3	0	3	0	0	1	3	0	3	0	3	3	3	1	0	1	1	3	0	3	3	0	0	1
avgbs_424019.1	chr1A	373621324	3	3	0	3	1	0	1	0	0	1	2	1	3	3	0	1	0	3	0	1	1	1	0	3	3	0	0	1	1	3	1	3	0	0	3	0	1	1	1	1	3	3	3	3	3	1	0
avgbs_119247.1	chr1A	374905754	3	3	1	3	1	0	1	1	1	1	2	1	3	3	3	1	1	3	3	1	1	3	3	3	3	3	1	2	1	3	1	0	3	3	3	0	1	0	1	1	3	3	0	3	3	1	1
avgbs_cluster_44610.1	chr1A	375456040	3	3	1	3	1	3	1	1	1	1	2	1	3	3	3	1	1	3	3	1	1	2	3	3	3	3	1	2	2	3	1	3	3	3	3	3	1	1	1	1	3	3	3	3	3	1	1
avgbs2_41287.1	chr1A	375676464	3	3	1	3	1	3	1	1	1	1	2	1	3	3	3	1	1	3	3	1	1	2	3	3	3	3	1	2	1	3	1	3	3	3	3	3	1	1	1	1	3	3	3	3	3	1	1
avgbs_75157.1	chr1A	376039864	3	3	0	3	0	3	0	1	0	1	2	1	3	3	3	1	1	3	3	1	1	0	3	3	3	3	0	1	0	3	1	0	3	3	0	3	1	1	0	1	3	0	3	0	3	1	0
avgbs2_90643.2	chr1A	376278004	3	3	1	3	0	3	1	0	1	0	3	1	3	3	3	0	0	3	3	1	1	2	3	3	3	3	1	3	1	3	1	3	3	3	3	3	1	0	0	0	3	3	3	3	3	1	1
avgbs_cluster_2345.1	chr1A	376371654	3	3	1	3	1	3	1	1	0	1	1	1	3	3	3	0	1	3	3	1	1	2	3	3	3	3	1	1	0	3	0	3	3	3	0	3	0	1	1	1	3	3	0	0	3	0	1
avgbs_cluster_44723.1	chr1A	376424878	3	3	1	3	1	3	1	1	1	1	2	1	3	3	3	1	1	3	3	1	1	2	3	3	3	3	1	2	1	3	1	3	3	3	3	3	1	1	1	1	3	3	3	3	3	1	1
avgbs2_125897.1	chr1A	376432208	3	3	1	3	1	3	1	1	1	1	2	1	3	3	3	1	1	3	3	1	1	2	3	0	3	3	1	2	1	3	1	3	3	3	3	3	1	1	1	1	3	3	3	3	3	1	1
avgbs_cluster_32784.1	chr1A	376507824	3	0	1	3	1	3	1	1	1	1	2	1	3	3	3	1	0	3	3	1	1	2	3	3	0	3	1	1	1	3	1	3	3	3	3	3	1	1	1	1	3	3	3	3	3	1	1
avgbs_cluster_30756.1	chr1A	376819386	3	3	1	3	1	3	1	1	1	1	2	1	3	3	3	1	1	3	3	1	1	2	3	3	3	3	1	2	1	3	1	3	3	3	3	3	1	1	1	1	3	3	3	3	3	1	1
avgbs_cluster_11210.1	chr1A	377300257	3	3	1	3	1	3	1	1	1	1	2	1	3	3	3	1	1	3	3	1	1	2	3	3	3	3	1	2	1	3	1	3	3	3	3	3	1	1	1	1	3	3	3	3	3	1	1
avgbs_41128.1	chr1A	377551287	3	3	1	3	1	3	1	1	1	1	2	1	3	3	3	1	1	3	3	1	1	2	3	3	3	3	1	1	0	3	1	3	3	3	3	3	1	1	1	1	3	3	3	3	3	1	1
avgbs_19836.1	chr1A	377552857	3	3	1	0	1	3	0	1	0	0	0	0	3	3	0	0	0	3	0	0	0	0	3	3	3	0	0	0	1	3	0	0	0	3	3	3	1	1	1	0	0	3	3	3	3	0	1
avgbs_85587.1	chr1A	377687007	3	1	1	1	1	3	3	3	3	3	1	3	2	1	1	1	1	1	3	3	3	1	3	3	1	3	1	3	1	1	1	3	1	1	3	3	3	3	3	3	1	1	1	1	1	1	1
avgbs_cluster_4216.1	chr1A	377783818	0	3	1	3	1	0	1	0	1	1	2	1	3	0	3	1	1	0	3	1	0	1	3	3	0	3	0	1	0	0	1	3	3	0	0	0	1	0	0	1	0	3	3	0	3	1	0
avgbs_cluster_36724.1	chr1A	377832992	3	3	1	3	1	3	1	1	1	1	2	1	3	3	3	1	1	3	3	1	1	3	3	3	3	3	1	2	1	3	1	3	3	3	3	3	1	1	1	1	3	3	3	3	3	1	1
avgbs_cluster_24626.1	chr1A	378313575	3	3	1	3	1	3	1	0	1	1	2	0	3	3	3	1	1	3	0	1	1	0	3	3	0	3	1	2	1	3	1	3	0	3	3	3	0	1	1	1	3	3	3	0	3	1	1
avgbs2_97218.2	chr1A	378778001	3	3	1	3	1	0	1	1	1	1	1	1	3	0	3	1	1	0	3	1	1	3	3	3	3	3	1	1	1	3	1	3	3	0	3	0	1	1	1	1	0	3	3	3	3	1	1
avgbs_97875.1	chr1A	378929456	3	3	1	3	0	3	1	0	1	1	2	1	3	3	3	1	1	3	3	1	1	3	3	3	3	3	1	1	1	3	1	3	3	3	3	3	1	0	1	1	3	3	0	3	3	0	1
avgbs2_20316.1	chr1A	379247425	0	3	1	3	1	3	1	0	1	1	2	1	0	3	3	1	1	3	3	1	0	3	3	0	3	3	1	1	1	3	1	0	0	0	3	3	0	1	0	1	3	3	0	3	3	1	0
avgbs2_10640.2	chr1A	379247485	0	0	1	3	1	3	1	0	1	1	2	1	3	3	3	0	0	3	0	0	0	0	3	0	3	3	0	1	1	3	1	3	0	3	3	3	1	1	1	1	3	0	3	3	0	1	1
avgbs_51697.1	chr1A	379787918	3	3	1	3	0	0	1	1	1	1	1	1	3	3	0	1	1	3	3	1	1	2	3	0	3	3	1	1	1	3	1	3	3	3	3	3	1	1	1	1	3	3	0	3	0	1	1
avgbs2_45058.1	chr1A	379955344	3	3	1	3	1	3	1	1	1	1	2	1	3	3	3	1	1	3	3	1	1	2	3	3	3	3	1	2	1	3	1	3	3	3	3	3	1	1	1	1	3	3	3	3	3	1	1
avgbs2_112489.1	chr1A	380950742	0	3	1	0	0	3	1	0	1	0	3	1	0	0	3	1	1	3	0	1	1	3	3	3	3	3	0	2	1	3	1	3	3	3	3	0	1	0	1	1	3	3	0	0	0	0	0
avgbs_cluster_33727.1	chr1A	381531480	3	3	1	3	1	3	1	1	0	1	2	1	0	3	3	0	1	3	3	1	1	3	3	3	3	3	0	1	1	3	1	3	3	3	3	3	1	1	1	1	3	3	0	3	3	0	1
avgbs_76085.1	chr1A	381682796	3	3	1	3	1	3	1	1	1	1	2	1	3	3	3	1	1	3	3	1	1	2	3	3	3	3	1	2	1	3	1	3	3	3	3	3	1	1	1	1	3	3	3	3	3	1	1
avgbs_cluster_40795.1	chr1A	381701564	0	0	1	3	1	3	0	1	1	1	2	1	3	3	3	1	1	3	3	1	1	2	3	3	3	3	1	2	1	3	1	3	3	3	3	3	1	1	1	1	3	3	3	3	3	1	1
avgbs_cluster_26394.1	chr1A	381713703	3	3	1	3	1	3	1	1	1	0	3	0	3	3	3	1	1	3	0	1	1	2	3	3	0	3	1	1	0	0	0	3	0	3	3	0	1	1	0	1	3	3	3	3	3	0	0
avgbs_245387.1	chr1A	382632165	0	3	0	3	0	0	0	0	0	0	1	1	3	0	3	1	0	3	3	1	1	0	0	3	0	0	1	1	1	3	1	3	3	3	0	0	0	1	0	0	0	0	3	0	3	0	1
avgbs_225097.1	chr1A	382681336	3	3	1	3	1	0	1	1	1	1	1	1	3	3	3	1	1	3	3	1	1	3	3	3	3	3	1	2	1	3	1	3	3	3	3	3	1	1	1	1	3	3	3	3	3	1	1
avgbs2_30459.1	chr1A	385237112	3	3	1	3	1	3	1	1	1	1	2	1	3	3	3	1	1	3	3	1	0	3	3	3	0	3	0	2	1	0	1	3	3	0	3	3	0	1	1	1	3	3	3	0	3	0	1
avgbs_4742.1	chr1A	385252157	3	3	1	3	1	3	0	1	0	1	0	1	0	0	0	1	0	3	0	1	1	1	3	3	3	3	1	2	1	3	1	3	3	0	3	0	1	0	1	1	3	0	3	3	3	1	1
avgbs_77327.1	chr1A	385757898	3	3	1	0	1	3	0	1	1	0	3	1	0	0	3	1	0	3	0	1	1	0	3	3	0	3	0	3	1	0	0	0	3	3	0	3	1	0	1	0	3	3	3	3	0	0	1
avgbs_cluster_27476.1	chr1A	386846902	3	3	1	3	1	3	1	1	1	1	2	1	3	3	3	1	1	3	3	1	1	2	3	3	3	3	1	2	1	3	1	3	3	3	3	3	1	1	1	1	3	3	3	3	3	1	1
avgbs_cluster_32147.1	chr1A	386972464	3	3	1	3	1	3	1	1	1	1	2	1	3	3	3	1	1	3	3	1	1	2	3	3	3	3	1	2	1	3	1	3	3	3	3	3	1	1	1	1	3	3	3	3	3	1	1
avgbs_cluster_29707.2	chr1A	387100076	3	3	1	0	1	3	1	1	1	0	2	0	3	0	0	1	0	3	3	1	1	3	0	3	0	3	1	0	1	3	1	3	0	0	0	0	0	1	1	1	3	3	3	3	3	1	1
avgbs2_71424.1	chr1A	388531784	0	3	1	3	0	3	1	1	0	1	2	1	3	0	3	1	1	3	3	1	1	1	3	3	3	3	0	0	1	3	0	3	3	3	3	3	1	1	0	1	0	3	3	3	3	1	1
avgbs_cluster_43301.1	chr1A	389245602	3	3	1	3	1	3	1	1	1	1	2	1	0	3	3	1	1	3	3	1	1	2	3	3	3	3	1	2	1	3	1	3	3	3	3	3	1	1	1	1	3	3	3	3	3	1	1
avgbs_cluster_9994.1	chr1A	389507762	3	3	1	3	1	3	1	1	1	1	3	1	3	0	3	1	1	3	3	1	1	2	3	3	3	3	1	1	1	3	1	3	3	3	3	3	1	1	1	1	3	3	3	3	3	1	1
avgbs2_149364.1	chr1A	389510201	0	3	1	0	1	3	0	1	0	0	1	0	0	0	3	1	1	3	3	1	0	0	3	3	3	3	1	1	0	0	1	3	3	0	3	3	1	1	1	1	0	3	3	3	3	1	0
avgbs2_14025.1	chr1A	389691291	0	3	1	3	1	3	0	1	0	1	3	1	0	3	3	1	0	3	3	0	1	3	3	3	3	3	1	1	0	3	1	0	3	3	3	0	1	1	0	1	3	3	3	3	3	0	0
avgbs_224510.1	chr1A	389812780	3	3	1	3	1	3	1	1	1	1	2	1	3	3	3	1	1	3	3	1	1	2	3	3	3	3	1	2	1	2	1	3	3	3	3	3	1	1	1	1	3	3	3	3	3	1	1
avgbs_223315.1	chr1A	389994925	3	3	1	3	1	3	1	1	1	1	2	1	3	3	3	1	1	3	3	1	1	3	3	3	3	3	1	2	1	3	1	3	3	3	3	3	1	1	1	1	3	3	3	3	3	1	1
avgbs_cluster_27777.1	chr1A	390290802	3	3	1	3	1	3	1	1	1	1	2	0	3	3	3	1	1	3	3	1	1	3	3	3	3	3	0	1	1	3	1	3	3	3	3	3	1	1	1	1	3	3	3	3	3	1	1
avgbs2_197273.1	chr1A	392000873	3	3	1	0	1	3	1	1	1	1	2	1	3	0	3	0	1	3	0	1	1	3	0	0	3	3	0	2	1	0	0	3	3	3	3	3	1	1	1	1	3	3	3	3	3	1	1
avgbs_cluster_7643.1	chr1A	392200700	3	3	1	3	1	3	1	1	1	1	3	1	3	3	3	1	1	3	3	1	1	3	3	3	3	3	0	1	1	3	1	3	3	3	3	3	1	1	1	1	3	3	3	3	3	0	1
avgbs_cluster_23712.1	chr1A	392270598	3	3	0	3	1	3	1	1	1	1	1	1	0	3	3	0	1	3	3	1	1	2	3	3	3	2	1	1	1	3	0	3	3	3	3	3	1	1	1	1	3	0	3	3	3	1	1
avgbs2_89075.1	chr1A	392295735	3	3	0	3	0	3	1	1	1	1	1	1	0	3	3	1	1	3	3	1	1	2	3	3	3	3	1	2	1	3	1	3	3	0	3	0	1	1	1	1	3	3	3	3	3	1	1
avgbs_cluster_35417.1	chr1A	393064032	3	3	1	3	1	3	0	1	1	1	2	1	3	3	3	0	1	3	0	1	1	2	0	0	3	3	1	1	1	3	1	3	3	3	3	3	1	1	1	1	3	0	3	3	3	1	1
avgbs_cluster_4864.1	chr1A	393090779	0	3	1	0	1	0	0	1	1	1	2	1	0	3	3	1	1	0	0	1	1	1	0	3	0	0	0	1	1	3	1	0	0	3	3	3	1	1	0	0	3	0	0	3	0	1	0
avgbs2_154730.1	chr1A	394297115	3	3	1	3	1	3	1	1	1	1	2	1	3	3	3	1	1	3	3	1	1	2	3	3	3	3	1	2	1	3	1	3	3	3	3	3	1	1	1	1	3	3	3	3	3	1	1
avgbs2_180754.1	chr1A	395030165	3	0	1	3	1	3	0	1	1	0	2	1	3	0	3	1	0	3	3	1	1	3	0	0	0	0	1	1	1	3	1	3	0	3	3	0	0	1	1	1	0	3	0	0	0	1	1
avgbs2_119165.1	chr1A	395235026	0	0	1	3	1	3	1	1	1	1	1	1	0	0	3	1	1	3	0	1	1	3	3	0	3	0	1	1	1	3	1	0	0	3	0	0	1	1	1	1	0	3	0	3	3	1	1
avgbs_cluster_31897.1	chr1A	395405556	3	3	1	3	1	3	1	1	1	1	2	1	3	3	3	1	1	3	3	1	1	2	3	3	3	3	1	2	1	3	1	3	3	3	3	3	1	1	1	1	3	3	3	3	3	1	1
avgbs2_130708.1	chr1A	396244326	0	3	0	3	0	3	0	1	0	1	3	0	0	3	0	0	1	0	3	1	0	0	3	0	3	0	1	0	1	3	0	3	3	0	3	3	1	0	0	0	0	3	3	3	3	0	1
avgbs2_18198.1	chr1A	396906492	3	3	1	3	1	3	1	1	0	1	2	1	0	3	3	1	1	3	3	1	1	0	3	3	0	3	0	3	0	0	0	3	0	3	3	3	1	0	1	1	3	3	3	3	3	1	0
avgbs_37308.1	chr1A	397424503	3	3	1	3	1	3	1	0	1	1	3	1	3	3	3	1	1	3	3	1	1	3	3	3	3	3	0	1	1	3	1	3	3	3	3	0	0	0	1	1	3	3	3	3	3	1	1
avgbs_cluster_211.1	chr1A	397503284	0	3	1	0	0	3	1	1	1	1	2	1	0	3	3	1	1	3	0	1	1	3	3	0	0	3	1	0	1	3	0	0	3	3	0	3	1	1	1	0	3	0	0	3	0	0	1
avgbs_111777.1	chr1A	397975926	3	0	0	3	0	3	0	1	0	1	3	1	0	3	3	0	0	3	0	0	1	0	3	0	0	3	1	1	0	3	0	3	3	3	3	3	0	1	1	1	0	0	0	0	3	0	0
avgbs_87124.1	chr1A	397997856	0	3	1	0	1	3	1	1	1	1	1	1	3	3	3	1	1	0	3	1	1	2	3	3	0	0	1	1	1	0	1	3	3	0	3	3	1	1	1	1	0	0	3	3	3	1	1
avgbs_98917.1	chr1A	398513109	0	0	1	3	0	3	1	0	1	0	0	0	0	0	3	1	0	3	0	0	0	0	0	0	0	0	1	2	1	3	0	3	3	0	3	3	1	1	1	1	3	0	3	3	0	1	0
avgbs_118819.1	chr1A	398702584	3	3	0	3	1	3	1	1	1	0	3	0	0	3	0	0	1	3	3	1	1	3	3	3	0	3	0	0	1	0	1	0	3	0	0	0	0	1	1	0	0	0	0	0	3	1	0
avgbs2_138778.1	chr1A	399869655	3	3	1	3	1	3	1	1	1	1	2	1	3	3	3	1	1	3	3	1	1	2	3	3	3	3	1	2	1	3	1	3	3	3	3	3	1	1	1	1	3	3	3	3	3	1	1
avgbs_13252.1	chr1A	400346847	3	3	1	3	1	3	1	1	1	1	2	1	3	3	3	1	1	3	3	1	1	2	3	3	3	3	1	1	1	3	1	3	3	3	3	3	1	1	1	1	3	3	3	3	3	1	1
avgbs_111873.1	chr1A	400856302	3	3	1	3	1	3	0	0	1	1	3	0	3	3	3	1	0	3	3	0	0	0	3	3	3	0	1	1	0	3	1	3	3	0	0	3	0	1	0	1	3	0	0	3	0	0	1
avgbs_cluster_23677.1	chr1A	401261562	3	3	1	3	0	0	1	1	1	0	1	1	3	3	0	1	1	3	3	1	1	1	3	3	3	3	1	2	1	3	1	3	3	3	3	0	1	1	1	1	3	3	3	3	3	1	1
avgbs_45170.1	chr1A	401515269	3	3	1	3	0	3	1	1	0	1	3	0	3	3	3	1	1	3	0	1	1	0	3	0	3	3	1	0	0	3	0	3	0	3	3	0	1	0	0	1	0	3	3	0	0	0	1
avgbs_cluster_37708.1	chr1A	401567127	0	3	0	3	0	3	1	0	1	0	3	0	3	3	3	0	0	3	3	0	1	3	3	3	0	3	0	1	0	0	1	3	0	3	3	3	1	0	0	1	3	3	3	0	0	0	1
avgbs_cluster_24644.1	chr1A	401567578	3	3	1	3	1	3	1	1	1	1	2	1	3	3	3	1	1	3	3	1	1	2	3	3	3	3	1	2	1	3	1	3	0	3	3	3	1	1	1	1	3	3	3	3	3	1	1
avgbs_cluster_7276.1	chr1A	402139974	3	3	1	3	0	3	1	0	0	1	3	1	3	3	3	1	1	3	3	1	0	3	0	0	3	3	1	3	1	0	1	3	0	3	0	3	1	0	1	1	3	3	0	0	0	1	1
avgbs2_36592.1	chr1A	402152018	0	0	1	3	1	3	1	1	1	0	3	1	3	3	3	0	1	0	0	1	1	1	3	0	3	3	1	1	0	0	0	0	1	3	0	0	1	1	1	1	0	0	3	3	0	0	1
avgbs2_34871.1	chr1A	402881260	3	3	1	3	1	0	1	1	0	1	2	1	3	3	3	0	1	0	3	1	1	0	3	3	3	3	1	1	1	3	1	0	0	3	3	3	0	0	1	1	0	3	3	3	3	1	1
avgbs_cluster_28360.1	chr1A	404094279	3	3	1	3	1	0	1	1	1	1	0	1	3	3	3	1	1	3	3	1	1	2	3	3	3	3	1	1	1	0	0	3	3	0	3	3	0	1	1	1	3	3	0	3	3	1	1
avgbs_cluster_16087.1	chr1A	404213898	3	3	1	3	1	3	1	1	1	1	2	1	3	3	3	1	1	3	3	1	1	2	3	3	3	3	1	2	1	3	1	3	3	3	3	3	1	0	1	1	3	3	3	3	3	1	1
avgbs_cluster_24339.1	chr1A	404812531	0	3	1	3	1	3	1	1	1	1	2	1	3	3	0	1	1	0	3	1	1	3	3	3	3	3	0	3	1	3	1	3	3	3	3	3	1	1	1	1	3	3	3	3	3	1	1
avgbs_cluster_29916.1	chr1A	405450426	3	3	1	3	1	3	1	1	1	1	2	1	0	3	3	1	1	3	3	1	1	3	3	3	3	3	1	1	1	3	1	3	3	3	3	3	1	1	1	1	3	3	3	3	2	1	1
avgbs_cluster_30714.1	chr1A	405785913	3	3	1	3	1	3	1	1	1	1	2	1	2	3	2	1	1	3	3	1	2	2	3	3	3	3	1	1	1	3	1	3	3	3	3	3	1	1	1	1	3	3	3	3	3	1	1
avgbs_117177.1	chr1A	405832298	3	3	1	3	1	3	1	1	0	1	2	1	3	3	3	1	1	3	3	1	1	3	3	3	3	3	1	2	0	3	1	3	3	0	3	3	1	1	1	0	3	3	3	3	2	1	0
avgbs_cluster_14555.1	chr1A	406139148	3	3	1	3	1	3	1	1	1	1	2	1	3	3	3	1	1	3	3	1	1	2	3	3	3	3	1	2	1	3	1	3	3	3	3	3	1	1	1	1	3	3	3	3	3	1	1
avgbs_119036.1	chr1A	406176830	3	3	1	3	1	3	1	1	0	0	3	0	3	3	0	0	0	0	0	0	1	3	3	3	3	0	0	0	0	3	0	0	0	0	3	0	0	1	1	0	0	3	3	3	3	0	0
avgbs2_176313.1	chr1A	406430147	3	3	1	3	1	3	1	1	1	1	3	1	3	0	3	1	1	3	3	1	1	2	3	3	3	3	1	1	1	3	1	3	3	3	3	3	1	1	1	1	3	3	3	3	3	1	1
avgbs_cluster_31468.1	chr1A	406572587	3	3	1	3	1	3	1	0	0	1	2	1	3	3	3	0	1	3	3	1	1	1	3	3	3	3	1	3	1	3	0	3	3	3	3	3	1	0	1	1	3	3	3	3	3	0	1
avgbs_cluster_17183.1	chr1A	406733956	0	3	1	3	1	3	1	1	1	1	1	0	3	3	3	1	1	3	3	1	1	0	3	3	3	3	1	1	1	0	1	3	3	3	3	3	1	1	1	1	0	3	3	3	3	1	1
avgbs_cluster_11313.1	chr1A	406849554	3	3	1	3	1	3	1	1	1	1	3	1	3	3	3	1	1	3	3	1	1	2	3	3	3	3	1	2	1	3	0	0	3	3	3	3	1	1	1	1	3	3	3	3	3	1	1
avgbs2_67304.1	chr1A	407070347	3	3	1	3	1	3	1	1	0	1	3	1	3	3	3	0	1	0	3	0	1	3	3	3	3	3	1	2	1	3	1	3	3	3	3	3	1	1	1	1	0	3	3	3	3	0	1
avgbs_224970.1	chr1A	407843729	3	3	1	3	1	3	1	1	1	1	2	1	3	3	3	1	1	3	3	1	1	3	3	3	3	3	1	2	1	3	1	3	3	3	3	3	1	1	1	1	3	3	3	3	3	1	1
avgbs_cluster_34662.1	chr1A	408290525	3	3	1	3	1	3	1	1	1	1	2	1	3	3	3	1	1	3	3	1	1	2	3	3	3	3	1	2	1	3	1	3	3	3	3	3	1	1	1	1	3	3	3	3	3	1	1
avgbs_cluster_50773.1	chr1A	408813915	3	3	1	3	1	3	1	1	1	0	2	1	3	3	3	1	1	3	3	1	1	2	3	3	3	0	1	1	1	3	1	3	3	3	3	3	1	1	1	1	3	3	3	3	3	1	1
avgbs_61264.1	chr1A	408814125	3	3	1	3	1	3	1	1	1	1	2	1	3	3	3	1	1	3	3	1	1	3	3	3	3	3	1	2	1	3	1	3	3	3	3	3	1	1	1	1	3	3	3	3	3	1	1
avgbs_cluster_36036.1	chr1A	408814185	3	3	1	3	1	3	1	1	1	1	2	1	3	3	3	1	1	3	3	1	1	2	3	3	3	3	1	2	1	3	1	3	3	3	3	3	1	1	1	1	3	3	3	3	3	1	1
avgbs2_74479.1	chr1A	410226245	3	3	1	3	0	3	1	1	0	1	2	1	3	3	3	1	1	3	3	1	1	3	3	3	3	3	1	1	1	3	1	3	3	3	3	3	1	0	1	1	3	3	3	3	3	1	1
avgbs_cluster_20.1	chr1A	410234583	0	3	0	3	0	3	0	0	1	0	3	1	3	3	3	0	0	3	3	1	1	3	3	3	0	3	0	0	1	3	0	0	3	3	3	3	0	1	0	0	3	3	3	3	3	1	0
avgbs2_53658.1	chr1A	410360876	3	3	1	3	1	3	1	1	1	1	2	1	3	3	3	0	1	3	3	1	1	2	3	3	3	3	1	2	1	3	1	3	3	3	3	3	1	1	1	1	3	3	3	3	3	1	1
avgbs2_22121.1	chr1A	410423451	3	3	1	3	1	3	1	1	1	1	2	1	3	3	3	1	1	3	3	1	1	2	3	3	3	3	1	2	1	3	1	3	3	3	3	3	1	1	1	1	3	3	3	3	3	1	1
avgbs_cluster_18144.1	chr1A	411968981	0	0	1	3	1	3	0	0	1	0	0	1	3	3	0	0	1	0	0	0	1	3	3	3	0	3	0	0	0	3	1	0	3	0	0	3	1	1	1	1	0	3	3	3	0	1	0
avgbs2_73708.1	chr1A	412023118	3	3	1	3	1	3	1	1	1	1	2	1	3	3	3	1	1	3	3	1	1	2	3	3	3	3	1	2	1	3	1	3	3	3	3	3	1	1	1	1	3	3	3	3	3	1	1
avgbs_cluster_20966.1	chr1A	412092737	3	3	1	0	0	3	0	1	1	1	0	1	3	0	3	1	1	3	0	1	1	0	0	0	0	3	1	3	1	0	1	3	3	3	3	0	1	1	1	0	3	3	3	3	3	0	0
avgbs_cluster_26147.1	chr1A	412106243	3	3	1	3	1	3	1	1	1	0	1	0	0	3	3	1	1	3	0	0	0	3	3	0	3	3	1	2	1	0	1	0	3	0	3	0	0	1	1	0	3	3	3	3	3	1	1
avgbs_49929.1	chr1A	412211437	3	3	1	0	0	3	0	0	1	1	3	1	3	0	3	1	1	3	0	1	0	2	3	0	0	0	1	0	1	0	1	0	3	0	3	0	1	1	1	1	3	3	0	0	3	1	1
avgbs_37607.1	chr1A	412385245	3	0	1	3	1	0	1	0	1	1	0	1	3	3	3	0	1	3	3	0	0	0	3	3	3	3	1	0	1	3	1	3	3	3	3	3	1	0	1	0	0	3	3	3	0	1	1
avgbs2_91402.2	chr1A	412491008	3	3	1	3	2	3	1	1	1	1	2	1	3	3	3	1	1	3	3	1	1	2	3	3	3	3	1	2	1	3	1	3	3	3	3	3	1	1	1	1	3	3	3	3	3	1	1
avgbs_cluster_33074.1	chr1A	413149721	0	0	1	3	1	0	1	0	1	0	2	1	0	0	0	1	1	0	0	1	1	0	0	0	3	3	1	1	1	3	1	3	3	0	3	3	1	1	1	1	0	3	0	0	3	1	1
avgbs_cluster_43295.1	chr1A	413685099	3	3	1	3	1	3	0	1	1	1	2	1	3	3	3	1	0	3	3	1	1	3	3	3	3	3	1	2	1	3	1	3	3	3	3	3	1	1	1	0	3	3	3	3	3	1	1
avgbs_cluster_53584.1	chr1A	413796952	0	3	1	0	0	3	1	1	1	1	1	1	0	0	3	0	0	3	3	0	1	3	3	3	3	3	1	1	1	0	1	0	3	0	0	0	1	1	1	1	0	3	0	0	3	1	0
avgbs_cluster_34954.1	chr1A	414400881	3	3	1	3	1	3	1	3	1	1	3	1	3	3	3	1	1	3	3	1	1	2	3	3	3	3	1	3	1	3	1	3	3	3	3	3	1	1	1	1	3	3	3	3	3	1	1
avgbs_224595.1	chr1A	414783569	3	3	1	3	1	3	1	1	1	1	3	1	3	3	3	0	1	3	3	1	1	2	3	3	3	3	1	2	1	3	1	3	3	3	3	3	1	1	1	1	3	3	3	3	3	1	1
avgbs_cluster_5427.1	chr1A	415598778	3	3	1	3	1	3	1	0	0	0	1	2	0	3	3	0	0	3	3	1	1	0	3	3	0	0	0	2	1	3	0	0	3	0	3	3	0	1	1	0	0	3	0	0	3	1	0
avgbs_3069.1	chr1A	415898861	0	3	0	3	1	0	1	0	0	0	3	0	3	3	3	0	0	0	0	1	0	0	3	3	0	3	1	2	1	3	0	0	3	0	3	3	1	0	1	1	3	3	3	3	0	1	0
avgbs_cluster_14178.1	chr1A	415974024	3	3	0	3	0	3	0	1	1	0	0	0	0	3	3	1	0	0	3	1	1	3	3	3	3	0	0	1	1	3	1	3	0	0	0	0	1	1	1	0	3	3	3	3	0	0	1
avgbs2_177104.1	chr1A	416247851	3	3	1	3	1	3	1	1	1	1	2	1	3	3	3	1	1	3	3	1	1	3	3	3	3	3	1	1	1	3	0	3	3	3	3	3	1	1	1	1	3	3	3	3	3	1	0
avgbs_cluster_33194.1	chr1A	416637895	3	3	1	3	1	3	1	1	1	1	1	1	3	3	3	1	1	3	3	1	1	3	3	3	0	3	1	2	0	3	1	3	3	3	3	3	1	1	1	1	0	0	3	3	3	1	1
avgbs_cluster_6360.1	chr1A	416774350	3	3	1	3	1	3	1	0	1	1	2	0	3	3	3	1	1	3	3	1	1	3	0	3	0	0	0	2	1	3	1	3	0	3	3	3	1	1	1	1	3	0	3	0	3	1	1
avgbs_cluster_5352.2	chr1A	417892312	0	3	1	3	1	3	1	1	1	1	3	1	3	0	3	1	1	3	3	1	1	2	3	3	3	3	1	2	1	3	1	3	3	3	3	3	1	1	1	1	3	3	3	3	3	1	1
avgbs_cluster_5353.1	chr1A	418352696	3	3	1	3	1	3	1	1	1	1	2	1	3	3	3	1	1	3	3	1	1	2	3	3	3	3	1	2	1	3	1	3	3	3	3	3	1	1	1	1	3	3	3	3	3	1	1
avgbs_cluster_23508.1	chr1A	419320353	0	3	0	3	1	3	1	0	1	1	3	1	0	3	0	1	1	0	0	1	0	1	3	3	3	3	0	3	1	3	1	3	3	3	0	3	0	1	0	1	0	3	3	3	0	1	0
avgbs_3091.1	chr1AC	420223778	3	0	1	3	1	0	1	0	1	0	2	1	3	3	3	0	1	3	3	0	1	1	3	3	3	3	1	1	0	0	1	0	3	0	3	3	1	1	1	0	3	3	0	0	3	1	0
avgbs_cluster_34612.1	chr1AC	420599987	3	3	1	3	1	3	0	0	1	1	3	1	0	3	3	0	1	3	3	1	1	1	3	3	3	3	1	1	1	0	1	3	3	3	3	3	0	1	1	1	3	0	3	3	3	1	1
avgbs_46563.1	chr1AC	420905862	3	3	1	0	0	0	1	1	1	1	2	1	0	2	3	1	1	3	3	1	0	2	3	3	0	3	0	1	1	0	1	3	3	3	3	3	1	0	1	0	3	3	3	3	3	0	1
avgbs_32993.1	chr1AC	421715869	3	3	1	3	1	3	1	1	1	1	2	1	3	3	3	1	1	3	3	1	1	3	3	3	3	3	1	1	1	0	1	3	3	3	3	3	1	1	1	2	3	3	3	3	3	1	1
avgbs_223661.1	chr1AC	422161743	3	3	1	3	1	3	1	1	1	2	2	2	3	3	3	1	1	2	3	1	1	2	3	3	3	2	1	1	1	0	1	3	3	3	3	3	1	1	1	2	3	3	3	3	3	1	1
avgbs_cluster_26454.1	chr1AC	422322791	3	3	1	3	1	3	0	1	1	0	0	1	3	0	3	1	1	3	0	0	1	3	0	3	3	3	1	1	1	0	1	0	3	3	0	0	1	1	1	1	0	3	0	3	3	1	1
avgbs_6434.1	chr1AC	422327215	0	3	1	3	1	3	1	1	1	1	0	0	3	3	0	1	1	0	3	0	1	0	3	0	3	3	0	0	1	0	0	3	0	3	0	3	0	1	1	0	0	3	0	3	0	0	0
avgbs_77401.1	chr1AC	422338388	3	3	1	0	1	3	1	0	0	1	2	0	3	3	3	1	0	3	3	1	0	0	0	3	3	0	1	1	1	0	1	0	0	3	3	0	1	1	0	0	3	3	3	3	3	0	0
avgbs_cluster_20575.1	chr1AC	424708508	0	0	1	3	1	3	0	1	1	1	1	1	3	0	3	1	1	0	0	1	1	1	3	3	3	3	1	1	1	0	1	0	3	0	3	0	1	1	1	1	0	0	3	3	3	1	1
avgbs_cluster_43135.1	chr1AC	424708568	3	3	1	3	1	3	1	1	1	1	1	1	3	3	3	1	1	3	3	1	1	0	3	3	3	3	1	1	1	0	1	3	3	3	3	3	1	1	1	2	0	3	3	3	3	1	0
avgbs_cluster_28639.1	chr1AC	425186601	3	3	1	3	1	3	1	1	0	0	3	0	3	3	0	0	0	3	0	0	0	3	3	3	3	3	0	1	1	0	0	0	0	3	3	3	0	1	0	1	3	0	3	3	3	0	1
avgbs_108610.1	chr1AC	425294925	0	0	1	3	1	0	0	1	1	1	0	1	0	3	0	1	0	3	3	1	1	1	0	0	3	3	0	1	1	0	0	3	3	0	0	3	1	0	1	2	0	3	0	0	3	1	1
avgbs_cluster_34139.1	chr1AC	425322511	3	0	1	0	0	0	1	1	0	0	3	0	0	3	3	1	0	3	3	1	1	0	3	0	3	0	1	1	1	0	0	3	3	0	3	0	0	1	1	1	0	0	0	0	0	1	0
avgbs_cluster_12638.1	chr1AC	425386800	3	3	0	3	1	0	1	1	1	1	2	1	3	3	0	1	1	3	3	1	1	2	3	0	3	0	1	1	1	0	1	3	3	3	3	3	1	1	1	1	3	3	3	3	3	1	1
avgbs_cluster_17610.1	chr1AC	425840758	3	3	1	3	1	0	1	1	1	1	1	1	3	3	3	1	1	3	0	1	1	2	0	0	0	3	1	0	0	0	1	0	3	3	3	3	1	1	1	1	0	3	3	3	3	1	1
avgbs_223540.1	chr1AC	427450477	3	3	1	3	1	3	1	1	1	1	2	1	3	3	3	2	1	3	3	1	1	2	3	3	3	3	1	1	1	0	1	3	3	3	3	3	1	1	1	2	3	3	3	3	3	1	1
avgbs_cluster_39008.1	chr1AC	427531299	3	0	1	3	1	3	0	1	1	1	1	1	3	3	3	1	1	3	0	1	1	3	3	3	3	3	1	1	1	0	1	3	3	3	3	0	1	1	1	2	3	3	3	0	3	1	1
avgbs_cluster_24226.1	chr1AC	427671263	3	3	1	3	1	3	1	1	1	0	3	1	0	0	3	1	1	3	3	1	1	2	3	3	3	3	1	1	1	0	1	3	3	3	3	0	1	0	1	1	3	3	3	3	3	1	1
avgbs_113325.1	chr1AC	427861543	3	3	1	3	1	3	1	1	0	1	2	1	3	3	3	0	1	3	3	1	1	3	3	3	3	3	1	1	1	0	1	3	2	3	0	3	1	1	1	2	3	3	3	3	3	1	1
avgbs_cluster_11017.1	chr1AC	427902534	3	3	1	3	1	3	0	1	1	0	0	1	3	3	0	1	1	3	3	1	1	3	3	0	0	3	0	1	1	0	1	3	0	3	3	0	0	0	0	0	3	3	3	3	0	1	1
avgbs2_42270.1	chr1AC	427968242	3	3	1	3	1	3	1	1	1	1	2	1	3	3	3	1	1	3	3	1	1	2	3	3	3	3	1	1	1	3	1	3	3	3	3	3	1	1	1	1	2	3	3	3	3	1	1
avgbs_224796.1	chr1AC	428889854	3	3	1	3	1	3	1	1	1	1	2	1	3	3	3	1	1	3	3	1	1	1	3	3	3	3	1	1	1	0	1	3	0	3	3	3	1	1	1	2	3	3	3	3	3	1	1
avgbs_224221.1	chr1AC	428948006	3	3	1	3	1	3	1	1	1	1	2	1	3	3	3	1	1	3	3	1	1	2	3	3	3	3	1	1	0	0	1	3	3	3	3	3	1	1	1	1	3	3	3	3	3	1	1
avgbs2_179035.1	chr1AC	429354379	3	3	1	3	1	3	1	1	1	1	2	1	3	3	3	1	1	3	3	1	1	2	3	3	3	3	1	1	1	0	1	3	3	3	3	3	1	1	1	2	3	3	3	3	3	1	1
avgbs_cluster_14022.1	chr1AC	429354872	3	3	1	3	1	3	1	1	1	1	2	1	3	3	3	1	1	3	3	1	1	2	3	3	3	3	1	1	1	0	1	3	3	3	3	3	1	1	1	2	3	3	3	3	3	1	1
avgbs_54519.1	chr1AC	429745907	3	3	0	3	1	0	1	1	0	0	2	1	3	3	3	1	0	3	3	1	0	3	3	0	3	3	0	1	1	0	0	3	3	0	0	3	0	1	1	3	0	3	0	3	3	1	0
avgbs_83136.1	chr1AC	429985970	3	3	1	3	1	3	1	1	1	0	3	1	3	3	3	1	1	3	3	1	1	2	3	3	3	3	0	1	1	0	1	0	3	3	0	3	1	1	1	2	3	3	3	3	3	1	1
avgbs_cluster_15094.2	chr1AC	430165654	3	3	1	3	1	0	0	0	0	1	3	0	0	3	0	0	0	3	3	0	0	3	3	3	3	3	0	0	0	0	0	3	0	3	3	3	1	1	1	0	3	3	3	0	3	0	1
avgbs_cluster_17321.1	chr1AC	430451041	3	3	1	3	1	3	1	1	1	1	2	1	3	3	0	0	1	0	0	1	1	3	3	3	3	3	1	1	1	0	1	0	3	3	3	3	0	1	1	1	3	3	3	3	3	1	1
avgbs_cluster_37060.1	chr1AC	430451101	0	0	1	3	1	3	1	1	1	1	2	1	3	3	0	1	1	3	3	1	1	1	0	3	0	0	1	1	1	0	1	3	3	0	3	0	1	1	1	1	3	0	3	3	0	1	1
avgbs_cluster_34061.1	chr1AC	430561102	3	3	1	0	1	3	1	1	1	0	3	1	3	3	3	0	0	3	0	1	1	3	0	3	0	3	1	0	0	0	0	0	3	0	0	3	1	0	0	0	3	0	3	3	0	0	0
avgbs_cluster_135.1	chr1AC	430761297	3	3	1	3	1	0	1	1	1	0	2	1	3	3	3	1	1	3	3	1	1	3	3	3	0	3	1	1	1	0	1	3	3	3	0	3	1	1	1	2	3	3	3	3	3	1	1
avgbs_cluster_28923.1	chr1AC	431282892	0	3	0	3	0	3	0	1	0	0	0	1	3	0	3	0	0	3	3	0	1	0	3	0	3	3	0	1	1	0	1	0	3	0	0	3	1	1	1	0	3	3	0	3	0	0	0
avgbs_cluster_32304.1	chr1AC	431723481	3	3	1	3	1	3	1	1	1	1	2	1	3	3	3	1	1	3	0	1	1	0	3	3	3	3	1	1	1	0	1	0	0	3	3	3	1	1	1	1	3	3	3	3	3	1	1
avgbs_cluster_11357.1	chr1AC	432181564	3	3	1	3	1	3	1	1	1	1	2	1	3	3	3	1	1	3	0	1	1	3	0	3	3	0	1	1	0	0	1	0	3	3	3	3	1	1	1	0	0	0	0	0	3	1	1
avgbs_cluster_11817.1	chr1AC	432790632	0	0	1	3	1	0	1	0	1	1	3	1	3	0	3	1	1	0	0	1	1	2	3	3	3	0	1	1	1	0	1	0	0	0	3	0	1	1	1	2	0	0	0	3	0	1	1
avgbs_63552.1	chr1AC	433259168	3	3	1	3	1	3	1	1	1	1	2	1	3	3	3	1	1	3	3	1	1	2	3	3	3	3	1	1	1	0	1	3	3	3	3	3	1	1	1	2	3	3	3	3	3	1	1
avgbs_225151.1	chr1AC	433611022	3	3	1	3	1	3	1	1	1	1	2	1	3	3	3	1	1	3	3	1	1	3	3	3	3	3	0	1	1	0	1	3	3	3	3	3	1	1	1	2	3	3	3	3	3	1	1
avgbs_11168.1	chr1AC	433683938	3	3	3	3	1	3	1	1	1	1	2	1	3	3	3	0	1	3	3	1	0	3	3	3	3	3	1	1	1	0	1	3	3	3	3	3	1	1	1	0	3	3	3	3	3	0	1
avgbs_52809.1	chr1AC	433707934	3	3	1	3	1	3	1	1	1	1	2	1	3	3	3	1	1	3	3	1	1	3	3	3	3	3	1	0	1	0	1	3	3	3	3	3	1	1	1	2	3	3	3	3	3	1	1
avgbs_7843.1	chr1AC	434677290	3	3	1	0	1	3	1	1	1	0	1	0	3	3	3	1	0	0	0	0	1	1	3	3	3	0	0	1	1	0	0	0	3	3	3	0	0	1	1	0	0	0	3	0	0	1	1
avgbs_cluster_39025.1	chr1AC	436280672	0	3	1	0	1	3	0	1	1	0	0	1	3	3	3	1	1	3	3	1	1	3	0	3	3	3	1	0	1	0	0	0	3	3	3	3	1	1	1	1	0	0	3	3	3	0	1
avgbs_16821.1	chr1AC	436285008	3	0	1	3	0	3	1	1	1	1	3	0	3	0	3	0	1	0	0	1	0	2	3	0	3	3	1	1	1	0	0	0	0	0	3	0	1	0	1	1	3	3	3	0	3	1	0
avgbs_cluster_8880.1	chr1AC	436373543	3	3	1	3	1	3	1	0	1	1	0	1	3	0	3	1	1	3	3	1	1	3	3	3	0	0	0	1	0	0	1	3	3	3	0	3	1	0	1	1	0	0	0	3	3	0	1
avgbs_cluster_26602.1	chr1AC	436542960	0	0	0	3	0	3	0	0	0	1	3	1	3	3	3	0	0	0	0	0	1	1	3	0	3	3	1	0	1	0	0	0	3	3	3	3	1	0	1	1	0	3	0	3	3	0	1
avgbs_cluster_2041.1	chr1AC	436544647	3	0	1	3	1	0	1	0	1	1	0	0	3	3	0	1	0	3	3	0	1	3	3	3	3	3	0	0	0	0	0	0	3	3	3	0	0	1	1	1	0	3	3	3	0	0	1
avgbs_63865.1	chr1AC	436941517	3	3	1	0	1	0	0	1	1	1	0	0	0	3	3	1	0	3	0	1	1	3	3	0	3	3	0	1	0	0	1	0	3	3	3	0	1	0	0	0	3	0	0	3	0	0	1
avgbs_23338.1	chr1AC	437557431	3	3	1	0	1	3	1	1	1	1	1	1	0	3	3	1	1	0	3	1	1	1	3	3	3	0	1	1	1	0	1	0	3	3	0	3	1	1	1	1	3	0	3	3	3	1	1
avgbs_cluster_29381.1	chr1AC	437718448	0	3	1	3	1	3	1	1	1	1	1	1	0	3	3	0	1	3	3	0	1	3	3	3	0	3	1	1	1	0	1	3	0	3	3	3	0	1	1	1	3	0	3	0	0	0	1
avgbs_124292.1	chr1AC	439040483	0	3	0	3	1	3	0	0	1	1	1	1	3	0	3	1	1	3	0	0	0	0	3	3	3	3	1	0	1	0	1	3	3	3	3	0	0	1	1	2	3	0	3	3	0	1	1
avgbs2_155242.1	chr1AC	439547597	3	3	1	3	1	3	1	1	1	1	2	1	3	3	3	1	0	3	3	1	1	3	3	3	3	3	1	1	1	0	1	0	3	3	3	3	1	2	1	2	3	3	3	3	3	0	1
avgbs_cluster_21105.1	chr1AC	439634528	3	3	0	3	0	3	1	1	0	0	3	1	3	3	3	0	1	3	3	0	0	0	3	0	3	3	0	1	1	0	0	3	3	3	3	0	1	1	1	2	3	3	3	3	0	0	0
avgbs_cluster_2215.1	chr1AC	439738896	3	3	1	3	1	3	1	1	1	1	2	0	3	3	3	1	1	3	3	1	1	1	3	0	3	3	1	1	1	0	1	3	3	3	3	3	1	1	1	1	3	3	3	3	3	0	1
avgbs_cluster_9877.1	chr1AC	440575906	3	3	0	3	1	3	1	1	0	0	3	1	3	3	3	1	1	0	3	1	1	1	3	3	3	3	1	1	0	0	0	3	3	3	3	3	1	0	0	1	0	3	3	3	3	0	1
avgbs_20597.1	chr1AC	441153075	3	3	0	3	1	0	1	1	1	0	0	0	0	3	3	1	1	3	3	1	0	0	3	0	0	3	0	0	0	0	0	0	0	3	0	3	1	1	1	0	0	3	3	3	3	1	1
avgbs2_148691.1	chr1AC	441201134	3	3	1	3	1	3	1	1	1	1	2	1	3	3	3	1	1	3	3	1	1	2	3	3	3	3	1	1	1	0	1	3	3	3	3	3	1	1	1	2	3	3	3	3	3	1	1
avgbs2_91887.1	chr1AC	441305870	3	3	1	3	1	3	0	1	1	0	1	1	3	0	0	1	1	0	0	1	0	1	3	3	3	0	1	1	1	0	0	3	0	0	3	3	1	1	1	1	0	3	0	3	3	1	1
avgbs_26366.1	chr1AC	441651073	3	3	1	0	1	3	0	1	1	1	1	1	0	3	3	1	0	3	3	1	0	3	3	3	3	0	1	1	0	0	1	3	3	3	3	3	1	1	1	1	3	3	3	3	3	1	1
avgbs_cluster_39765.1	chr1AC	441740277	0	3	1	0	1	3	1	1	1	1	2	1	0	3	3	0	1	3	3	1	1	1	0	3	3	3	1	0	0	0	1	0	3	0	3	3	1	1	1	3	3	0	3	3	3	0	0
avgbs_cluster_22761.1	chr1AC	441757984	0	0	0	3	1	3	1	1	1	0	3	0	0	3	0	1	0	0	3	1	1	3	3	0	3	0	0	1	0	0	0	3	0	3	3	0	0	1	0	1	0	3	0	0	3	1	1
avgbs_cluster_39368.1	chr1AC	442594170	3	3	1	3	1	3	1	1	1	1	2	1	3	3	3	1	1	3	3	1	1	3	3	3	3	3	1	1	0	0	1	3	3	3	3	3	1	1	1	3	3	3	3	3	3	1	1
avgbs_74306.1	chr1AC	443022013	3	3	1	0	0	3	0	1	1	1	1	1	0	0	0	0	1	3	0	1	1	3	3	3	3	3	1	1	1	0	1	3	3	0	3	3	1	0	1	0	3	3	3	0	0	0	1
avgbs_95367.1	chr1AC	443044513	3	3	1	3	1	0	1	1	1	0	3	1	0	3	0	0	1	0	0	0	1	3	0	3	3	3	1	0	1	0	0	0	3	3	3	0	1	0	0	0	3	3	0	3	0	0	0
avgbs_cluster_39810.1	chr1AC	443410561	0	3	1	3	1	3	0	1	1	0	0	1	3	3	3	1	1	0	0	1	1	0	3	3	3	3	1	1	1	0	0	0	3	3	3	3	1	1	1	2	3	3	3	3	3	1	0
avgbs_6K_69480.1	chr1AC	443922037	3	3	1	3	0	3	1	1	1	1	3	1	3	3	3	1	0	0	0	1	0	3	3	0	3	3	1	1	1	0	0	3	3	3	3	3	1	1	1	3	3	0	3	3	3	1	1
avgbs_22561.1	chr1AC	443922264	0	3	1	3	1	0	0	0	1	0	0	1	0	0	3	0	0	0	0	1	1	3	0	0	3	3	0	0	1	0	1	3	3	0	0	0	1	1	1	0	0	0	3	3	3	1	1
avgbs_cluster_19567.1	chr1AC	443925142	0	0	1	3	0	3	1	1	0	1	0	1	0	3	0	1	1	0	3	1	1	2	3	0	3	3	1	1	0	0	1	3	3	0	0	0	1	1	1	0	0	3	3	0	3	1	1
avgbs_cluster_40041.1	chr1AC	444039919	3	3	1	3	1	3	1	1	1	1	2	1	3	3	3	1	1	3	3	1	1	2	3	3	3	3	1	1	1	0	1	3	3	3	3	3	1	1	1	2	3	3	3	3	3	1	1
avgbs_cluster_6940.1	chr1AC	444084741	3	3	1	0	1	3	1	1	1	1	1	1	0	0	3	0	1	3	0	1	0	2	0	0	3	0	0	0	0	0	0	0	0	0	0	3	1	1	1	1	3	3	0	3	0	0	0
avgbs_1074.1	chr1AC	444936987	3	0	1	0	1	3	1	0	1	1	0	0	3	0	0	1	0	0	0	1	1	0	0	0	0	3	1	1	1	0	0	3	3	3	0	3	1	1	1	1	0	0	3	3	3	1	0
avgbs_cluster_5744.1	chr1AC	444948497	3	3	1	3	1	3	1	1	1	1	2	1	3	3	3	1	1	3	3	1	1	3	3	3	3	3	1	1	1	0	0	0	3	3	3	3	1	1	1	2	3	3	3	3	3	1	1
avgbs2_580.1	chr1AC	448675933	3	3	1	0	1	3	0	0	0	0	1	0	0	3	3	1	1	0	0	1	0	0	3	3	3	0	0	1	0	0	0	3	0	3	0	0	0	1	1	0	3	0	0	0	3	0	0
avgbs_10388.1	chr1AC	448975345	3	3	1	0	0	0	1	1	1	1	2	1	3	3	3	1	1	3	0	1	1	3	3	3	3	3	1	1	1	0	1	0	3	3	3	3	1	1	1	1	3	3	3	3	3	1	1
avgbs_cluster_37178.1	chr1AC	449736658	0	3	1	0	1	3	1	1	0	1	0	0	3	0	0	1	0	3	3	1	1	0	3	0	3	3	1	1	0	0	1	3	3	3	0	3	0	1	0	3	0	3	0	0	0	1	1
avgbs_223527.1	chr1AC	449796241	3	3	1	3	1	3	1	1	1	1	2	1	0	3	3	1	1	3	3	1	2	2	3	3	3	3	1	1	1	0	1	3	3	3	3	3	1	1	1	2	0	3	3	3	3	1	1
avgbs_105878.1	chr1AC	449796558	3	0	0	0	1	0	0	1	1	1	3	0	3	0	3	0	1	0	3	0	1	3	3	3	0	3	1	1	1	0	1	0	0	3	3	3	1	0	0	1	0	3	0	3	0	1	1
avgbs_cluster_34389.1	chr1AC	449796636	3	0	1	3	1	3	1	1	1	1	0	1	3	3	3	1	1	3	3	1	1	3	3	3	3	3	0	1	1	0	1	3	3	3	0	3	1	1	1	3	3	3	3	3	3	1	1
avgbs_26878.1	chr1AC	450486490	0	3	0	0	1	3	1	1	1	1	0	0	0	3	3	0	0	3	3	0	1	3	3	3	3	3	0	0	0	0	1	3	0	3	3	0	1	1	0	0	0	3	3	0	3	0	1
avgbs_99652.1	chr1AC	450631699	3	0	1	3	1	0	0	1	0	0	3	1	0	3	0	1	1	0	0	1	0	0	3	3	3	3	0	0	1	0	1	0	3	0	0	3	1	1	0	0	0	0	3	3	3	1	1
avgbs_81718.1	chr1AC	451048859	3	3	0	3	1	3	1	0	0	0	3	1	0	0	0	0	1	3	0	1	1	3	3	3	0	0	1	1	1	0	0	0	3	0	0	0	1	1	0	1	3	3	0	3	3	0	1
avgbs_cluster_29684.1	chr1AC	451343265	3	3	1	0	1	0	1	1	0	1	2	1	3	3	3	1	1	0	3	1	0	2	3	3	0	3	1	1	1	0	1	3	0	3	0	3	0	1	1	1	3	3	0	0	0	0	1
avgbs_427977.1	chr1AC	451586923	3	3	1	3	1	3	1	1	1	1	1	1	3	3	3	1	0	3	0	1	1	2	3	3	3	3	1	1	1	0	1	3	3	3	3	3	1	1	1	3	3	3	3	3	3	1	1
avgbs2_195034.1	chr1AC	453263634	0	3	1	3	0	0	0	1	1	1	1	1	3	3	3	0	0	0	0	1	1	0	3	3	3	3	0	1	0	0	1	3	0	0	3	3	1	1	1	1	0	0	3	3	0	0	0
avgbs_cluster_21464.1	chr1AC	453547141	3	0	1	3	1	0	1	0	0	0	2	0	3	3	3	1	1	0	0	1	0	2	0	3	3	3	1	0	1	0	1	0	3	3	3	3	1	1	1	1	3	0	3	3	3	0	0
avgbs_cluster_8676.1	chr1AC	453830506	3	3	1	3	1	0	1	1	1	1	0	1	3	3	3	0	1	3	3	1	1	3	3	0	3	3	1	1	1	0	1	3	3	0	3	3	1	1	1	1	3	3	3	3	3	1	0
avgbs_cluster_8675.1	chr1AC	453861188	3	3	1	3	1	3	1	1	1	1	0	1	3	3	0	1	1	0	3	0	1	0	3	3	3	3	1	1	1	0	0	3	0	3	3	3	1	1	0	2	3	0	3	3	3	0	1
avgbs_29912.1	chr1AC	454565392	3	3	1	3	1	3	1	1	1	1	2	1	3	3	3	1	1	3	3	1	1	2	3	3	3	3	1	1	1	0	1	3	3	3	3	3	1	1	1	1	3	3	3	3	3	1	1
avgbs_223551.1	chr1AC	454723906	3	3	1	3	1	3	1	0	0	1	2	1	3	0	3	1	1	0	3	0	1	3	3	3	0	3	1	1	1	0	1	3	3	3	3	3	1	1	1	2	0	3	3	3	3	1	1
avgbs_92060.1	chr1AC	455324927	3	3	1	3	1	3	2	1	1	1	3	1	3	3	0	1	1	3	3	1	1	3	0	3	3	3	1	1	1	0	1	3	3	3	3	3	1	1	1	1	3	3	3	3	3	1	1
avgbs_76550.1	chr1AC	456033437	3	3	1	3	1	3	0	1	1	1	1	1	3	3	3	1	1	3	3	1	1	3	0	3	3	3	1	1	1	0	1	3	3	3	3	3	1	0	1	1	0	3	3	3	3	1	1
avgbs_105768.1	chr1AC	456036863	3	3	1	3	0	0	1	1	0	0	3	0	0	0	0	1	0	0	0	1	1	3	0	3	3	3	0	1	1	0	0	3	0	3	0	3	1	0	1	1	3	3	0	0	0	0	1
avgbs_79580.1	chr1AC	456114155	3	3	1	3	1	3	1	1	1	1	2	1	3	3	3	1	1	3	3	2	1	2	3	3	3	3	1	1	1	0	1	3	3	3	3	3	1	1	1	2	3	3	3	3	0	1	1
avgbs2_119524.1	chr1AC	456119920	3	3	1	3	1	3	1	1	1	1	2	1	3	3	3	1	1	3	3	1	1	2	3	3	3	3	1	1	1	0	1	3	3	3	3	3	1	1	1	1	3	3	3	3	3	1	1
avgbs_cluster_11475.1	chr1AC	456363977	3	3	1	0	1	3	1	1	1	1	0	1	3	3	3	1	1	3	3	0	1	2	0	3	3	3	1	1	1	0	1	3	3	0	3	3	1	1	1	1	3	3	3	0	3	1	1
avgbs_cluster_39339.1	chr1AC	456434196	3	3	1	3	1	3	1	1	1	1	2	1	0	3	3	1	1	3	3	1	1	0	3	3	3	3	0	1	0	0	1	3	3	0	3	3	1	1	1	1	3	3	3	3	3	1	1
avgbs_cluster_30012.1	chr1AC	456711224	0	3	1	0	1	0	1	1	0	1	1	1	3	0	0	1	1	3	0	1	0	3	0	3	0	3	1	1	1	0	0	0	3	0	3	0	0	1	0	0	0	3	0	3	0	1	0
avgbs_13284.1	chr1AC	457361839	3	3	1	3	1	3	1	1	1	1	2	1	3	3	3	1	1	3	3	1	1	2	3	3	3	3	1	1	1	0	1	3	3	3	3	3	1	1	1	2	3	3	3	3	3	1	1
avgbs_cluster_1596.1	chr1AC	464372280	3	3	1	3	1	3	1	1	1	1	3	1	3	3	3	1	1	3	3	1	1	3	3	3	3	3	1	1	1	0	1	3	3	3	3	3	1	1	1	2	3	3	3	3	3	1	1
avgbs_5619.1	chr1AC	464757142	3	3	1	3	1	3	1	1	1	1	2	1	3	3	3	1	1	3	3	1	1	3	3	3	3	3	1	1	1	0	1	3	3	3	3	3	1	1	1	2	2	3	3	3	3	1	1
avgbs_115614.1	chr1AC	464807724	3	3	1	3	1	3	1	1	1	1	2	1	3	3	3	1	1	3	3	1	1	3	3	3	3	3	1	1	1	0	1	3	3	3	3	3	1	1	1	1	3	3	3	3	3	1	1
avgbs_124397.1	chr1AC	464936158	3	3	1	3	1	0	0	1	1	1	2	1	0	3	3	0	0	3	3	1	1	0	3	0	0	0	0	1	0	0	1	3	3	0	3	3	0	1	1	0	0	3	3	3	3	1	1
avgbs_123327.1	chr1AC	465212050	0	3	1	3	1	0	1	1	1	1	3	1	3	0	3	1	1	3	3	1	1	3	3	3	0	3	1	1	0	0	1	3	3	3	0	3	1	0	1	1	3	3	3	3	3	1	1
avgbs_13228.1	chr1AC	465380189	3	3	1	3	0	3	1	0	0	0	0	1	3	3	3	1	1	3	3	0	1	3	2	3	3	3	1	1	1	0	1	0	3	3	3	3	1	1	0	2	3	3	0	3	0	1	1
avgbs_cluster_34959.1	chr1AC	465698426	3	3	0	0	0	0	1	1	1	1	1	1	3	0	3	1	0	0	3	1	1	0	3	0	3	0	1	1	1	0	1	0	0	0	0	3	0	0	1	1	0	3	3	3	3	0	1
avgbs_50889.1	chr1AC	466338430	3	3	1	0	0	3	0	1	1	1	2	1	3	0	0	1	0	3	0	0	1	3	3	0	3	0	1	1	1	0	1	3	0	0	3	3	1	0	1	1	3	3	0	3	3	1	1
avgbs_6K_65753.1	chr1AC	466538497	0	0	1	3	1	3	1	1	1	0	1	1	3	3	3	0	1	3	3	1	1	3	3	0	3	0	0	0	1	0	0	3	3	0	3	3	0	1	1	0	3	3	3	3	3	1	1
avgbs_102299.1	chr1AC	466575846	3	3	1	3	0	3	0	1	1	1	3	1	3	0	3	1	0	3	0	1	1	3	3	3	3	0	0	1	1	0	1	3	0	3	3	3	1	1	0	0	3	0	3	3	3	0	1
avgbs_cluster_3222.1	chr1AC	466899617	0	0	0	3	0	0	1	0	0	0	1	1	3	0	3	0	0	0	3	0	1	0	3	0	0	3	0	1	0	0	0	3	3	0	0	0	0	1	1	1	0	0	3	0	0	1	1
avgbs_cluster_29212.1	chr1AC	467794455	3	0	1	3	1	3	1	1	1	1	2	1	3	3	3	1	1	3	3	1	1	3	3	3	3	3	1	1	1	0	1	3	3	3	3	3	1	1	1	2	3	3	3	3	3	1	1
avgbs_103787.1	chr1AC	468072207	0	3	1	3	1	3	1	1	1	1	1	1	3	3	3	0	1	3	3	0	1	0	0	3	0	0	1	1	1	0	1	3	0	3	3	3	1	0	1	1	3	3	3	3	3	1	1
avgbs_cluster_1075.1	chr1AC	468269307	3	0	1	3	1	3	1	1	1	0	2	1	3	3	3	1	1	3	3	1	1	3	3	3	3	3	1	1	1	0	1	3	3	3	3	3	1	1	1	1	3	3	3	3	3	1	1
avgbs_cluster_24388.1	chr1AC	468858468	3	3	0	3	1	0	1	1	0	1	1	1	3	3	0	0	1	0	3	1	0	3	3	3	3	3	0	0	1	0	0	0	0	0	3	3	1	1	0	2	0	0	3	3	3	0	1
avgbs_cluster_1342.1	chr1AC	469113670	3	3	1	3	1	3	1	1	1	1	3	1	3	3	3	1	1	3	3	1	1	3	3	3	3	3	1	1	0	0	1	3	3	3	3	3	1	1	1	1	0	3	3	3	3	1	0
avgbs_4932.1	chr1AC	469371574	3	3	1	3	1	3	1	1	1	1	2	1	3	3	3	1	1	3	3	1	1	3	3	3	3	3	1	1	0	0	1	3	3	0	3	3	1	1	1	2	3	3	3	3	3	1	1
avgbs_cluster_35871.1	chr1AC	469517093	3	3	1	3	1	3	1	1	1	1	2	1	3	3	3	1	1	3	3	1	0	3	3	3	3	3	1	1	0	0	1	3	3	3	3	3	1	1	1	1	3	3	3	3	3	0	1
avgbs_47896.1	chr1AC	469519996	3	0	1	3	1	0	1	1	1	1	3	1	3	3	3	1	1	3	3	1	1	3	0	3	3	3	1	1	1	0	1	0	0	3	3	3	1	1	1	1	0	0	3	3	3	1	0
avgbs_219724.1	chr1AC	469928921	3	3	1	3	1	3	1	1	1	1	2	1	3	3	3	1	1	3	3	1	1	3	3	3	2	3	1	1	1	0	1	3	3	3	3	3	1	1	1	2	3	3	3	3	3	1	1
avgbs_cluster_24293.1	chr1AC	470554553	3	3	1	3	1	3	1	1	1	0	2	1	0	3	0	1	1	3	3	1	1	0	0	3	3	3	1	1	1	0	1	0	0	0	0	0	1	1	1	1	3	0	3	3	1	1	1
avgbs_1018.1	chr1AC	472620468	3	3	1	3	1	3	1	1	0	1	2	1	3	3	3	1	1	3	3	1	1	3	3	3	3	3	1	1	1	0	1	0	3	3	3	3	1	1	1	2	3	3	3	3	3	1	1
avgbs_19471.1	chr1AC	473279627	3	3	1	3	1	3	0	1	1	0	2	0	0	3	0	1	0	3	3	0	1	3	3	0	0	3	1	1	0	0	1	3	3	3	3	3	1	0	1	1	0	3	3	3	3	1	1
avgbs_cluster_37263.1	chr1AC	475427582	3	3	1	3	0	3	1	0	1	0	0	0	3	0	3	1	0	3	3	1	0	3	3	3	3	3	1	1	0	0	0	3	3	3	3	3	1	1	0	1	3	3	0	3	3	1	1
avgbs_70787.1	chr1AC	475731011	3	3	0	3	1	0	0	1	0	0	3	0	0	3	0	0	1	0	3	0	0	0	3	0	3	3	1	0	0	0	0	3	3	0	3	0	1	0	1	1	3	3	0	3	3	0	1
avgbs_cluster_34413.1	chr1AC	479735285	3	3	1	0	0	3	1	0	1	0	0	1	3	3	0	1	1	0	3	1	1	0	3	0	3	3	1	0	1	0	1	0	3	3	3	0	0	1	0	1	3	3	3	0	0	1	1
avgbs_55611.1	chr1AC	480266326	3	3	0	0	0	0	1	0	1	1	0	0	0	0	0	1	1	0	3	0	1	3	0	0	3	0	0	0	1	0	1	3	0	0	3	3	0	1	1	1	0	0	0	0	0	1	0
avgbs_cluster_32184.1	chr1AC	481361797	3	3	1	3	1	3	1	3	3	3	2	0	3	3	3	1	1	3	3	3	1	3	3	3	3	3	1	1	0	0	1	3	3	3	3	3	1	1	1	1	3	3	3	0	3	1	0
avgbs2_40573.2	chr1AC	481362547	3	0	1	3	1	3	0	0	0	0	0	1	3	3	3	1	0	0	0	1	0	3	3	3	3	3	1	1	0	0	1	3	0	3	0	0	0	0	1	1	3	3	0	3	3	0	0
avgbs_cluster_16825.1	chr1AC	481417075	3	0	1	3	0	0	0	3	3	0	0	1	0	3	0	1	1	3	0	1	0	3	3	3	3	3	0	0	1	0	0	3	0	3	3	0	0	1	0	1	3	3	0	3	0	0	0
avgbs_104801.1	chr1AC	481547540	3	3	1	0	1	3	1	3	3	3	2	2	3	0	3	0	1	3	3	1	1	3	3	3	3	3	1	1	1	0	1	3	3	3	3	3	1	1	1	2	3	3	3	3	0	1	1
avgbs_cluster_22647.1	chr1AC	481742950	3	3	1	3	1	0	1	3	3	3	0	1	0	3	3	1	1	0	3	1	1	3	3	3	3	3	1	0	1	0	0	0	3	3	3	0	0	1	1	3	3	3	3	3	3	1	1
avgbs_77014.1	chr1AC	481881132	3	3	1	3	1	0	0	3	3	3	3	1	3	3	3	1	1	0	3	1	1	3	3	0	0	3	0	1	1	0	0	3	3	3	3	3	1	1	1	2	3	3	0	3	3	1	1
avgbs_cluster_23453.1	chr1AC	482435284	3	0	1	3	0	0	1	3	3	3	2	1	3	3	0	1	0	3	3	1	1	3	3	0	0	3	1	1	1	0	1	3	3	3	0	3	0	1	1	1	0	3	3	3	3	1	1
avgbs_cluster_32468.1	chr1AC	483417548	3	0	1	0	1	3	1	3	0	3	1	1	0	0	3	1	1	0	0	1	1	3	0	0	0	0	1	1	1	0	1	0	0	0	0	0	1	1	1	1	3	3	0	3	0	1	1
avgbs_cluster_30389.1	chr1AC	484527622	3	3	1	3	1	3	1	3	0	3	1	1	3	3	3	1	1	3	3	1	1	3	3	3	0	3	0	1	1	0	1	0	0	3	3	3	0	0	1	0	3	3	0	3	3	1	1
avgbs_119107.1	chr1AC	484538924	3	3	1	3	1	3	1	3	3	3	2	1	3	3	3	1	1	3	3	1	1	3	3	3	3	3	1	1	1	0	1	3	3	3	3	3	1	1	1	1	3	3	3	3	3	1	1
avgbs_cluster_42716.1	chr1AC	485144724	3	3	1	3	1	3	1	3	3	3	2	1	3	3	3	1	1	3	3	1	1	3	3	3	3	3	1	1	1	0	1	3	3	3	3	3	1	1	1	2	3	3	3	3	3	1	1
avgbs2_117541.1	chr1AC	485180168	0	0	1	0	1	3	1	0	0	0	1	1	3	0	0	1	1	0	0	1	1	3	3	0	0	0	1	1	1	0	1	0	0	3	3	3	1	1	1	2	3	3	0	3	0	1	1
avgbs_105778.1	chr1AC	485180228	0	0	1	3	1	3	1	0	0	0	1	1	0	0	0	1	1	0	0	1	1	0	3	0	0	0	1	1	1	0	1	3	0	3	3	3	1	1	1	1	0	0	3	3	3	1	1
avgbs_42343.1	chr1AC	485603094	3	0	1	3	0	3	0	3	0	0	0	1	0	0	3	0	1	3	3	1	0	3	3	3	0	3	0	1	0	0	1	3	0	3	3	3	0	1	1	1	3	3	3	0	0	1	1
avgbs_26340.1	chr1AC	486201126	3	3	1	3	1	3	1	0	3	3	2	1	3	3	3	1	1	3	3	1	1	3	2	3	3	0	1	1	1	0	0	0	0	3	3	3	1	1	1	2	3	0	3	3	3	1	1
avgbs_50219.1	chr1AC	486203443	0	3	1	0	1	3	1	3	3	0	3	1	3	0	3	1	2	0	3	1	0	3	3	3	0	3	1	0	1	0	1	3	0	3	3	3	1	1	1	2	3	3	3	3	3	0	1
avgbs_203899.1	chr1AC	486568266	3	3	1	3	1	3	1	3	3	3	2	1	3	3	3	1	1	3	2	1	1	3	3	3	3	3	1	1	1	0	1	3	3	3	3	3	1	1	1	1	3	3	3	3	3	1	1
avgbs_51729.1	chr1AC	486603557	3	0	1	3	1	3	1	3	0	3	3	0	3	3	3	1	0	3	0	0	0	3	3	3	3	3	1	1	1	0	1	3	3	3	3	3	1	0	0	1	3	0	3	3	3	0	1
avgbs_cluster_20615.1	chr1AC	486606705	3	0	1	3	1	3	1	3	0	0	0	1	3	0	0	1	1	0	3	1	1	3	0	0	3	3	1	1	1	0	1	3	3	3	3	3	1	1	1	0	3	3	3	3	0	0	1
avgbs_cluster_29486.1	chr1AC	486684354	3	3	1	3	1	3	1	3	3	3	2	1	3	3	3	1	1	3	3	1	1	3	3	3	3	3	1	1	1	0	1	3	3	3	3	3	1	1	1	2	3	3	3	3	3	1	1
avgbs2_62107.1	chr1AC	488779682	3	0	0	0	0	0	1	0	0	0	1	0	3	3	3	1	1	3	3	1	1	0	0	0	3	3	1	1	1	0	1	3	0	0	0	3	1	0	1	0	3	3	3	3	3	0	1
avgbs2_74748.1	chr1AC	488792956	3	0	3	1	1	1	1	3	3	3	2	1	3	3	3	1	1	3	3	1	1	3	3	3	3	0	0	1	0	0	1	3	3	3	3	3	1	1	1	2	3	3	3	3	3	0	1
avgbs_218479.1	chr1AC	488861264	3	3	3	1	1	1	1	3	3	3	2	1	3	3	3	1	1	3	3	1	1	3	3	3	3	3	1	1	1	0	1	3	3	2	3	3	1	1	1	2	3	3	3	3	3	1	1
avgbs2_189614.1	chr1AC	489042842	3	0	3	1	1	1	1	3	0	3	2	1	0	3	3	0	0	0	3	1	1	0	3	0	3	3	1	1	1	0	1	3	0	3	3	0	1	0	1	1	0	0	0	3	3	1	1
avgbs_cluster_32740.1	chr1AC	489274891	3	3	3	1	0	0	1	3	3	3	3	1	3	3	3	1	1	3	3	1	1	3	3	3	3	3	1	1	1	0	1	3	0	3	3	3	1	1	1	1	3	3	3	3	3	1	1
avgbs_11845.1	chr1AC	489399113	3	3	3	1	1	1	1	3	3	3	2	1	3	3	3	1	1	3	0	1	1	3	3	3	3	3	1	1	1	0	1	3	3	3	3	3	1	1	1	1	3	3	3	3	3	1	1
avgbs_cluster_24711.1	chr1AC	489594132	3	3	3	1	1	1	1	3	3	3	2	1	3	3	3	1	1	3	3	1	1	3	3	3	3	3	1	1	1	0	1	3	3	3	3	3	1	1	1	2	3	3	3	3	3	1	1
avgbs_cluster_40516.1	chr1AC	490103840	3	3	3	1	0	1	1	3	3	0	1	1	3	0	0	1	1	3	3	1	1	3	0	3	3	3	1	1	1	0	1	3	3	3	3	3	1	1	1	1	3	3	3	3	3	1	1
avgbs_97457.1	chr1AC	490136149	3	3	3	1	1	1	1	3	3	3	2	1	3	0	3	1	1	3	3	1	1	3	3	3	3	3	1	1	1	0	1	3	3	3	3	3	1	1	1	2	3	3	3	3	3	1	1
avgbs_52431.1	chr1AC	490187186	3	3	3	1	1	1	1	3	3	3	2	1	3	3	3	1	1	3	3	1	1	3	3	3	3	3	1	1	1	0	1	3	3	3	3	3	1	1	1	2	3	3	3	3	3	1	1
avgbs_79775.1	chr1AC	490485849	0	0	3	1	1	1	1	0	3	3	1	0	0	3	0	1	1	0	3	1	1	3	0	3	3	3	0	0	1	0	1	0	3	0	3	0	0	1	1	0	3	3	0	3	0	0	1
avgbs_cluster_34694.1	chr1AC	493294657	0	2	3	0	0	1	1	3	3	3	1	1	0	3	3	0	0	3	0	1	1	3	3	3	3	3	1	1	0	0	1	3	3	3	3	3	1	1	0	0	3	3	3	3	3	0	1
avgbs_cluster_42974.1	chr1AC	497290936	1	3	3	1	1	1	1	3	3	3	1	1	3	3	3	1	1	3	3	1	1	3	3	3	3	3	1	1	1	0	1	3	3	3	3	3	1	1	3	2	1	3	3	3	3	1	1
avgbs_cluster_8560.1	chr1AC	499007312	1	1	0	3	1	1	1	0	3	3	1	1	0	3	3	0	1	0	3	1	0	3	3	3	0	3	1	0	1	0	0	3	0	3	0	3	0	0	0	1	0	0	3	3	0	1	0
avgbs_125002.1	chr1AC	500230520	1	1	3	2	1	1	1	3	3	3	1	1	3	3	3	1	1	3	3	1	1	3	3	3	3	3	1	1	1	0	1	3	3	3	3	3	1	1	3	1	1	3	3	3	0	1	1
avgbs_cluster_16196.1	chr1AC	501471556	1	1	3	2	1	1	1	3	3	3	1	1	3	0	0	1	0	3	3	1	0	3	3	3	3	3	1	0	1	0	1	3	3	3	3	3	1	1	3	1	1	3	3	3	3	1	1
avgbs_cluster_35073.1	chr1AC	501499505	1	1	3	3	0	1	0	3	3	3	1	1	3	3	0	1	1	0	3	0	1	3	3	3	3	3	1	1	0	0	1	0	0	0	0	0	1	0	3	1	1	3	0	3	3	1	0
avgbs_21420.1	chr1AC	502815452	0	0	3	0	1	0	0	0	3	3	1	1	0	0	3	1	0	3	0	1	1	0	3	3	3	0	0	1	1	0	1	0	3	0	0	3	1	1	0	1	0	0	3	3	3	1	1
avgbs_cluster_2680.1	chr1AC	502875283	1	1	3	3	0	0	0	0	3	0	1	1	3	3	3	0	0	3	3	1	0	3	3	0	0	3	1	1	0	0	0	0	0	0	0	0	1	0	3	0	1	3	3	0	3	0	0
avgbs_cluster_32377.1	chr1AC	502995154	0	0	3	2	1	1	0	3	0	3	1	1	3	3	3	0	1	3	3	3	1	3	3	3	3	3	1	1	0	0	0	3	3	3	0	0	0	1	3	1	1	3	3	3	3	1	0
avgbs_21666.1	chr1AC	503222606	1	0	3	0	1	0	0	0	3	3	1	1	0	3	3	1	0	3	3	3	1	3	0	3	0	3	0	0	1	0	1	3	0	3	3	3	1	0	3	1	0	3	3	3	3	0	0
avgbs2_65777.2	chr1AC	503599259	0	1	3	0	1	1	0	0	0	3	0	1	0	3	0	1	0	0	3	3	1	3	3	0	3	3	0	0	1	0	0	3	0	3	0	0	0	0	3	0	0	3	0	3	3	1	1
avgbs_cluster_30206.1	chr1AC	503640603	1	1	3	3	1	1	1	3	3	0	0	1	0	3	3	1	1	0	3	3	1	3	3	3	3	3	0	1	0	0	0	0	0	3	0	3	0	0	3	0	0	3	0	3	0	0	1
avgbs_cluster_16254.1	chr1AC	504092343	1	1	3	3	1	0	1	3	0	3	0	1	3	3	3	1	1	3	3	0	0	3	3	3	3	0	1	0	0	0	1	0	0	3	3	3	0	1	3	1	1	3	3	3	0	1	1
avgbs_cluster_19878.1	chr1AC	504460132	0	0	3	2	1	0	1	3	3	0	1	1	3	3	0	1	0	0	0	0	1	3	3	3	3	3	0	1	0	0	1	3	3	3	3	3	1	1	3	1	0	0	3	3	3	1	0
avgbs_49858.1	chr1AC	504506805	1	1	3	2	1	1	1	3	3	3	1	1	3	3	3	1	1	3	3	3	1	3	3	3	3	3	1	1	1	0	1	3	3	3	3	3	1	1	3	1	1	3	3	3	3	1	1
avgbs_cluster_38484.1	chr1AC	505661231	1	1	3	3	1	1	1	3	3	3	1	1	3	3	3	1	1	3	3	3	1	3	3	3	3	3	1	1	1	0	1	3	3	3	3	3	1	1	3	1	1	3	3	3	3	1	1
avgbs_cluster_12206.1	chr1AC	505907376	1	1	3	2	1	1	1	3	3	3	1	1	3	3	3	1	1	3	3	3	1	3	3	3	3	3	1	1	1	0	1	3	3	3	3	3	1	1	3	1	1	3	3	3	3	1	1
avgbs_cluster_12446.1	chr1AC	505909028	1	1	3	2	1	1	1	3	3	3	1	1	3	3	3	1	1	3	3	3	1	3	3	3	3	3	1	1	1	0	1	3	3	3	3	3	1	1	3	1	1	3	3	3	3	1	1
avgbs_82029.1	chr1AC	511092346	1	1	3	2	1	1	3	3	3	3	3	1	3	3	3	1	1	3	1	3	1	3	3	1	3	3	1	1	2	0	1	3	3	3	3	1	3	1	0	3	3	3	0	3	1	1	1
avgbs_27524.1	chr1AC	512656516	1	0	3	1	1	0	0	1	0	0	3	1	3	0	0	1	1	3	1	3	3	0	3	1	3	0	1	0	2	0	1	3	3	0	3	1	3	1	3	3	3	3	0	0	1	1	1
avgbs_cluster_1820.1	chr1AC	512693623	1	1	3	2	1	1	3	1	3	3	3	1	3	3	3	1	1	3	1	3	3	3	3	1	3	2	1	3	2	0	1	3	3	3	3	1	3	1	3	3	3	3	2	3	1	1	1
avgbs_cluster_11295.1	chr1AC	512725587	1	1	3	1	1	1	3	1	3	3	3	1	3	3	0	1	1	3	1	3	0	3	3	1	3	3	1	3	1	0	0	0	3	3	3	1	3	1	3	3	3	3	2	3	1	1	1
avgbs_224464.1	chr1AC	513533564	1	1	3	2	1	1	3	1	3	3	3	1	3	3	3	1	1	3	1	3	3	3	3	1	3	3	1	3	1	0	1	3	3	0	3	1	3	1	3	3	3	3	2	3	1	1	1
avgbs_cluster_38528.1	chr1AC	513776097	1	1	3	0	1	1	3	1	0	3	3	1	0	3	0	1	1	0	0	3	0	0	3	1	3	0	1	3	3	0	1	0	3	3	3	0	3	0	3	3	3	3	1	3	1	1	0
avgbs_117095.1	chr1AC	514593845	1	1	3	2	1	1	3	1	3	3	3	1	3	3	3	1	1	2	1	3	3	3	3	1	3	3	1	3	2	0	1	3	3	3	3	1	3	1	3	3	3	3	3	3	1	1	1
avgbs_5781.1	chr1AC	514606745	1	1	3	2	1	1	3	1	0	3	3	1	3	0	3	1	1	0	1	3	3	3	3	0	0	3	1	3	2	0	0	3	0	3	3	1	0	1	3	3	3	3	2	3	1	1	1
avgbs_124046.1	chr1AC	514612668	1	0	0	1	1	1	3	1	3	3	0	1	3	3	3	0	1	3	1	0	3	0	0	1	0	3	1	0	0	0	1	0	3	3	3	0	0	1	3	3	3	3	1	3	0	0	1
avgbs_cluster_31016.1	chr1AC	514705386	1	0	3	2	0	0	3	0	3	3	3	0	3	3	3	1	1	3	1	3	3	3	3	1	0	3	0	3	0	0	0	3	3	3	3	0	3	1	3	3	3	3	3	0	1	1	0
avgbs_cluster_35711.2	chr1AC	514804083	1	1	3	2	0	1	3	1	3	0	3	0	0	3	3	1	1	0	1	3	3	3	3	0	3	3	0	3	1	0	1	1	3	3	3	1	3	0	3	3	3	3	0	3	1	1	1
avgbs2_63265.1	chr1AC	514804143	0	1	3	2	1	1	3	1	3	3	3	1	0	3	3	1	1	3	0	3	3	3	0	1	3	3	1	3	3	0	0	0	3	3	3	0	3	1	3	3	0	3	3	3	1	0	1
avgbs_216842.1	chr1AC	514869707	1	1	3	2	1	1	3	1	3	3	3	1	3	1	3	1	1	3	1	3	3	3	3	1	3	3	1	3	1	0	1	3	3	3	3	1	3	1	3	3	3	3	3	1	1	1	1
avgbs_74420.1	chr1AC	514870294	1	1	3	0	0	1	0	1	3	3	3	1	3	1	0	0	1	3	0	3	0	3	3	1	0	3	1	0	0	0	1	3	0	3	0	0	3	1	0	3	0	3	0	0	1	0	0
avgbs_cluster_29214.1	chr1AC	514874755	1	1	3	1	1	0	3	0	3	3	3	1	3	1	3	1	1	3	1	0	3	3	3	0	3	3	0	0	0	0	0	3	0	3	3	0	3	1	3	0	0	0	3	1	1	1	1
avgbs_cluster_43337.1	chr1AC	515057108	1	1	3	1	1	1	0	1	3	0	0	0	3	0	3	1	0	3	0	0	0	0	3	0	3	3	1	3	0	0	0	0	0	0	0	0	0	1	0	0	0	3	0	0	0	0	0
avgbs_43051.1	chr1AC	515188282	1	1	3	1	0	1	0	1	3	3	3	1	3	1	3	0	1	3	0	3	3	3	0	1	0	0	1	3	2	0	0	3	0	3	0	1	3	1	0	3	3	3	3	1	1	1	1
avgbs_cluster_11441.1	chr1AC	515493629	0	1	3	2	1	1	3	1	3	3	3	1	3	1	3	1	1	3	0	3	3	3	3	1	0	3	1	3	1	0	3	3	3	3	3	0	3	1	3	3	3	3	3	1	2	1	1
avgbs_204693.1	chr1AC	515657456	1	1	3	1	1	1	3	1	3	3	3	1	3	1	3	1	1	3	1	3	0	3	3	1	3	3	1	3	2	0	3	3	3	3	3	1	3	1	3	3	3	3	3	1	1	1	1
avgbs_cluster_39059.1	chr1AC	516057221	1	1	3	2	1	1	3	1	3	3	3	1	3	1	0	1	1	0	1	0	3	0	3	1	0	3	1	0	1	0	3	3	3	3	3	0	3	1	3	0	3	3	3	1	1	1	1
avgbs_cluster_38435.1	chr1AC	516405490	1	0	3	0	0	1	0	1	0	3	0	1	3	1	3	0	0	0	0	3	3	0	3	0	3	0	1	3	1	0	0	3	3	3	3	1	0	1	0	3	3	3	3	0	1	1	0
avgbs2_175065.1	chr1AC	516728039	0	0	3	0	0	0	3	1	3	3	3	0	3	0	3	1	0	0	1	3	3	0	3	1	3	0	1	3	0	0	0	3	0	0	3	0	3	1	3	3	3	3	0	1	1	1	0
avgbs_29974.1	chr1AC	516769134	1	1	3	0	1	1	3	1	0	3	3	0	3	1	3	1	1	3	0	3	3	3	3	1	0	3	1	3	2	0	3	3	3	0	3	1	3	1	0	3	3	3	0	1	1	1	1
avgbs_cluster_30737.1	chr1AC	516881909	1	1	3	2	1	1	3	1	3	3	3	1	3	1	3	1	1	3	1	3	0	3	3	1	3	3	1	3	2	0	3	3	3	3	3	1	3	1	3	3	3	3	3	1	1	1	1
avgbs_cluster_24533.1	chr1AC	517284911	1	1	3	3	1	1	3	1	3	3	3	1	3	1	3	1	1	3	1	3	3	3	3	1	3	3	1	3	3	0	3	3	3	3	3	1	3	1	3	3	3	3	3	1	1	1	1
avgbs_240838.1	chr1AC	517628024	1	1	3	1	1	1	3	1	3	3	3	1	3	1	3	1	1	3	1	3	3	3	3	1	3	3	1	3	2	0	3	3	3	3	3	1	3	1	3	3	3	3	3	1	1	1	1
avgbs_cluster_34668.1	chr1AC	517699720	1	0	3	1	1	1	3	0	0	3	3	1	3	1	3	1	1	3	1	0	0	3	3	0	0	3	1	3	0	0	3	0	3	3	3	1	3	1	3	0	3	0	0	1	0	0	1
avgbs_cluster_1847.1	chr1AC	517700282	1	1	3	3	1	1	0	1	3	3	3	0	0	0	3	1	1	0	1	3	3	0	3	1	3	3	1	3	1	0	0	0	3	3	3	1	3	1	3	3	3	3	3	1	1	1	1
avgbs_213249.1	chr1AC	517835893	1	3	3	2	1	1	3	1	3	3	3	1	3	1	3	1	1	3	1	3	3	3	3	1	3	3	1	3	2	0	3	3	3	3	3	1	3	1	3	3	3	3	3	1	1	1	1
avgbs_106814.1	chr1AC	517939852	1	3	3	2	1	1	3	1	3	3	3	1	0	1	3	1	1	3	1	3	3	3	0	1	3	3	1	0	2	0	3	3	0	3	3	1	3	1	3	3	3	3	3	1	1	1	1
avgbs_38970.1	chr1AC	518022127	0	0	0	0	0	1	3	1	3	3	3	1	3	0	3	0	0	3	1	0	3	3	3	1	3	3	1	3	0	0	3	3	3	3	3	1	3	1	0	0	3	3	0	1	0	1	0
avgbs_cluster_4212.1	chr1AC	518678522	1	3	3	2	1	1	3	1	3	3	3	1	3	1	3	1	1	3	1	3	3	3	3	1	3	3	1	3	2	0	3	3	3	3	3	1	3	1	3	3	3	3	3	1	1	1	1
avgbs_8237.1	chr1AC	518884655	1	3	3	2	1	0	3	0	3	3	3	0	3	0	3	0	0	3	0	3	3	0	3	0	3	3	1	3	3	0	3	3	3	3	3	0	3	0	3	3	3	3	3	0	0	0	0
avgbs_10697.1	chr1AC	519310862	0	3	3	1	1	1	3	1	3	3	3	1	3	0	3	1	1	3	1	3	3	3	3	0	0	3	1	3	2	0	3	3	0	3	3	1	3	0	0	3	3	3	3	1	1	1	1
avgbs2_74628.1	chr1AC	519340882	1	3	3	2	1	1	3	1	3	3	3	1	3	1	3	0	1	0	1	3	3	3	3	1	3	3	1	3	3	0	0	3	3	3	3	2	3	1	3	3	3	3	3	1	1	1	1
avgbs_82564.1	chr1AC	519344257	1	0	3	2	0	0	3	0	0	0	0	1	3	1	0	1	1	0	1	3	3	0	3	1	3	0	1	3	2	0	0	0	3	3	0	1	0	1	0	3	3	0	0	1	0	1	1
avgbs_cluster_16064.1	chr1AC	519361321	1	3	3	2	1	1	3	1	3	3	3	1	3	0	3	1	0	3	1	3	3	3	3	1	3	3	0	3	2	0	3	3	3	3	3	1	3	1	3	3	3	3	0	1	1	1	1
avgbs_cluster_49549.1	chr1AC	519367843	1	3	3	2	1	1	3	1	3	3	3	1	3	1	3	1	1	3	1	3	3	3	3	1	3	3	1	3	1	0	3	3	3	3	3	1	3	1	3	3	3	3	3	1	1	1	1
avgbs_109795.1	chr1AC	519381880	1	3	3	2	1	1	3	1	3	3	3	1	3	1	3	1	1	3	1	3	3	3	3	1	3	3	1	3	1	0	3	3	3	3	3	1	3	1	3	3	3	3	3	1	1	1	1
avgbs_cluster_38995.1	chr1AC	519679786	1	3	3	2	1	1	3	1	3	3	3	1	3	1	3	1	1	3	1	3	3	3	3	1	3	3	1	3	2	0	3	3	3	3	3	1	3	1	3	3	3	3	3	1	1	1	1
avgbs_21257.1	chr1AC	519714448	1	3	3	3	1	1	3	0	3	3	3	1	3	0	3	1	1	3	0	3	3	0	3	1	3	3	0	3	1	0	0	3	3	0	0	1	0	1	3	3	3	3	3	1	1	1	1
avgbs_cluster_8202.1	chr1AC	519995609	1	3	3	2	1	1	3	1	3	3	3	1	3	1	3	1	1	3	1	3	3	3	3	1	3	3	1	3	2	0	3	3	3	3	3	1	3	1	3	3	3	3	3	1	1	1	1
avgbs_429862.1	chr1AC	520084442	1	3	3	2	1	1	3	1	3	3	3	1	3	1	3	1	1	3	1	3	3	3	3	1	3	3	1	3	2	0	3	3	3	3	3	1	3	1	3	3	3	3	3	1	1	1	1
avgbs_30974.1	chr1AC	520151455	1	3	3	2	1	1	3	1	3	3	3	1	3	1	3	1	1	3	1	3	3	3	3	1	3	3	1	3	1	0	3	3	3	3	3	1	3	1	3	3	3	3	0	1	1	1	2
avgbs_cluster_2508.1	chr1AC	520224046	1	3	3	3	1	1	3	0	3	3	3	1	3	0	3	1	1	3	1	3	0	3	3	1	0	0	1	3	3	0	3	3	3	0	3	1	3	1	3	3	3	3	3	1	0	1	1
avgbs_124468.1	chr1AC	520237882	1	3	3	2	1	1	3	1	3	3	3	1	3	1	3	1	1	3	1	3	3	3	3	1	3	3	1	3	2	0	3	3	3	3	3	1	3	1	3	3	3	3	3	1	1	1	1
avgbs2_32148.1	chr1AC	520406140	1	3	3	1	1	1	3	1	3	3	3	1	3	1	3	1	1	3	1	3	3	3	3	1	3	3	1	3	2	0	3	3	3	3	3	1	3	1	2	3	3	3	3	1	1	1	1
avgbs2_115148.1	chr1AC	520521448	1	3	3	2	1	1	3	1	3	3	3	1	3	0	3	1	1	3	0	3	3	3	3	1	3	3	1	0	3	0	3	3	3	3	3	1	3	1	3	3	3	3	3	1	1	1	1
avgbs_cluster_10878.1	chr1AC	520521520	1	3	3	2	1	1	3	1	3	3	3	1	3	1	3	1	1	3	1	3	3	3	3	1	3	3	1	3	1	0	3	3	3	3	3	1	3	1	3	0	3	0	0	1	1	0	1
avgbs_cluster_41129.1	chr1AC	520598491	1	3	3	1	1	1	3	1	3	3	3	0	3	1	3	1	1	3	1	3	3	3	3	1	3	3	1	3	2	0	0	0	3	3	3	1	3	1	3	3	3	0	0	1	1	1	1
avgbs_73063.1	chr1AC	520843883	1	3	3	2	1	1	3	1	3	3	3	1	3	1	3	1	1	3	1	3	3	3	3	1	3	3	1	3	2	0	3	3	3	3	3	1	3	1	3	3	3	3	3	1	1	1	1
avgbs_cluster_28690.1	chr1AC	520866964	1	3	3	2	1	1	3	1	3	3	3	1	3	1	3	0	1	3	1	3	3	3	3	1	3	3	1	3	2	0	3	3	3	3	3	1	3	1	3	3	3	3	3	1	1	1	1
avgbs_31583.1	chr1AC	521326121	1	3	3	2	1	0	3	0	3	3	3	1	0	0	3	1	0	3	1	3	3	3	3	0	3	3	1	0	2	0	3	0	3	3	0	1	0	1	0	3	3	3	0	1	1	1	1
avgbs_cluster_36540.1	chr1AC	521327538	1	3	3	0	0	0	0	1	3	3	0	1	3	1	3	0	1	0	0	3	3	3	3	0	3	3	1	0	3	0	3	3	0	0	3	1	0	1	3	3	3	3	0	0	0	0	1
avgbs2_143666.1	chr1AC	521395546	1	3	3	1	1	1	0	1	0	3	3	1	3	1	0	1	1	3	1	3	0	0	3	1	3	3	1	3	1	0	0	0	0	0	0	1	0	1	0	3	0	0	0	1	1	1	1
avgbs_cluster_35594.1	chr1AC	521683638	0	0	0	1	1	1	0	1	0	0	0	0	3	0	3	0	1	3	0	3	3	3	3	0	0	3	0	0	3	0	3	0	3	3	0	1	3	0	3	3	0	3	3	1	1	1	1
avgbs_cluster_8519.1	chr1AC	521683698	1	0	0	1	1	1	1	1	0	0	0	1	0	1	0	1	1	0	1	0	0	0	3	1	3	0	1	0	1	0	0	0	3	3	0	1	3	2	3	3	3	0	0	1	1	1	1
avgbs_cluster_1008.1	chr1AC	521689029	1	3	3	2	0	0	3	0	3	0	3	1	0	0	3	0	1	3	0	3	3	3	3	1	3	0	0	3	1	0	3	3	3	3	0	1	3	1	3	3	3	2	3	1	0	1	1
avgbs_36246.1	chr1AC	521692361	1	3	3	2	1	1	3	1	3	3	3	1	3	1	3	1	1	3	1	3	3	3	3	1	3	3	1	3	2	0	3	3	3	3	3	1	3	1	3	3	3	3	3	1	1	1	1
avgbs_45603.1	chr1AC	521706150	1	3	3	2	1	1	3	1	3	3	3	1	3	1	3	1	1	3	1	3	3	3	3	1	3	3	1	3	2	0	3	3	3	3	3	1	3	1	3	3	3	3	3	1	1	1	1
avgbs_215705.1	chr1AC	521733293	1	3	3	2	1	1	3	1	3	3	3	1	3	1	3	1	1	3	1	3	3	3	3	1	3	3	1	3	2	0	3	3	3	2	3	1	3	1	3	3	3	3	3	1	1	1	1
avgbs_cluster_28089.1	chr1AC	521733848	1	0	3	3	0	1	3	1	0	3	0	1	0	0	0	1	0	0	0	3	3	3	3	1	3	3	1	0	2	0	3	3	0	3	3	1	3	1	0	3	0	3	3	1	1	1	0
avgbs_cluster_9912.1	chr1AC	521747470	1	3	3	1	1	1	3	1	3	3	3	1	3	1	3	1	1	3	1	3	3	3	3	1	3	3	1	3	2	0	3	0	3	3	3	1	3	1	3	3	3	3	3	1	1	1	1
avgbs_cluster_23204.1	chr1AC	521750553	1	3	3	2	1	1	3	1	3	3	3	1	3	1	3	1	1	3	1	3	3	3	3	1	3	3	1	3	2	0	3	3	3	3	3	1	3	0	0	3	3	3	3	1	1	1	1
avgbs_cluster_16802.1	chr1AC	522248282	1	3	3	2	1	1	3	1	3	3	3	1	3	1	3	1	1	3	1	3	3	3	3	1	3	3	0	3	2	0	3	3	3	3	3	1	3	1	3	3	3	3	3	1	1	0	1
avgbs_cluster_31710.1	chr1AC	522313443	1	0	3	3	1	0	3	1	3	3	3	1	0	0	3	0	1	0	0	3	3	3	3	0	3	3	0	3	1	0	3	3	3	3	3	0	3	1	3	3	0	3	0	1	1	1	1
avgbs_53849.1	chr1AC	522408268	0	0	3	1	1	1	3	1	0	0	3	0	3	1	3	1	1	0	1	3	0	0	3	0	0	3	1	3	2	0	0	0	0	3	3	1	3	1	0	3	0	3	0	1	1	1	1
avgbs_cluster_11698.1	chr1AC	522409219	1	0	3	0	1	0	3	1	3	3	0	0	3	0	0	1	1	3	1	0	3	0	3	1	3	3	1	3	2	0	0	0	3	3	0	1	3	1	0	3	3	3	0	1	1	1	1
avgbs2_3074.2	chr1AC	524859160	1	3	3	2	1	1	3	1	3	3	3	1	3	1	3	1	1	3	1	3	3	3	3	1	3	3	0	3	2	0	3	3	3	3	3	1	3	3	3	3	3	3	3	1	1	1	1
avgbs_cluster_19092.1	chr1AC	525062464	1	3	0	1	1	0	3	0	3	3	3	1	3	1	3	1	0	3	0	3	0	3	3	1	3	3	1	3	1	0	3	3	0	3	3	0	3	0	0	3	0	3	3	1	1	1	1
avgbs_34774.1	chr1AC	525301278	1	3	0	0	0	0	3	1	3	0	3	1	3	1	3	1	1	0	0	3	3	0	3	0	3	3	1	3	2	0	3	3	3	0	0	0	0	0	3	3	3	3	3	1	0	1	0
avgbs_99893.1	chr1AC	525650707	1	3	3	2	1	1	3	1	3	3	3	1	0	1	3	1	1	3	1	3	3	3	3	1	3	3	1	3	1	0	3	3	3	3	3	1	3	3	3	3	0	3	3	1	1	1	1
avgbs_cluster_171.1	chr1C	7005166	1	3	3	3	2	3	1	1	1	1	3	3	3	3	3	1	1	3	3	1	3	3	3	3	3	3	3	1	1	1	3	1	3	1	1	1	1	1	1	1	3	3	1	3	2	3	3
avgbs_cluster_29233.1	chr1C	7097253	1	0	0	3	1	3	1	1	1	1	3	3	0	0	0	1	0	0	3	1	3	3	3	3	3	0	3	1	1	1	0	1	3	0	0	0	1	1	1	1	0	3	1	3	0	3	0
avgbs_cluster_40278.1	chr1C	7139539	0	3	3	3	2	3	1	1	1	1	3	3	3	3	3	1	1	3	3	1	3	3	3	3	3	3	3	1	1	1	3	1	3	1	1	1	1	1	1	1	3	0	1	3	3	3	3
avgbs_116123.1	chr1C	7139599	1	3	0	3	3	0	1	1	1	0	0	3	3	3	3	0	1	3	3	1	3	3	3	3	0	3	3	1	1	1	0	1	0	1	0	1	0	0	0	1	0	0	1	3	0	0	3
avgbs2_90044.1	chr1C	7354147	1	3	3	3	2	3	1	0	1	1	3	3	3	3	3	1	1	3	3	1	3	3	3	3	3	3	3	1	1	1	3	1	3	1	1	1	1	1	1	1	3	3	0	3	2	3	3
avgbs_cluster_3916.1	chr1C	7427251	1	3	3	3	2	3	1	1	1	1	3	3	3	3	0	1	0	3	3	1	3	3	3	3	3	3	3	1	1	0	3	1	3	1	1	1	1	1	1	1	3	3	1	3	3	3	0
avgbs_cluster_6572.1	chr1C	7610049	1	3	2	3	2	0	0	1	1	1	3	3	3	3	3	1	1	2	3	1	3	3	3	0	3	3	3	1	1	1	3	1	3	1	1	1	1	1	1	1	3	3	1	3	2	3	3
avgbs_cluster_44148.1	chr1C	8127562	1	3	3	3	2	3	1	1	1	1	3	3	3	3	3	1	1	3	3	1	3	3	3	3	3	3	3	1	1	1	3	1	3	1	1	1	1	1	1	1	3	3	0	3	2	3	3
avgbs_38331.1	chr1C	8161651	0	3	3	3	3	3	1	0	1	1	3	0	0	3	3	1	1	0	3	0	3	0	3	0	3	0	3	0	0	1	3	0	3	0	0	1	1	1	0	1	3	3	1	3	3	0	3
avgbs_cluster_33311.1	chr1C	8358779	0	3	3	3	2	3	1	1	1	1	3	3	3	3	3	1	1	3	3	1	3	3	3	3	3	3	3	1	1	1	3	1	3	1	1	1	1	0	1	1	3	3	1	3	2	3	3
avgbs_214653.1	chr1C	8554076	1	3	3	3	3	3	1	1	1	1	3	3	3	3	3	1	1	3	3	1	3	3	3	3	3	3	3	1	1	1	3	1	3	1	1	1	1	1	1	1	3	3	1	3	1	3	3
avgbs_cluster_6007.1	chr1C	9368465	0	0	3	0	3	0	1	0	1	1	0	0	0	3	3	1	1	3	0	1	3	3	0	0	3	3	3	1	1	1	3	1	3	1	0	1	0	1	1	1	3	0	1	0	0	0	0
avgbs_cluster_2868.1	chr1C	10497829	1	0	3	3	2	3	1	1	1	1	3	3	3	3	0	1	1	3	1	1	3	0	3	3	3	1	3	1	1	1	0	3	3	1	3	3	1	1	1	1	3	3	1	3	1	3	0
avgbs_cluster_43976.1	chr1C	11220330	1	3	3	3	1	3	1	1	1	1	3	3	3	2	3	1	1	3	1	1	3	3	3	3	3	1	3	1	1	1	3	3	3	1	3	3	1	1	1	1	3	3	1	3	1	3	3
avgbs2_116974.1	chr1C	11955983	1	3	3	3	3	3	0	1	1	1	3	3	3	3	3	1	1	3	1	1	3	3	3	3	3	1	3	0	0	1	3	3	3	0	3	3	1	1	1	1	3	3	1	3	1	3	3
avgbs_cluster_37042.1	chr1C	12557922	1	3	3	3	2	3	1	0	1	1	3	3	3	3	3	1	1	3	1	1	3	3	3	3	3	1	3	1	1	1	3	3	3	1	3	3	1	1	1	1	3	3	1	3	1	3	3
avgbs_107426.1	chr1C	14007742	1	3	3	0	1	3	1	1	1	1	3	3	3	0	3	0	0	0	0	1	3	0	0	3	3	1	0	1	1	3	0	0	3	1	0	1	1	0	1	0	0	0	0	0	0	0	2
avgbs_cluster_13103.1	chr1C	14442834	1	0	3	3	2	3	0	1	1	1	3	0	0	3	0	1	1	3	1	1	3	3	3	3	0	1	0	1	1	3	3	3	3	0	3	1	1	0	1	1	3	0	1	3	1	3	3
avgbs_cluster_33126.1	chr1C	14757824	1	3	3	3	0	0	0	1	0	0	0	0	3	0	0	1	1	0	1	1	0	3	3	0	3	1	0	0	1	3	0	0	0	0	0	1	1	0	1	0	3	0	1	3	0	0	0
avgbs_200886.1	chr1C	14913858	1	3	3	2	2	3	1	1	1	1	3	3	3	3	3	1	1	3	1	1	3	3	3	3	3	1	3	1	1	1	3	3	3	1	2	1	1	1	1	1	3	3	1	3	1	3	2
avgbs_40044.1	chr1C	14915936	0	3	0	3	2	3	1	1	1	1	3	3	3	3	0	0	0	3	1	1	3	3	3	3	3	1	3	1	0	1	3	0	3	0	0	1	1	1	1	1	3	0	0	3	1	3	0
avgbs_cluster_1600.1	chr1C	15433333	1	3	3	0	2	0	0	0	0	0	3	0	3	3	3	1	0	0	1	0	0	0	0	3	3	0	3	1	1	1	3	0	0	1	0	1	0	0	1	0	3	3	0	3	1	0	2
avgbs_cluster_34680.1	chr1C	15497706	1	0	3	3	1	3	1	1	1	1	3	3	3	3	3	1	1	0	1	1	3	3	3	3	3	1	3	1	1	1	3	3	3	1	3	1	1	0	1	1	3	3	1	3	1	3	1
avgbs_cluster_32061.1	chr1C	15942088	1	3	3	3	2	3	1	1	1	1	3	3	3	3	3	3	3	3	1	1	3	3	3	3	3	1	3	1	2	0	3	3	3	3	3	1	1	1	1	1	3	3	1	3	1	3	2
avgbs_cluster_16824.1	chr1C	16415458	1	0	3	3	1	3	1	1	1	1	3	3	0	0	0	3	3	3	1	1	3	3	3	3	0	3	3	0	3	1	3	3	0	3	0	1	1	1	1	1	0	3	1	3	1	0	2
avgbs_cluster_52525.1	chr1C	16477316	2	3	3	3	2	3	0	1	1	1	3	0	3	3	3	3	3	3	1	1	3	3	3	3	3	3	0	1	3	1	3	3	3	3	3	1	1	1	1	1	3	0	1	0	1	3	2
avgbs2_130558.1	chr1C	16787882	1	3	3	3	2	3	1	1	1	1	3	3	3	3	3	3	3	3	1	1	3	3	3	3	3	3	3	1	3	1	3	3	3	3	3	1	1	1	1	1	3	3	1	3	1	3	0
avgbs_cluster_4258.1	chr1C	16793190	1	3	0	3	0	3	0	1	0	0	3	3	0	0	0	0	3	0	0	1	3	3	3	3	3	3	3	1	0	1	3	3	3	3	3	1	1	0	1	0	0	3	1	3	1	0	0
avgbs_2876.1	chr1C	16944797	1	3	3	3	2	3	0	1	1	1	3	3	3	3	3	3	3	3	1	1	0	3	3	3	3	3	3	1	3	1	3	3	3	0	3	0	1	1	0	1	3	3	1	3	1	3	1
avgbs_82168.1	chr1C	20533353	1	3	3	3	3	3	1	3	1	0	3	3	1	3	3	3	3	3	1	1	1	3	3	3	3	3	1	1	3	1	3	3	3	3	3	1	1	1	1	1	3	3	1	3	0	1	1
avgbs_cluster_34335.1	chr1C	30035086	1	3	1	3	1	3	1	1	1	1	3	0	0	3	3	1	1	0	0	1	1	3	3	3	3	0	1	1	0	1	1	1	3	0	0	0	0	1	1	1	3	3	3	3	3	0	1
avgbs_65701.1	chr1C	31003647	1	3	1	3	1	3	1	1	1	1	2	1	3	3	3	1	1	3	3	1	1	3	3	3	3	3	1	1	1	1	1	1	3	3	3	1	1	1	1	2	3	3	3	3	3	1	1
avgbs_cluster_36440.1	chr1C	31144783	1	3	1	3	1	3	1	1	1	1	2	1	3	3	3	1	1	3	3	1	1	3	3	3	3	3	1	1	1	1	1	1	0	3	3	0	1	1	1	1	3	3	3	3	3	1	1
avgbs_cluster_16718.1	chr1C	31436731	1	3	1	3	1	3	0	1	0	1	3	1	3	3	3	0	1	3	0	1	1	3	3	3	0	3	1	0	0	1	1	0	3	3	3	1	1	1	0	2	3	0	3	3	3	0	1
avgbs_cluster_23205.1	chr1C	31597481	1	3	1	3	1	3	1	1	1	1	2	1	3	3	3	1	1	3	3	1	0	3	3	3	3	3	0	1	1	1	1	1	3	3	3	1	1	1	1	2	3	3	3	3	3	0	1
avgbs_cluster_4396.1	chr1C	31632266	1	0	1	0	1	3	1	1	1	0	2	0	3	3	3	0	1	0	3	1	1	3	3	3	3	0	0	1	1	1	1	1	3	3	3	1	0	0	1	3	3	3	0	3	3	1	1
avgbs_cluster_21431.1	chr1C	31944926	1	3	0	0	0	0	0	1	1	1	3	0	0	0	3	0	1	3	0	0	1	0	3	0	3	3	1	0	1	1	1	1	3	3	0	0	1	0	1	1	0	3	3	3	3	1	0
avgbs_122207.1	chr1C	32150583	1	3	1	3	1	3	1	0	1	0	2	1	3	3	3	1	1	3	3	1	1	3	0	3	3	0	1	1	1	1	1	1	3	3	3	1	1	1	1	1	3	3	3	3	0	1	1
avgbs2_174078.1	chr1C	32407367	1	3	1	3	1	3	1	1	1	1	2	1	3	3	3	0	0	3	3	1	1	3	3	3	3	3	1	1	1	1	1	1	3	3	3	1	1	1	1	1	3	3	3	3	3	1	1
avgbs_cluster_60993.1	chr1C	33302893	1	3	1	3	1	3	1	1	1	1	3	1	3	3	3	1	1	3	3	1	1	3	3	3	3	3	1	1	1	1	1	1	3	3	3	1	1	1	1	1	3	3	3	3	3	1	1
avgbs_227897.1	chr1C	42265939	1	0	1	3	1	3	1	1	1	1	0	0	0	0	3	0	1	0	3	1	1	3	3	3	3	0	1	1	1	0	0	1	3	0	3	3	1	1	1	3	0	0	0	0	3	0	0
avgbs_cluster_43193.1	chr1C	43478734	1	2	1	3	1	3	1	1	1	1	2	1	3	3	3	1	1	3	3	1	1	3	3	3	3	3	1	1	1	1	1	1	3	3	3	3	1	1	1	2	3	3	3	3	3	1	1
avgbs_cluster_33719.1	chr1C	43831872	1	0	1	3	1	3	1	1	0	1	2	1	3	0	3	1	1	0	0	1	1	0	3	3	3	3	1	0	1	1	1	0	3	0	3	0	1	1	0	0	3	3	3	3	3	1	1
avgbs_21851.1	chr1C	44128866	1	3	0	3	0	3	1	0	1	1	1	0	3	0	3	0	0	3	0	0	1	0	0	3	0	0	1	1	0	0	1	1	3	3	0	3	1	0	0	3	0	3	3	0	3	0	1
avgbs_cluster_15214.1	chr1C	44884437	0	3	1	3	0	0	0	1	1	1	3	1	3	0	0	1	1	0	3	1	1	3	0	3	0	3	1	1	0	1	0	1	3	0	3	3	1	1	0	0	3	3	0	3	3	1	1
avgbs_cluster_5743.1	chr1C	48071866	1	2	1	3	1	3	1	1	1	1	2	1	3	3	3	1	1	3	3	1	1	3	3	3	3	3	1	1	1	1	1	1	3	3	2	3	1	1	1	1	3	3	3	3	3	1	1
avgbs_cluster_28174.1	chr1C	48717526	1	3	1	3	0	3	1	1	1	0	0	0	0	0	0	1	1	0	3	0	1	3	3	0	3	0	1	1	0	0	1	1	3	3	3	3	1	0	1	0	0	3	3	0	0	0	0
avgbs_93852.1	chr1C	48882702	1	3	1	3	0	3	0	1	0	0	3	0	3	0	0	0	1	0	3	1	1	1	0	3	3	3	0	0	1	0	0	0	0	3	3	3	0	1	1	0	1	3	0	3	3	0	0
avgbs_cluster_17925.1	chr1C	49997001	1	3	1	0	1	0	0	1	0	0	3	1	0	0	3	1	0	3	0	1	1	3	3	3	0	0	1	1	1	0	1	1	3	0	3	3	1	1	1	0	3	3	3	3	3	1	1
avgbs_23089.1	chr1C	50443670	1	2	1	3	1	0	1	0	1	1	2	1	3	0	3	1	1	3	0	1	1	3	3	3	0	3	0	1	1	1	1	1	0	3	3	3	1	1	1	1	0	3	3	3	3	1	1
avgbs_cluster_42705.1	chr1C	51961527	1	3	1	3	1	3	1	1	1	1	2	1	3	3	3	1	1	3	3	1	1	3	3	3	3	3	1	1	1	1	1	1	3	3	3	3	1	1	1	1	3	3	3	3	3	1	1
avgbs_cluster_2257.1	chr1C	52523908	1	0	1	3	1	3	1	1	1	1	3	1	0	3	0	1	1	3	3	1	1	0	3	3	0	0	1	1	1	1	1	1	3	0	3	0	1	1	1	2	3	3	3	3	3	1	1
avgbs_47992.1	chr1C	54829245	0	1	0	3	1	0	1	1	0	1	2	1	3	2	3	0	1	3	3	0	0	3	3	3	0	3	1	1	1	1	1	0	0	3	3	3	1	1	0	1	0	0	0	3	3	1	1
avgbs_cluster_19347.1	chr1C	54840520	1	3	1	3	1	3	1	1	1	1	2	1	3	3	0	1	0	3	0	1	1	3	3	3	3	3	1	1	1	1	1	1	3	3	3	3	1	1	1	2	3	3	3	3	3	1	1
avgbs_cluster_22409.1	chr1C	54911564	1	3	1	3	1	3	1	0	1	1	1	0	3	3	3	1	1	3	3	1	1	3	3	3	3	3	0	1	0	1	0	1	3	3	0	3	1	1	1	1	3	3	3	0	3	0	1
avgbs_56402.1	chr1C	55182003	1	3	1	3	1	3	1	1	1	1	2	1	2	3	3	1	1	3	3	1	1	3	3	3	3	3	1	1	1	1	1	1	3	3	3	3	1	1	1	2	3	3	3	3	3	1	1
avgbs_cluster_32136.1	chr1C	55789494	0	2	1	0	1	0	1	0	1	1	2	0	0	3	3	1	1	3	3	1	1	0	3	0	3	0	0	1	1	0	1	0	3	0	3	3	1	0	1	1	3	3	0	0	3	0	0
avgbs_60203.1	chr1C	56397455	1	3	0	3	0	3	1	0	0	1	3	0	3	3	3	1	1	3	3	0	0	0	3	3	3	3	1	0	0	0	0	0	3	3	3	3	1	1	1	0	3	3	3	3	3	0	0
avgbs_cluster_9178.1	chr1C	57073274	1	0	1	3	1	0	0	0	0	1	1	0	0	3	3	0	1	3	0	1	1	3	3	0	0	0	1	1	1	0	0	0	3	0	0	0	0	1	1	2	0	0	0	3	3	1	1
avgbs_cluster_4416.1	chr1C	58250552	1	2	1	3	1	3	1	1	1	1	2	1	3	3	2	1	1	3	3	1	1	3	3	3	3	3	1	1	1	1	1	1	3	3	3	3	1	1	1	2	3	3	3	3	3	1	1
avgbs_cluster_43190.1	chr1C	58333616	1	2	1	3	1	3	1	1	1	1	2	1	3	3	3	1	1	3	3	1	1	3	3	3	3	3	1	1	1	1	1	1	3	3	3	3	1	1	1	2	3	3	3	3	3	1	1
avgbs_cluster_27717.1	chr1C	58335794	0	3	1	3	0	3	0	1	1	0	0	0	3	3	3	0	1	0	3	0	1	3	3	3	3	0	1	0	0	1	0	0	3	3	3	3	1	0	0	1	3	3	3	3	3	0	0
avgbs_102612.1	chr1C	58446985	0	3	0	0	1	0	0	0	0	0	3	0	3	3	3	1	0	3	3	1	0	3	0	3	3	3	1	1	0	1	1	0	3	0	0	0	1	1	1	3	3	3	3	3	3	1	1
avgbs_cluster_38980.1	chr1C	59256250	1	3	1	3	1	3	1	1	1	1	3	1	3	3	3	1	1	3	3	1	1	3	3	3	3	3	1	1	1	1	1	1	3	3	3	3	1	1	1	2	3	3	3	3	3	1	1
avgbs_cluster_37039.1	chr1C	59405518	1	3	1	3	1	3	1	1	1	1	2	1	3	3	3	1	1	3	3	1	1	3	3	3	3	3	1	1	1	1	1	1	3	3	3	3	1	1	1	1	3	3	3	3	3	1	1
avgbs_cluster_36630.1	chr1C	60871780	1	3	1	0	1	0	0	1	1	1	0	0	3	0	3	0	1	3	3	1	1	0	3	0	0	0	0	1	1	1	1	1	0	3	3	0	0	1	1	0	0	0	3	3	3	1	1
avgbs_cluster_13656.1	chr1C	60919303	1	3	0	3	1	3	1	0	0	0	3	1	3	0	3	1	0	3	3	1	1	3	3	3	3	0	0	1	0	1	0	1	3	3	0	3	1	1	1	1	3	3	3	0	3	0	0
avgbs_cluster_31411.1	chr1C	60944339	1	3	1	3	1	3	0	1	1	1	2	1	0	3	3	1	1	3	3	1	1	3	3	3	0	3	1	1	1	1	1	1	3	3	3	3	1	1	1	2	3	3	3	3	3	1	1
avgbs_cluster_39783.1	chr1C	61408404	0	2	1	0	0	0	1	1	1	1	0	0	0	0	0	0	1	3	3	0	1	0	3	3	3	0	1	1	0	0	1	1	3	0	3	3	0	0	1	0	0	0	3	0	3	0	0
avgbs_cluster_21588.1	chr1C	61827553	1	0	1	3	1	3	1	0	0	1	2	0	0	3	3	1	1	3	0	1	1	0	0	3	3	0	1	1	0	1	0	1	3	3	3	0	1	1	0	1	3	3	3	0	3	0	0
avgbs_224736.1	chr1C	62225520	1	2	1	2	1	3	1	1	1	1	2	1	3	3	3	1	1	3	3	1	1	3	3	3	3	3	1	1	1	1	1	1	3	3	3	3	1	1	1	2	3	3	3	3	3	1	1
avgbs2_55973.1	chr1C	62624535	1	3	1	3	0	0	0	1	0	0	0	1	0	0	0	0	0	3	3	0	1	0	0	3	3	0	1	1	0	1	1	0	3	0	0	0	1	0	1	1	0	0	0	3	0	1	1
avgbs_cluster_17373.1	chr1C	62853408	0	2	0	3	0	3	0	1	1	0	0	1	0	0	0	1	0	0	3	0	1	3	0	3	3	0	1	1	0	1	1	0	3	0	0	0	1	1	0	2	3	3	0	3	3	0	1
avgbs_cluster_38325.1	chr1C	64782024	1	0	1	3	0	3	0	0	1	1	0	1	0	3	3	1	1	3	3	1	1	3	0	3	3	0	0	1	1	0	1	1	3	0	3	3	1	1	1	1	0	3	0	3	3	0	0
avgbs_223600.1	chr1C	64782084	1	2	1	3	1	3	1	1	1	1	2	0	3	3	3	1	1	3	3	1	1	3	3	3	0	3	0	1	1	1	1	1	3	3	0	3	0	1	1	1	3	3	3	3	3	1	1
avgbs_225732.1	chr1C	65036708	2	3	1	3	1	3	1	1	1	1	2	1	3	3	3	1	1	3	3	1	1	3	3	3	3	3	1	1	1	1	1	1	3	3	3	3	1	1	1	2	3	3	3	3	3	1	1
avgbs_cluster_7647.1	chr1C	67454936	1	3	1	0	0	0	1	1	0	1	3	1	0	0	0	0	1	0	3	0	0	3	3	3	0	0	1	1	1	1	0	1	0	0	3	3	1	0	1	1	3	0	0	3	0	0	1
avgbs_cluster_28170.1	chr1C	67608777	1	3	0	0	0	0	1	1	0	1	3	0	0	3	0	0	0	3	0	1	1	3	3	3	0	3	0	0	1	1	0	1	3	0	3	3	0	0	0	1	0	3	0	3	3	0	1
avgbs_223672.1	chr1C	68090218	1	3	1	3	1	3	1	1	1	2	2	1	3	3	3	1	1	3	3	1	1	3	3	3	3	3	1	1	1	1	1	1	3	3	3	3	1	1	1	2	3	3	3	3	3	1	1
avgbs_50883.1	chr1C	69123481	1	0	1	3	0	0	0	1	1	1	3	1	0	3	3	0	0	3	0	1	0	0	3	3	0	3	1	0	0	1	0	0	0	3	0	3	1	1	1	3	3	3	3	0	0	0	0
avgbs_43321.1	chr1C	69932213	1	3	1	3	1	0	1	1	1	0	2	1	3	0	3	1	1	3	3	1	1	3	3	3	0	3	1	1	1	1	1	1	3	3	0	3	1	1	1	0	0	3	3	3	0	1	1
avgbs_cluster_20338.1	chr1C	70972439	1	3	0	3	1	3	1	0	0	1	2	1	3	3	3	0	1	0	0	1	1	3	3	3	3	3	1	1	0	1	1	1	3	3	3	3	1	1	1	2	3	3	3	3	3	1	1
avgbs_cluster_9093.1	chr1C	71347865	1	3	1	3	1	0	0	1	0	0	3	0	3	3	0	0	1	0	0	1	1	0	0	0	3	3	1	0	0	1	0	0	3	3	0	0	1	0	0	2	0	0	3	3	3	0	0
avgbs_112948.1	chr1C	71612540	1	3	0	3	1	0	1	1	1	1	3	1	3	3	0	1	1	3	0	0	1	3	3	3	0	3	0	1	0	1	1	1	3	3	0	0	1	1	1	1	0	3	0	3	3	1	1
avgbs_35598.1	chr1C	71656630	1	2	1	3	1	3	1	1	1	1	3	1	3	3	3	1	1	3	3	1	1	0	3	3	3	3	1	1	1	1	1	1	3	3	3	3	1	1	1	2	3	3	3	3	3	1	1
avgbs_37249.1	chr1C	71683470	1	3	1	3	1	3	1	1	1	1	3	1	0	3	3	1	1	3	3	1	1	3	3	3	3	3	1	1	1	1	1	1	3	3	3	3	1	1	1	2	3	3	3	3	3	1	1
avgbs_cluster_2303.1	chr1C	72056557	1	2	1	3	1	3	1	1	1	1	2	1	3	3	3	1	1	3	3	1	1	3	3	3	0	3	1	1	1	1	1	1	3	0	3	3	1	1	1	1	3	3	3	3	3	1	0
avgbs_cluster_10629.1	chr1C	72797308	1	2	1	3	1	3	1	1	1	1	2	1	3	3	3	1	1	3	3	1	1	3	3	3	3	3	0	1	1	1	1	1	3	3	3	3	1	1	1	1	3	3	3	3	3	1	1
avgbs2_63198.2	chr1C	72908385	1	3	1	3	0	3	1	1	0	1	0	1	3	0	3	1	1	3	0	0	1	3	3	0	0	0	1	1	0	1	1	0	0	3	3	3	0	1	1	1	3	3	0	3	3	1	1
avgbs_cluster_12497.1	chr1C	72915656	1	3	1	3	0	3	0	0	1	1	1	1	3	0	3	0	1	3	0	1	1	3	3	0	0	0	1	1	1	1	1	1	0	3	3	3	1	0	1	1	3	3	0	3	3	0	0
avgbs_29209.1	chr1C	73406032	1	3	1	3	1	3	0	1	1	1	1	1	3	3	3	1	1	3	0	1	1	3	3	3	3	3	1	1	1	1	0	1	3	3	0	3	0	1	1	3	3	3	3	3	3	0	0
avgbs_cluster_32483.1	chr1C	73637596	1	3	1	3	1	3	1	1	1	1	2	1	3	3	3	1	1	3	3	1	1	3	3	3	3	3	1	1	1	1	1	1	3	3	3	3	1	1	1	1	3	3	3	3	3	1	1
avgbs2_31771.1	chr1C	73656277	0	3	1	3	0	3	0	0	1	1	0	0	3	3	3	1	0	3	3	1	1	3	3	0	3	3	1	1	1	1	0	0	3	0	3	0	1	1	0	0	0	3	3	3	3	0	1
avgbs_cluster_26766.1	chr1C	75734436	0	3	1	3	1	0	1	1	0	1	3	1	0	3	3	0	1	0	3	1	1	3	3	3	3	3	1	1	0	1	0	0	3	0	0	3	1	1	0	2	3	3	3	3	3	1	1
avgbs_114684.1	chr1C	76214004	1	3	0	3	1	0	0	0	0	0	1	0	3	0	3	0	1	3	0	0	0	0	3	3	3	3	1	0	1	1	1	0	3	3	0	0	0	1	0	0	0	3	3	3	3	1	0
avgbs_224617.1	chr1C	78272723	1	2	1	3	1	3	1	1	1	1	2	1	3	3	3	1	1	3	3	1	1	3	3	3	3	3	1	1	1	1	1	1	3	3	3	3	1	1	1	1	3	3	3	3	3	1	1
avgbs_cluster_13713.1	chr1C	79921456	1	2	1	3	1	3	1	1	1	1	2	1	3	3	3	1	1	3	3	1	1	3	3	3	3	3	1	1	1	1	1	1	3	3	3	3	1	1	1	2	3	3	3	3	3	1	1
avgbs_cluster_5650.1	chr1C	80412997	1	0	1	3	1	0	1	1	1	1	1	1	0	3	0	1	1	0	3	1	1	3	3	3	3	0	1	1	1	1	0	1	3	3	3	0	0	1	1	1	3	3	3	0	0	1	1
avgbs_96103.1	chr1C	80924725	1	3	1	3	1	3	1	1	1	1	1	1	3	3	3	1	1	3	3	1	1	3	3	0	3	3	1	1	0	1	1	1	3	3	3	3	1	1	1	1	3	0	3	0	0	1	1
avgbs_cluster_26202.1	chr1C	80931977	0	3	1	3	1	3	1	1	1	1	2	1	3	3	3	1	1	3	3	1	1	3	3	3	3	3	1	1	1	1	1	1	3	3	3	3	1	0	1	2	3	3	3	3	3	1	1
avgbs_cluster_7490.1	chr1C	81024148	0	0	1	0	1	3	1	1	1	0	0	1	3	0	0	1	1	0	3	1	1	0	3	3	3	0	1	0	1	1	1	0	0	3	0	0	1	1	0	1	0	3	3	0	3	1	1
avgbs_86188.1	chr1C	81795267	0	0	1	3	1	3	0	0	1	0	3	1	3	3	3	0	1	3	0	1	0	0	0	0	3	3	0	0	1	0	1	0	3	3	0	3	0	0	0	0	0	3	3	3	3	1	1
avgbs_cluster_3796.1	chr1C	82035312	0	3	1	3	1	3	0	1	1	1	3	1	3	3	3	1	1	3	3	1	1	3	3	3	3	3	0	1	1	0	1	1	3	3	3	3	1	1	1	2	3	3	3	3	3	1	1
avgbs_cluster_26216.1	chr1C	82397433	1	0	1	3	0	3	1	1	1	1	0	0	3	0	3	0	1	3	3	1	1	0	0	3	0	3	1	0	0	0	1	1	3	3	0	3	1	0	1	2	3	3	3	3	3	0	0
avgbs_cluster_39638.1	chr1C	82397493	1	3	1	3	0	3	1	1	1	1	1	1	3	3	0	0	1	0	3	1	1	3	3	3	0	0	0	0	0	0	1	0	3	0	3	3	1	1	0	0	0	3	3	3	3	0	1
avgbs_cluster_17759.1	chr1C	82601089	1	3	1	3	1	3	1	1	0	1	2	1	3	3	3	0	1	0	3	1	1	3	3	3	3	3	1	1	1	1	1	1	3	3	3	3	1	1	1	2	3	3	3	3	3	1	1
avgbs_cluster_23052.1	chr1C	82606999	1	0	1	3	1	0	1	1	1	0	2	1	3	0	0	1	1	3	3	1	1	3	3	3	3	3	0	1	0	1	0	1	0	3	3	0	1	1	0	2	3	3	0	0	3	1	1
avgbs_cluster_34704.1	chr1C	83416009	1	3	1	3	1	3	1	1	1	1	2	1	3	3	3	1	1	3	3	1	0	3	3	3	3	3	0	1	0	1	1	1	3	3	3	3	1	1	1	1	3	0	3	3	3	1	0
avgbs_cluster_67663.1	chr1C	83813875	0	0	1	3	0	0	1	0	1	0	1	1	3	0	3	0	0	0	3	1	1	3	3	0	0	3	0	1	1	0	1	1	0	0	3	3	1	1	0	0	0	3	3	0	3	0	1
avgbs_13458.1	chr1C	83851849	0	3	1	3	1	0	0	0	0	1	1	1	0	3	3	0	1	3	3	0	1	3	3	3	3	3	1	1	0	0	1	1	3	3	3	0	0	1	1	1	3	0	3	0	0	0	0
avgbs_78898.1	chr1C	84250948	1	1	1	3	1	3	0	1	0	0	1	0	3	3	3	1	1	0	0	1	1	3	3	0	0	3	1	1	1	0	1	0	0	3	3	3	0	0	1	0	3	0	3	0	0	1	1
avgbs_224293.1	chr1C	87342680	1	2	1	3	1	3	1	1	1	1	2	1	3	3	3	1	1	3	3	1	1	3	3	3	3	3	1	1	1	1	1	1	3	3	3	3	1	1	1	2	3	3	3	3	3	1	1
avgbs_cluster_7451.1	chr1C	87853770	1	0	1	3	0	3	0	1	0	0	0	1	0	0	3	0	0	3	0	1	1	3	3	0	3	0	1	1	0	1	0	0	3	0	3	0	0	0	0	0	0	0	0	0	3	0	0
avgbs_cluster_15565.1	chr1C	88280256	0	0	1	0	0	0	1	1	1	0	1	0	0	0	3	0	1	3	3	0	0	3	3	3	3	3	1	1	1	1	0	0	3	3	3	3	0	1	1	2	0	3	0	3	3	1	0
avgbs_224269.1	chr1C	88691905	1	2	1	0	0	3	1	1	1	1	2	1	3	0	3	1	1	3	3	1	0	3	3	3	3	3	1	1	1	1	1	1	3	3	3	3	1	1	1	1	3	0	3	3	3	1	1
avgbs_cluster_41519.1	chr1C	89721181	1	2	1	3	1	3	1	2	1	1	1	1	0	3	3	1	1	3	0	1	1	3	3	3	3	3	1	1	1	1	1	1	3	3	0	3	1	1	1	1	3	3	3	3	3	1	1
avgbs_cluster_15740.1	chr1C	90012669	1	3	1	3	1	3	1	1	1	1	2	1	3	3	3	1	1	3	3	1	1	3	3	3	3	3	1	1	1	1	1	1	3	3	3	3	1	1	1	1	3	3	3	3	3	1	1
avgbs2_52432.1	chr1C	90344226	1	3	1	3	0	3	1	1	1	0	3	1	3	0	3	0	0	3	0	1	0	3	3	0	3	0	1	0	1	0	1	0	0	0	3	3	1	0	0	1	3	3	3	3	3	0	0
avgbs_cluster_43227.1	chr1C	90424563	1	1	1	3	1	3	1	1	1	1	1	1	0	3	3	1	1	3	3	1	1	3	3	3	0	3	0	1	1	1	1	1	0	3	3	3	1	1	1	1	0	0	0	3	3	1	1
avgbs2_169209.1	chr1C	90970320	1	0	1	0	1	3	0	1	1	0	3	0	3	3	0	1	1	3	3	0	1	3	0	3	3	0	0	1	0	1	0	0	3	0	0	3	0	1	0	2	0	3	0	0	3	1	0
avgbs_cluster_15602.1	chr1C	91212079	1	3	1	0	0	3	1	1	1	1	3	1	0	3	0	1	0	3	3	1	0	3	0	3	3	3	1	1	1	1	1	0	3	0	0	3	1	1	0	1	3	0	3	3	3	1	1
avgbs_114489.1	chr1C	91225257	1	0	1	0	0	0	1	1	1	1	1	1	3	3	3	1	1	3	0	1	1	0	3	0	3	3	0	0	1	1	1	1	3	3	3	3	0	1	1	1	0	3	3	3	3	1	1
avgbs_cluster_24340.1	chr1C	91963570	1	3	1	0	1	3	0	1	1	0	0	0	3	3	3	1	0	0	3	1	1	0	3	0	3	3	0	1	1	0	1	1	0	0	3	3	1	0	1	3	0	0	0	3	0	0	0
avgbs_cluster_24320.1	chr1C	92196332	1	3	0	3	0	3	1	1	0	0	0	1	3	3	0	1	0	3	0	1	1	0	3	3	3	0	1	1	1	1	0	1	3	3	3	3	1	0	1	0	0	3	0	3	3	1	1
avgbs_cluster_16110.1	chr1C	93380264	2	1	1	3	1	3	1	1	1	1	1	1	0	0	0	1	1	0	3	1	1	3	0	3	3	3	1	1	1	1	1	1	0	0	0	3	1	1	1	1	0	3	3	0	0	1	1
avgbs_cluster_10892.1	chr1C	94258479	0	0	0	3	0	3	1	1	1	1	0	1	3	0	3	1	1	3	3	1	1	3	3	3	0	0	1	1	1	1	1	1	3	3	3	0	1	1	1	0	3	3	3	3	3	1	1
avgbs_cluster_29419.1	chr1C	96020872	1	3	0	3	1	3	1	0	1	1	1	0	3	3	3	1	1	3	3	1	1	3	3	3	3	3	1	1	1	0	1	1	3	3	3	3	1	0	1	0	3	3	3	3	3	1	1
avgbs_54804.1	chr1C	96044914	1	3	1	3	1	0	0	0	0	0	0	0	0	0	0	0	1	3	0	0	1	0	0	3	0	3	0	0	1	0	0	0	0	3	0	0	1	1	1	1	3	3	0	0	0	1	0
avgbs_cluster_12583.1	chr1C	96906300	1	3	1	3	1	0	1	1	1	1	0	1	0	3	3	1	0	0	3	1	1	3	0	3	3	3	1	1	1	1	1	0	3	3	3	3	1	1	1	1	3	3	3	3	3	1	1
avgbs_cluster_15375.1	chr1C	96906360	1	2	1	3	1	3	1	1	1	1	2	1	3	3	3	1	1	3	3	2	1	3	3	3	3	3	1	1	1	1	1	1	3	3	3	3	1	1	1	2	3	3	3	3	3	1	1
avgbs_224900.1	chr1C	96907551	1	3	1	3	1	3	1	1	1	1	2	1	3	3	3	1	1	3	3	1	1	3	3	3	3	3	1	1	1	1	1	1	3	3	3	3	1	1	1	2	3	3	3	3	3	1	1
avgbs_16715.1	chr1C	96928948	0	0	0	3	0	0	0	1	0	0	3	0	3	0	3	1	0	3	0	1	0	0	0	3	0	3	1	1	0	0	1	1	3	3	3	3	0	1	1	0	0	3	0	0	0	1	0
avgbs_cluster_26661.1	chr1C	97588946	1	0	0	3	0	0	1	1	0	1	3	0	3	3	3	0	1	3	0	0	1	3	3	0	3	3	1	1	1	0	1	1	0	3	0	3	0	1	0	0	3	3	3	3	0	0	1
avgbs_cluster_9553.1	chr1C	97589006	0	3	1	3	1	3	0	1	1	0	0	0	3	3	0	0	1	0	3	0	1	0	3	0	0	0	1	0	1	0	0	1	3	3	3	3	0	0	1	3	0	0	0	0	3	0	0
avgbs_428040.1	chr1C	97658926	1	3	1	0	1	3	1	1	1	1	0	1	3	3	0	1	1	3	3	1	1	0	3	0	3	0	1	0	1	1	0	1	3	0	3	3	0	1	0	1	3	3	3	3	3	1	0
avgbs_68016.1	chr1C	97769694	1	0	0	3	0	3	0	0	1	1	2	1	3	3	3	1	1	0	3	1	1	3	0	0	0	3	1	1	1	1	1	1	0	3	0	0	0	0	1	3	3	3	3	3	3	1	1
avgbs_cluster_29260.1	chr1C	98072158	0	3	0	0	0	3	1	0	1	1	0	0	3	3	3	0	1	3	3	0	1	0	3	0	3	3	0	1	0	0	0	1	3	0	3	0	0	1	0	1	0	3	0	3	3	1	1
avgbs_65268.1	chr1C	98095559	1	0	1	3	1	3	1	1	1	0	3	1	3	3	0	0	1	3	0	1	1	0	3	3	3	0	0	1	1	1	0	1	3	3	3	0	1	1	1	1	0	3	3	3	3	1	1
avgbs_77947.1	chr1C	98310554	0	3	1	3	1	3	1	1	0	0	1	1	0	3	3	0	0	3	3	0	1	3	3	3	3	3	1	0	1	1	1	1	0	3	0	0	1	1	0	1	0	3	3	3	0	1	0
avgbs_cluster_14815.1	chr1C	98695273	1	3	1	0	0	3	0	1	1	1	0	0	0	0	3	1	0	3	0	1	0	3	3	3	3	3	1	1	0	1	1	1	3	0	3	3	0	1	1	0	0	0	0	3	3	0	1
avgbs2_75534.2	chr1C	98982424	1	2	1	3	1	3	1	1	1	1	2	1	3	3	3	1	1	3	3	1	1	3	3	3	3	3	1	2	1	1	1	1	3	3	3	3	1	1	1	2	3	3	3	3	3	1	1
avgbs_cluster_5270.1	chr1C	99296522	1	2	1	3	1	3	1	1	1	1	2	1	3	3	3	1	1	3	3	1	1	3	3	3	3	3	1	1	1	1	1	1	3	3	3	2	1	1	1	2	3	3	3	3	3	1	1
avgbs_cluster_27633.1	chr1C	99889014	1	3	1	3	1	3	1	1	1	1	2	1	0	3	3	1	1	3	3	1	1	3	3	3	3	3	1	1	1	1	0	1	0	3	0	0	1	1	1	1	0	3	3	3	3	1	1
avgbs_90023.1	chr1C	100098159	0	3	0	3	1	3	0	1	0	1	3	0	0	3	3	0	1	3	3	0	1	0	3	3	0	3	0	1	1	0	1	0	0	0	0	3	0	1	0	1	0	3	0	3	3	1	0
avgbs_72422.1	chr1C	100557144	0	1	1	3	0	0	1	1	1	1	3	0	3	0	0	1	1	3	3	0	0	0	3	0	3	3	1	0	1	1	0	1	0	0	0	3	1	0	0	1	0	0	3	0	3	0	0
avgbs_cluster_1486.1	chr1C	101093057	0	0	0	3	1	3	1	1	1	1	1	0	3	3	0	0	1	3	3	1	1	0	3	3	3	3	1	1	0	1	1	1	3	3	3	3	1	1	0	1	3	0	0	0	3	1	0
avgbs_cluster_16782.1	chr1C	101425655	1	3	1	3	1	3	1	0	1	1	2	1	3	3	3	1	0	3	3	0	1	3	3	3	3	3	1	1	1	1	1	1	3	3	3	3	1	1	1	1	3	3	3	3	3	1	0
avgbs_223316.1	chr1C	101972075	1	0	1	3	1	3	1	1	1	1	3	1	0	0	3	1	1	3	3	1	1	0	3	3	3	3	1	1	1	1	1	1	3	3	3	3	1	1	1	1	3	3	0	3	3	1	1
avgbs_105378.1	chr1C	102640672	1	0	1	3	1	0	1	1	0	0	0	0	3	0	0	0	3	0	3	1	0	0	2	0	3	3	1	1	1	0	0	0	0	0	0	0	0	1	1	3	0	0	3	0	0	0	1
avgbs_40573.1	chr1C	102665585	1	3	1	0	1	3	1	1	1	1	3	0	3	3	3	1	0	0	3	0	1	3	3	3	3	3	0	1	0	0	0	1	0	0	3	3	1	0	1	1	3	3	0	3	0	0	0
avgbs_62516.1	chr1C	103205107	1	3	1	3	1	3	1	1	1	1	2	1	3	3	3	1	1	3	0	1	1	0	3	3	3	3	1	1	1	1	1	1	3	3	3	3	0	1	1	1	3	3	3	3	3	1	1
avgbs_cluster_50140.1	chr1C	103255512	1	2	1	3	1	3	1	1	1	1	2	1	3	3	3	1	1	3	3	1	1	3	3	3	3	3	1	1	1	1	1	1	3	3	0	3	1	1	1	2	3	3	3	3	3	1	1
avgbs_78936.1	chr1C	103302168	1	3	0	3	0	3	0	0	1	0	3	1	3	3	3	0	0	3	0	0	1	3	3	3	0	3	1	0	1	1	0	1	0	3	3	3	1	1	1	1	3	0	3	3	3	0	1
avgbs_93126.1	chr1C	103776159	1	2	1	3	1	3	1	1	1	1	2	1	3	3	3	1	1	3	3	1	1	3	3	3	3	3	1	1	1	1	1	1	3	3	3	3	1	1	1	2	3	3	3	3	3	1	1
avgbs_cluster_37284.1	chr1C	103997557	1	0	0	0	0	3	0	1	1	0	0	0	3	0	3	0	0	0	0	1	1	0	3	3	3	3	1	0	0	0	1	0	3	3	3	0	1	1	1	3	3	0	0	3	0	0	0
avgbs_98728.1	chr1C	104118985	1	1	0	3	0	3	1	1	0	0	2	1	3	3	3	0	1	0	3	0	1	3	0	3	3	0	1	1	1	1	1	0	3	3	3	3	1	0	1	0	0	3	0	0	0	0	1
avgbs_cluster_3145.1	chr1C	104337934	0	0	1	3	0	3	0	1	1	1	2	1	3	0	3	0	1	3	3	1	1	0	0	3	3	0	1	1	1	0	1	1	0	0	3	3	1	0	0	3	0	0	3	0	3	0	0
avgbs_cluster_11209.1	chr1C	104337994	0	3	1	3	1	0	1	1	0	1	1	1	3	0	0	0	1	3	3	1	1	3	0	3	3	3	1	0	1	0	1	1	3	3	3	0	1	0	0	1	3	3	0	3	3	1	0
avgbs_20333.1	chr1C	104486805	0	0	1	3	1	0	1	1	1	1	2	0	0	0	3	1	0	3	0	0	1	3	3	3	0	3	1	1	1	1	1	0	0	3	0	0	0	1	1	1	3	3	3	3	3	1	0
avgbs_cluster_1066.1	chr1C	105593039	0	3	1	3	0	3	1	0	0	1	3	0	3	3	3	1	0	3	3	1	1	3	3	3	3	3	0	1	1	0	1	0	3	0	3	3	1	0	0	0	0	0	0	3	3	0	0
avgbs_cluster_32803.1	chr1C	105717861	1	3	1	3	1	3	1	1	0	1	2	1	3	3	3	1	1	3	3	1	1	3	3	3	3	3	1	1	0	0	0	1	3	3	3	3	1	0	0	1	3	3	3	0	0	0	1
avgbs_cluster_7829.1	chr1C	107682792	0	3	0	3	0	0	1	1	1	1	0	1	3	0	0	0	1	3	3	1	1	3	3	3	3	3	1	1	1	1	1	1	3	0	3	3	1	1	0	0	3	3	0	3	0	1	0
avgbs_cluster_37402.1	chr1C	108365317	1	0	0	0	0	3	1	0	0	1	3	1	3	3	3	0	0	0	3	1	1	0	0	3	3	3	0	0	1	0	1	1	0	3	3	0	1	1	1	1	3	3	0	3	3	0	1
avgbs_15892.1	chr1C	108911597	1	3	1	3	0	3	0	1	0	0	0	0	0	3	3	0	1	3	3	1	1	3	3	3	3	0	0	1	1	0	0	0	3	0	0	3	1	0	1	0	3	3	3	3	0	0	0
avgbs_105377.1	chr1C	109124862	0	3	0	3	1	3	0	1	1	1	0	1	3	3	3	0	1	3	3	0	0	3	3	3	3	3	1	1	1	0	1	0	3	3	0	0	0	0	1	1	0	0	3	0	3	0	1
avgbs_cluster_8775.1	chr1C	111162167	1	3	1	0	1	3	0	1	1	1	0	0	3	3	3	1	0	3	0	1	1	0	3	0	3	3	1	1	1	1	0	1	3	3	3	3	1	0	0	0	0	3	3	3	0	0	1
avgbs_cluster_38781.1	chr1C	111425859	1	2	1	3	1	3	1	1	1	0	3	1	3	3	3	1	0	0	3	1	1	3	3	3	0	3	0	1	1	1	1	1	0	3	3	3	1	1	1	1	3	0	3	3	3	1	1
avgbs_cluster_34824.1	chr1C	111552799	1	3	1	3	0	3	1	0	0	1	0	0	3	3	3	0	1	3	0	0	0	3	0	3	0	3	0	0	1	1	0	1	0	0	3	3	1	0	1	0	0	0	3	3	0	1	1
avgbs2_132273.1	chr1C	112308400	1	2	1	3	1	0	1	1	1	1	2	1	0	0	0	1	1	3	0	1	1	0	3	0	3	3	1	1	1	1	1	1	0	0	3	3	1	1	1	1	3	3	0	0	0	1	1
avgbs_89582.1	chr1C	113310615	1	0	1	0	0	3	1	1	0	1	0	0	0	0	3	0	1	0	3	0	1	0	0	3	0	3	1	1	0	1	0	1	3	0	3	3	0	1	1	0	0	0	0	0	3	0	1
avgbs_cluster_32837.1	chr1C	113405893	1	3	1	3	1	3	1	1	1	1	2	1	3	3	3	1	2	3	3	1	1	3	3	3	3	3	1	1	1	1	1	1	3	3	3	3	1	1	1	2	3	3	3	3	3	1	1
avgbs_74534.1	chr1C	113748028	0	0	0	3	0	0	1	1	0	0	0	1	0	3	3	0	0	0	0	1	0	3	0	3	0	0	1	1	1	1	1	1	0	0	3	3	1	1	0	0	0	3	3	0	3	1	0
avgbs_cluster_37623.1	chr1C	113854933	1	0	1	3	1	3	1	1	1	1	3	1	3	0	3	1	0	0	3	0	1	3	3	3	0	3	1	1	1	0	1	1	3	3	3	0	1	0	1	1	0	3	3	0	3	1	0
avgbs_cluster_20427.1	chr1C	113875700	1	3	1	0	0	3	1	1	1	1	3	1	3	3	0	0	1	3	3	1	1	3	0	3	3	3	0	1	1	1	1	0	0	3	3	3	1	0	1	2	3	0	3	3	3	1	0
avgbs_cluster_10740.1	chr1C	113909543	1	0	0	0	1	0	1	0	1	1	0	1	0	3	3	1	0	3	0	1	0	0	3	0	0	0	0	0	0	0	0	1	0	3	0	0	1	1	0	0	0	3	0	3	3	0	0
avgbs_cluster_11820.1	chr1C	113916259	1	3	1	3	1	3	1	1	0	1	1	1	3	0	0	0	0	3	3	1	0	3	3	0	3	0	1	0	0	1	1	1	3	3	3	3	1	1	1	2	3	3	3	3	3	0	1
avgbs2_161548.1	chr1C	114091224	1	3	0	3	0	0	1	1	0	1	0	1	3	3	0	1	0	3	0	1	1	0	3	3	3	0	1	0	0	1	0	1	0	3	0	0	1	1	1	0	3	3	3	3	0	1	1
avgbs_78958.1	chr1C	115561700	0	3	1	3	1	0	1	1	1	1	0	0	3	3	3	0	1	3	3	0	1	3	3	3	3	0	1	1	0	1	0	0	0	3	3	3	1	1	1	1	0	0	3	3	3	1	0
avgbs_cluster_10170.1	chr1C	115795695	1	3	1	3	0	3	1	1	1	1	2	0	3	3	3	1	1	3	3	1	1	3	3	3	3	3	1	1	1	1	1	1	3	3	3	3	1	1	0	2	3	3	3	3	3	1	1
avgbs_cluster_14244.1	chr1C	116960273	0	2	0	3	1	0	0	1	0	0	0	0	3	0	3	0	0	3	3	1	0	3	3	0	3	3	1	1	0	0	0	1	3	3	3	3	0	0	0	0	3	3	3	3	3	1	1
avgbs_cluster_17937.1	chr1C	117973587	1	2	1	3	1	3	1	0	1	0	0	1	0	3	3	1	0	3	3	1	0	0	3	3	3	3	1	1	1	1	1	1	3	3	0	3	1	0	1	3	3	3	3	3	0	1	1
avgbs2_77695.1	chr1C	118017607	1	2	1	3	1	3	1	1	1	1	3	1	3	3	3	1	1	3	3	1	1	3	3	3	3	3	1	1	1	1	0	1	3	3	3	3	0	1	0	2	3	3	3	3	3	1	1
avgbs_52964.1	chr1C	122091705	1	0	1	3	0	0	1	0	0	1	0	1	0	0	3	0	1	0	3	1	1	3	3	3	3	3	0	0	1	0	0	0	3	0	0	3	0	1	0	3	3	3	0	3	3	1	0
avgbs_cluster_20680.1	chr1C	122790835	1	2	1	3	1	3	1	1	1	1	0	1	0	0	3	1	1	0	3	1	1	3	3	3	0	3	1	1	0	1	1	1	0	0	3	3	1	1	1	1	0	3	0	3	3	1	1
avgbs_427956.1	chr1C	123305759	1	3	1	3	1	0	1	1	1	1	2	1	0	0	3	1	1	0	3	1	1	0	3	3	0	3	1	1	1	1	1	1	0	0	0	0	1	1	1	1	0	0	0	0	3	1	1
avgbs_103357.1	chr1C	123739812	1	3	1	3	1	3	1	1	1	1	2	1	3	0	3	1	1	3	3	1	1	0	3	3	3	3	1	1	1	1	1	1	3	3	3	3	1	1	1	2	3	3	0	3	3	1	1
avgbs_cluster_3719.1	chr1C	124388575	1	2	1	3	1	3	1	1	1	1	2	1	3	3	3	1	1	0	2	1	1	3	3	3	3	3	1	1	1	1	1	1	3	3	3	3	1	1	1	2	3	3	3	3	3	1	1
avgbs_cluster_30067.1	chr1C	124389160	0	0	0	3	1	0	1	1	0	0	3	1	0	3	3	1	1	3	3	0	0	0	0	3	0	0	1	1	1	1	1	0	0	3	0	3	0	0	1	0	0	0	0	0	0	0	1
avgbs_cluster_19966.1	chr1C	124684632	1	2	1	3	0	3	1	1	1	1	2	1	3	3	3	1	1	3	3	1	1	3	3	3	3	3	1	1	1	0	1	1	3	3	3	3	0	0	1	1	3	3	3	3	3	1	1
avgbs_cluster_28928.1	chr1C	124893260	0	3	0	3	1	0	1	1	1	1	0	1	3	0	0	0	0	0	0	1	0	0	3	0	3	3	0	0	1	0	1	1	0	0	3	3	0	1	0	2	3	0	3	0	3	1	1
avgbs_cluster_54366.1	chr1C	125304147	1	3	1	3	1	3	1	1	1	1	2	1	0	0	3	1	1	3	0	1	1	3	0	0	3	3	1	1	1	1	1	1	3	3	3	3	1	1	1	1	0	0	3	3	3	1	1
avgbs2_97752.1	chr1C	125650827	1	2	1	3	1	3	0	1	1	1	2	1	3	3	3	1	1	3	3	1	1	3	3	3	3	3	1	1	1	1	1	1	3	3	3	3	1	1	1	1	3	3	3	3	3	1	1
avgbs_cluster_10434.1	chr1C	126447528	1	3	1	3	1	0	1	1	1	1	0	1	3	3	3	1	1	3	3	0	0	0	3	3	3	0	1	1	1	0	0	1	0	3	0	0	0	0	0	0	0	3	0	3	3	0	1
avgbs2_132231.1	chr1C	127640455	1	1	1	3	1	0	1	1	1	1	1	1	0	3	0	1	1	3	0	1	1	0	0	3	0	3	1	1	1	1	1	1	0	3	3	3	1	1	1	2	3	0	0	0	3	1	1
avgbs_cluster_11905.1	chr1C	127691634	1	3	1	0	1	3	1	1	0	1	0	1	0	3	3	1	1	0	3	1	1	3	3	0	3	3	1	1	1	0	1	1	3	0	3	0	1	1	1	1	0	0	3	3	0	1	1
avgbs2_70155.1	chr1C	127994608	1	2	1	3	1	3	1	1	1	1	2	1	3	3	3	1	1	3	3	1	1	3	3	3	3	3	1	1	1	1	1	1	3	3	3	3	1	1	1	2	3	3	3	3	3	1	1
avgbs_10400.1	chr1C	131056861	1	2	1	3	1	3	1	1	1	1	1	1	0	3	3	1	1	0	0	1	1	3	3	0	3	3	1	1	1	1	1	1	3	0	0	3	1	1	1	1	3	3	0	3	0	1	1
avgbs_cluster_9247.1	chr1C	132387059	1	1	1	3	1	3	1	1	0	1	1	0	3	0	3	1	1	3	3	1	1	3	0	3	3	3	1	1	1	1	1	0	3	3	3	3	1	1	0	1	3	3	3	3	3	1	1
avgbs_cluster_16444.1	chr1C	132550894	1	3	1	3	1	3	1	1	1	1	3	1	3	3	0	1	0	3	0	1	1	0	3	3	3	3	1	1	1	1	1	1	3	3	3	3	1	1	1	1	3	0	3	3	0	1	1
avgbs_45086.1	chr1C	132723645	0	3	1	3	1	3	1	0	0	1	2	0	3	3	3	0	1	3	3	1	1	3	0	3	3	0	1	1	0	1	0	1	3	3	3	3	1	1	1	2	0	3	3	3	3	1	1
avgbs_cluster_43234.1	chr1C	133134457	1	3	1	3	1	3	1	1	1	1	0	1	3	3	3	1	1	3	0	0	1	3	3	3	3	3	1	1	1	1	1	1	3	3	0	3	1	1	0	1	3	3	3	3	3	1	1
avgbs_84431.1	chr1C	133219071	0	0	0	3	0	3	0	0	1	0	1	1	3	3	3	0	1	0	3	0	1	3	3	3	3	3	0	0	0	1	0	0	3	0	0	0	0	0	0	3	3	3	3	3	0	1	0
avgbs_16325.1	chr1C	133583862	1	0	0	3	1	3	1	1	0	2	0	0	3	3	3	1	1	3	0	1	1	0	3	3	3	3	1	1	0	0	1	1	3	3	0	3	1	1	1	0	3	3	3	3	3	0	1
avgbs_224177.1	chr1C	133888288	1	2	1	3	1	3	1	1	1	1	2	1	3	3	3	1	1	3	3	1	1	3	3	3	3	3	1	1	1	1	1	1	3	3	3	3	1	0	1	1	3	3	3	3	3	1	1
avgbs_3273.1	chr1C	133952759	1	0	0	0	0	3	0	1	0	1	0	1	3	3	0	0	1	3	0	0	1	0	3	3	3	0	1	1	0	0	0	1	3	0	3	3	1	0	1	3	0	0	0	0	3	1	0
avgbs_cluster_11984.1	chr1C	134248222	1	0	1	3	1	3	1	1	1	1	3	1	3	3	3	0	0	3	0	1	1	3	3	0	3	3	1	1	1	1	1	0	3	3	0	0	1	1	1	0	3	3	3	0	0	1	1
avgbs_117103.1	chr1C	135702144	0	0	1	3	1	3	0	0	0	0	0	1	3	3	3	0	0	3	3	1	0	3	3	3	0	3	1	1	1	0	1	0	3	3	3	3	1	1	1	1	3	0	3	3	3	0	1
avgbs_cluster_31163.1	chr1C	135810491	1	2	1	3	1	0	1	1	1	1	1	1	3	3	0	1	1	3	3	1	1	0	3	3	3	0	1	1	1	1	1	1	3	0	0	3	1	1	1	1	0	3	0	3	3	1	1
avgbs_358817.1	chr1C	136072911	0	3	1	0	1	0	0	1	0	1	0	0	0	0	0	1	1	3	0	1	1	0	0	0	3	3	0	1	1	1	1	1	3	3	3	0	1	1	1	3	3	3	0	0	0	1	0
avgbs_36632.1	chr1C	136086137	1	2	1	3	1	0	1	1	1	1	1	0	3	0	3	0	1	3	3	1	1	3	3	3	3	3	1	1	1	1	0	1	0	3	3	0	1	1	1	1	0	3	3	3	3	1	1
avgbs_225670.1	chr1C	136639847	1	3	1	3	1	0	1	1	1	1	2	1	3	3	3	1	1	3	3	1	1	3	3	3	3	3	1	1	1	1	1	0	3	3	3	3	1	1	1	1	3	3	0	0	3	1	1
avgbs_cluster_1457.1	chr1C	136714469	0	0	1	3	1	3	1	0	0	1	0	1	3	0	0	1	0	0	3	1	0	0	3	3	3	0	0	0	1	0	0	1	3	0	0	3	0	0	0	1	3	3	0	3	3	1	0
avgbs_cluster_3061.1	chr1C	140109312	0	3	0	0	1	3	1	1	0	1	3	1	3	0	3	0	1	0	3	1	0	0	3	0	0	0	1	1	1	1	0	1	3	3	3	0	0	1	1	0	3	3	0	0	0	1	0
avgbs_22916.1	chr1C	140875261	1	3	1	3	0	0	1	0	1	0	3	0	3	0	3	1	1	3	0	1	1	3	3	3	3	3	1	1	0	1	0	0	0	0	0	0	0	1	1	2	3	0	0	3	3	1	0
avgbs_36880.1	chr1C	140939721	1	3	1	3	1	3	1	1	1	0	2	1	3	3	3	1	1	3	3	1	1	3	3	0	3	0	0	1	1	1	1	1	3	0	3	3	1	1	1	1	0	3	3	3	3	1	1
avgbs_cluster_2067.1	chr1C	140941324	0	3	0	3	1	3	1	1	1	0	1	0	3	3	3	1	1	3	3	1	1	3	3	3	3	3	0	1	1	0	0	1	3	0	3	3	1	0	1	0	0	3	3	3	3	0	0
avgbs_cluster_1161.1	chr1C	140944267	1	2	0	3	0	0	1	1	0	0	0	1	3	3	0	0	0	3	3	1	0	3	0	0	3	3	1	1	1	1	0	0	0	3	0	3	1	0	0	1	3	3	3	3	3	0	1
avgbs_cluster_39121.1	chr1C	141139285	0	3	0	3	0	3	0	0	1	1	2	0	0	0	3	0	1	3	3	1	1	3	3	0	0	3	0	1	1	1	1	0	3	3	3	3	0	1	1	0	0	0	3	3	3	1	1
avgbs_cluster_13347.1	chr1C	142021473	1	0	1	3	0	3	1	1	1	1	2	1	3	3	0	1	1	0	3	1	1	3	3	0	3	3	1	1	1	1	1	1	3	3	3	3	1	1	1	2	3	3	2	3	3	1	1
avgbs2_160622.1	chr1C	142266534	0	3	1	0	0	3	0	1	1	0	0	0	3	3	3	1	1	3	3	1	1	0	3	3	3	3	0	1	1	1	0	0	0	3	3	3	1	0	1	1	3	3	3	3	3	0	1
avgbs_122833.1	chr1C	142707160	1	2	1	3	0	3	0	1	1	1	2	1	3	3	3	1	1	3	3	1	1	3	3	3	3	0	1	1	0	1	1	1	3	3	3	3	1	1	1	1	3	3	3	3	3	1	1
avgbs2_162040.1	chr1C	142712479	1	3	1	3	1	3	1	1	1	1	2	1	3	3	3	1	1	3	3	1	1	3	3	3	3	3	1	1	1	1	1	1	3	3	3	3	1	1	1	2	3	3	3	3	3	1	1
avgbs_cluster_31067.1	chr1C	143235245	1	3	1	3	1	3	1	1	1	1	2	1	3	3	3	1	1	3	3	1	1	3	3	3	3	3	1	1	1	1	1	1	3	3	3	3	1	1	1	2	3	3	3	3	3	1	1
avgbs_cluster_35645.1	chr1C	143645792	0	3	1	3	1	0	1	0	0	0	2	1	0	0	0	1	1	3	0	1	1	0	3	3	3	3	0	1	1	1	0	0	3	0	3	3	1	1	1	1	3	0	3	3	0	1	1
avgbs_28880.1	chr1C	144198228	0	3	1	0	1	0	1	1	1	1	0	1	3	0	3	1	1	3	3	1	0	0	0	0	0	0	0	1	0	0	0	1	3	3	3	0	1	1	1	0	0	3	0	3	3	1	1
avgbs_cluster_1704.1	chr1C	147056857	1	1	1	3	1	3	1	1	1	1	2	1	3	0	3	1	1	3	3	1	1	0	3	0	3	3	1	1	1	1	1	1	3	3	3	3	1	1	1	1	3	0	3	3	3	1	1
avgbs_89652.1	chr1C	147412943	1	3	1	3	1	0	1	1	1	1	1	1	3	0	0	1	1	3	3	1	1	3	3	3	3	3	1	0	1	1	1	1	3	3	3	3	1	1	1	1	3	3	0	3	0	1	1
avgbs_cluster_9047.1	chr1C	148309935	1	0	0	0	0	0	0	0	1	1	0	1	3	3	0	1	0	3	3	1	1	3	3	0	3	0	1	1	1	0	1	1	3	0	3	0	1	0	1	3	3	0	0	0	3	1	0
avgbs_cluster_39665.1	chr1C	148619778	1	3	1	3	1	3	1	1	1	1	2	1	3	3	3	1	1	3	3	1	1	3	3	3	3	3	0	1	1	1	1	1	3	3	3	3	1	1	0	2	3	3	3	3	3	1	1
avgbs_76476.1	chr1C	149365863	0	3	1	0	0	0	0	1	1	1	0	0	3	0	3	0	1	0	0	0	0	3	3	3	0	3	1	1	1	0	1	1	3	0	3	0	1	0	1	1	3	3	0	0	3	1	0
avgbs_6287.1	chr1C	150028999	0	2	1	0	1	0	1	0	1	0	2	1	3	3	3	1	1	3	3	0	1	3	3	0	3	3	1	1	1	1	1	1	3	3	0	3	1	1	0	2	3	3	3	3	3	1	1
avgbs_cluster_5553.1	chr1C	152004492	1	0	0	3	0	3	1	1	1	0	3	1	3	3	3	1	0	3	3	1	1	3	3	0	3	3	1	0	0	1	1	0	0	3	3	3	1	1	1	0	3	0	3	3	3	0	0
avgbs_91973.1	chr1C	152088251	1	3	1	3	1	3	1	1	1	1	3	0	3	3	3	1	1	0	0	0	1	3	0	3	3	3	1	1	0	1	1	1	3	0	3	0	0	1	1	0	3	3	0	3	3	0	0
avgbs_cluster_26414.1	chr1C	152533470	1	3	0	3	1	0	1	1	1	1	2	1	3	3	3	1	1	3	0	0	0	3	3	3	0	3	0	1	0	0	0	0	3	0	3	3	2	0	1	2	3	3	3	3	3	1	1
avgbs_cluster_9227.1	chr1C	152578416	0	2	1	3	1	3	1	0	1	1	2	1	3	0	3	1	1	0	3	0	0	3	3	3	3	3	1	1	1	0	1	1	0	3	3	3	1	1	1	2	0	3	0	3	3	0	1
avgbs_81572.1	chr1C	152777054	0	3	1	3	1	0	1	0	1	0	0	1	3	3	0	1	0	3	0	1	1	3	3	3	3	3	1	0	1	1	1	1	3	3	3	3	1	1	1	1	3	3	0	3	3	0	1
avgbs_205123.1	chr1C	152777566	1	3	1	3	1	3	1	1	1	1	2	1	3	3	3	1	1	3	0	1	1	3	3	3	3	3	1	1	1	1	1	1	3	3	3	3	1	1	1	2	3	3	3	3	3	1	1
avgbs_40604.1	chr1C	152931179	1	3	0	0	1	3	0	1	0	0	0	1	3	3	3	1	1	0	0	1	1	3	3	0	3	3	0	0	0	1	1	1	3	0	3	0	1	1	1	1	3	0	0	3	3	1	0
avgbs_45395.1	chr1C	153950977	1	3	1	3	1	1	1	1	1	1	2	1	3	3	3	1	1	3	3	1	0	3	0	3	3	3	1	0	1	0	0	0	3	3	3	0	1	0	1	1	3	3	3	3	3	0	1
avgbs2_29698.1	chr1C	155039748	0	0	0	3	1	3	1	1	0	1	3	1	3	3	3	1	0	3	3	1	0	0	3	3	3	3	1	1	0	1	1	0	3	3	3	0	1	1	1	0	3	3	3	3	0	0	1
avgbs_cluster_35141.1	chr1C	155584875	1	3	0	3	0	0	1	0	0	1	2	0	3	3	0	1	1	3	3	1	1	3	3	0	3	3	0	1	1	1	0	1	3	3	3	3	0	0	1	2	3	3	3	0	0	1	1
avgbs_cluster_19513.1	chr1C	156414839	1	1	1	3	1	3	1	1	1	1	0	1	3	3	0	1	1	0	3	1	1	0	3	0	0	3	0	1	1	1	0	1	3	0	3	3	0	0	1	1	3	0	3	3	3	1	1
avgbs_cluster_14092.1	chr1C	157460847	1	3	1	3	1	3	1	1	1	1	2	1	3	3	3	1	1	3	3	1	1	3	3	3	3	3	1	0	1	1	1	1	3	3	3	3	1	1	1	2	3	3	0	3	3	1	1
avgbs_52013.1	chr1C	159019683	1	3	1	0	1	3	1	0	1	1	3	1	3	3	3	1	1	0	0	1	1	0	3	3	3	3	1	1	1	1	1	1	0	3	0	3	1	1	1	1	0	0	3	3	3	1	1
avgbs_117057.1	chr1C	161285887	1	2	1	3	1	3	0	1	1	1	3	1	3	3	3	0	0	3	3	1	1	3	3	0	3	3	1	1	1	0	1	1	3	0	3	3	1	1	1	3	3	3	0	0	3	1	1
avgbs_cluster_29277.1	chr1C	162005462	1	3	0	3	0	3	0	1	1	0	0	1	3	3	3	0	1	0	3	1	1	3	3	3	0	0	0	1	1	1	1	0	3	0	3	3	1	1	1	0	3	3	3	3	3	0	1
avgbs_95609.1	chr1C	162007419	0	3	1	3	1	3	1	1	1	1	2	1	3	3	3	1	1	3	3	1	1	3	3	3	3	3	1	0	1	0	1	1	3	3	3	3	1	1	0	2	3	3	3	3	3	1	1
avgbs_6071.1	chr1C	162134478	1	3	0	3	1	3	0	1	1	1	0	1	3	3	0	1	0	0	0	1	0	3	3	3	3	0	0	1	1	0	0	1	3	3	3	3	1	0	1	1	0	0	3	0	0	0	0
avgbs_cluster_2303.2	chr1C	164385095	1	3	1	3	1	3	1	1	1	1	3	1	3	3	3	1	1	0	3	1	0	3	3	3	3	3	1	1	1	1	1	1	3	3	3	3	1	1	1	2	3	3	3	3	3	1	0
avgbs_27449.1	chr1C	164407320	0	3	1	3	0	3	0	1	1	1	1	0	3	3	0	0	0	3	3	1	1	0	3	3	0	3	0	1	0	1	0	0	0	3	0	3	0	0	1	0	3	3	0	3	3	1	0
avgbs_cluster_15347.1	chr1C	164731540	1	0	0	3	0	0	1	1	1	1	3	0	3	0	3	0	1	3	3	1	1	3	3	0	0	3	1	1	0	1	1	0	3	3	0	3	0	0	1	3	3	0	0	0	0	0	0
avgbs_cluster_18524.1	chr1C	165594938	1	3	1	3	0	0	0	0	0	1	2	1	0	3	0	1	1	3	3	0	1	3	3	0	3	0	1	1	1	1	0	0	3	0	3	3	1	1	0	0	3	3	0	3	0	1	0
avgbs_cluster_12643.1	chr1C	166727011	1	2	1	3	1	3	1	1	1	1	2	1	3	3	3	1	1	3	0	1	1	3	3	0	3	3	1	1	0	1	1	1	3	3	3	3	1	1	1	2	3	3	3	3	3	1	1
avgbs_89814.1	chr1C	167091709	1	2	1	3	1	0	1	1	1	1	3	1	3	3	3	0	0	3	3	1	1	0	3	0	3	3	1	1	1	0	0	1	3	3	3	0	1	0	0	1	3	3	3	3	3	0	0
avgbs_cluster_16713.1	chr1C	167488679	0	2	0	0	0	0	1	1	0	1	3	1	0	3	3	0	1	3	0	1	0	0	3	0	3	3	1	1	1	1	1	0	3	3	3	0	0	1	0	0	0	3	3	3	3	1	0
avgbs_cluster_7998.1	chr1C	168576626	0	3	1	3	1	3	1	0	1	1	3	0	3	3	3	1	1	3	0	1	0	0	3	0	3	0	1	1	1	1	1	1	0	3	0	3	1	1	1	0	3	0	3	3	3	1	1
avgbs_cluster_407.1	chr1C	169065084	1	3	1	3	1	0	0	1	0	0	3	1	3	0	0	0	1	0	3	0	1	3	3	0	3	0	0	0	1	1	1	0	0	3	3	0	1	1	1	1	0	3	0	3	0	0	1
avgbs_cluster_26440.1	chr1C	170244370	1	3	0	3	1	3	1	0	0	1	3	1	3	3	3	0	1	3	0	1	1	3	0	3	0	0	1	1	1	1	1	1	0	3	3	0	1	1	0	0	0	3	0	0	3	0	1
avgbs_cluster_43091.1	chr1C	170244469	1	2	1	3	1	3	1	1	1	1	2	1	3	3	3	0	0	0	3	1	1	0	3	0	3	3	1	1	1	1	1	0	3	3	3	0	1	1	1	0	3	3	3	0	3	1	1
avgbs_cluster_10355.1	chr1C	170479338	1	2	0	3	0	0	1	1	1	1	1	0	0	3	3	1	0	0	0	0	0	0	3	0	3	0	0	1	1	1	0	1	0	0	3	3	0	0	0	1	3	0	3	0	3	1	1
avgbs_cluster_34248.1	chr1C	170843218	0	3	1	3	1	3	0	1	1	1	0	1	0	0	0	0	0	3	0	1	1	3	0	3	3	0	1	0	0	1	1	1	3	3	3	3	1	1	0	2	3	3	0	3	0	0	1
avgbs_223985.1	chr1C	172540621	1	3	1	3	1	3	1	1	1	1	2	1	3	3	3	1	1	3	3	1	1	3	3	3	3	3	1	1	1	1	1	1	3	3	3	3	1	1	1	2	3	3	3	3	3	1	1
avgbs_cluster_12955.1	chr1C	172540681	1	2	1	3	1	3	1	1	1	1	3	1	3	3	0	1	1	3	3	1	1	3	3	0	3	3	1	1	1	1	1	1	3	3	3	3	1	1	1	2	3	3	0	3	3	1	1
avgbs_cluster_556.1	chr1C	172592018	1	3	1	3	0	0	1	1	1	1	0	1	3	0	3	1	1	3	0	0	1	0	3	0	3	3	1	1	1	1	1	0	3	3	3	3	1	1	1	1	0	0	3	3	3	1	1
avgbs_cluster_21457.1	chr1C	173013129	1	3	0	0	1	0	1	0	0	1	0	0	0	0	0	1	0	3	0	0	1	3	3	3	0	0	1	0	1	1	0	0	0	0	0	0	1	1	1	0	0	3	0	0	0	1	1
avgbs_33947.1	chr1C	173335035	0	3	0	3	0	0	1	0	0	0	0	1	3	3	3	1	1	0	3	1	1	3	0	3	3	0	0	1	0	1	1	0	0	3	0	0	1	1	0	0	0	0	0	3	0	1	0
avgbs_21917.1	chr1C	173643251	1	3	1	3	0	3	1	0	1	1	0	1	3	0	0	1	1	0	3	0	1	3	0	3	3	0	0	1	1	1	0	1	3	3	0	3	1	0	0	2	0	3	0	0	0	1	0
avgbs_cluster_22985.1	chr1C	173702155	1	2	1	3	1	3	1	1	1	1	2	1	3	3	3	1	1	3	3	1	1	3	3	3	3	3	1	1	1	1	1	1	3	3	3	3	1	1	1	2	3	3	3	3	3	1	1
avgbs_cluster_37168.1	chr1C	173918309	1	3	1	3	1	3	1	1	0	1	2	1	3	3	3	1	1	3	3	1	1	3	3	3	3	3	1	1	1	1	1	1	0	3	3	3	1	1	1	1	3	3	3	3	0	1	1
avgbs_cluster_25077.1	chr1C	174280823	1	3	1	3	1	3	1	1	1	0	3	1	3	3	3	1	1	3	3	1	1	0	3	3	3	3	0	1	1	0	1	1	0	3	3	3	1	1	1	1	3	3	3	3	3	1	1
avgbs_37670.1	chr1C	175082940	1	3	1	3	0	3	1	1	1	0	1	0	0	0	3	1	1	3	0	1	1	3	3	0	3	0	1	1	1	1	1	1	0	3	0	3	1	0	1	1	3	3	3	0	0	1	1
avgbs_cluster_34484.1	chr1C	175263659	1	0	1	3	1	3	1	1	1	1	0	0	0	3	3	1	1	0	3	1	0	0	3	3	3	3	1	0	1	1	1	0	3	3	3	3	1	1	1	2	3	3	0	0	0	1	1
avgbs2_58460.1	chr1C	176965657	1	2	1	3	1	3	1	1	1	1	2	1	3	3	3	1	1	3	3	1	1	3	3	3	3	3	1	1	1	1	1	1	3	3	3	3	1	1	1	2	3	3	3	3	3	1	1
avgbs_cluster_18527.1	chr1C	178692158	1	3	1	3	0	3	1	1	1	1	1	1	3	0	3	1	1	3	0	1	1	3	3	0	3	3	1	1	1	0	1	0	3	3	0	0	0	1	0	1	3	0	3	3	3	1	1
avgbs_cluster_36633.1	chr1C	180097963	0	3	1	0	1	3	1	1	1	1	3	1	3	3	3	0	1	0	0	1	1	0	3	3	3	0	0	1	1	1	0	1	3	0	3	3	0	1	1	0	0	3	3	3	3	1	1
avgbs_cluster_43192.1	chr1C	180394631	1	2	1	3	1	3	1	1	1	1	2	1	3	3	3	1	1	3	3	1	1	3	3	3	3	3	1	1	1	1	0	0	3	3	3	3	1	1	1	3	3	3	3	3	3	1	1
avgbs_cluster_27142.1	chr1C	180394691	1	1	1	3	1	3	1	1	1	0	3	0	3	3	3	1	1	0	3	1	1	3	3	3	3	3	1	1	1	1	1	1	3	3	3	3	1	1	1	0	3	3	3	3	0	0	1
avgbs_cluster_29774.1	chr1C	180491692	1	0	1	3	1	3	1	1	1	1	2	1	0	0	0	1	1	3	3	1	1	3	3	3	3	3	1	1	1	1	1	1	3	3	0	3	1	1	1	1	3	3	3	3	3	1	1
avgbs_cluster_29960.1	chr1C	181011114	1	2	1	0	1	3	1	1	1	1	2	1	3	3	3	1	1	3	3	1	1	3	3	0	3	3	0	1	1	1	1	1	3	3	3	3	1	0	1	1	3	3	3	3	3	1	1
avgbs_79351.1	chr1C	184884968	1	2	1	3	1	3	1	1	1	1	2	1	3	3	3	1	1	3	3	1	1	3	3	3	3	3	1	1	1	1	1	1	3	3	3	3	1	1	1	2	3	3	3	3	3	1	1
avgbs_65864.1	chr1C	185923576	1	1	1	3	1	3	1	1	1	1	2	1	3	3	3	0	1	3	3	1	1	3	3	0	3	3	1	1	1	1	1	1	3	3	3	3	1	1	1	2	3	3	3	3	3	1	1
avgbs_cluster_21584.1	chr1C	186304820	0	3	3	3	1	0	0	1	1	1	0	0	3	0	3	0	0	3	0	1	0	3	3	0	3	3	0	1	0	1	0	0	0	3	0	3	1	0	0	3	3	3	0	0	0	1	1
avgbs_cluster_6559.1	chr1C	186393359	1	2	0	3	1	3	1	1	1	1	2	1	3	3	3	1	1	3	3	1	1	3	3	3	3	3	1	1	1	1	1	1	3	3	3	3	1	1	1	2	3	3	3	3	3	1	1
avgbs2_141437.1	chr1C	186420615	1	3	1	3	1	3	1	1	1	1	2	1	3	3	3	1	1	3	3	1	1	3	3	3	3	3	1	1	1	1	1	1	3	3	3	3	1	1	1	2	3	3	3	3	3	1	1
avgbs_28497.1	chr1C	186814922	0	3	0	3	0	0	1	0	1	0	1	1	0	3	3	1	0	3	3	1	0	0	3	3	0	0	1	0	1	0	0	1	0	0	0	3	1	1	0	3	0	3	0	3	0	0	1
avgbs_cluster_15379.1	chr1C	187567136	1	0	1	0	0	0	0	1	0	0	0	0	3	0	3	1	0	0	3	0	1	3	3	0	3	0	0	1	0	1	0	1	3	0	3	3	1	0	1	1	0	0	3	3	0	0	1
avgbs_cluster_30619.1	chr1C	188559963	0	3	0	3	0	3	0	1	0	1	2	0	3	3	3	1	1	3	3	1	0	3	3	3	3	3	1	0	1	0	1	0	3	3	3	3	1	1	1	0	3	3	3	3	3	0	1
avgbs_224456.1	chr1C	191797107	1	3	1	3	0	0	1	0	0	1	1	1	3	3	3	1	1	3	0	1	0	3	3	0	3	0	3	1	1	1	1	1	3	0	3	3	1	1	0	2	0	3	0	3	0	1	1
avgbs_64942.1	chr1C	193284816	1	3	0	3	0	3	1	1	0	1	1	0	3	3	3	1	1	3	0	1	1	0	3	3	3	3	1	0	1	0	1	1	3	0	0	3	1	1	1	1	3	3	3	3	3	0	0
avgbs_23819.1	chr1C	194108632	1	3	1	3	0	3	1	0	1	1	0	1	3	3	0	1	1	3	3	1	1	3	3	3	3	3	0	1	0	1	1	1	0	3	0	3	1	1	1	0	3	0	0	3	0	1	0
avgbs_94381.1	chr1C	194109737	1	3	0	0	1	3	1	1	1	1	1	0	0	3	3	0	0	3	3	1	1	0	3	3	3	3	1	0	1	0	1	1	3	3	3	3	1	1	1	1	3	3	3	0	3	0	1
avgbs_92513.1	chr1C	195107081	1	1	1	0	1	3	1	1	1	1	0	1	0	0	3	1	1	3	0	1	1	3	3	0	0	3	1	1	1	1	1	1	3	0	0	3	1	1	1	2	0	0	0	3	3	1	1
avgbs_51525.1	chr1C	196537266	1	3	1	3	1	3	1	1	0	1	0	0	3	0	3	0	1	0	3	1	1	3	3	0	0	3	1	1	1	1	0	1	3	0	0	3	1	0	1	2	3	0	3	0	3	0	0
avgbs_119008.1	chr1C	197402076	1	1	1	3	1	0	1	1	1	1	0	1	0	3	3	1	1	0	0	1	1	0	3	0	0	0	1	1	1	1	1	1	0	3	0	0	1	1	1	1	0	0	3	3	3	1	1
avgbs_cluster_25742.1	chr1C	197412001	0	3	1	0	1	0	1	1	0	1	0	0	3	3	3	1	1	0	3	1	0	3	3	3	3	3	1	0	1	1	1	1	3	0	0	0	0	1	1	1	0	0	3	0	0	1	1
avgbs_55730.1	chr1C	197607293	1	3	1	3	0	3	1	0	1	1	2	1	3	3	3	1	0	3	3	0	1	0	3	3	0	3	0	1	1	1	1	1	3	0	3	0	1	1	1	2	0	3	3	0	3	0	0
avgbs_70478.1	chr1C	198934760	1	3	0	0	0	3	0	1	1	0	1	1	0	3	0	0	1	3	3	1	1	0	0	0	0	0	1	0	1	0	0	1	3	0	3	3	0	1	1	0	0	3	0	3	3	1	0
avgbs_cluster_31369.1	chr1C	199507195	0	0	1	3	0	0	1	1	0	0	1	1	3	3	3	1	1	0	3	1	0	3	0	3	3	3	1	1	1	1	1	0	3	0	3	3	0	1	0	1	0	3	3	3	3	0	1
avgbs_224959.1	chr1C	200039195	1	2	1	3	1	3	1	1	1	1	2	1	3	3	3	1	2	3	3	1	1	3	3	3	3	3	1	1	1	1	1	1	3	3	3	3	1	1	1	2	3	3	3	3	3	1	1
avgbs_cluster_9092.1	chr1C	200100040	1	0	0	3	1	3	1	1	1	0	2	1	3	3	3	0	1	3	0	1	1	3	3	3	3	3	2	1	1	1	1	1	3	3	3	3	1	1	1	3	3	3	3	3	3	1	1
avgbs_225072.1	chr1C	200422234	0	0	0	3	1	3	0	1	1	0	0	1	3	0	3	1	0	0	3	1	1	3	3	0	0	3	0	1	1	0	1	0	0	3	3	3	0	0	0	0	3	0	3	3	3	1	1
avgbs_113110.1	chr1C	200445432	1	2	0	3	1	3	0	1	1	1	2	1	3	3	3	1	1	3	0	0	1	3	3	3	0	3	1	1	1	1	0	0	3	3	3	3	1	1	0	1	3	3	3	0	3	1	1
avgbs_93934.1	chr1C	201390126	0	3	1	3	1	3	0	0	0	1	0	1	3	0	0	0	0	0	0	1	1	3	0	0	0	0	1	0	0	1	1	1	0	0	3	0	1	1	1	1	0	3	0	0	3	0	1
avgbs_cluster_10532.1	chr1C	205386282	1	3	1	0	1	3	0	1	1	0	3	1	0	0	3	0	1	0	3	0	1	3	0	3	0	3	1	1	1	0	1	0	0	0	0	0	1	1	0	0	3	3	3	0	0	1	1
avgbs_cluster_21513.1	chr1C	205720290	1	3	1	0	1	0	1	1	1	1	0	1	3	3	3	1	1	3	3	1	0	3	3	0	3	3	1	1	1	1	1	1	0	3	0	3	0	1	1	1	0	0	0	3	3	0	1
avgbs_cluster_5687.1	chr1C	205750592	1	0	1	3	0	0	0	0	1	1	0	0	3	0	3	1	1	0	3	0	1	3	3	0	3	0	1	1	1	1	1	1	0	0	0	3	1	1	1	1	0	0	0	3	3	1	0
avgbs_cluster_8904.1	chr1C	205972461	1	3	0	3	0	2	1	1	0	1	3	1	3	3	3	0	0	0	3	0	0	0	3	3	3	3	1	0	0	0	0	0	0	3	3	0	0	1	0	1	0	3	3	3	3	0	1
avgbs_53051.1	chr1C	207925638	1	3	1	3	1	3	1	1	1	1	2	1	3	3	3	1	1	3	3	1	1	3	3	3	3	3	1	1	1	1	1	1	3	3	3	3	1	1	1	2	3	3	3	3	3	1	1
avgbs_68240.1	chr1C	208295820	1	0	1	3	0	0	1	1	1	1	1	1	3	0	3	1	0	0	3	0	0	3	3	3	3	0	0	0	0	0	1	0	0	3	3	3	1	1	1	0	3	0	0	0	0	1	1
avgbs_39194.1	chr1C	208337052	0	0	0	3	1	0	0	0	0	0	3	1	3	0	3	0	1	0	0	1	1	3	3	3	0	3	0	1	1	0	1	0	3	3	0	0	0	0	0	1	0	0	0	3	0	0	1
avgbs_cluster_7816.1	chr1C	209704339	1	3	1	3	1	3	1	1	1	1	2	1	3	3	3	1	1	3	3	1	1	3	3	3	3	3	1	1	1	1	1	1	3	3	3	3	1	1	1	2	3	3	3	3	3	1	1
avgbs_cluster_43081.1	chr1C	209741221	1	2	1	3	1	3	1	1	1	1	2	1	3	3	3	1	1	3	3	1	1	3	3	3	3	3	1	1	1	1	1	1	3	3	3	3	1	1	1	2	3	3	3	3	3	1	1
avgbs_cluster_25744.1	chr1C	209766687	1	2	1	0	0	0	0	1	1	1	3	0	3	0	0	1	1	0	0	1	1	3	3	3	3	3	1	1	1	1	1	1	3	0	0	0	1	1	1	1	0	0	3	3	0	1	1
avgbs_43489.1	chr1C	210615722	0	3	1	3	1	3	0	1	0	1	0	1	0	3	3	0	0	3	3	0	1	3	3	0	3	3	0	1	1	1	1	1	0	0	3	0	1	0	1	1	0	0	3	3	3	1	0
avgbs_cluster_34879.1	chr1C	212892526	0	3	0	3	0	3	1	1	1	0	0	1	3	3	3	0	0	3	2	1	0	0	3	3	3	3	0	1	1	0	1	1	3	0	1	3	1	0	1	0	3	0	0	0	3	0	1
avgbs_cluster_43154.1	chr1C	213387998	1	3	1	3	1	0	1	1	1	1	1	1	3	3	3	1	1	3	3	1	1	3	3	3	3	3	1	1	1	1	1	1	3	0	3	3	1	1	1	2	3	3	3	3	3	1	1
avgbs_24175.1	chr1C	213819399	1	2	0	3	0	3	0	0	0	0	3	1	3	0	0	0	0	0	3	1	1	0	3	0	0	3	1	0	0	1	1	0	3	3	3	0	1	1	0	2	0	3	0	3	3	0	1
avgbs_36683.1	chr1C	214824097	1	3	1	0	1	3	1	0	1	1	1	1	0	0	0	1	1	3	0	0	1	3	3	0	0	0	1	1	0	1	1	1	0	0	3	3	1	0	0	0	3	3	0	0	3	0	0
avgbs_91390.1	chr1C	215497306	1	3	1	3	0	0	0	0	1	0	1	0	0	0	3	0	1	3	0	0	1	3	3	0	3	3	0	0	1	1	0	1	0	0	0	3	0	1	0	3	0	0	0	3	0	0	1
avgbs_cluster_7491.1	chr1C	216002611	1	3	1	3	1	3	0	1	0	1	3	0	0	3	3	1	1	0	3	1	1	0	3	0	0	3	0	1	1	0	0	0	3	3	3	0	1	0	0	0	0	3	0	0	0	1	1
avgbs_34048.1	chr1C	216362714	0	0	0	3	0	0	1	0	1	1	0	1	3	3	3	0	1	3	3	0	0	0	0	3	0	3	1	1	1	1	1	1	0	0	0	3	1	1	0	0	3	3	0	3	0	0	1
avgbs_cluster_28921.1	chr1C	216378869	0	1	0	3	0	3	1	1	0	1	0	1	0	0	0	1	1	3	0	1	0	0	0	0	0	0	1	1	1	1	0	0	0	3	3	0	0	0	1	0	0	0	0	0	0	1	0
avgbs_115081.1	chr1C	216459807	1	0	0	3	1	3	1	1	1	1	2	0	3	0	0	1	1	3	3	1	1	3	3	3	3	3	1	1	1	0	1	0	0	3	3	3	1	0	1	0	3	3	3	3	0	1	0
avgbs2_57369.2	chr1C	218320309	1	3	1	3	1	3	1	1	1	1	2	1	0	3	3	1	1	3	3	1	1	3	3	3	3	3	1	1	1	1	1	0	3	3	3	3	1	1	1	2	3	3	3	3	3	1	1
avgbs_223880.1	chr1C	218848753	1	2	1	3	1	3	1	1	1	1	2	1	0	2	3	1	1	3	3	1	1	3	3	3	3	3	1	1	1	1	1	1	3	3	3	3	1	1	1	2	3	3	3	3	3	1	1
avgbs_cluster_31031.1	chr1C	220284046	1	3	1	3	1	3	0	1	1	1	0	1	3	3	3	0	1	0	0	1	1	3	3	0	3	0	1	1	0	1	1	1	3	3	3	3	1	0	1	1	0	3	3	3	0	1	1
avgbs_96090.1	chr1C	221097041	0	1	0	3	0	3	1	1	0	1	2	0	0	0	0	0	0	3	0	1	0	0	3	3	3	3	0	0	1	1	0	0	3	3	0	3	1	0	0	0	3	3	3	3	3	0	1
avgbs_224192.1	chr1C	221097101	1	3	1	3	1	3	1	0	1	1	1	0	3	3	3	0	1	0	3	1	1	3	3	3	3	3	1	1	1	1	1	1	3	3	3	3	1	1	1	0	3	3	0	3	3	0	1
avgbs_cluster_21482.1	chr1C	221100956	1	3	1	0	1	3	0	1	1	0	0	1	3	0	3	1	1	0	3	0	1	3	3	3	0	3	0	1	0	1	0	0	3	0	0	0	1	0	1	0	0	0	3	3	0	0	0
avgbs_cluster_32639.1	chr1C	221657566	0	0	0	3	1	0	1	1	1	1	0	0	3	3	0	1	1	3	3	1	1	3	3	3	3	3	1	1	0	1	1	1	3	3	3	3	1	1	1	0	3	3	3	3	3	1	1
avgbs_225428.1	chr1C	221663398	1	3	1	3	1	3	1	1	1	1	2	1	0	3	0	1	1	3	3	1	1	3	3	0	0	3	1	1	1	1	1	1	3	3	3	3	1	1	1	2	0	3	3	3	3	1	1
avgbs_cluster_5150.1	chr1C	221785640	0	2	1	3	1	3	1	1	1	1	3	0	3	3	3	1	1	3	3	0	0	3	0	3	0	0	1	1	1	1	1	1	3	3	0	0	1	1	1	3	3	0	3	3	3	1	1
avgbs_100406.1	chr1C	222872811	1	3	1	3	1	3	0	1	0	1	1	1	3	3	3	1	1	3	3	1	1	3	3	3	3	3	1	1	1	1	1	1	3	3	3	3	1	1	1	1	3	3	3	3	3	1	1
avgbs_cluster_41083.1	chr1C	223187040	1	0	1	0	0	3	0	0	1	1	2	0	3	3	3	0	0	3	3	0	1	3	3	0	0	0	1	0	1	1	0	1	3	3	0	3	0	0	0	1	3	3	3	3	3	1	0
avgbs_cluster_26525.1	chr1C	223187761	0	3	1	3	1	3	1	0	1	0	2	0	3	3	0	0	1	3	3	0	1	0	3	0	3	3	1	1	1	1	1	0	3	3	3	3	1	0	1	0	3	3	3	3	3	1	1
avgbs_76213.1	chr1C	224799682	1	3	1	3	1	0	1	1	1	1	1	1	3	3	3	0	0	0	3	1	1	3	3	3	3	3	1	1	1	1	1	1	3	3	3	3	1	1	0	0	3	3	3	3	3	1	0
avgbs_18807.1	chr1C	225329017	0	3	0	3	0	3	0	1	1	0	3	0	3	0	3	1	0	3	0	0	0	0	3	3	3	3	0	0	1	0	0	1	3	3	3	3	1	1	0	0	0	3	3	3	0	0	0
avgbs_cluster_84.1	chr1C	225551828	1	3	0	3	1	3	1	1	0	1	0	1	3	3	3	1	1	3	3	1	1	0	3	3	3	0	1	1	0	1	1	1	3	3	3	3	1	1	1	2	3	3	3	3	3	1	1
avgbs_cluster_20318.1	chr1C	226568599	0	0	0	3	1	0	0	1	1	0	2	1	3	0	3	1	1	3	3	0	1	0	0	3	0	3	0	0	1	0	0	0	3	3	3	3	1	0	1	2	0	3	0	0	3	0	1
avgbs_19209.1	chr1C	227077898	1	3	1	3	1	3	1	1	1	1	2	1	3	3	2	1	1	3	3	1	1	3	3	3	3	3	1	1	1	1	1	1	3	3	3	3	1	1	1	2	3	3	3	3	3	1	1
avgbs_cluster_17173.1	chr1C	227269371	1	3	1	3	1	0	1	1	1	0	0	0	3	3	0	1	1	3	3	1	1	3	3	3	3	0	0	1	0	1	0	1	3	0	3	3	1	1	1	1	0	3	3	0	3	0	0
avgbs_36886.1	chr1C	227269431	1	0	1	3	1	0	0	0	1	1	0	1	0	3	3	1	0	3	3	0	0	3	3	0	3	3	1	1	1	0	1	1	3	3	3	3	1	0	0	3	3	3	3	3	0	1	0
avgbs_2061.1	chr1C	228809714	1	3	0	0	0	3	1	1	1	1	0	1	0	0	0	1	1	0	0	1	1	0	3	3	0	0	0	0	1	1	1	0	3	0	0	0	1	1	1	2	0	0	0	3	3	0	0
avgbs_15338.1	chr1C	229056608	0	3	1	0	0	0	0	0	0	1	2	1	0	0	3	1	1	0	3	1	1	3	0	0	0	0	1	1	1	1	1	0	0	3	3	0	0	1	0	0	3	3	3	0	3	0	1
avgbs_69753.1	chr1C	229987115	1	3	1	3	1	3	1	1	1	0	2	1	3	3	3	0	1	3	0	1	1	3	3	3	3	3	1	1	1	1	1	1	0	3	3	0	1	1	1	2	3	0	0	3	3	1	1
avgbs_57044.1	chr1C	230128957	1	1	0	3	1	3	1	1	1	1	1	0	3	3	3	1	0	3	3	1	1	0	3	3	0	0	0	1	1	0	1	1	0	0	0	0	0	0	1	1	0	0	0	3	3	0	0
avgbs_57045.1	chr1C	230134223	1	3	0	3	1	3	0	1	1	1	1	0	0	0	3	1	1	3	3	0	1	3	3	3	0	3	0	1	1	1	1	0	0	0	0	0	1	1	0	0	0	3	0	0	0	1	0
avgbs_cluster_13198.1	chr1C	232680957	1	0	0	3	0	0	1	1	1	1	0	0	3	3	0	1	1	3	0	0	1	3	0	3	3	0	0	1	1	1	0	0	0	3	0	0	0	1	1	1	0	0	0	3	0	1	1
avgbs_cluster_11813.1	chr1C	233090935	1	3	1	0	1	3	1	1	1	1	3	1	3	0	3	1	1	0	3	1	1	0	3	3	0	3	1	0	0	1	1	0	3	3	3	0	0	1	1	0	3	3	3	0	3	0	1
avgbs_cluster_12621.1	chr1C	234397063	1	3	1	3	1	0	0	1	1	1	0	1	0	0	0	1	0	3	3	0	1	3	3	3	0	0	0	0	1	0	1	0	0	3	3	3	0	0	1	0	3	0	3	3	0	0	1
avgbs_cluster_2975.1	chr1C	234467456	1	2	1	3	1	3	1	1	1	1	2	1	3	3	3	1	1	3	3	1	1	3	3	3	3	3	1	1	1	1	1	1	3	3	3	1	1	1	1	2	3	3	3	3	3	1	1
avgbs_cluster_812.1	chr1C	234883545	1	0	1	0	0	0	0	1	0	1	3	1	3	0	0	0	1	0	3	1	1	0	3	0	3	3	0	1	1	0	0	0	0	0	3	0	1	1	0	1	0	0	3	0	0	0	0
avgbs_79821.1	chr1C	236258891	1	3	0	3	0	3	0	1	1	1	3	0	3	3	3	0	1	3	3	1	0	3	3	3	3	0	0	1	1	1	1	1	3	3	3	3	0	0	0	2	3	3	0	3	3	0	1
avgbs2_93087.1	chr1C	236739796	1	3	1	3	1	3	1	1	1	1	2	0	0	3	0	1	1	0	3	0	1	3	3	3	3	0	0	1	1	1	1	1	3	3	3	0	1	1	1	1	3	3	0	3	3	1	0
avgbs_23573.1	chr1C	237078672	1	2	1	0	1	3	1	1	1	0	2	1	3	3	0	0	1	0	0	0	1	0	3	0	3	0	1	1	0	1	0	1	3	0	0	0	0	1	0	0	3	0	0	0	0	0	0
avgbs_cluster_6641.1	chr1C	238466400	1	3	1	3	1	3	1	0	1	1	1	1	3	0	3	1	0	3	3	1	1	3	3	3	3	3	1	1	1	1	1	0	3	3	3	3	1	1	1	2	3	3	0	3	0	1	0
avgbs_36733.1	chr1C	238811239	1	3	1	3	1	3	1	1	1	1	2	1	3	0	3	1	1	3	0	1	1	3	3	3	3	3	1	1	0	1	1	1	3	3	0	0	1	1	0	0	3	3	3	3	0	1	1
avgbs_cluster_16345.1	chr1C	239319190	1	2	1	3	1	3	1	0	1	1	1	0	3	0	3	1	1	3	3	1	1	3	3	0	0	3	1	0	1	1	0	1	3	0	3	3	1	0	1	1	0	3	3	3	3	0	0
avgbs_12010.1	chr1C	240935744	1	3	1	3	1	3	1	1	1	1	2	1	3	3	3	1	1	3	0	1	1	3	3	0	3	3	1	1	1	1	1	1	3	3	3	3	1	1	1	2	3	3	3	3	3	1	1
avgbs_cluster_19620.1	chr1C	241995856	1	0	1	0	1	3	1	0	1	1	3	1	3	0	0	1	1	0	0	1	1	3	3	3	3	3	0	0	1	0	0	1	3	0	3	3	1	1	1	1	3	0	3	3	3	0	0
avgbs_224622.1	chr1C	246090276	1	2	1	3	1	3	1	1	1	1	2	1	3	3	3	1	1	3	3	1	1	3	3	3	3	3	1	1	1	1	1	1	3	3	3	3	1	1	1	2	3	3	3	3	3	1	1
avgbs_66126.1	chr1C	247357290	1	0	1	3	0	3	1	1	0	1	1	0	3	3	3	1	0	0	2	1	1	3	3	3	0	3	1	0	0	0	0	1	3	3	0	3	1	1	0	0	0	3	3	0	0	1	0
avgbs_cluster_20354.1	chr1C	248463485	1	3	0	3	1	3	1	1	0	1	0	1	0	3	3	0	1	3	3	0	1	0	3	3	3	3	0	1	1	1	1	1	0	3	0	0	1	1	0	1	0	3	3	0	3	1	1
avgbs_cluster_11768.1	chr1C	248788749	1	2	1	3	1	3	1	1	1	1	1	1	3	3	0	1	1	3	3	1	1	0	3	0	0	0	1	1	1	1	1	1	0	3	0	3	1	1	1	1	0	3	3	3	3	1	1
avgbs_cluster_18483.1	chr1C	249214562	1	1	0	0	1	0	0	0	1	1	3	1	0	3	3	1	0	3	0	1	1	3	3	0	0	3	1	0	1	1	0	1	0	3	0	0	1	0	0	1	3	0	0	0	0	0	0
avgbs_cluster_32586.1	chr1C	250055205	0	0	0	3	0	3	1	0	1	0	3	1	0	0	0	0	0	0	3	1	1	0	3	3	0	0	1	0	1	0	1	0	3	3	3	0	0	0	1	0	0	0	0	3	3	1	0
avgbs_cluster_17225.1	chr1C	250414932	1	0	1	3	1	3	1	1	1	1	2	1	0	3	3	1	1	0	0	1	1	3	0	3	0	0	1	1	1	1	1	1	3	3	3	0	1	1	1	1	0	3	3	3	3	1	1
avgbs_cluster_24102.1	chr1C	250415989	1	1	1	3	1	0	1	1	1	1	1	1	0	3	3	1	1	0	3	1	1	3	3	3	0	0	1	1	1	1	1	1	0	0	0	3	1	1	1	1	0	3	0	0	0	1	1
avgbs_cluster_16553.1	chr1C	250427453	0	1	1	3	1	3	1	1	0	1	1	1	0	3	3	1	1	3	3	1	1	3	3	3	0	3	1	1	1	0	1	1	3	3	3	3	1	1	1	2	0	3	3	3	3	1	1
avgbs_50879.1	chr1C	251716748	1	3	1	3	0	3	1	1	1	1	3	0	3	3	3	0	0	3	3	1	1	3	2	3	3	3	1	1	1	1	1	1	3	3	3	3	1	1	1	2	3	3	3	3	3	0	1
avgbs_cluster_35941.1	chr1C	251797888	1	2	1	3	1	3	1	1	1	1	3	1	3	0	3	1	1	3	0	1	1	3	3	0	3	3	1	1	1	1	1	1	3	3	3	3	0	0	1	1	0	3	3	3	0	1	1
avgbs_37783.1	chr1C	253939444	0	1	1	3	1	3	1	0	1	0	0	1	3	3	3	1	1	3	3	1	0	3	3	3	3	3	1	1	0	1	1	1	0	0	3	3	1	0	1	0	3	3	3	0	3	0	0
avgbs_cluster_11927.1	chr1C	255306747	1	3	1	0	1	3	1	0	1	1	3	1	3	3	0	1	1	3	3	1	1	3	3	3	3	0	1	1	1	1	1	1	3	3	3	0	1	1	1	1	3	3	3	3	0	1	1
avgbs_cluster_13069.1	chr1C	256196897	0	0	0	3	0	0	1	0	0	0	0	1	0	0	3	0	1	0	0	0	0	0	0	3	0	3	1	1	0	1	1	1	3	0	0	0	0	0	1	0	3	3	0	3	3	0	0
avgbs_38180.1	chr1C	258660456	1	0	1	0	1	3	1	1	0	0	0	0	0	3	3	1	1	0	3	0	0	3	0	3	3	3	1	1	1	1	1	1	3	3	3	3	0	1	1	1	3	3	3	3	3	1	1
avgbs_14544.1	chr1C	259096166	1	1	1	0	1	3	1	1	1	0	3	1	3	3	3	0	0	3	3	1	1	3	3	3	3	0	1	1	1	1	0	1	3	3	0	3	0	1	1	2	3	3	0	3	3	1	0
avgbs_cluster_6194.1	chr1C	260191088	0	3	1	3	1	3	1	0	1	1	2	0	3	0	0	1	1	0	3	1	1	3	3	0	0	3	0	1	0	0	1	1	3	3	0	3	1	1	1	0	3	3	0	3	0	1	1
avgbs_cluster_4598.1	chr1C	260500887	1	2	1	3	1	3	1	1	1	1	2	1	3	3	3	1	1	3	3	1	1	3	3	3	3	3	1	0	0	1	1	1	3	3	3	3	1	1	1	1	3	3	3	0	3	1	1
avgbs_cluster_19729.1	chr1C	261481929	1	1	1	3	1	3	1	1	1	1	0	0	3	3	0	0	1	0	0	1	1	3	3	3	0	3	0	1	1	0	0	1	3	3	3	3	1	1	1	2	0	0	0	3	3	1	1
avgbs_cluster_196.1	chr1C	262695749	1	2	1	3	1	3	1	1	1	1	2	1	3	3	3	1	1	3	3	1	1	3	3	3	3	3	1	1	1	1	1	1	3	3	3	3	1	1	1	2	3	3	3	3	3	1	1
avgbs2_70259.2	chr1C	264995144	1	3	1	3	1	3	1	1	1	1	2	0	3	3	3	1	1	0	0	1	1	3	3	3	3	3	1	1	1	1	1	1	3	3	0	0	1	1	1	2	0	3	3	3	3	1	1
avgbs_cluster_6196.1	chr1C	267511749	1	2	1	1	0	0	0	1	0	0	3	0	3	3	3	1	0	3	3	1	1	3	0	3	3	3	1	1	1	1	0	1	0	3	3	0	1	0	1	1	0	3	3	0	0	0	0
avgbs_cluster_6195.1	chr1C	267517008	1	3	0	3	0	3	1	0	1	0	0	0	3	0	3	1	1	3	3	1	1	3	0	3	3	3	0	1	1	1	1	1	3	3	0	0	0	0	1	1	3	0	0	3	0	3	1
avgbs_cluster_9029.1	chr1C	268000519	1	2	1	0	1	3	1	1	1	1	1	1	3	3	0	1	1	2	0	1	1	3	3	3	0	3	1	1	0	1	1	1	3	0	3	3	1	1	1	1	0	3	3	0	3	1	1
avgbs_cluster_12022.1	chr1C	268050070	1	2	0	3	0	3	0	1	1	0	3	1	3	0	0	0	0	3	0	1	1	3	3	0	3	3	1	0	0	1	0	1	0	3	3	3	1	0	1	1	0	0	0	3	0	0	1
avgbs_cluster_19790.1	chr1C	268082984	1	2	0	0	1	0	1	1	1	0	0	1	3	0	0	1	0	0	0	1	1	0	0	0	0	0	1	0	1	0	1	0	0	0	0	3	1	1	1	0	0	0	0	3	3	1	0
avgbs_428214.1	chr1C	269205924	1	2	1	3	1	3	1	1	1	1	2	1	3	3	3	1	1	3	3	1	1	3	2	3	3	3	1	1	1	1	1	1	3	3	3	3	1	1	1	2	3	3	3	3	3	1	1
avgbs_57407.1	chr1C	269206071	1	3	1	3	1	3	1	1	1	1	3	1	0	3	0	1	1	3	3	1	1	3	3	0	3	0	1	1	1	1	1	1	3	3	0	0	1	1	1	2	0	3	0	0	3	1	1
avgbs_71413.1	chr1C	269239888	1	3	0	3	1	3	1	1	1	0	0	1	3	0	3	0	1	3	0	1	1	0	3	0	3	3	0	1	0	0	0	0	0	0	0	0	1	0	1	0	0	3	0	3	0	0	1
avgbs_cluster_6137.1	chr1C	269399048	1	3	0	0	1	3	1	0	1	0	0	1	3	0	0	1	1	0	0	0	1	3	3	0	3	0	0	1	1	0	1	1	0	0	3	0	0	0	0	2	3	3	0	3	0	0	1
avgbs_cluster_12376.1	chr1C	269399436	1	0	1	3	1	3	0	1	1	1	0	1	3	3	0	0	1	0	3	1	1	0	3	3	0	3	1	0	0	0	0	1	0	3	0	0	1	1	1	0	3	0	0	3	3	0	0
avgbs_cluster_43031.1	chr1C	269479208	1	3	1	0	1	3	0	1	1	0	2	0	0	3	0	0	0	3	0	1	1	3	3	3	3	0	0	1	1	0	1	1	3	3	0	3	0	0	0	1	3	3	0	3	3	1	1
avgbs_cluster_9590.1	chr1C	270527944	1	3	1	3	1	3	1	1	1	1	1	1	0	0	3	0	1	0	0	1	1	3	3	3	3	0	1	1	1	1	0	1	3	3	0	3	1	0	1	2	3	3	3	3	3	1	1
avgbs_170.1	chr1C	271213452	0	2	1	3	0	3	0	0	1	0	0	1	0	3	0	1	0	3	3	0	0	0	3	0	3	3	0	0	0	1	1	0	0	0	3	0	0	1	0	0	0	0	3	3	3	0	1
avgbs2_10298.1	chr1C	271333216	1	0	1	3	0	3	0	1	1	1	0	1	0	0	0	1	0	3	0	1	0	0	0	3	3	3	1	1	1	1	1	1	3	3	0	0	1	1	1	0	3	3	3	3	0	1	0
avgbs_cluster_4630.1	chr1C	272640074	1	0	1	3	1	3	0	1	1	1	3	1	0	3	3	1	1	3	0	1	1	3	0	3	3	3	1	1	1	1	1	1	0	0	3	3	1	1	1	0	3	3	3	3	3	0	0
avgbs_45628.1	chr1C	274133789	1	0	0	0	1	3	1	0	0	0	2	1	3	3	3	0	1	3	0	1	1	3	0	0	0	3	1	0	0	0	0	0	0	3	0	3	0	0	1	1	0	3	3	0	3	0	1
avgbs_cluster_9044.1	chr1C	274404333	1	3	1	3	0	3	0	1	1	1	3	0	3	0	3	1	1	3	3	1	1	0	3	0	3	3	1	1	1	1	1	1	3	3	3	0	1	1	0	0	3	3	3	3	3	1	0
avgbs_cluster_22959.1	chr1C	274410900	1	0	1	3	0	3	1	1	1	1	3	0	3	3	0	1	1	0	3	1	1	3	3	3	3	3	1	1	0	1	1	1	3	3	3	3	1	1	1	3	0	3	0	3	3	0	1
avgbs_cluster_11228.1	chr1C	274410960	0	3	1	3	1	3	1	1	0	0	3	0	3	3	3	0	1	0	3	0	1	0	3	3	3	0	1	1	1	1	1	1	3	3	3	3	1	1	0	2	0	3	3	3	3	0	0
avgbs_224065.1	chr1C	274907072	1	0	1	0	0	3	0	0	1	1	2	1	0	3	0	1	1	0	3	1	1	3	3	3	3	0	1	1	1	1	1	0	0	0	0	0	0	1	0	0	3	0	0	3	0	1	0
avgbs_34814.1	chr1C	275055138	0	1	1	0	0	0	1	1	1	1	3	1	3	3	3	1	1	0	0	1	1	3	3	3	0	0	1	1	0	1	1	1	0	0	3	3	0	1	1	2	0	0	0	0	0	0	0
avgbs_cluster_37697.1	chr1C	275283517	1	3	1	3	1	3	1	1	1	0	1	1	3	3	3	1	1	3	3	1	0	3	3	3	0	0	1	1	1	1	1	1	3	3	0	0	1	1	1	1	3	3	3	3	3	1	1
avgbs_59439.1	chr1C	276206807	0	3	1	0	0	3	1	1	0	1	3	1	0	3	0	0	1	0	3	0	0	0	0	3	3	3	0	0	1	0	1	1	3	3	3	3	0	1	1	0	0	0	3	3	3	0	1
avgbs_48086.1	chr1C	276270742	0	3	1	3	1	3	0	1	1	0	0	0	3	3	0	1	1	0	3	1	1	0	3	0	3	0	0	1	0	0	0	1	3	0	3	3	1	0	1	1	3	3	3	3	0	0	1
avgbs_10790.1	chr1C	276882367	1	2	1	3	1	3	1	1	1	1	3	1	3	3	3	1	1	3	3	1	1	3	3	3	3	3	1	1	1	1	1	1	3	3	3	3	1	1	1	0	3	3	3	3	3	1	1
avgbs_126001.1	chr1C	277036397	1	0	0	3	1	0	1	0	1	1	3	1	3	0	3	1	0	3	0	0	1	3	3	3	3	3	0	1	1	1	1	0	3	0	3	3	1	1	0	1	3	0	3	0	0	1	0
avgbs_224151.1	chr1C	277417116	1	3	1	3	1	3	1	1	1	1	2	1	3	3	3	1	1	3	3	1	1	3	3	3	3	3	1	1	1	1	1	1	3	3	3	3	1	1	1	2	3	3	3	3	3	1	1
avgbs_44640.1	chr1C	279140779	1	2	1	3	1	3	1	0	0	1	2	0	3	0	3	1	1	0	3	1	0	3	3	0	3	3	1	1	1	0	1	1	3	3	3	3	1	1	1	1	3	3	3	3	3	1	0
avgbs_cluster_5679.1	chr1C	279140839	1	3	1	3	1	3	1	1	1	1	2	1	3	3	3	0	1	0	0	1	1	3	3	3	3	3	1	1	1	1	1	1	3	3	3	3	1	1	1	1	3	3	3	3	3	1	1
avgbs_99415.1	chr1C	279362584	0	3	0	3	0	3	1	0	1	0	1	0	3	0	3	0	1	0	3	1	1	0	3	3	3	3	1	0	0	1	1	0	3	0	3	0	1	1	1	1	3	3	3	3	3	1	0
avgbs_224126.1	chr1C	279508916	1	3	1	3	1	3	1	1	1	1	2	1	3	3	3	1	1	3	3	1	1	3	3	3	3	3	1	1	1	1	1	1	3	3	3	3	1	1	1	2	3	3	3	3	3	1	1
avgbs_cluster_30558.1	chr1C	280115590	0	3	1	3	1	3	1	1	1	0	0	0	3	3	3	1	1	0	3	1	1	3	3	3	3	0	0	1	0	1	1	0	0	3	3	0	1	1	1	1	0	3	3	3	0	0	0
avgbs_56897.1	chr1C	280748889	1	3	1	3	1	3	1	1	1	1	2	1	3	3	3	1	1	3	3	1	1	3	3	3	3	3	1	1	1	1	1	1	3	3	0	3	1	1	1	2	3	3	3	3	3	1	1
avgbs_cluster_43215.1	chr1C	281675961	1	2	1	3	1	3	1	1	1	1	2	1	2	3	3	1	1	3	3	1	1	3	3	3	3	3	1	1	1	1	1	1	3	3	3	3	1	1	1	1	3	3	3	3	3	1	1
avgbs_cluster_24117.1	chr1C	281898604	1	3	1	3	1	3	1	1	1	1	2	1	3	3	3	1	1	3	3	1	1	3	3	3	3	3	1	1	1	1	1	1	3	3	3	3	1	1	1	2	3	3	3	3	3	1	1
avgbs_cluster_43045.1	chr1C	282035654	1	0	1	0	0	0	1	0	0	1	2	1	0	3	3	1	1	0	0	0	0	0	0	0	0	0	1	0	1	0	0	1	3	3	0	3	1	1	0	0	0	3	3	0	3	1	1
avgbs_cluster_41001.1	chr1C	282344726	1	2	0	0	1	3	1	1	0	0	3	0	3	3	3	1	0	0	3	1	1	3	3	0	3	3	0	0	1	1	0	1	0	0	3	0	1	1	1	1	0	3	0	3	0	0	1
avgbs_cluster_2714.1	chr1C	282588062	1	0	1	3	1	3	1	1	1	1	3	1	3	3	3	0	1	0	0	0	0	3	3	0	3	3	0	0	1	1	1	1	3	3	3	0	1	0	1	3	0	0	0	3	3	1	0
avgbs_cluster_14179.1	chr1C	282606306	1	3	1	3	1	3	1	1	0	1	3	0	3	3	3	1	1	3	3	1	0	0	3	3	0	3	1	1	1	1	0	1	3	0	3	0	1	0	1	0	3	3	3	3	3	1	1
avgbs_cluster_16293.1	chr1C	282780645	0	3	1	3	0	3	1	0	0	1	0	1	0	0	3	0	0	0	3	0	1	0	0	3	0	3	0	1	1	0	1	1	3	3	0	0	0	0	0	0	3	3	0	0	0	0	1
avgbs_cluster_28169.2	chr1C	282902153	1	1	0	0	1	3	1	1	0	1	3	1	3	3	0	1	1	0	3	1	1	3	3	0	3	0	1	0	0	0	1	0	3	3	3	3	0	0	0	0	3	3	3	0	3	1	1
avgbs_cluster_26414.2	chr1C	283226539	0	0	1	0	1	0	1	1	1	1	1	1	3	3	3	1	1	0	3	1	1	3	3	0	0	3	0	1	0	0	0	0	0	0	0	0	1	1	1	0	0	3	3	3	0	1	1
avgbs_37909.1	chr1C	283226643	0	3	1	0	1	0	0	0	0	0	1	0	3	0	3	0	0	0	0	1	1	3	0	3	3	0	1	1	1	1	0	0	3	3	3	0	0	0	0	0	0	0	3	0	0	0	0
avgbs_76747.1	chr1C	283673092	1	3	1	0	1	3	0	0	1	0	3	0	3	3	3	0	0	3	0	0	1	3	3	3	0	0	0	1	0	0	0	1	3	0	3	3	1	0	1	0	0	0	3	3	3	0	0
avgbs_cluster_37533.1	chr1C	284325744	1	3	1	3	0	3	1	0	1	1	3	1	0	3	3	1	1	3	3	0	0	0	3	3	3	3	0	1	0	1	0	1	3	0	3	3	0	1	0	0	3	3	3	0	3	0	0
avgbs_14872.1	chr1C	284454068	1	3	0	3	1	0	0	1	0	0	3	0	3	3	3	1	1	3	0	0	1	3	3	0	0	0	0	0	0	1	0	0	3	3	0	0	0	1	0	3	0	0	0	0	3	0	0
avgbs_111543.1	chr1C	285069024	0	3	0	3	1	0	1	1	0	0	1	0	3	0	3	0	0	3	3	1	0	0	3	3	3	3	1	1	0	0	0	0	3	3	3	0	1	1	0	0	0	0	3	3	0	0	0
avgbs_91108.1	chr1C	285281214	1	3	1	3	1	3	0	1	1	1	2	1	0	0	3	1	1	3	0	1	1	3	3	3	0	0	0	1	1	1	1	1	3	3	3	3	1	1	1	1	0	3	3	3	3	0	1
avgbs_cluster_21199.1	chr1C	286258587	1	3	1	3	1	3	1	1	1	1	1	1	3	3	3	1	1	3	3	1	1	3	3	3	3	3	1	1	1	1	1	1	3	3	3	3	1	1	1	2	3	3	3	3	3	1	1
avgbs_3063.1	chr1C	286492263	1	2	1	3	1	3	1	1	1	1	3	1	3	3	3	0	1	3	3	1	1	3	3	3	3	3	0	1	1	1	1	1	3	3	3	3	1	1	1	1	3	0	3	3	3	1	1
avgbs_372340.1	chr1C	286633993	1	0	0	0	0	3	1	0	0	1	0	0	0	0	3	1	0	3	3	0	1	0	3	0	3	3	1	1	0	1	0	0	3	0	0	0	0	0	1	1	0	0	3	0	0	0	1
avgbs_119296.1	chr1C	287162197	1	0	0	3	1	0	0	0	1	0	1	0	0	0	3	1	1	0	0	0	0	0	3	0	0	0	0	0	1	1	1	0	0	0	3	3	1	0	1	2	0	0	0	3	3	1	1
avgbs_48529.1	chr1C	287234974	0	0	1	0	1	3	1	1	0	0	3	0	3	0	3	1	0	0	0	1	1	0	3	0	3	0	1	1	0	1	1	0	3	3	3	3	1	0	0	0	0	3	0	0	3	0	0
avgbs_86149.1	chr1C	287412634	1	0	1	3	0	0	1	1	1	0	0	0	3	0	0	1	1	3	3	1	0	3	3	3	3	0	1	1	1	1	0	0	3	0	3	3	1	1	1	0	3	3	0	3	3	1	1
avgbs_26103.1	chr1C	288819877	1	3	0	3	1	3	1	1	1	0	0	0	0	0	3	1	1	0	3	0	1	3	3	3	3	0	1	1	1	1	0	1	3	3	3	3	1	1	0	0	3	3	0	0	3	1	1
avgbs_95544.1	chr1C	289079243	1	3	1	3	1	0	1	1	0	0	3	1	0	3	3	1	0	3	3	1	0	3	3	3	0	3	0	1	1	1	1	0	3	0	3	0	0	0	1	3	0	0	3	3	3	1	1
avgbs2_166833.1	chr1C	289253902	1	3	1	3	0	3	0	1	1	0	3	1	0	3	3	1	0	3	3	1	1	0	3	0	3	3	1	0	1	1	1	0	3	0	0	3	1	0	1	1	3	0	0	3	0	0	0
avgbs_202711.1	chr1C	289408818	1	2	1	3	1	3	1	1	1	1	2	1	3	3	3	1	1	3	3	1	1	3	3	3	3	3	1	1	1	1	1	1	3	3	3	3	1	1	1	2	3	3	3	3	3	1	1
avgbs_cluster_19713.1	chr1C	289889430	1	3	0	3	0	0	0	1	0	1	3	1	3	0	3	0	0	3	0	1	1	3	3	0	3	3	0	0	0	0	0	1	0	3	3	0	0	0	0	2	3	3	3	0	3	0	0
avgbs_cluster_6671.1	chr1C	290417168	1	0	1	3	1	0	1	1	0	0	3	1	3	3	3	1	1	3	0	1	0	0	0	0	0	3	1	1	1	1	1	1	0	0	3	3	1	0	1	0	3	3	0	0	0	0	1
avgbs_15832.1	chr1C	292011589	0	3	1	0	0	3	1	1	0	0	1	1	0	3	3	1	1	3	0	0	1	3	0	3	0	3	0	1	0	0	1	0	0	3	0	3	0	1	1	3	3	3	3	3	0	0	0
avgbs_119584.1	chr1C	293251133	0	3	1	3	1	3	1	1	1	1	1	1	0	3	3	1	1	3	0	1	1	0	3	3	3	0	0	1	1	1	1	1	3	0	3	3	1	0	1	0	0	0	3	3	0	1	0
avgbs_67435.1	chr1C	293333442	1	0	1	3	1	3	1	1	1	0	3	1	3	3	0	1	1	3	3	1	1	3	3	3	3	3	1	1	1	1	1	1	0	3	3	3	1	0	1	1	0	3	3	3	3	1	1
avgbs_cluster_25743.1	chr1C	293441102	1	3	1	3	1	3	1	1	1	1	0	1	3	3	3	1	1	0	3	1	1	3	3	3	3	3	1	1	1	1	1	1	3	3	3	3	1	1	1	2	0	0	3	3	3	1	1
avgbs_54436.1	chr1C	293548765	1	0	1	3	1	3	1	0	1	0	0	0	0	0	3	0	1	3	3	1	1	3	3	3	3	0	1	0	1	1	1	0	3	3	3	3	0	0	0	2	0	3	3	3	0	1	1
avgbs_15722.1	chr1C	294021068	1	0	1	0	0	3	1	1	1	0	0	1	3	3	0	1	1	0	3	1	0	0	3	3	3	3	0	0	0	1	0	0	0	3	0	3	0	0	1	2	3	3	3	0	3	1	0
avgbs_cluster_34326.1	chr1C	294752242	0	0	0	3	1	3	1	1	1	1	0	0	3	3	3	1	1	0	3	1	1	0	3	0	3	3	0	1	1	1	0	1	3	0	0	0	0	0	1	1	0	3	0	0	3	1	1
avgbs_cluster_30509.1	chr1C	295240044	1	3	1	3	1	3	1	0	1	1	3	1	3	3	3	1	1	3	3	1	1	3	3	0	3	3	1	1	0	1	0	1	3	0	0	3	1	0	1	1	3	3	3	3	3	1	1
avgbs_cluster_7815.1	chr1C	295412399	1	3	1	3	1	0	1	1	1	1	2	1	0	0	0	1	1	3	0	1	0	0	3	3	0	3	1	1	1	1	1	1	3	0	3	3	1	1	1	1	3	3	3	3	0	1	1
avgbs_224650.1	chr1C	295723801	1	3	1	3	1	3	1	1	1	1	2	1	3	3	3	1	1	3	3	1	1	3	3	3	3	3	1	1	1	1	1	1	3	3	3	3	1	1	1	2	3	3	3	3	3	1	1
avgbs_104655.1	chr1C	296024070	0	3	1	3	1	0	1	1	0	1	3	1	3	3	3	1	1	0	3	0	1	3	3	3	0	3	1	1	1	1	0	1	3	3	3	3	1	1	0	1	3	3	3	3	3	1	1
avgbs_cluster_12094.1	chr1C	296366090	1	3	0	3	1	3	1	0	1	1	0	1	3	3	3	1	1	0	3	1	0	3	3	3	3	3	1	1	1	1	1	1	3	3	3	3	1	1	1	2	0	3	0	0	3	1	1
avgbs_cluster_14679.1	chr1C	296548874	0	3	1	3	1	3	1	1	1	1	2	1	3	3	3	1	1	3	3	1	1	3	3	3	3	3	1	1	1	1	1	1	3	3	3	3	1	1	1	1	3	0	3	3	3	1	1
avgbs_203435.1	chr1C	296572607	1	0	0	3	0	0	1	1	0	0	0	0	0	3	0	1	1	3	3	1	0	3	0	3	3	3	0	1	1	1	0	1	3	0	3	0	1	0	0	0	3	3	3	0	3	1	1
avgbs2_139689.1	chr1C	298237494	0	3	0	0	1	0	1	0	0	0	3	1	3	0	3	0	1	3	0	1	1	3	0	3	3	0	1	1	1	0	1	1	3	3	3	0	1	0	1	1	0	0	3	0	0	1	1
avgbs_100068.1	chr1C	298793702	1	3	1	0	1	3	1	1	1	1	1	1	0	3	3	1	0	0	3	1	0	0	0	0	3	0	0	1	0	1	1	1	0	0	3	0	1	1	1	1	0	0	3	3	0	1	1
avgbs_cluster_23070.1	chr1C	299863968	1	3	1	3	1	3	1	1	1	1	1	1	3	3	3	1	1	3	0	1	1	3	3	3	0	0	1	1	1	1	1	1	3	3	3	3	1	1	1	2	0	3	0	3	3	1	1
avgbs_cluster_415.1	chr1C	300022258	1	3	1	3	1	0	1	1	1	1	3	1	3	3	3	1	0	3	3	1	1	0	0	0	3	3	1	1	0	0	1	1	3	0	3	0	0	1	0	1	0	0	0	3	3	0	1
avgbs_104150.1	chr1C	300559490	1	3	1	3	1	3	1	1	0	0	3	1	0	0	0	1	1	3	3	0	0	0	3	3	3	3	0	0	0	0	1	1	0	3	3	3	1	0	1	3	3	3	0	0	3	0	1
avgbs_cluster_5993.1	chr1C	300747940	0	0	1	0	1	0	0	1	1	0	0	1	0	3	0	0	0	3	0	1	1	3	3	3	0	3	1	1	0	0	0	0	3	0	3	3	1	0	1	0	0	3	3	0	0	1	1
avgbs_97642.1	chr1C	302420502	1	3	1	3	0	3	1	1	1	1	2	1	3	3	3	1	1	3	3	1	1	3	3	3	0	3	1	1	1	1	1	1	3	3	3	3	1	1	1	1	3	3	3	3	3	1	1
avgbs_cluster_35961.1	chr1C	302498867	1	0	1	3	1	3	1	0	0	0	3	1	3	3	0	1	1	0	3	1	1	0	3	0	3	3	0	1	0	0	1	1	3	0	2	0	1	0	1	1	0	3	0	3	0	1	1
avgbs_cluster_13551.1	chr1C	302894932	1	0	1	3	1	0	1	1	1	1	1	1	0	3	3	1	0	0	3	1	1	0	0	3	3	3	0	0	1	0	0	0	3	3	3	0	1	1	0	1	3	0	0	3	3	0	0
avgbs_cluster_6968.1	chr1C	302899156	0	3	1	3	0	0	1	0	0	1	3	1	0	3	3	1	0	0	3	1	1	0	3	3	0	0	1	0	1	1	0	1	3	3	0	0	1	0	1	0	3	3	3	3	3	1	1
avgbs_68178.1	chr1C	303365430	0	2	1	3	1	0	1	1	1	1	1	1	3	0	3	1	1	3	3	1	1	0	3	3	0	0	1	1	1	1	1	1	0	0	0	0	1	1	1	2	3	3	3	3	3	0	1
avgbs_cluster_34195.1	chr1C	303365490	1	3	1	3	1	3	1	1	1	1	1	1	3	3	3	1	1	3	3	1	1	0	3	3	3	3	1	1	1	1	1	1	3	0	3	3	1	1	0	2	3	3	3	3	3	1	1
avgbs_223576.1	chr1C	304524849	1	3	1	3	1	3	1	1	1	1	2	1	3	3	3	1	1	3	3	1	1	3	3	3	3	3	1	1	1	1	1	1	3	3	3	3	1	1	1	2	3	3	3	3	3	1	1
avgbs_cluster_38727.1	chr1C	304903487	0	0	0	3	1	3	1	1	1	1	2	0	0	0	3	0	0	0	3	0	1	3	3	0	3	3	0	0	1	0	1	0	0	0	0	3	0	1	0	2	3	0	3	3	3	1	1
avgbs_cluster_24389.1	chr1C	304921761	1	0	0	0	1	0	0	1	1	0	1	0	0	3	0	1	1	3	3	1	1	0	3	3	0	3	1	1	0	0	0	1	3	3	3	3	0	1	1	1	0	3	3	3	3	1	1
avgbs_cluster_11361.1	chr1C	305111380	1	3	1	3	1	3	1	1	0	0	3	1	3	3	3	1	1	3	3	0	1	0	3	3	3	3	1	1	1	1	1	0	0	3	0	3	1	1	1	1	3	0	3	3	3	1	0
avgbs_110849.1	chr1C	305406504	1	3	1	3	1	0	1	1	1	1	2	1	3	3	3	1	0	3	3	1	1	3	3	3	3	0	1	1	1	1	0	1	3	3	3	3	1	1	1	1	3	3	3	3	3	0	1
avgbs_cluster_40985.1	chr1C	305514964	1	3	0	3	0	3	1	1	1	1	0	0	3	3	3	0	0	3	0	1	0	3	3	0	0	3	0	0	1	1	0	0	3	3	3	3	1	0	1	1	3	3	3	3	3	0	0
avgbs_cluster_8570.1	chr1C	305835206	1	2	1	3	1	3	1	1	1	1	2	1	3	3	3	1	1	0	0	1	1	0	3	3	3	3	1	1	1	1	1	1	2	3	3	3	1	1	1	2	3	3	3	3	3	1	1
avgbs_cluster_32480.1	chr1C	306077860	1	3	1	3	1	3	1	1	1	1	0	1	3	3	3	1	1	0	0	1	1	3	3	0	0	3	1	1	1	1	1	1	3	0	3	3	1	0	1	1	3	3	3	3	3	1	0
avgbs_96275.1	chr1C	306298219	1	3	0	3	1	0	0	1	1	1	2	1	3	3	3	1	1	0	3	1	0	3	3	3	3	3	0	1	1	1	1	1	3	0	0	3	1	0	1	1	0	3	3	3	3	1	1
avgbs_cluster_26420.1	chr1C	306298551	1	3	0	3	1	3	1	1	1	0	2	1	3	3	3	1	1	3	3	0	1	3	3	0	3	0	1	1	1	1	0	1	3	3	3	3	1	1	1	1	3	3	3	3	3	0	1
avgbs_cluster_8199.1	chr1C	306770823	1	0	1	0	0	3	1	1	1	1	0	1	3	3	0	0	0	3	3	1	0	0	3	0	0	3	0	0	1	1	0	1	0	3	3	3	1	0	0	1	3	3	3	3	0	1	1
avgbs_cluster_886.1	chr1C	306778660	1	1	1	3	1	3	1	0	1	1	2	1	3	0	3	1	1	3	0	1	1	0	0	0	3	0	1	1	1	1	1	0	0	0	0	0	1	1	1	1	0	0	0	3	3	1	1
avgbs_40385.1	chr1C	306998167	0	0	0	3	0	3	0	1	0	1	0	0	0	3	0	1	0	0	0	1	0	3	3	3	0	3	1	0	0	0	1	0	3	0	3	3	1	0	1	1	3	3	0	3	3	1	0
avgbs_122269.1	chr1C	307036604	1	3	1	3	0	0	1	0	1	1	3	1	0	3	3	1	1	0	0	1	1	3	3	0	3	3	1	1	0	1	1	1	3	3	3	3	1	0	1	1	0	3	0	3	3	1	1
avgbs2_143681.1	chr1C	307305090	1	2	0	3	1	3	1	0	1	0	0	0	3	3	3	0	0	3	0	1	0	3	3	0	0	0	0	1	0	0	0	0	3	3	3	0	1	1	1	0	0	0	3	0	3	0	1
avgbs_214838.1	chr1C	309573403	1	2	1	3	0	3	0	0	0	1	2	1	0	3	3	0	1	3	0	0	1	3	3	3	3	0	1	0	1	1	1	0	3	0	3	3	1	0	0	1	0	0	0	3	3	1	0
avgbs_86152.1	chr1C	309708890	1	3	1	3	1	0	1	1	0	0	0	1	3	0	3	0	0	0	0	0	0	3	0	3	0	0	0	1	0	1	1	1	3	3	0	3	0	1	0	2	0	3	0	0	0	1	1
avgbs_31951.1	chr1C	310331067	1	3	0	3	1	0	1	1	1	1	2	1	3	3	3	1	0	3	0	1	1	3	3	3	3	3	1	0	1	1	1	1	3	3	3	3	1	1	1	1	3	3	3	3	3	1	1
avgbs_38450.1	chr1C	310368328	0	2	0	3	0	3	1	0	0	1	1	0	0	0	0	1	1	0	3	0	1	3	0	0	3	3	1	1	1	1	0	0	3	0	3	3	0	1	1	1	0	0	3	3	0	0	1
avgbs_10738.1	chr1C	310386330	1	2	1	3	1	3	1	1	1	1	2	1	3	3	3	1	1	3	3	1	1	3	3	3	3	3	1	1	1	1	1	1	3	3	3	3	1	1	1	2	3	3	3	3	3	1	1
avgbs_29271.1	chr1C	310900680	1	3	1	0	0	3	1	1	0	1	0	0	3	3	0	1	1	3	3	1	1	0	0	3	0	0	0	1	1	0	0	1	3	0	3	0	1	1	0	2	0	3	3	0	0	1	1
avgbs_74756.1	chr1C	310907749	1	3	0	3	0	3	1	0	1	1	0	0	0	0	3	0	1	0	0	1	1	0	3	3	3	0	0	0	1	1	1	1	3	0	0	3	0	1	1	0	0	0	3	0	0	1	1
avgbs_cluster_20429.1	chr1C	311251266	1	3	1	0	1	3	0	1	0	0	1	1	3	0	3	1	1	3	3	0	1	3	3	0	0	3	1	1	1	1	1	1	3	0	0	3	1	0	1	0	3	3	3	0	3	0	1
avgbs_103934.1	chr1C	311709590	0	3	1	3	0	3	0	1	1	0	3	0	3	0	3	1	1	3	0	1	0	0	0	3	0	3	0	1	0	0	0	0	0	0	3	3	1	0	0	0	3	3	3	3	3	1	1
avgbs_223268.1	chr1C	311975176	1	3	1	3	1	0	1	1	1	1	2	1	3	3	3	1	1	3	3	0	1	3	3	3	3	3	1	1	1	1	1	1	3	3	3	3	1	1	1	2	3	3	3	0	0	0	1
avgbs_cluster_6690.1	chr1C	312156852	0	3	1	0	0	0	1	0	1	0	0	1	0	0	3	1	1	3	3	0	1	3	3	3	3	0	1	1	1	0	1	0	3	0	3	0	0	1	0	1	0	0	3	3	0	1	0
avgbs_225366.1	chr1C	312505755	1	2	1	3	1	3	1	1	1	1	2	1	3	3	3	1	1	3	3	1	1	3	3	3	3	3	1	1	1	1	1	1	3	3	3	3	1	1	2	2	3	3	3	3	3	1	1
avgbs_224774.1	chr1C	312581971	0	3	1	3	1	3	0	1	1	0	3	1	0	0	3	1	0	0	3	0	1	3	3	0	0	0	1	0	1	0	0	0	3	3	0	3	1	1	0	0	0	0	0	3	0	1	0
avgbs_cluster_3183.1	chr1C	313352296	1	0	1	3	1	3	1	1	1	1	2	0	3	3	0	1	1	3	3	1	0	3	0	3	3	3	0	0	1	0	1	0	3	0	3	0	1	0	1	3	0	3	3	3	3	1	1
avgbs_cluster_10539.1	chr1C	314386120	1	3	1	3	1	3	1	1	0	1	3	1	3	3	0	1	0	3	3	1	1	3	3	3	3	3	1	1	1	1	1	1	3	3	3	3	0	0	1	1	0	0	0	3	3	1	1
avgbs_cluster_8060.1	chr1C	315025356	1	3	0	0	1	3	0	0	0	0	0	0	3	0	3	0	1	3	3	0	1	3	3	0	0	3	0	1	1	0	1	1	0	3	3	0	1	1	1	1	0	3	0	3	0	1	1
avgbs_cluster_2213.1	chr1C	315178879	1	0	1	0	0	0	0	1	1	0	3	0	3	3	3	0	1	0	3	1	0	3	3	3	3	3	0	1	1	1	0	0	0	3	3	3	1	1	1	1	0	3	3	3	3	1	1
avgbs_41635.1	chr1C	315521334	1	2	0	0	0	3	1	1	0	1	0	1	3	3	3	0	1	0	3	0	1	3	0	0	3	0	0	1	0	1	0	1	0	3	3	3	1	1	1	2	0	3	3	3	3	1	0
avgbs_107198.1	chr1C	315843517	1	0	1	0	1	3	1	1	1	1	2	1	3	0	0	0	1	0	3	1	0	3	3	0	0	3	0	1	1	0	1	1	0	3	0	3	1	1	0	1	0	3	0	3	0	0	0
avgbs_cluster_31335.1	chr1C	316453823	1	3	1	3	1	3	1	1	1	1	2	1	3	3	3	1	1	0	3	1	1	3	3	3	3	3	1	1	1	1	0	1	3	3	3	3	0	1	1	1	3	3	3	3	0	1	1
avgbs_cluster_22220.1	chr1C	316785245	0	3	1	3	1	3	1	0	0	1	2	1	3	0	3	1	1	0	3	1	0	3	3	3	0	0	0	1	1	1	0	1	3	0	3	3	1	1	1	2	3	3	3	3	3	1	0
avgbs_115605.1	chr1C	316960155	1	3	1	3	1	3	1	1	1	1	2	1	3	3	0	1	0	3	3	1	1	3	3	3	3	3	1	1	1	0	1	1	0	3	3	3	1	1	1	0	3	3	3	3	3	1	1
avgbs_cluster_23744.1	chr1C	317134937	0	2	0	0	1	3	0	1	1	1	1	0	3	3	3	1	1	3	3	1	1	3	3	0	3	3	0	1	1	1	0	0	0	3	3	3	1	1	1	0	0	0	3	0	3	1	1
avgbs_cluster_14984.1	chr1C	317199944	0	3	1	3	1	3	1	1	1	1	3	1	3	3	0	0	1	3	3	0	0	3	3	3	3	3	1	1	1	1	1	1	3	3	0	0	1	0	1	1	3	3	0	0	3	1	1
avgbs_40111.1	chr1C	319364279	1	1	1	3	1	3	1	1	1	1	1	0	3	0	0	1	1	0	0	1	0	0	0	0	0	3	1	1	1	1	1	1	0	3	0	0	1	1	0	1	0	3	0	3	0	1	1
avgbs_cluster_24359.1	chr1C	319993282	0	0	0	3	1	0	1	0	0	1	0	0	3	3	3	1	1	0	0	0	1	0	3	3	3	0	1	0	0	0	1	1	3	0	3	3	0	1	1	1	0	0	0	3	3	1	0
avgbs_225542.1	chr1C	320736812	1	3	1	3	1	3	1	2	1	1	2	1	3	3	3	1	1	3	3	1	1	0	3	0	3	3	1	0	0	1	1	0	3	0	3	3	1	1	1	1	3	3	3	3	3	1	1
avgbs_223652.1	chr1C	321369388	1	2	1	3	2	3	1	1	1	1	2	1	3	3	3	1	1	3	2	1	1	3	3	3	3	3	1	1	1	1	1	1	3	3	3	3	1	1	1	1	3	3	3	3	3	1	1
avgbs_cluster_22746.1	chr1C	321963802	1	3	1	0	1	3	1	1	1	1	1	0	3	3	3	1	1	3	3	1	1	0	3	0	3	3	1	1	1	0	0	1	3	3	3	3	1	0	0	1	3	0	0	0	3	1	0
avgbs_cluster_12356.1	chr1C	322744333	1	3	1	0	1	0	0	1	0	1	0	1	3	3	3	1	0	0	0	0	1	3	3	0	3	3	0	0	0	1	1	0	3	0	3	0	1	0	1	1	0	0	3	3	0	0	1
avgbs_63761.1	chr1C	324100431	1	3	1	3	0	3	1	1	0	1	2	1	3	3	3	1	1	0	3	1	1	3	3	3	0	3	1	1	1	1	0	1	3	0	3	0	0	1	0	0	3	3	3	3	3	1	1
avgbs_92001.1	chr1C	324483794	1	3	1	3	1	3	1	1	1	1	3	1	3	3	3	1	1	3	0	1	1	3	3	3	0	3	1	1	1	1	1	0	3	3	3	3	1	1	0	1	0	3	3	0	3	1	1
avgbs_cluster_33823.1	chr1C	324574382	1	3	1	3	1	3	1	1	1	1	2	1	3	3	3	1	1	3	3	1	1	3	3	3	3	3	1	1	1	1	1	1	3	3	3	3	1	1	1	2	3	3	3	3	3	1	1
avgbs_cluster_34337.1	chr1C	325091505	1	3	1	0	1	3	0	0	1	1	1	0	0	3	0	0	0	3	3	1	1	3	3	3	3	3	1	1	1	1	0	0	3	0	3	3	1	1	1	2	3	3	0	0	3	1	1
avgbs_cluster_34992.1	chr1C	325136696	1	0	0	3	0	0	1	0	0	1	0	0	0	3	2	0	1	3	0	0	0	3	3	3	3	0	1	0	1	1	1	1	3	0	3	3	1	1	1	0	0	3	3	3	3	1	1
avgbs_224778.1	chr1C	325165787	0	3	0	3	1	0	1	0	1	1	0	1	3	3	3	1	1	3	3	1	1	3	0	3	3	3	1	1	1	1	1	1	0	3	3	0	1	1	1	1	0	3	3	3	3	1	1
avgbs_cluster_6823.1	chr1C	325221836	1	3	1	3	1	0	0	1	0	1	2	1	0	2	0	1	0	3	0	1	1	3	3	3	3	3	1	1	1	0	1	1	0	0	3	3	1	0	1	1	0	3	3	3	3	0	1
avgbs_cluster_56568.1	chr1C	325992656	1	3	1	3	0	3	1	0	0	0	1	0	0	0	3	0	1	3	3	1	1	3	3	0	0	3	1	1	0	0	1	1	3	3	3	0	1	1	0	0	0	3	0	3	0	1	0
avgbs_cluster_3743.1	chr1C	326102642	0	0	1	3	1	3	1	1	0	0	3	0	3	0	0	1	0	3	0	1	1	3	0	3	0	3	1	0	1	1	1	0	3	0	3	3	1	1	0	0	3	0	0	0	3	0	1
avgbs_94757.1	chr1C	326385978	1	3	1	3	1	0	0	1	0	1	3	1	0	0	0	0	0	0	0	1	0	0	3	0	0	0	1	1	1	2	0	1	3	3	3	3	1	1	1	1	0	0	0	0	3	1	1
avgbs_cluster_31360.1	chr1C	326887155	1	2	1	3	1	3	1	1	1	1	2	1	3	3	3	1	1	0	3	1	1	3	3	3	3	3	1	1	1	1	1	1	3	3	3	3	1	1	1	2	3	3	3	3	3	1	1
avgbs_cluster_39104.1	chr1C	327145421	1	2	1	3	1	3	1	1	1	1	2	1	3	0	3	1	0	0	3	1	1	3	0	3	3	0	1	1	0	1	1	1	0	3	3	3	1	1	1	2	3	0	0	3	3	1	1
avgbs_cluster_15355.1	chr1C	327376200	1	0	1	0	1	0	1	0	1	0	0	1	0	0	3	0	1	0	0	1	1	0	3	3	3	3	0	0	0	0	0	1	0	3	3	3	1	0	1	1	3	0	0	3	0	0	1
avgbs_cluster_10354.1	chr1C	327508640	0	0	0	3	0	3	1	1	1	1	0	1	0	3	3	1	1	3	0	1	1	0	0	0	3	3	1	1	1	1	0	0	0	0	0	0	1	0	0	1	0	0	0	3	3	1	1
avgbs_cluster_37520.1	chr1C	329042981	1	0	1	0	1	3	0	1	1	1	1	1	0	0	3	0	0	3	3	1	0	0	0	3	0	3	0	0	1	0	0	0	0	0	3	0	1	1	1	0	3	0	0	3	3	0	1
avgbs_61244.1	chr1C	330073448	1	3	1	3	1	3	1	1	1	1	2	1	3	3	3	1	1	3	3	1	1	3	3	3	3	3	1	0	1	1	1	1	3	3	3	3	1	1	1	1	3	3	3	3	3	1	1
avgbs_cluster_43022.1	chr1C	330073572	1	3	1	3	1	3	1	1	1	1	2	1	3	3	3	1	1	3	3	1	1	3	3	3	3	3	1	1	1	1	1	1	3	3	3	3	1	1	1	1	3	3	3	3	3	1	1
avgbs_cluster_28563.1	chr1C	330292174	1	3	1	0	1	3	1	0	0	0	1	1	3	0	0	1	1	0	0	0	1	3	3	0	3	0	1	1	1	1	1	1	0	0	3	3	1	1	0	3	3	3	0	0	0	1	1
avgbs_cluster_12090.1	chr1C	331183315	0	3	0	3	1	3	1	0	1	0	2	1	0	3	3	1	1	3	3	0	0	3	3	3	3	3	0	0	1	0	1	0	0	0	3	3	0	0	0	0	3	3	3	3	3	1	1
avgbs_cluster_13270.1	chr1C	331506258	1	3	1	3	1	0	1	1	1	1	2	1	3	3	3	1	1	3	3	1	0	3	3	3	3	3	1	1	1	1	1	1	3	3	3	0	1	1	1	1	3	3	3	3	3	1	1
avgbs_103414.1	chr1C	331588648	1	2	1	3	1	3	1	1	1	1	2	1	3	3	3	1	1	3	3	1	1	3	3	3	3	3	1	1	1	1	1	1	3	3	3	3	1	1	1	2	3	3	0	0	3	1	1
avgbs_83696.1	chr1C	332125018	1	3	1	3	1	3	1	1	1	1	3	1	3	3	3	1	1	3	2	1	1	3	3	3	3	3	1	1	1	1	1	1	3	3	3	3	1	1	1	2	3	3	3	3	3	1	1
avgbs_cluster_7542.1	chr1C	332629911	0	3	1	3	1	3	0	0	0	0	0	1	3	0	0	0	0	3	3	1	0	3	0	0	0	3	1	0	1	0	0	0	3	3	3	3	0	1	1	0	0	0	3	3	3	0	1
avgbs_5553.1	chr1C	333563675	0	0	1	3	1	3	1	0	0	0	1	1	0	3	3	0	1	0	3	1	0	0	3	0	0	3	1	1	0	0	1	0	0	0	3	0	0	0	1	0	3	3	3	3	3	0	0
avgbs_56252.1	chr1C	334623352	0	0	1	3	0	3	0	0	1	1	1	1	3	3	3	0	0	3	3	1	0	3	0	0	3	3	0	0	0	1	1	0	3	0	0	3	1	0	1	1	3	3	0	3	3	0	1
avgbs_87578.1	chr1C	334933050	1	3	1	3	1	3	1	1	1	1	2	1	3	3	3	1	1	3	2	1	1	3	3	3	3	3	1	1	1	1	1	1	3	3	3	3	1	1	1	2	3	3	3	3	3	1	1
avgbs_225853.1	chr1C	335101369	1	3	1	3	1	3	0	1	1	1	3	1	3	3	3	1	1	3	3	1	1	3	3	3	3	3	1	1	1	1	1	1	3	3	3	3	1	1	1	1	3	3	3	3	3	1	1
avgbs_16550.1	chr1C	335795788	0	0	0	3	0	3	0	1	1	0	1	0	0	3	3	1	0	0	0	1	1	0	3	0	3	3	0	0	1	1	0	1	3	0	3	0	0	0	0	0	3	3	3	3	0	0	0
avgbs_225282.1	chr1C	336541303	1	3	0	3	0	3	0	1	1	1	3	0	0	3	3	0	1	3	3	1	0	3	3	3	3	3	0	1	1	1	0	1	3	3	3	3	1	0	1	0	3	3	3	3	3	0	1
avgbs_cluster_24820.1	chr1C	336724282	1	2	1	0	1	3	1	1	1	1	1	1	3	3	3	1	1	3	3	1	1	0	3	0	3	3	0	1	1	1	1	1	3	0	0	0	1	1	1	1	0	3	0	3	0	1	1
avgbs_cluster_15259.1	chr1C	337548988	1	0	1	3	1	3	1	0	1	1	2	1	3	0	3	1	1	3	3	1	1	3	3	3	3	0	1	0	1	0	0	1	3	0	0	0	0	1	1	1	0	0	3	3	3	1	1
avgbs_cluster_3526.1	chr1C	338833063	0	2	0	0	1	3	0	1	1	1	1	1	3	3	3	1	1	3	0	0	1	3	3	3	3	3	1	1	1	0	1	0	3	3	3	3	0	0	1	1	3	3	3	3	3	0	1
avgbs_41467.1	chr1C	339392256	0	3	1	0	1	3	1	1	0	1	0	0	3	3	3	1	0	3	0	0	1	3	3	3	3	3	0	0	0	0	0	0	3	0	3	3	0	1	1	1	3	3	0	0	3	1	0
avgbs_cluster_22829.1	chr1C	340192960	0	0	1	3	1	0	1	1	1	1	2	1	3	0	3	1	1	0	3	0	1	3	3	3	3	3	1	1	1	1	1	0	3	3	3	3	1	1	1	1	3	3	3	3	3	1	1
avgbs_cluster_33792.1	chr1C	341729762	1	2	1	3	0	3	1	1	1	1	2	1	3	3	3	1	0	3	3	1	1	3	3	3	3	3	1	1	1	0	1	1	3	3	3	3	1	1	1	2	3	3	3	3	3	1	1
avgbs_cluster_38950.1	chr1C	342356209	0	0	0	3	1	3	1	1	1	1	2	1	3	0	3	1	1	3	3	1	1	3	3	3	0	3	1	0	1	1	1	1	3	3	3	0	1	1	0	1	3	3	3	3	3	1	1
avgbs_cluster_26444.2	chr1C	342575934	1	0	1	3	1	0	1	0	1	0	3	1	0	0	3	0	0	3	0	0	0	3	3	0	3	3	1	0	0	0	0	1	3	3	3	3	0	0	1	2	0	3	3	3	0	0	1
avgbs_223278.1	chr1C	342947736	1	2	1	3	1	3	1	3	1	1	2	1	3	3	3	1	1	3	3	1	1	3	3	3	3	3	1	2	1	1	1	1	3	3	3	3	1	0	1	1	3	3	3	3	3	1	1
avgbs_cluster_21122.1	chr1C	343092785	0	0	1	3	1	3	1	0	1	1	1	1	3	3	3	1	1	3	3	1	1	3	3	3	0	0	1	1	1	1	0	1	0	3	3	3	1	1	1	0	0	3	0	3	3	0	0
avgbs_cluster_11822.2	chr1C	343444513	1	3	1	3	1	3	0	1	1	1	2	1	3	3	0	1	1	0	3	1	1	3	3	3	3	3	1	1	1	1	1	1	3	3	3	3	1	1	1	1	3	0	3	0	3	1	1
avgbs_cluster_17109.1	chr1C	343801987	1	2	1	3	1	3	1	1	1	1	2	1	3	3	3	1	1	3	3	1	1	3	3	3	3	3	1	1	1	1	1	1	3	0	3	3	1	1	1	2	3	3	3	3	3	1	1
avgbs_cluster_9735.1	chr1C	344961456	1	0	0	3	0	3	0	1	1	1	0	1	0	0	3	1	1	3	3	0	1	0	0	0	3	0	0	0	1	0	0	0	3	0	0	3	1	1	1	0	3	0	0	3	0	1	1
avgbs_cluster_49728.1	chr1C	344993335	1	2	1	3	1	3	1	1	1	2	2	1	3	3	3	1	1	3	3	1	1	3	3	3	3	3	1	1	1	1	1	1	3	3	3	3	1	1	1	2	3	3	3	3	3	1	1
avgbs_cluster_43157.1	chr1C	345228264	1	2	1	3	1	3	1	1	1	1	2	1	3	3	3	1	1	3	3	1	1	3	3	3	3	3	1	1	1	1	1	1	3	3	3	3	1	1	1	2	3	3	3	3	3	1	1
avgbs_cluster_27209.1	chr1C	345793643	1	3	0	3	1	0	1	1	0	1	1	1	3	3	3	1	1	3	0	1	1	3	3	3	3	0	0	1	1	0	1	1	3	0	3	3	0	1	1	0	3	3	3	3	3	1	1
avgbs_3684.1	chr1C	346183799	1	3	1	3	1	3	1	1	1	0	2	0	3	3	3	1	1	3	3	1	1	3	3	3	3	3	1	1	1	0	1	1	3	3	3	3	1	1	1	1	0	3	0	3	3	1	1
avgbs_cluster_18716.1	chr1C	347111433	1	3	0	0	1	3	1	0	1	0	0	0	3	3	3	1	1	0	3	0	1	0	3	0	3	0	0	1	1	1	1	1	3	0	3	0	1	0	1	1	3	3	0	3	3	1	1
avgbs_cluster_31323.1	chr1C	347149932	1	0	1	3	1	0	1	1	1	0	2	1	3	3	3	1	1	0	3	1	1	3	3	0	3	3	1	1	1	1	1	1	3	0	3	3	0	1	1	1	3	0	0	3	3	0	1
avgbs_cluster_7760.1	chr1C	347171063	1	2	1	3	1	3	1	1	1	1	2	1	3	3	3	1	1	3	3	1	1	3	3	3	3	3	1	1	1	1	1	1	3	3	3	3	1	1	1	2	3	3	3	3	3	1	1
avgbs_cluster_35698.1	chr1C	347853932	0	0	1	3	0	3	1	1	0	0	3	1	3	0	3	1	1	0	3	0	1	0	3	3	3	3	0	1	0	1	0	0	3	3	3	0	1	1	1	0	3	3	3	0	3	0	0
avgbs_cluster_40862.1	chr1C	347877348	1	0	1	3	1	3	1	1	1	1	0	1	0	0	3	1	1	3	3	1	1	3	3	3	3	3	1	1	1	1	1	1	0	3	3	3	1	1	1	1	3	3	3	3	3	1	1
avgbs_cluster_27475.1	chr1C	348154127	0	0	0	3	1	3	1	0	1	1	0	1	3	3	0	1	1	3	3	1	0	3	0	3	3	0	1	0	1	0	0	1	0	0	0	3	0	1	1	3	0	3	3	3	3	1	1
avgbs_cluster_34639.1	chr1C	348154187	0	0	0	0	1	0	0	1	1	0	1	1	0	3	0	1	0	3	0	1	1	3	0	3	3	3	0	0	1	1	0	0	3	3	0	3	0	1	0	1	0	0	3	3	3	1	1
avgbs_33562.1	chr1C	348188152	1	0	0	3	1	3	1	1	1	1	0	1	3	0	3	1	1	0	3	1	1	0	3	0	0	3	1	1	1	0	1	0	0	3	3	3	1	1	1	1	3	3	3	3	3	0	1
avgbs_cluster_15880.1	chr1C	348362318	0	3	1	0	0	3	1	1	0	1	0	0	3	3	3	1	0	3	0	1	1	3	0	0	0	3	1	1	0	1	1	1	0	3	0	0	1	1	1	3	3	3	0	3	3	1	1
avgbs2_120424.1	chr1C	348682304	1	2	1	3	1	3	1	1	1	1	2	1	3	3	3	1	1	3	3	1	1	3	3	3	3	3	1	1	1	1	1	1	3	3	3	3	1	1	1	2	3	3	3	3	3	1	1
avgbs_223688.1	chr1C	348689088	2	2	1	3	1	3	1	1	1	2	1	1	3	3	3	1	1	3	3	1	1	3	3	3	3	3	2	1	1	1	1	1	3	3	3	3	1	1	1	1	3	3	3	3	3	1	1
avgbs_223324.1	chr1C	349503968	1	2	1	3	1	3	1	1	1	1	2	1	3	3	3	1	1	3	3	1	1	3	3	3	3	3	1	1	1	1	1	1	3	3	3	3	1	1	1	0	3	3	0	3	3	1	1
avgbs_122548.1	chr1C	349801444	1	0	1	0	1	0	1	0	1	1	3	1	0	3	3	1	1	0	0	1	1	0	3	3	3	3	1	1	1	1	1	1	3	0	3	0	1	1	1	2	3	0	3	3	3	0	1
avgbs_96984.1	chr1C	349817908	0	3	0	3	1	0	1	1	1	1	1	1	3	3	3	0	1	0	3	0	1	0	3	3	3	3	0	0	1	1	1	1	3	3	0	0	0	1	1	2	3	3	3	0	0	1	0
avgbs_cluster_16346.1	chr1C	350329015	1	3	1	0	1	3	1	0	1	1	0	1	3	0	3	0	1	3	3	0	1	3	0	3	0	3	1	1	1	1	1	0	3	3	3	3	1	1	0	2	3	0	3	3	0	1	1
avgbs_cluster_43163.1	chr1C	350776593	1	3	1	3	1	3	1	1	1	1	2	1	3	3	3	1	1	3	3	1	1	3	3	3	0	3	1	1	1	1	1	1	3	3	3	3	1	1	1	2	3	3	3	3	3	1	1
avgbs_cluster_33868.1	chr1C	350788159	1	3	1	3	0	3	1	0	1	1	0	0	3	3	3	0	1	3	3	1	0	3	3	3	3	3	1	0	0	0	0	0	3	3	3	3	1	1	0	2	3	3	3	3	3	1	0
avgbs_cluster_13254.1	chr1C	351149577	1	0	0	3	1	3	1	1	0	1	1	1	0	0	0	1	1	3	0	1	1	3	3	0	3	3	1	0	1	0	1	1	3	0	3	0	0	1	1	0	3	0	3	3	3	1	1
avgbs_225263.1	chr1C	351391436	1	2	1	3	1	3	1	1	1	1	2	1	3	3	3	1	1	3	3	1	1	3	3	3	3	3	1	1	1	1	1	1	3	3	3	3	1	1	1	2	3	3	3	3	3	1	1
avgbs_66801.1	chr1C	351575606	1	0	0	0	1	0	1	0	1	1	0	0	0	3	3	0	1	3	3	1	0	3	3	0	3	3	1	1	0	1	1	0	3	0	3	3	1	0	1	3	0	3	3	3	0	1	1
avgbs_cluster_36521.1	chr1C	351751862	1	0	0	3	1	3	1	1	0	0	0	0	3	3	3	1	1	3	3	0	1	3	0	0	0	0	0	1	0	1	1	0	3	3	0	0	0	0	1	0	0	3	0	3	3	0	0
avgbs_88487.1	chr1C	351777260	1	3	1	0	1	3	0	1	0	0	1	0	0	3	0	1	0	0	3	0	1	0	3	0	3	3	0	1	0	0	0	0	0	0	0	0	1	0	0	0	0	3	0	0	3	1	0
avgbs_cluster_16860.1	chr1C	351784662	0	3	1	3	0	0	1	0	0	1	1	0	3	3	3	1	1	3	0	1	0	3	3	3	3	0	1	0	0	0	0	0	3	3	3	0	0	1	0	1	0	3	0	3	0	1	0
avgbs_116384.1	chr1C	352035510	1	3	1	0	1	3	1	1	0	1	3	1	3	3	0	0	0	0	0	1	1	3	3	3	3	3	1	0	1	1	1	0	3	3	3	0	0	1	1	2	0	3	3	3	0	0	1
avgbs_cluster_33647.1	chr1C	353594349	1	3	1	3	1	3	1	1	0	1	2	1	3	3	3	1	1	0	3	1	1	0	3	3	3	3	1	0	1	0	1	1	3	3	3	0	1	1	0	1	3	3	3	3	3	1	1
avgbs_cluster_12804.1	chr1C	354404901	1	2	1	3	1	3	1	1	1	0	2	1	3	3	3	1	0	3	3	1	1	3	3	3	3	3	1	1	1	1	1	1	3	3	3	3	1	1	1	1	3	3	3	3	3	1	1
avgbs_cluster_39943.1	chr1C	354673808	1	3	1	0	1	3	1	0	1	1	2	0	3	3	3	1	1	3	3	1	0	3	3	3	3	3	0	0	1	0	0	1	0	3	3	3	0	1	1	2	3	3	0	3	3	1	1
avgbs_78932.1	chr1C	355117772	0	3	1	3	1	3	0	1	0	0	0	1	0	3	3	1	0	0	3	1	1	0	0	0	3	0	1	1	0	1	0	1	3	3	0	0	1	1	1	0	0	0	0	0	3	1	1
avgbs_cluster_3434.1	chr1C	355267083	1	0	1	0	1	3	1	1	1	1	1	0	3	3	3	1	1	3	3	1	1	3	3	3	3	0	1	1	1	1	0	1	3	0	0	3	1	1	1	1	3	3	0	3	3	1	1
avgbs2_189685.1	chr1C	356939089	1	3	1	3	1	3	1	1	1	1	2	1	3	3	3	1	1	3	3	1	1	3	3	3	3	3	1	1	1	1	1	1	3	3	3	3	1	1	1	1	3	3	3	3	3	1	1
avgbs_cluster_22484.1	chr1C	356987980	0	2	0	0	0	3	0	0	0	1	3	0	3	3	3	0	0	0	3	1	1	3	0	3	0	0	1	0	0	1	0	1	3	3	0	3	1	1	1	0	0	3	3	3	0	1	0
avgbs_113963.1	chr1C	357514833	1	0	0	3	1	0	0	1	1	1	0	0	0	0	3	1	1	0	0	1	1	0	3	0	0	3	1	1	1	1	1	1	3	3	3	0	2	0	0	0	3	3	3	3	0	1	1
avgbs_cluster_26984.1	chr1C	358151299	1	0	1	3	1	3	1	1	1	1	1	1	3	0	0	1	0	0	0	1	1	3	3	0	0	3	1	1	1	1	1	1	3	0	0	0	1	1	1	0	3	3	0	3	0	1	1
avgbs_cluster_2082.1	chr1C	360202759	1	0	0	3	1	0	0	1	1	0	1	0	3	3	0	1	1	3	3	1	1	0	0	0	3	0	1	1	1	0	0	1	3	0	3	0	1	1	1	1	0	3	3	0	0	0	1
avgbs_cluster_6688.1	chr1C	360387438	0	3	0	3	1	3	1	0	1	1	0	0	0	3	0	0	0	3	0	0	1	3	3	0	0	3	0	0	0	0	0	1	0	0	3	0	0	1	1	3	3	3	0	3	3	1	1
avgbs_cluster_5559.1	chr1C	360955677	0	3	1	3	1	3	0	1	1	1	1	0	3	0	0	0	0	3	0	0	1	0	3	3	3	3	1	1	0	1	0	1	0	0	3	3	1	0	1	0	3	0	0	0	3	0	1
avgbs_cluster_305.1	chr1C	361742087	0	0	1	3	1	3	0	1	0	1	2	0	3	0	0	0	1	0	3	1	1	3	3	0	3	0	1	1	1	1	1	0	3	3	3	3	1	0	0	1	3	3	0	3	0	0	0
avgbs_224429.1	chr1C	362009284	1	3	1	3	1	2	1	1	1	1	2	1	3	3	3	1	1	3	3	2	1	3	3	3	3	3	2	1	1	1	1	1	3	3	3	3	1	1	1	2	3	3	3	3	3	1	1
avgbs_cluster_24011.1	chr1C	362213135	1	3	0	3	0	3	0	0	0	0	3	0	0	3	3	0	1	3	0	1	0	3	3	0	3	0	0	0	1	1	0	0	3	3	3	0	1	1	0	0	3	3	0	0	3	1	0
avgbs_cluster_35621.1	chr1C	362375665	1	3	1	3	1	3	1	1	1	0	1	1	3	3	3	0	1	3	3	1	0	3	3	3	3	3	0	1	1	0	1	1	3	0	3	3	1	1	1	2	3	3	0	0	0	1	1
avgbs_cluster_9043.1	chr1C	362520851	1	1	1	3	1	0	1	1	1	1	2	1	3	3	3	1	0	3	2	1	1	3	3	3	3	3	1	1	1	1	0	1	3	3	3	3	1	1	1	2	3	3	3	3	3	1	1
avgbs_125911.1	chr1C	362523270	1	3	0	3	0	0	1	1	0	1	0	1	3	3	3	1	0	0	0	0	1	0	0	3	0	0	0	0	1	0	0	0	3	0	0	3	0	0	0	0	0	3	3	0	0	0	1
avgbs_cluster_1952.1	chr1C	362681968	1	2	1	3	1	3	1	1	1	1	2	1	3	3	3	1	1	3	3	1	1	3	3	3	3	3	1	1	1	1	1	1	3	3	3	3	1	1	1	1	3	3	3	3	3	1	1
avgbs_cluster_13542.1	chr1C	363003476	1	0	1	0	0	3	1	0	0	1	3	1	3	3	3	1	1	3	3	1	1	0	3	0	3	3	1	0	1	1	1	1	3	3	3	3	1	0	1	3	3	3	3	3	3	0	1
avgbs_223602.1	chr1C	363106639	1	3	1	3	1	3	1	1	1	1	3	1	3	3	3	1	1	3	3	1	1	3	3	3	3	3	1	1	1	1	1	1	3	3	0	3	1	1	1	1	0	3	3	3	3	1	1
avgbs_cluster_33367.1	chr1C	363107955	1	3	1	3	1	3	1	1	1	0	3	1	3	3	2	1	1	3	3	1	1	3	3	3	3	3	1	1	1	1	1	1	3	3	3	3	1	1	1	2	3	3	3	3	3	1	1
avgbs_65763.1	chr1C	363288811	0	3	1	3	1	3	0	1	0	0	0	0	0	3	0	0	0	0	0	0	0	3	0	0	3	0	1	0	1	1	1	0	0	3	0	3	0	1	1	3	3	3	3	3	0	1	0
avgbs_cluster_33515.1	chr1C	363901883	1	2	0	3	1	3	1	1	1	1	2	0	3	3	3	1	1	3	3	1	1	3	3	3	3	3	1	1	1	1	1	0	3	3	3	3	1	1	1	1	3	3	3	3	3	1	1
avgbs_cluster_20385.1	chr1C	364043969	1	3	1	0	1	3	1	0	1	1	1	1	0	3	3	1	1	0	3	1	1	0	3	3	3	3	1	1	1	1	1	1	0	3	3	3	1	1	1	2	3	3	0	3	3	1	1
avgbs_cluster_26480.1	chr1C	364291072	1	3	1	0	1	3	0	1	0	0	2	0	3	0	3	1	1	3	0	0	1	3	3	3	3	3	0	1	0	0	1	1	3	3	0	3	0	1	0	1	3	0	3	3	0	0	1
avgbs_62394.1	chr1C	364461569	1	3	0	3	1	3	0	0	1	1	3	1	3	3	0	0	1	3	0	0	1	3	3	3	3	0	1	1	0	0	0	1	3	0	3	3	1	1	0	1	3	3	3	3	3	1	1
avgbs_cluster_24934.1	chr1C	364462674	1	3	0	3	1	0	0	1	1	1	2	1	0	3	3	1	1	3	3	1	0	3	3	3	3	3	1	1	1	1	1	0	3	3	3	0	1	0	0	0	3	3	3	3	3	1	0
avgbs_cluster_19887.1	chr1C	364782590	1	2	1	3	1	0	1	1	1	1	2	1	3	0	3	1	1	3	3	1	1	3	3	3	3	3	1	1	1	1	0	1	3	3	3	3	0	0	1	2	3	3	3	3	3	1	1
avgbs_cluster_35793.1	chr1C	365217418	1	0	1	3	1	0	1	1	0	1	3	1	3	0	0	0	1	3	3	1	0	3	3	3	0	3	0	1	1	0	1	0	3	3	3	3	1	1	1	0	3	3	3	3	0	1	1
avgbs_cluster_34848.1	chr1C	365419862	1	1	1	3	1	0	1	1	1	1	0	1	3	3	3	1	0	0	0	1	0	3	0	3	3	3	0	0	1	0	0	0	0	3	0	3	0	1	1	0	3	3	3	3	3	1	0
avgbs_80386.1	chr1C	365585371	1	3	1	3	0	3	1	1	0	1	2	0	0	0	0	1	1	0	3	1	0	0	3	0	3	3	0	1	1	1	0	1	3	3	3	3	1	1	0	3	0	0	0	3	3	0	1
avgbs_cluster_9989.1	chr1C	366180464	1	3	1	3	0	3	1	0	1	1	2	1	0	3	3	1	1	3	3	1	1	3	3	3	3	3	1	1	0	1	1	1	0	3	0	3	1	1	1	1	3	3	0	3	3	0	1
avgbs_112963.1	chr1C	366291630	1	3	0	3	1	3	0	1	1	1	1	0	3	3	0	1	1	3	3	1	0	0	3	3	0	3	1	1	1	1	1	1	3	3	3	3	0	1	0	1	0	3	3	3	0	0	0
avgbs_cluster_1200.1	chr1C	366315554	1	3	0	0	0	3	1	1	0	0	0	0	3	0	0	0	1	3	3	0	1	3	0	0	0	3	1	1	0	1	1	0	3	3	3	0	1	1	0	1	3	0	0	3	0	1	1
avgbs_224792.1	chr1C	366347596	1	2	1	3	1	3	1	1	1	1	2	1	3	3	3	1	1	3	3	1	1	3	3	3	3	3	1	1	1	1	1	1	3	3	3	3	1	1	1	2	3	3	3	3	3	1	1
avgbs_cluster_2755.1	chr1C	367153544	1	3	1	3	1	3	1	1	1	1	1	1	3	3	3	1	1	3	0	1	1	3	3	3	3	3	1	1	0	1	1	1	3	0	3	0	1	1	1	1	3	3	3	3	3	1	1
avgbs_cluster_22786.1	chr1C	367752643	0	3	0	3	0	3	1	1	1	1	3	0	3	3	3	1	1	3	3	1	1	3	3	3	3	3	1	1	0	1	1	1	3	3	3	3	1	1	0	1	3	3	0	3	3	1	1
avgbs_cluster_1055.1	chr1C	367801590	1	3	1	3	1	3	0	1	1	1	3	1	3	3	3	1	1	3	3	1	1	3	3	3	3	3	1	1	1	0	0	0	3	3	3	3	1	1	1	2	3	3	3	3	3	1	1
avgbs_56204.1	chr1C	367838758	0	0	0	3	0	3	1	1	1	0	1	1	3	3	3	0	1	0	3	1	1	3	3	3	3	3	1	1	1	1	1	0	3	0	3	0	1	1	1	1	3	3	3	0	3	1	1
avgbs_cluster_4006.1	chr1C	368025151	1	2	1	3	1	3	1	1	1	1	2	1	3	0	0	1	1	3	3	1	1	3	3	0	3	0	1	1	1	1	1	1	3	3	3	3	1	1	1	2	3	0	3	3	3	1	1
avgbs_cluster_14875.1	chr1C	368400569	1	2	1	3	1	3	1	1	1	1	2	1	3	3	3	1	1	2	3	1	1	3	3	3	3	3	1	1	1	1	1	1	3	3	3	3	1	1	1	2	3	3	3	3	3	1	1
avgbs_49158.1	chr1C	368451859	1	3	1	3	1	0	1	1	1	1	2	0	3	3	3	1	1	3	2	1	1	3	3	3	3	3	0	1	1	1	0	1	3	3	3	3	1	1	1	2	3	3	3	3	3	1	1
avgbs_cluster_36316.1	chr1C	368584075	0	3	0	3	0	3	0	1	0	1	2	1	3	3	3	1	0	3	3	1	0	3	3	3	3	3	0	0	1	1	1	0	3	3	3	3	1	0	0	0	3	3	3	3	3	1	1
avgbs_cluster_10050.1	chr1C	368870540	1	3	0	3	0	0	0	1	0	1	0	1	3	3	0	0	1	0	0	1	1	0	3	0	3	3	1	0	1	1	0	1	3	0	0	0	1	0	1	0	3	3	0	0	3	1	0
avgbs_cluster_33214.1	chr1C	369021538	1	0	1	3	1	3	1	1	1	1	3	1	3	3	3	0	1	3	3	1	1	3	3	3	0	3	1	1	1	1	1	1	3	3	3	3	1	1	1	2	0	0	3	3	3	1	1
avgbs_119671.1	chr1C	369107211	1	3	1	3	1	3	0	0	0	1	1	1	3	3	3	1	1	3	3	1	1	3	3	0	0	0	1	1	1	1	0	1	3	3	0	3	1	1	1	3	3	3	3	3	3	1	1
avgbs_215828.1	chr1C	369143670	1	2	1	3	1	0	1	1	1	1	2	1	3	3	3	1	1	3	3	1	1	3	3	3	3	3	1	1	1	1	1	1	3	3	3	3	1	1	1	1	3	3	3	3	3	1	2
avgbs2_139897.1	chr1C	369589566	1	3	1	3	1	3	1	1	1	1	2	1	3	3	3	1	1	3	3	1	1	0	3	3	3	3	1	1	1	1	1	1	0	3	0	3	1	1	0	1	3	3	3	3	3	1	1
avgbs_cluster_25516.1	chr1C	370360067	1	3	1	3	0	3	1	0	1	1	0	1	3	3	3	0	1	0	0	1	0	3	3	3	0	0	1	1	1	1	0	0	0	3	3	3	1	1	1	1	0	0	3	0	0	1	0
avgbs_40582.1	chr1C	370549598	0	2	0	3	1	3	1	0	1	1	3	0	3	0	0	1	1	3	3	1	0	0	0	3	3	0	1	1	1	1	1	0	3	3	0	0	0	0	1	1	0	3	0	3	3	0	0
avgbs_cluster_4467.1	chr1C	370753477	1	3	1	3	1	0	0	0	1	1	3	1	3	3	3	1	0	3	3	1	0	3	3	3	3	0	1	1	1	0	0	1	3	3	3	3	1	1	0	0	0	0	3	3	3	0	1
avgbs_cluster_172.1	chr1C	370955706	1	2	1	3	1	0	1	1	1	1	0	0	3	0	3	1	1	3	0	1	1	0	3	3	3	3	0	1	1	1	1	1	3	3	0	0	1	1	0	1	0	3	3	3	3	0	0
avgbs_cluster_24750.1	chr1C	371227297	1	3	1	3	1	3	1	1	1	1	2	1	3	3	3	1	1	3	3	1	1	3	3	3	3	3	1	1	1	1	1	1	3	3	3	3	1	1	1	2	3	3	3	3	3	1	1
avgbs_cluster_39899.1	chr1C	372105756	1	3	1	3	1	3	1	1	1	1	2	1	0	3	0	1	1	3	3	1	1	3	3	0	3	3	1	0	1	0	1	1	3	0	3	3	1	1	1	2	3	0	3	3	3	1	1
avgbs_cluster_15825.1	chr1C	372105816	0	2	1	3	1	3	1	0	1	0	3	1	3	3	3	0	0	3	0	0	0	0	0	3	3	3	0	1	1	1	1	1	3	3	3	3	0	0	1	1	0	3	0	3	0	0	0
avgbs2_73630.2	chr1C	372106022	0	1	1	3	0	3	1	0	0	0	0	0	0	3	3	1	1	0	3	1	1	3	3	0	3	0	0	0	1	1	0	1	3	3	3	3	1	0	1	1	0	0	0	0	3	1	1
avgbs_cluster_20125.1	chr1C	373965964	1	3	0	0	1	0	0	1	1	0	2	1	3	3	0	1	1	0	3	1	1	3	3	3	3	0	0	1	1	1	1	0	3	0	3	3	0	1	1	1	3	3	3	3	3	0	0
avgbs_223719.1	chr1C	374195051	1	2	1	3	1	3	1	1	1	1	0	1	3	3	3	0	1	3	3	0	1	3	3	3	3	3	1	1	1	1	1	1	3	3	3	0	1	1	1	2	3	3	3	3	3	0	1
avgbs_68471.1	chr1C	374258105	1	3	1	3	1	3	1	1	1	1	2	1	3	3	3	0	2	3	3	1	1	3	3	3	3	3	1	1	1	1	1	1	3	3	3	3	1	1	1	2	3	3	3	3	3	1	1
avgbs_cluster_36890.1	chr1C	374658573	1	2	1	3	1	3	1	1	1	1	2	1	3	3	3	1	1	3	3	1	1	3	3	3	3	3	1	1	1	1	1	1	3	3	3	3	1	1	1	2	3	3	3	3	3	1	1
avgbs_cluster_25802.1	chr1C	376674687	1	3	1	3	1	3	1	1	1	1	0	1	0	3	0	1	0	3	0	0	1	3	0	3	3	3	0	1	0	0	1	1	0	3	0	3	1	1	1	1	3	0	3	3	3	1	1
avgbs_29338.1	chr1C	376726004	1	3	1	3	0	3	1	1	0	0	3	1	0	0	0	0	1	3	3	1	1	3	3	0	3	3	1	0	0	0	1	0	0	3	0	3	0	1	0	0	0	3	3	3	3	1	1
avgbs_cluster_162.1	chr1C	376919875	1	3	1	3	1	3	1	1	1	0	1	1	3	3	3	1	1	0	3	1	1	3	0	3	3	3	1	1	1	1	1	0	3	3	0	0	0	1	0	2	3	3	3	3	3	1	1
avgbs_76789.1	chr1C	377795757	1	0	1	3	1	0	1	1	1	1	0	1	3	3	3	1	1	3	0	1	0	0	3	3	3	3	1	1	0	1	1	1	3	3	3	3	1	0	1	2	3	3	3	3	3	0	1
avgbs_cluster_29789.1	chr1C	378828952	1	0	0	3	1	0	1	1	1	0	3	0	3	3	0	1	1	0	3	1	1	0	3	3	3	0	0	0	1	1	0	0	3	3	3	0	1	1	0	0	0	3	0	3	3	1	0
avgbs_cluster_5301.1	chr1C	378832630	1	0	1	3	0	3	0	1	1	1	2	0	0	3	0	1	1	3	0	1	1	3	3	0	3	0	0	1	1	0	0	0	0	3	0	3	1	0	0	0	3	3	3	3	0	0	1
avgbs_21207.1	chr1C	378833808	1	3	1	3	1	3	1	1	1	1	2	1	3	3	3	1	1	3	0	1	1	3	3	3	3	3	1	1	1	1	1	1	3	3	3	0	1	1	1	2	3	3	3	3	3	1	1
avgbs_83477.1	chr1C	378903905	0	2	1	3	0	3	1	1	0	0	0	0	3	3	3	0	0	3	0	1	0	3	0	3	0	3	1	1	0	0	0	0	3	3	3	3	0	1	1	0	3	3	0	3	0	0	0
avgbs_cluster_4282.1	chr1C	378906538	1	3	1	3	1	3	1	1	1	1	1	1	3	3	0	1	1	0	0	1	1	0	0	3	3	0	1	1	1	1	1	1	3	0	3	0	1	0	1	2	0	3	0	0	3	1	1
avgbs_cluster_35728.1	chr1C	381067903	1	3	1	0	1	3	1	0	1	1	3	1	3	0	3	0	0	3	3	1	0	0	3	3	3	0	1	1	0	1	1	1	0	0	1	3	1	1	1	1	3	3	0	3	0	1	1
avgbs_cluster_9115.1	chr1C	381273434	0	3	1	3	1	3	1	1	0	0	3	1	3	3	0	0	1	0	0	0	1	0	3	3	0	3	1	0	1	1	0	0	3	3	3	3	0	1	0	2	0	3	0	3	3	0	0
avgbs_cluster_42268.1	chr1C	381586206	1	2	1	3	1	3	1	1	1	1	3	1	3	3	3	1	1	3	3	1	1	3	3	3	3	3	1	1	1	1	1	1	3	3	3	3	1	1	1	1	3	3	3	3	3	1	1
avgbs_cluster_20160.1	chr1C	381692252	1	0	0	3	1	3	1	1	1	1	2	1	0	0	3	1	1	0	3	1	1	0	3	3	3	3	1	1	1	0	0	1	3	3	0	0	1	1	1	1	3	3	0	3	0	1	1
avgbs_cluster_16047.1	chr1C	381924265	1	0	1	0	1	3	1	0	1	1	0	0	0	0	3	0	0	0	3	1	1	3	3	3	0	0	0	1	0	1	0	0	3	3	3	3	0	1	0	1	0	3	3	3	0	1	1
avgbs2_113529.1	chr1C	382274433	1	3	1	3	0	3	0	1	1	0	0	1	3	3	3	0	1	0	0	0	0	3	3	3	0	3	0	1	0	1	1	1	0	0	3	0	1	0	0	1	0	3	3	0	0	1	1
avgbs_cluster_17217.1	chr1C	382290789	1	3	1	3	1	3	1	1	1	1	3	1	3	3	3	1	0	0	3	1	1	0	3	0	3	0	1	1	1	1	1	1	3	3	3	0	1	0	1	1	3	3	3	3	3	1	0
avgbs_cluster_29772.1	chr1C	382290849	1	3	1	0	1	3	1	1	1	1	2	1	3	0	3	1	1	3	3	1	1	3	3	3	3	3	0	1	1	1	1	0	3	3	3	3	1	1	1	1	0	3	3	3	3	1	1
avgbs_cluster_18595.1	chr1C	382543014	1	3	1	0	1	3	1	1	0	1	0	1	3	3	0	1	1	0	3	1	1	0	3	0	0	3	0	0	1	0	1	0	3	0	0	0	0	1	0	0	0	0	3	0	3	0	0
avgbs_56485.1	chr1C	383023890	1	1	1	3	1	3	1	1	1	1	2	1	3	3	3	1	1	3	0	1	1	3	3	3	3	3	1	1	1	1	1	1	3	3	3	3	1	1	1	2	3	3	3	3	3	1	1
avgbs_82694.1	chr1C	384526792	0	3	1	0	1	3	0	1	1	0	2	1	0	3	3	1	1	0	0	1	1	0	3	0	3	0	1	1	1	1	1	1	3	3	3	3	0	1	0	0	3	0	3	3	3	1	1
avgbs_102674.1	chr1C	385073094	0	0	1	3	1	3	1	0	1	0	1	1	3	3	3	1	1	3	0	1	1	3	0	3	0	3	0	0	1	1	1	1	3	3	3	3	1	1	1	1	3	0	0	3	0	1	0
avgbs_cluster_23704.1	chr1C	386140866	1	2	1	3	1	3	1	1	1	1	2	1	3	3	3	1	1	3	3	1	1	3	3	3	3	3	1	1	1	1	1	1	3	3	3	3	1	1	1	2	3	3	3	3	3	1	1
avgbs_cluster_31589.1	chr1C	386150835	0	1	0	3	1	3	1	1	1	1	0	1	0	0	0	1	1	3	0	1	1	3	3	0	3	3	1	1	1	1	1	0	0	3	3	3	1	1	1	2	0	3	0	3	0	1	1
avgbs_cluster_29629.1	chr1C	387087781	1	3	1	3	1	3	1	1	1	1	1	1	3	3	3	1	1	3	0	1	1	3	0	3	3	3	1	1	1	1	1	1	3	3	0	0	1	1	1	1	0	3	0	3	3	1	1
avgbs_223459.1	chr1C	387213199	1	2	2	3	1	3	1	1	1	1	2	1	3	3	3	1	1	3	3	1	1	3	3	3	3	3	1	1	1	1	1	1	3	3	3	3	1	1	1	2	3	3	3	3	3	1	1
avgbs_12031.1	chr1C	387470684	1	3	1	3	0	3	1	1	1	1	2	1	0	3	3	1	1	3	3	1	1	3	3	3	3	3	1	1	1	1	1	3	3	3	3	3	1	1	1	2	3	3	3	3	3	1	1
avgbs_cluster_8873.2	chr1C	387644933	1	2	1	3	1	3	1	1	1	1	3	1	3	3	3	1	1	3	0	1	1	3	3	0	0	3	1	0	1	1	1	3	3	0	3	3	1	1	0	1	0	3	0	3	3	0	0
avgbs_125418.1	chr1C	387688151	1	3	1	3	1	3	1	1	1	1	2	0	3	3	3	1	1	3	3	1	1	3	3	3	3	3	0	1	1	1	1	3	3	3	0	3	1	1	1	1	3	3	3	3	3	1	1
avgbs_cluster_19850.1	chr1C	387849979	1	3	0	3	0	3	0	0	0	1	0	1	3	3	3	0	0	3	0	0	1	3	3	3	0	3	0	1	0	1	0	3	0	3	0	3	1	1	1	0	3	0	3	3	3	0	0
avgbs_78478.1	chr1C	387851642	1	0	0	3	0	0	0	1	1	0	3	0	0	3	0	1	0	3	0	0	1	3	0	3	3	0	1	1	1	1	1	0	0	0	3	3	1	0	0	0	0	0	3	3	3	1	1
avgbs_cluster_34483.1	chr1C	388422464	1	3	1	0	1	3	1	0	0	0	0	1	3	0	0	1	1	0	3	0	0	0	3	3	3	0	1	1	1	1	0	0	3	3	3	0	1	1	0	1	3	3	0	3	3	0	1
avgbs_74753.1	chr1C	388880733	1	3	1	3	1	3	1	1	0	1	0	1	0	0	3	0	0	3	3	0	0	3	0	0	3	3	1	0	1	1	1	3	3	0	0	0	1	1	0	2	3	0	3	0	3	1	1
avgbs_cluster_28555.1	chr1C	388953195	1	2	1	3	1	3	1	1	1	1	2	1	3	3	3	1	1	3	3	1	1	3	3	3	3	3	1	1	1	1	1	3	3	3	3	3	1	1	1	1	3	3	3	3	3	1	1
avgbs_cluster_37622.1	chr1C	389155289	1	3	1	3	1	0	1	1	1	1	3	0	3	3	3	1	1	3	0	0	0	3	3	0	0	0	1	1	0	1	1	3	3	3	3	0	0	1	0	1	3	3	0	0	0	1	1
avgbs_cluster_11901.1	chr1C	390693030	1	3	0	3	0	0	0	0	1	1	1	0	3	0	3	0	0	3	3	0	1	3	3	0	3	3	1	1	0	1	0	3	3	3	0	3	1	1	1	3	3	3	3	3	3	1	1
avgbs_cluster_36517.1	chr1C	391425158	1	3	1	3	0	3	1	1	1	1	0	0	3	0	3	1	0	3	3	1	1	3	3	3	3	3	1	1	0	1	1	3	3	3	3	3	1	1	1	1	3	0	3	3	0	1	1
avgbs_125748.1	chr1C	391593470	0	2	1	3	1	3	1	0	1	1	1	1	0	3	3	1	1	3	3	1	1	0	0	3	3	0	1	1	0	1	1	0	3	3	0	3	1	1	1	1	0	3	3	3	3	0	1
avgbs_74742.1	chr1C	392282050	0	0	1	3	1	0	1	0	0	0	1	0	3	0	3	0	1	3	3	0	0	0	0	3	3	3	0	0	1	0	1	0	0	0	3	3	1	0	1	2	0	0	3	3	3	0	1
avgbs_72472.1	chr1C	392676719	1	3	1	3	0	0	0	1	1	0	0	1	0	3	3	1	0	3	3	1	0	3	3	3	3	3	1	0	0	0	1	3	3	0	3	3	1	1	0	1	0	3	3	0	3	1	1
avgbs_cluster_28029.1	chr1C	392863225	1	3	1	0	1	3	1	0	1	1	0	1	0	0	3	1	1	3	0	1	1	3	3	3	3	3	1	1	0	1	1	3	0	0	0	3	0	1	1	0	3	0	3	0	3	0	0
avgbs_cluster_18985.1	chr1C	392991800	1	3	0	0	0	0	1	0	0	1	3	0	3	0	3	0	1	3	3	1	0	3	3	3	3	3	0	1	1	0	0	3	3	3	3	3	0	1	1	2	3	3	0	3	0	0	0
avgbs_26333.1	chr1C	394460945	1	2	0	3	1	3	1	1	1	1	0	1	3	3	3	1	1	0	0	1	1	0	0	0	0	3	1	0	1	1	0	3	0	0	0	0	1	1	1	1	3	3	3	0	3	1	1
avgbs_14740.1	chr1C	394984083	1	3	1	3	1	3	1	1	1	1	2	1	3	3	3	1	1	3	3	1	1	3	3	3	3	3	1	1	1	1	1	3	3	3	3	3	1	1	1	2	3	3	3	3	3	1	1
avgbs_cluster_2005.1	chr1C	395167724	1	3	1	3	0	3	1	0	1	0	1	1	0	0	3	1	0	3	3	0	0	3	3	3	0	0	0	1	1	1	1	3	3	0	3	3	0	1	1	1	0	0	0	3	0	0	0
avgbs_47743.1	chr1C	395290610	1	3	1	3	1	0	1	1	1	1	2	1	3	0	3	1	0	0	0	0	1	3	3	0	3	0	1	1	1	1	1	3	3	3	3	3	1	1	1	1	0	3	3	3	3	0	0
avgbs_50045.1	chr1C	396236317	1	3	1	3	1	3	1	1	1	1	2	1	3	3	3	1	1	3	3	1	1	3	3	3	3	3	1	1	1	1	1	3	3	3	3	3	1	1	1	2	3	3	3	3	3	1	1
avgbs_6396.1	chr1C	397138362	1	3	1	3	1	3	1	0	1	0	3	1	3	0	3	1	0	3	0	0	1	3	3	3	3	3	0	1	0	0	0	0	3	3	0	3	0	1	1	0	3	3	3	3	3	1	0
avgbs_cluster_28479.1	chr1C	397910059	3	3	1	3	1	3	0	1	1	0	1	1	0	3	3	1	1	0	0	1	1	3	0	3	3	3	0	1	1	1	0	3	3	0	0	3	1	1	1	1	3	3	3	3	3	1	1
avgbs_51951.1	chr1C	398094062	0	0	1	3	1	3	1	1	1	1	0	0	3	0	3	1	1	3	3	1	1	3	3	0	0	3	0	1	1	1	1	3	0	0	3	3	0	0	1	3	3	3	3	3	0	0	0
avgbs_16236.1	chr1C	398960329	3	0	2	3	1	3	1	1	1	1	2	0	3	3	3	1	1	3	3	1	1	3	3	3	3	3	1	1	1	1	0	3	3	3	3	3	1	1	0	3	3	3	3	3	3	1	1
avgbs_cluster_39973.1	chr1C	399056853	3	2	1	3	1	3	1	1	1	1	2	1	3	3	3	1	1	3	3	1	1	3	3	3	3	3	1	1	1	1	1	3	3	0	3	3	1	1	1	1	3	3	3	3	3	1	1
avgbs_cluster_15632.1	chr1C	399140984	3	0	1	0	0	3	1	1	1	1	3	0	0	0	3	1	0	0	3	1	1	3	3	3	3	3	0	1	0	0	0	3	3	3	3	0	1	0	1	2	0	0	3	0	3	1	0
avgbs_cluster_5598.1	chr1C	399788790	0	0	0	3	1	3	1	1	1	0	2	1	3	3	3	1	1	3	3	1	1	0	3	3	3	3	1	1	1	1	1	3	3	3	3	3	1	1	1	0	3	3	3	3	0	0	1
avgbs2_116412.1	chr1C	401742938	3	3	1	3	1	3	1	1	1	1	2	1	3	3	3	1	1	3	3	1	1	3	3	3	3	3	1	1	1	1	1	3	3	3	3	3	1	1	1	1	3	3	3	3	3	1	1
avgbs_54172.1	chr1C	402838105	3	0	1	3	1	0	0	1	0	1	2	0	0	3	0	1	1	0	3	1	0	0	3	0	3	0	1	1	1	0	1	3	3	0	0	3	0	1	1	1	3	0	3	3	0	1	0
avgbs_cluster_9720.1	chr1C	403597689	3	2	1	3	1	3	1	1	1	1	2	1	3	3	0	1	1	3	3	1	1	0	3	3	3	3	1	1	1	1	1	3	3	3	3	3	1	1	1	2	3	3	3	3	3	1	1
avgbs_cluster_11347.1	chr1C	403813426	3	2	1	3	1	3	1	1	1	1	3	1	3	3	3	1	1	3	3	1	1	3	3	3	3	3	1	0	1	1	1	3	0	3	3	3	1	1	1	3	3	3	3	3	3	1	1
avgbs_cluster_12647.1	chr1C	404062060	3	1	0	3	1	3	1	1	1	0	3	1	3	3	0	1	1	3	3	1	1	3	3	3	3	3	0	1	0	0	1	3	0	3	3	0	1	1	0	0	0	3	3	3	0	0	1
avgbs_30827.1	chr1C	404062120	0	0	1	3	1	3	1	1	1	1	0	0	3	0	3	0	1	3	3	0	1	0	3	0	3	0	1	1	1	1	1	3	3	3	3	3	1	1	0	1	3	3	0	0	0	1	1
avgbs_cluster_2504.1	chr1C	404176884	3	2	0	0	0	3	1	1	1	1	1	0	0	3	0	1	0	3	3	1	1	3	3	0	0	0	1	1	1	0	0	0	3	0	0	0	0	1	1	1	3	0	0	3	0	0	1
avgbs_cluster_25493.1	chr1C	404178733	3	1	0	3	1	3	1	0	1	1	1	1	0	3	3	1	1	3	0	0	1	0	3	3	3	3	1	1	1	1	1	3	0	3	3	0	1	1	1	1	3	3	3	3	0	1	0
avgbs_17674.1	chr1C	404254700	3	0	0	0	0	0	1	0	0	0	3	0	0	3	3	1	1	0	0	1	1	3	0	3	3	3	1	0	1	0	1	3	0	0	0	3	1	1	1	3	3	3	3	0	3	1	1
avgbs_82653.1	chr1C	405122272	0	3	1	3	1	0	1	0	1	0	3	1	0	3	3	0	0	0	0	0	0	0	3	3	3	0	1	1	1	1	0	0	0	3	0	0	1	0	0	1	3	3	3	0	0	1	0
avgbs_100143.1	chr1C	405599551	3	3	1	3	0	0	1	1	1	1	2	1	3	3	3	1	1	0	3	0	1	3	3	0	0	3	1	1	1	0	1	3	3	3	3	3	1	1	0	0	0	3	3	3	3	1	1
avgbs_cluster_24916.1	chr1C	405601341	3	0	0	3	1	3	0	1	1	1	0	0	3	3	0	1	1	0	0	1	1	0	3	3	0	3	1	1	1	0	0	3	0	3	0	0	1	0	0	1	0	3	3	3	0	1	1
avgbs_224089.1	chr1C	405623931	3	0	1	3	1	3	1	1	1	1	2	1	3	3	3	1	1	3	3	1	1	3	3	3	3	3	1	1	1	1	1	3	3	3	3	3	2	1	1	1	3	3	3	3	3	1	1
avgbs_18990.1	chr1C	405625192	3	3	1	3	1	3	1	0	0	0	1	1	3	3	3	1	0	3	3	1	0	3	3	3	3	3	0	1	1	1	1	3	3	3	3	3	0	1	0	2	3	3	3	3	3	1	1
avgbs_99496.1	chr1C	405731251	3	2	1	3	1	3	1	1	1	1	2	1	3	3	3	1	1	3	3	1	1	3	3	3	3	3	1	1	1	1	1	3	3	3	3	3	1	1	1	2	3	3	3	3	3	1	1
avgbs_cluster_33622.1	chr1C	405860749	0	3	1	0	1	3	1	1	1	1	1	1	0	3	3	1	1	0	0	1	1	3	3	0	3	3	1	1	1	1	1	3	0	0	0	3	1	1	1	0	0	0	3	3	3	1	1
avgbs_cluster_5583.1	chr1C	406006540	3	3	0	0	0	0	1	1	0	1	3	1	3	0	0	0	1	0	3	0	1	0	3	0	3	0	0	0	1	1	1	3	0	3	3	3	0	1	1	0	0	0	3	3	3	0	1
avgbs_cluster_14266.1	chr1C	407095847	0	1	1	3	1	3	1	0	1	0	0	0	3	0	3	0	1	3	3	1	1	3	3	3	3	3	0	1	1	1	0	3	3	3	3	3	1	1	1	1	3	3	3	0	3	1	1
avgbs_225618.1	chr1C	407194283	3	2	1	3	1	3	1	1	1	1	2	1	3	3	2	1	1	3	3	1	1	3	3	3	3	3	1	1	1	1	1	3	3	3	3	3	1	1	1	2	3	3	3	3	3	1	1
avgbs_cluster_23138.1	chr1C	407582436	3	3	1	3	0	3	1	1	0	1	1	1	3	0	3	1	1	3	3	0	0	0	3	3	0	3	1	1	1	1	1	3	0	3	3	3	1	0	1	1	3	3	3	3	3	1	0
avgbs_cluster_17318.1	chr1C	407725763	0	3	1	3	1	3	1	1	0	1	3	0	3	3	3	1	1	3	3	1	1	3	0	3	3	3	1	1	1	0	0	3	0	0	0	0	0	0	1	0	0	0	3	0	3	0	0
avgbs_cluster_9512.1	chr1C	407827819	3	3	1	0	0	0	0	1	1	0	3	1	0	3	0	1	1	3	0	1	0	0	3	0	0	3	1	1	0	0	1	0	0	0	3	3	1	0	0	0	0	3	0	3	3	1	0
avgbs_cluster_6887.1	chr1C	408230672	0	2	1	3	1	3	1	1	0	1	1	1	0	3	3	1	1	3	3	1	1	0	3	3	3	3	1	1	0	1	1	3	3	3	3	3	1	1	1	1	3	3	3	3	3	0	1
avgbs_103994.1	chr1C	408230732	3	0	1	3	1	3	1	1	1	0	1	1	0	3	3	1	0	3	3	1	1	3	3	3	3	0	1	1	1	1	1	3	3	3	3	0	1	1	1	3	3	0	0	3	0	0	1
avgbs_228264.1	chr1C	409399285	3	2	1	3	0	3	1	1	1	1	2	1	3	3	3	1	1	3	3	1	1	3	3	3	3	3	1	1	1	1	1	3	3	3	3	3	1	1	1	2	3	3	3	2	3	1	1
avgbs_60172.1	chr1C	409637805	3	1	1	3	1	3	1	1	1	1	0	1	3	0	3	1	1	3	3	1	1	3	3	3	0	0	1	1	1	1	1	3	3	0	3	3	1	1	1	1	0	3	0	3	0	0	1
avgbs_215652.1	chr1C	409654084	3	2	1	3	1	3	1	1	1	1	2	1	3	3	3	1	1	3	3	1	1	3	3	3	3	3	1	1	1	1	1	3	3	3	3	3	1	1	1	2	3	3	3	3	3	1	1
avgbs_cluster_26488.3	chr1C	410028668	3	0	0	3	0	0	1	0	0	1	2	0	3	0	3	1	1	3	3	0	0	3	3	3	3	3	1	1	1	1	1	3	0	0	0	0	0	1	1	1	3	3	0	0	3	0	0
avgbs_cluster_15293.1	chr1C	410141500	0	3	0	3	0	0	1	1	1	1	0	0	3	0	0	1	1	0	3	1	1	0	3	0	3	0	1	0	1	1	0	3	3	3	0	0	0	1	1	3	0	3	3	3	0	0	0
avgbs_60220.1	chr1C	410145948	3	3	1	3	1	3	1	1	1	1	3	1	3	0	0	1	1	0	3	1	1	0	3	3	0	3	1	1	0	1	0	3	0	3	0	3	1	1	1	2	3	3	3	3	3	1	1
avgbs_16280.1	chr1C	410264640	3	3	1	0	1	0	0	0	1	1	3	1	3	0	3	1	1	0	0	0	0	0	3	0	3	3	0	0	1	1	0	3	3	0	3	0	0	1	0	0	0	0	0	3	0	0	1
avgbs_cluster_24358.1	chr1C	410534723	0	0	1	3	0	3	0	1	0	0	0	0	0	3	3	1	1	3	0	1	1	3	3	0	0	0	1	0	1	1	0	3	0	3	3	3	1	0	0	0	3	3	3	2	0	1	1
avgbs_cluster_3343.1	chr1C	410806620	3	3	0	3	1	3	1	1	1	1	0	1	0	3	3	1	1	3	0	0	1	3	3	3	3	3	1	1	1	0	1	3	3	0	0	3	0	1	1	3	3	3	0	3	3	1	1
avgbs_cluster_15971.1	chr1C	411116302	3	2	1	3	0	3	0	1	1	1	3	0	3	3	3	1	1	3	3	1	1	3	3	3	3	3	1	1	1	1	1	3	3	3	3	3	1	1	1	0	3	3	0	3	3	1	1
avgbs_cluster_26279.1	chr1C	412011640	3	2	1	3	1	3	0	1	1	1	2	1	3	3	3	1	1	3	3	1	1	3	3	3	3	3	1	2	1	2	1	3	3	3	3	3	1	1	1	1	3	3	3	3	3	1	1
avgbs_cluster_41417.1	chr1C	412293606	3	2	1	3	1	3	1	1	1	1	2	1	3	3	3	1	1	3	3	1	1	3	3	3	3	3	1	1	1	1	1	3	3	3	3	3	1	2	2	2	3	3	3	3	3	1	1
avgbs_2685.1	chr1C	412308917	3	0	1	3	0	3	1	1	1	0	3	1	3	3	0	1	1	3	3	0	1	3	3	0	3	3	1	1	1	1	0	0	3	3	3	3	1	0	1	1	0	0	3	3	3	1	1
avgbs_75640.1	chr1C	413694034	3	2	1	3	1	0	1	1	1	1	2	1	3	3	3	0	1	3	3	1	1	3	3	3	3	0	1	1	0	1	1	3	3	3	3	3	1	1	1	2	0	3	3	3	3	1	0
avgbs_cluster_19364.1	chr1C	413727010	3	0	1	3	1	3	1	1	1	1	2	1	0	3	3	1	1	3	3	1	1	0	3	3	3	0	2	1	1	1	1	3	3	0	3	0	1	1	1	2	3	3	3	0	3	1	1
avgbs_cluster_15312.1	chr1C	414565367	3	3	1	3	1	3	1	1	1	1	2	1	3	3	3	1	1	3	3	1	1	3	3	3	3	3	1	1	1	1	1	3	3	3	3	3	1	1	1	2	3	3	3	3	3	1	1
avgbs_21034.1	chr1C	415196549	0	0	1	3	0	0	0	0	0	0	0	1	0	0	3	0	0	0	3	1	0	3	3	3	3	0	1	1	0	1	1	3	0	0	0	0	0	1	0	0	3	3	3	0	0	0	1
avgbs_cluster_25497.1	chr1C	415231820	3	3	1	3	1	3	1	0	1	0	3	1	0	3	3	0	1	0	3	1	0	0	3	3	3	0	0	1	0	1	1	0	0	0	3	0	0	0	1	0	0	0	0	0	0	0	1
avgbs_cluster_4039.1	chr1C	415654391	3	3	0	3	1	3	1	1	1	1	2	1	0	0	3	1	1	0	3	1	1	3	3	0	3	3	0	1	0	1	0	3	3	3	0	0	1	1	1	0	3	3	0	3	0	0	1
avgbs_cluster_30514.1	chr1C	416455665	0	2	0	0	1	3	1	0	1	0	1	1	3	3	3	0	1	0	0	1	0	3	3	0	0	0	0	1	1	1	0	3	0	3	0	0	0	1	0	0	3	3	0	0	3	1	1
avgbs_cluster_9082.1	chr1C	416607955	3	0	1	3	1	3	0	1	1	1	0	0	3	3	0	1	1	3	0	1	1	3	3	0	0	2	0	0	1	0	1	3	3	3	3	0	1	1	1	0	3	0	0	3	3	1	0
avgbs_41964.1	chr1C	417828781	3	0	1	3	0	3	1	1	1	0	1	1	3	3	3	0	1	3	3	0	1	3	3	3	3	3	1	1	1	1	1	3	3	3	3	0	1	0	1	1	3	3	3	0	0	0	0
avgbs_24967.1	chr1C	418076020	3	3	1	3	0	3	1	1	0	1	2	1	3	3	3	1	1	3	3	1	1	3	3	3	3	3	1	0	1	1	0	3	3	3	3	3	1	1	1	0	0	3	0	3	3	1	1
avgbs_cluster_24088.1	chr1C	420386649	3	3	1	3	1	3	1	1	1	0	0	1	3	3	3	1	1	3	3	1	1	3	0	3	3	3	0	1	1	1	1	3	3	3	3	3	1	0	1	2	3	3	3	3	3	1	1
avgbs_cluster_11341.1	chr1C	420501998	0	1	1	3	0	0	1	1	1	0	1	1	0	0	3	1	1	0	0	1	1	0	0	0	0	3	1	1	1	1	1	3	3	3	0	0	1	0	1	1	3	0	0	0	3	1	0
avgbs_cluster_19814.1	chr1C	420720843	0	1	1	0	0	3	0	2	1	1	0	0	0	0	0	1	1	0	0	1	1	0	3	0	3	0	1	0	1	1	0	0	0	3	0	0	1	1	0	0	0	3	0	3	3	0	0
avgbs_61772.1	chr1C	420720903	3	0	1	3	1	3	0	0	1	1	3	1	3	3	3	1	1	3	3	1	1	3	3	3	0	0	1	1	1	1	1	3	3	0	3	3	1	1	1	2	3	3	3	3	0	1	1
avgbs_cluster_28629.1	chr1C	421393591	3	3	1	3	1	3	1	1	1	1	3	1	3	3	3	1	1	3	3	1	1	3	3	3	3	3	1	1	1	1	1	3	3	3	3	3	1	1	1	2	3	3	3	3	3	0	0
avgbs_cluster_22473.1	chr1C	421682097	3	2	1	3	1	3	1	1	1	1	2	1	3	3	3	1	1	3	2	1	0	3	3	3	3	3	1	1	1	1	1	3	3	0	3	3	1	2	1	0	3	3	0	3	3	1	1
avgbs_cluster_3212.1	chr1C	421682157	3	2	1	0	1	3	1	1	1	1	3	0	3	3	3	1	1	3	0	0	1	3	3	3	3	3	1	1	0	1	1	0	0	3	0	3	1	1	1	0	3	3	3	3	0	0	1
avgbs2_79941.2	chr1CA	422099977	3	3	1	3	1	3	1	1	1	1	3	1	3	3	3	1	1	3	3	1	1	3	3	3	3	3	1	1	1	2	1	3	3	0	3	3	1	1	1	1	3	3	3	3	3	1	1
avgbs_cluster_10188.1	chr1CA	422137063	0	3	1	3	0	3	1	1	0	1	0	0	3	3	3	0	0	0	3	1	1	0	3	3	3	3	1	1	1	3	1	0	0	3	0	3	1	1	0	0	0	3	3	3	3	1	1
avgbs_cluster_43296.1	chr1CA	422152974	3	2	0	3	1	3	1	0	1	1	2	1	3	3	3	1	1	3	3	1	1	3	3	3	3	3	1	2	1	2	1	3	3	3	3	3	0	1	1	1	3	3	3	3	3	1	1
avgbs_428039.1	chr1CA	422153423	0	3	0	0	1	3	0	0	0	0	0	0	0	0	3	0	0	3	0	1	0	0	3	3	3	0	1	3	0	3	0	3	3	3	3	3	1	1	1	0	3	3	3	3	0	0	0
avgbs_cluster_61809.1	chr1CA	422157575	0	3	1	3	1	0	1	1	1	1	1	0	0	0	0	1	1	0	3	1	1	0	3	3	3	0	1	1	1	1	1	0	0	3	0	3	1	1	1	0	3	3	0	0	0	1	1
avgbs_cluster_49790.1	chr1CA	423688078	3	3	1	3	1	3	1	1	1	1	2	1	3	3	3	1	1	3	3	1	1	3	3	3	3	3	1	2	1	2	1	3	3	3	3	3	1	1	1	1	3	0	3	3	3	1	1
avgbs2_163456.1	chr1CA	425017532	0	0	0	3	0	3	1	0	0	0	3	1	3	3	3	0	1	0	3	1	1	3	3	3	0	0	1	3	1	2	1	0	3	0	0	0	1	1	1	1	3	3	3	0	3	1	0
avgbs_cluster_23653.1	chr1CA	425724006	3	2	1	3	1	3	1	1	1	1	2	1	3	3	3	1	1	3	3	1	1	3	3	3	3	3	1	2	1	2	0	3	3	3	3	3	1	1	1	1	3	3	3	3	3	1	1
avgbs_cluster_6755.2	chr1D	200616	1	3	3	3	1	0	3	1	1	0	1	3	3	1	0	1	1	3	1	3	0	0	0	0	3	0	3	0	0	0	0	0	0	1	0	1	0	0	0	1	1	0	0	1	1	3	3
avgbs_cluster_39809.1	chr1D	481878	1	3	3	3	1	3	3	1	1	1	1	3	3	1	1	1	1	3	1	3	1	1	1	1	3	1	3	2	1	1	1	3	3	1	3	1	3	1	3	1	1	1	3	1	1	0	3
avgbs_cluster_6811.1	chr1D	488309	0	0	3	3	1	3	0	1	1	0	1	3	3	1	1	1	1	3	1	0	1	1	0	1	0	0	3	3	1	0	0	3	3	1	3	1	3	0	3	1	1	0	3	1	1	3	3
avgbs_cluster_7039.1	chr1D	3994834	1	3	3	3	1	3	0	0	0	0	1	3	3	1	0	0	1	3	1	3	0	0	3	1	0	1	0	0	0	1	1	3	3	0	3	1	0	1	3	0	1	1	3	0	0	3	0
avgbs_67863.1	chr1D	3995525	1	0	3	3	0	3	3	1	1	0	1	0	3	1	1	1	1	0	1	3	1	1	3	0	3	1	3	0	1	1	0	0	3	1	3	1	3	0	3	0	1	1	3	1	1	0	0
avgbs2_121241.1	chr1D	4157858	1	3	3	3	1	3	3	1	2	1	3	3	3	1	1	1	1	3	1	3	1	1	3	1	3	1	3	2	1	1	1	3	3	1	3	1	3	1	3	1	1	1	3	1	1	3	3
avgbs_113313.1	chr1D	4376067	1	3	3	3	1	3	3	1	1	1	3	3	3	1	1	1	1	3	1	3	1	1	3	1	3	1	3	3	1	1	1	3	3	1	3	1	3	1	3	1	1	1	3	1	1	3	3
avgbs_cluster_11630.1	chr1D	4814722	1	0	0	3	1	0	3	1	1	0	3	0	0	1	0	1	3	0	0	0	1	1	3	0	0	1	3	0	3	1	1	0	3	1	3	1	3	0	0	1	0	1	0	1	1	0	3
avgbs_6785.1	chr1D	5793053	0	0	0	3	1	3	0	1	1	1	0	3	0	1	0	3	3	3	1	3	1	0	0	0	3	1	0	0	0	1	0	3	0	3	3	0	0	0	3	1	1	0	0	1	1	3	1
avgbs_cluster_27680.1	chr1D	5820564	1	3	3	3	1	3	3	1	1	1	3	3	3	1	1	3	3	3	1	3	1	1	3	1	0	1	3	2	3	1	1	3	3	3	3	1	3	1	3	1	1	1	0	1	1	3	1
avgbs_cluster_29687.1	chr1D	7871426	3	3	0	0	1	0	3	0	0	0	3	0	3	3	0	3	3	3	0	3	0	0	0	1	0	1	3	2	3	0	1	0	3	3	3	1	3	0	0	0	0	1	0	3	1	3	1
avgbs_13421.1	chr1D	8222623	3	0	3	3	1	3	3	1	1	1	3	0	3	0	1	3	3	3	1	3	1	1	1	1	3	2	3	3	3	1	1	0	3	3	3	1	3	1	1	1	1	1	3	3	1	3	1
avgbs_13180.1	chr1D	8226370	3	3	3	3	1	3	3	1	1	1	3	3	3	3	1	3	3	3	1	3	1	1	1	1	3	2	3	2	3	1	1	3	3	3	3	1	3	1	1	1	1	1	3	3	1	3	1
avgbs_cluster_14544.1	chr1D	16838321	3	0	3	3	1	3	3	0	1	3	0	0	3	0	3	0	3	0	0	3	3	3	3	3	3	0	3	3	3	1	0	0	3	0	3	1	0	0	3	3	1	3	0	3	3	0	0
avgbs_118848.1	chr1D	17622968	3	3	3	3	0	0	0	3	0	0	0	0	0	3	0	3	3	0	3	3	3	0	0	0	0	0	3	0	3	1	1	0	3	0	0	1	0	1	0	0	0	3	0	3	0	0	0
avgbs_cluster_23003.1	chr1D	19380836	3	0	0	3	0	0	3	3	1	1	0	0	3	1	3	3	3	3	1	0	0	3	3	0	0	3	0	0	3	1	1	1	3	3	3	1	0	1	3	0	0	3	1	3	0	0	2
avgbs_81807.1	chr1D	19411602	3	3	3	3	3	3	0	3	1	0	3	2	0	1	3	3	3	3	1	3	3	0	3	0	0	2	3	3	3	1	0	1	3	0	3	1	0	1	0	0	1	3	3	0	3	3	1
avgbs_cluster_22991.1	chr1D	19888302	3	3	3	3	3	3	3	3	1	2	3	3	3	2	3	3	3	3	1	0	3	3	3	3	3	3	0	3	3	1	1	1	3	3	3	1	3	1	3	3	1	3	0	3	3	3	2
avgbs_84311.1	chr1D	20089796	0	3	0	0	0	3	3	0	1	0	3	0	3	3	3	3	0	3	0	0	0	0	3	0	3	3	0	3	0	1	0	1	0	3	3	0	3	1	3	3	0	0	0	0	3	0	0
avgbs_cluster_34377.1	chr1D	20388272	3	3	3	3	3	3	3	3	1	2	3	1	3	3	3	3	3	3	1	3	3	3	3	3	3	3	3	3	3	1	1	1	3	3	3	1	3	1	3	3	1	3	3	3	3	3	3
avgbs_9374.1	chr1D	20388412	3	0	0	0	3	3	0	3	1	1	3	1	3	1	0	3	3	0	1	0	3	0	0	3	3	0	0	0	0	1	1	1	3	0	0	0	0	0	3	3	0	3	0	0	3	0	1
avgbs_125823.1	chr1D	20799687	3	3	3	3	3	3	3	3	1	2	3	1	3	3	3	3	3	3	1	3	3	3	3	0	3	3	3	3	3	1	1	1	3	3	3	1	3	1	3	3	1	3	3	3	3	3	2
avgbs_cluster_45709.1	chr1D	20941601	3	3	3	3	3	3	3	3	1	1	3	1	3	0	0	0	0	0	0	3	3	0	3	3	0	0	0	3	3	1	1	1	0	0	3	1	3	0	3	3	1	0	3	0	3	0	3
avgbs_cluster_6157.1	chr1D	21082947	0	3	0	3	0	3	0	3	1	0	0	0	0	3	3	0	3	0	1	3	3	3	3	3	3	0	3	0	3	0	1	0	0	3	0	0	3	1	0	3	0	3	0	0	0	0	2
avgbs_cluster_31354.1	chr1D	22342107	3	3	3	3	3	3	0	3	1	3	3	1	3	1	3	3	3	0	1	3	3	3	3	3	3	3	0	3	3	0	1	0	3	0	3	1	3	1	3	3	0	3	3	3	3	3	3
avgbs_68238.1	chr1D	23057890	3	0	0	3	0	0	0	0	1	1	3	1	0	0	0	3	0	0	1	3	3	0	0	0	0	3	0	3	0	0	1	1	3	0	0	1	0	1	3	0	1	0	0	0	3	0	1
avgbs2_70818.1	chr1D	23382380	3	3	0	0	0	0	3	3	0	2	3	1	0	0	0	3	3	3	1	3	3	3	3	0	0	0	3	3	3	0	1	0	3	0	0	1	3	0	3	3	1	3	3	3	3	3	0
avgbs_cluster_39145.1	chr1D	24463204	0	3	3	3	3	3	0	3	1	1	3	1	3	2	3	3	3	0	1	3	3	0	3	3	3	3	3	3	3	1	1	0	3	3	3	0	0	0	0	3	0	3	3	3	3	3	3
avgbs_cluster_6726.1	chr1D	26447665	3	3	3	3	3	3	2	3	0	1	3	1	3	2	0	3	3	0	1	0	0	3	3	3	0	3	3	3	3	0	1	1	0	0	3	1	3	1	3	3	1	3	0	3	0	3	0
avgbs_19245.1	chr1D	26679892	3	0	3	3	3	0	0	3	1	0	3	1	0	1	3	0	3	0	0	3	0	3	3	3	3	0	3	3	3	0	1	0	0	3	3	1	3	0	0	0	1	3	0	3	3	3	2
avgbs_84170.1	chr1D	26751154	0	3	0	3	0	0	0	0	1	0	0	0	0	0	0	3	3	0	1	0	3	3	3	0	0	0	3	3	0	1	1	1	0	3	0	1	0	1	0	3	1	0	3	0	0	0	0
avgbs2_99396.1	chr1D	27618340	3	3	3	3	3	3	3	3	1	3	3	1	3	2	3	3	3	3	1	3	3	3	3	3	3	3	3	3	3	1	1	1	3	3	3	1	3	1	3	3	1	3	3	3	0	3	2
avgbs_100893.1	chr1D	40569948	3	3	3	3	3	3	3	3	1	0	0	1	0	0	3	0	0	3	1	3	3	3	0	3	3	3	0	3	3	0	1	1	3	3	3	1	3	1	3	0	1	3	3	3	3	0	3
avgbs_cluster_15714.1	chr1D	55926401	3	3	3	3	3	3	3	0	1	2	3	0	3	3	3	3	3	3	1	3	0	3	3	3	0	3	3	3	3	1	1	1	3	3	0	1	0	1	3	3	1	3	3	3	3	0	2
avgbs_26489.1	chr1D	57832710	3	0	0	3	0	3	3	3	0	0	3	1	3	0	0	3	0	0	0	3	3	3	3	3	3	3	0	3	3	1	1	1	0	0	3	0	0	1	0	3	1	0	0	3	0	3	1
avgbs_cluster_24860.1	chr1D	60338851	3	3	3	0	3	3	0	3	1	1	3	1	3	0	3	3	3	0	0	0	0	0	0	3	3	0	0	3	3	1	1	0	3	3	0	1	3	0	3	3	0	3	0	3	0	3	2
avgbs_cluster_27056.1	chr1D	66439498	3	3	3	3	3	3	0	3	1	0	0	1	3	0	3	0	3	3	1	3	3	3	3	3	3	3	3	0	0	1	1	1	3	3	0	0	3	1	0	3	1	3	3	0	3	0	0
avgbs_cluster_28832.1	chr1D	72621245	0	0	3	0	3	0	3	3	0	2	3	1	0	3	0	3	3	3	0	0	3	0	0	3	3	0	3	3	3	1	1	1	3	3	0	0	3	1	3	3	0	3	0	0	0	0	0
avgbs_245992.1	chr1D	112031326	3	3	3	0	3	3	3	3	0	1	3	1	0	2	3	3	3	3	1	3	3	3	3	3	3	3	3	3	0	1	1	1	3	3	3	1	3	1	0	3	1	3	0	3	3	0	2
avgbs_54336.1	chr1D	116359217	3	0	3	3	0	3	3	3	1	3	3	1	3	0	3	3	3	0	1	0	0	3	3	3	3	3	3	3	3	1	1	1	0	0	3	0	3	1	3	3	0	3	0	3	3	3	2
avgbs_cluster_40172.1	chr1D	121095154	3	0	3	3	3	3	3	0	0	3	3	1	3	2	0	0	0	0	0	3	3	0	3	3	3	0	3	3	3	1	0	1	0	0	3	1	3	1	3	3	0	3	3	0	3	3	3
avgbs_cluster_42141.1	chr1D	222342246	3	0	0	3	3	3	0	3	0	0	3	0	3	3	0	0	0	0	0	0	0	3	3	0	3	3	3	3	3	1	1	0	0	3	0	1	0	1	3	3	0	3	0	3	3	0	2
avgbs_cluster_11343.1	chr1D	224907701	3	3	3	3	3	3	1	3	1	3	3	1	3	2	3	3	3	3	1	1	3	3	3	3	3	3	3	3	3	1	1	1	3	3	3	1	3	1	3	3	1	3	3	3	3	3	2
avgbs_cluster_11660.1	chr1D	225148164	3	3	3	3	3	3	1	3	1	2	3	1	3	2	3	3	3	3	1	1	3	3	3	3	3	3	3	3	3	1	1	1	3	3	3	1	3	1	3	3	1	3	3	3	3	3	2
avgbs_cluster_11373.1	chr1D	225244676	3	3	3	3	3	3	1	3	0	0	0	0	3	2	3	3	3	3	1	1	3	3	3	3	3	3	0	3	3	1	0	1	3	3	3	0	3	1	0	3	1	3	3	3	3	3	1
avgbs_20309.1	chr1D	229789344	0	0	3	3	0	3	1	0	1	0	0	0	3	0	3	3	0	3	0	1	3	3	3	0	3	0	3	3	3	1	1	1	3	0	3	1	0	0	3	0	1	3	3	3	3	0	1
avgbs_cluster_38461.1	chr1D	229800725	3	3	3	3	3	3	0	3	0	0	0	0	3	3	3	0	0	0	0	0	3	3	3	3	3	0	0	0	3	1	0	0	3	0	3	0	3	0	3	3	1	3	3	3	3	0	0
avgbs_cluster_8930.1	chr1D	229804330	3	3	3	3	3	3	1	3	1	2	0	1	3	0	3	3	3	3	1	0	3	3	3	3	0	3	3	3	3	1	1	1	3	3	3	0	3	1	3	3	1	3	3	3	3	3	2
avgbs_106287.1	chr1D	229972998	3	3	3	3	0	3	1	3	1	3	3	1	3	3	3	3	3	0	1	1	0	0	0	0	0	0	3	3	3	1	0	0	0	3	3	0	0	0	0	3	0	0	3	3	3	3	3
avgbs_cluster_17289.1	chr1D	230188961	3	3	3	3	3	3	1	3	1	2	3	1	3	0	0	3	3	3	1	1	3	3	0	0	3	3	0	3	3	1	1	1	3	0	0	0	3	1	3	3	1	3	0	0	3	3	3
avgbs_206029.1	chr1D	230671952	3	3	3	3	3	3	1	3	1	2	3	1	3	3	3	3	3	3	1	1	3	3	3	3	3	3	3	3	3	1	1	1	3	3	3	1	3	1	3	3	0	3	3	3	3	3	1
avgbs_76284.1	chr1D	231822757	0	3	3	3	3	3	0	0	0	0	3	1	3	0	0	3	0	3	0	0	3	3	0	0	3	0	3	0	0	1	0	1	0	0	3	0	3	0	3	3	1	0	3	3	0	3	0
avgbs2_71771.1	chr1D	231857905	3	0	0	3	0	3	0	0	1	3	0	1	0	0	3	3	3	3	1	1	3	0	3	0	3	3	0	0	0	1	1	1	3	0	0	0	0	1	3	3	1	3	0	3	3	0	1
avgbs_cluster_8225.1	chr1D	233381965	3	3	3	3	3	3	0	3	1	0	3	1	0	3	3	0	0	0	1	1	0	0	3	3	3	3	0	0	0	1	1	1	0	0	3	0	0	0	3	0	1	0	3	3	3	0	1
avgbs_cluster_50413.1	chr1D	233598818	3	3	3	0	3	3	1	3	0	1	0	1	3	2	3	3	0	3	0	0	3	3	0	3	3	0	3	3	3	1	1	1	3	3	3	0	3	0	0	3	1	3	3	3	3	0	0
avgbs_cluster_18300.1	chr1D	233841944	3	3	0	3	3	3	1	0	1	1	3	0	3	3	3	3	0	3	1	1	3	0	3	3	0	0	3	3	0	1	1	1	3	3	0	1	0	1	0	3	1	3	0	3	3	3	2
avgbs_cluster_12580.1	chr1D	233863619	3	0	3	3	3	3	1	3	1	1	3	1	3	3	3	3	3	3	1	1	3	3	3	3	3	3	3	3	3	1	1	1	3	3	3	1	0	1	3	3	1	3	3	3	3	3	2
avgbs_cluster_40964.1	chr1D	234138962	3	3	3	3	3	3	1	3	1	2	3	1	3	2	3	3	3	3	1	1	3	3	3	3	3	3	3	3	3	1	1	1	3	3	3	1	3	1	3	3	1	3	3	3	3	3	3
avgbs_cluster_27058.1	chr1D	234714759	3	0	0	3	0	0	0	3	1	1	3	0	3	0	0	3	0	0	1	1	0	3	3	0	0	3	3	0	0	0	1	1	3	3	3	1	3	1	0	3	1	3	0	3	0	0	1
avgbs_38558.1	chr1D	235388596	3	3	3	0	0	3	1	0	0	2	0	1	3	3	3	3	3	3	1	1	3	0	3	0	3	3	0	3	0	0	0	1	3	3	0	1	3	1	3	0	0	3	3	0	3	3	2
avgbs_59368.1	chr1D	235473684	0	3	0	3	3	3	1	3	0	0	3	1	3	2	0	0	0	0	1	0	3	3	3	3	3	0	0	0	0	1	0	0	0	0	0	1	0	0	3	0	0	3	0	0	3	3	1
avgbs_cluster_30760.1	chr1D	236061841	3	3	3	3	3	3	1	3	0	3	0	0	3	2	3	3	3	3	1	1	3	0	3	3	3	3	0	3	3	0	1	1	3	3	3	1	3	1	3	3	1	3	3	3	3	3	0
avgbs2_52254.1	chr1D	236325751	0	0	0	0	3	0	0	0	1	3	3	1	0	0	3	3	3	3	1	1	0	0	3	0	3	0	3	0	0	0	1	0	0	3	3	1	3	1	3	0	0	0	3	3	0	3	1
avgbs_cluster_13848.1	chr1D	245692851	0	3	3	0	0	3	1	3	1	0	3	1	3	0	0	3	0	0	1	1	3	3	3	3	3	3	3	0	0	1	1	1	0	0	3	1	3	1	3	3	1	3	3	3	3	3	1
avgbs_cluster_47798.1	chr1D	275030814	3	3	3	3	3	3	3	3	1	1	3	1	3	3	3	3	3	3	3	1	3	3	3	3	3	3	3	3	3	1	3	1	3	3	3	3	3	1	3	1	1	3	3	3	3	3	2
avgbs_cluster_27624.1	chr1D	278024345	3	0	3	3	0	0	0	3	1	0	3	1	0	0	0	0	0	3	3	1	3	1	3	0	3	3	3	3	3	0	1	0	3	3	3	3	3	1	3	1	1	2	3	3	3	3	3
avgbs_cluster_34289.1	chr1D	278644437	3	0	3	3	3	3	3	3	1	1	3	0	3	0	0	3	3	0	0	0	3	1	0	3	3	0	3	3	3	1	1	0	3	3	3	3	3	1	0	1	1	2	0	3	3	0	3
avgbs_cluster_22026.1	chr1D	279052565	3	3	3	3	0	3	3	3	1	1	3	1	3	3	1	3	3	3	3	1	3	1	3	3	3	3	3	3	3	1	1	1	3	3	0	3	3	1	3	1	1	3	3	3	3	3	2
avgbs_82119.1	chr1D	280957273	3	3	3	3	3	3	3	3	1	1	3	1	3	3	1	3	3	3	3	1	3	1	3	3	3	3	3	3	3	1	1	1	3	3	3	3	3	1	3	1	1	2	3	3	3	3	2
avgbs_11733.1	chr1D	281094799	3	3	3	3	3	3	3	3	1	1	3	1	3	3	1	3	3	3	3	1	3	1	3	3	3	3	3	3	3	1	1	1	3	3	3	3	3	1	3	1	1	3	3	3	3	3	2
avgbs_10638.1	chr1D	281154470	3	3	3	3	3	3	3	3	1	1	3	0	3	3	2	3	3	3	3	1	3	0	3	3	3	3	3	3	0	1	1	0	3	3	3	3	3	1	3	1	1	2	3	3	3	3	1
avgbs2_43573.1	chr1D	281327985	3	3	3	3	3	3	3	3	1	0	3	1	3	3	1	3	3	3	3	1	3	1	3	3	3	3	3	3	3	1	1	1	3	3	3	3	3	1	3	1	1	3	3	3	3	3	2
avgbs_124273.1	chr1D	282947011	3	3	3	1	3	3	3	3	1	1	3	0	3	3	1	3	3	3	3	1	3	1	3	0	3	3	3	3	3	1	1	1	3	3	3	3	3	1	0	1	1	1	3	0	3	3	3
avgbs_cluster_13344.1	chr1D	288244909	0	3	0	1	3	3	0	3	1	1	3	1	0	3	1	0	3	3	3	1	3	1	3	3	3	0	3	3	3	1	1	1	1	3	3	3	3	1	3	1	1	0	3	0	3	3	2
avgbs_cluster_27413.1	chr1D	288537843	3	3	3	1	3	3	3	3	1	1	3	1	3	3	1	3	3	3	3	1	3	1	3	3	3	3	3	3	3	1	2	1	1	3	3	3	3	1	3	1	1	2	3	3	2	3	2
avgbs_cluster_37857.1	chr1D	288554746	3	3	3	1	3	3	3	3	0	1	3	3	3	3	1	0	3	3	3	1	3	0	3	3	3	3	3	3	3	1	1	1	1	0	3	3	3	0	3	1	1	2	3	3	0	3	2
avgbs_64013.1	chr1D	298432746	3	3	3	1	0	3	3	3	1	1	3	3	0	3	1	3	3	3	3	1	3	1	3	3	3	3	3	3	3	1	0	1	1	3	3	3	0	1	0	3	1	0	0	1	1	1	2
avgbs2_44010.1	chr1D	298469418	3	3	3	1	3	3	3	3	1	0	3	3	3	0	1	3	3	0	3	1	3	1	3	3	3	3	0	3	3	1	1	1	1	3	3	3	3	1	3	3	1	3	0	1	1	3	2
avgbs_cluster_42737.1	chr1D	298822489	3	3	3	1	3	3	3	3	1	1	3	3	3	3	1	3	3	3	3	1	3	1	3	3	3	3	3	3	3	1	1	1	1	3	3	3	3	1	3	3	1	2	3	1	1	3	3
avgbs_17583.1	chr1D	299852772	3	0	3	0	0	3	3	3	1	1	3	3	0	3	0	3	3	0	3	1	0	1	3	3	3	3	3	3	0	1	1	1	1	0	3	0	0	1	0	3	1	3	0	1	1	3	1
avgbs_121001.1	chr1D	301173363	0	0	0	1	3	0	0	3	1	0	3	3	0	0	0	0	0	0	3	1	3	1	3	3	3	0	3	3	0	1	1	0	0	3	3	0	3	0	3	0	0	1	0	0	0	0	0
avgbs_121598.1	chr1D	302234588	3	3	0	1	3	3	0	3	1	1	3	3	3	3	1	3	3	3	3	1	0	1	3	3	0	3	3	3	3	1	1	1	1	3	3	0	3	1	3	0	1	0	0	0	0	3	2
avgbs_cluster_20991.1	chr1D	303583667	3	3	0	1	3	0	3	0	1	1	0	3	3	0	1	0	3	0	3	0	3	0	3	3	3	3	3	3	3	1	1	1	1	0	0	0	3	0	0	0	0	0	3	0	1	3	1
avgbs_118924.1	chr1D	304283708	3	3	0	0	0	0	0	0	0	0	0	3	3	3	1	3	3	3	0	0	0	0	3	0	3	0	3	3	3	0	0	0	0	3	0	3	0	1	3	3	1	1	0	0	0	0	0
avgbs_69968.1	chr1D	304381317	3	3	3	1	3	3	3	3	1	1	3	3	3	3	1	3	3	3	3	1	3	1	3	3	3	3	3	3	3	1	1	1	1	3	3	3	3	1	3	3	1	1	3	1	1	3	2
avgbs_cluster_28078.1	chr1D	305125197	3	3	3	1	0	3	0	3	1	1	3	3	3	3	1	0	3	3	3	1	3	1	3	0	3	3	3	3	3	0	1	1	0	3	3	3	3	1	0	3	0	1	0	1	1	0	3
avgbs_cluster_53531.1	chr1D	305606070	3	3	3	1	0	3	3	3	1	1	3	3	3	3	1	0	3	0	3	1	3	0	3	3	3	3	3	3	3	1	0	0	0	0	3	0	3	1	3	0	0	1	3	1	1	0	1
avgbs_cluster_35521.1	chr1D	306079973	3	3	0	0	3	0	3	0	1	0	0	3	3	0	1	3	3	3	0	0	3	1	3	3	3	3	0	0	3	0	0	1	1	0	3	0	3	0	0	3	1	0	0	1	1	3	0
avgbs_cluster_12010.1	chr1D	307226921	3	3	3	1	3	3	3	3	1	1	3	3	3	3	1	3	3	3	3	1	1	1	3	3	3	3	3	3	3	1	1	1	1	3	3	3	3	1	3	3	1	1	3	1	1	3	2
avgbs_67386.1	chr1D	307260735	3	3	3	1	3	0	3	3	1	1	3	3	3	3	1	3	3	3	3	1	1	1	3	3	3	3	3	3	0	1	1	1	1	0	3	3	3	1	3	3	0	1	0	1	0	3	3
avgbs_37661.1	chr1D	307604754	3	3	0	1	0	3	0	3	1	0	0	0	3	0	0	3	0	0	0	1	1	0	0	0	3	3	3	0	3	0	1	1	1	0	3	3	3	1	3	3	0	0	0	1	1	0	2
avgbs_54688.1	chr1D	308281435	3	3	3	0	3	3	3	3	1	1	3	3	3	3	1	3	3	3	3	3	1	0	3	3	1	3	3	3	3	0	0	1	0	3	3	3	3	0	3	3	1	1	0	1	1	3	3
avgbs_214792.1	chr1D	309614253	3	0	3	0	0	3	3	0	0	1	3	3	0	3	1	3	0	3	3	0	1	0	3	3	1	3	3	3	3	1	0	0	1	3	0	0	0	0	3	3	1	0	0	1	1	0	0
avgbs_93978.1	chr1D	309881478	3	3	3	1	3	3	3	3	1	1	3	3	3	3	1	3	3	3	3	3	1	0	3	3	1	3	3	3	3	1	1	1	1	3	3	3	3	1	3	3	1	1	3	1	1	3	3
avgbs_cluster_27405.1	chr1D	310481473	3	3	0	1	3	3	0	3	1	1	3	3	3	3	1	3	3	3	1	0	1	1	3	0	1	3	3	3	3	1	1	1	1	3	3	3	3	1	3	3	3	1	0	1	1	0	3
avgbs2_80976.1	chr1D	310517404	3	3	3	1	3	3	3	3	1	1	3	3	3	3	2	3	3	3	3	3	1	1	3	3	1	3	3	3	3	1	1	1	1	3	3	3	3	1	3	3	3	1	3	1	1	3	3
avgbs_cluster_32873.1	chr1D	310851820	3	3	3	1	3	3	3	3	1	1	3	3	3	3	1	3	3	3	0	3	1	1	3	3	1	3	3	3	3	0	1	1	1	3	3	3	0	1	3	3	3	1	3	1	1	3	3
avgbs_cluster_31679.1	chr1D	311016348	3	3	3	1	3	3	3	3	1	1	3	3	3	3	1	3	3	3	3	3	1	1	3	3	1	3	3	3	3	1	1	1	1	3	3	3	3	1	3	3	3	1	3	1	1	3	3
avgbs_cluster_45305.1	chr1D	311187733	3	3	3	1	3	3	3	3	1	1	3	3	3	3	1	3	3	3	3	3	1	1	3	3	1	3	3	3	3	1	1	1	1	3	3	3	3	1	3	3	3	1	3	1	1	3	0
avgbs_117159.1	chr1D	311624230	3	3	3	1	3	3	3	3	1	1	3	3	3	3	1	3	3	3	3	3	1	1	3	3	1	3	3	3	3	1	1	1	1	3	3	3	3	1	3	3	3	1	3	1	1	3	3
avgbs_cluster_30041.1	chr1D	311768209	3	0	0	1	3	3	3	0	1	1	3	3	3	3	1	3	0	0	3	0	1	1	3	3	1	0	0	3	3	1	1	1	1	0	3	3	3	0	3	0	3	1	0	1	0	3	3
avgbs_114418.1	chr1D	311773080	0	3	0	1	3	3	3	0	1	0	3	3	0	3	1	3	3	3	3	0	1	1	3	3	1	3	3	3	0	1	1	1	1	3	3	3	3	1	3	3	3	1	0	1	0	3	3
avgbs_cluster_27155.1	chr1D	313167245	3	0	3	1	0	3	3	3	0	1	3	3	3	3	1	3	0	0	0	3	1	1	0	3	1	0	3	3	0	1	1	1	1	0	0	3	3	1	3	3	3	1	0	1	1	3	0
avgbs_cluster_15629.1	chr1D	313472780	3	3	3	1	3	3	3	3	1	1	3	3	3	3	1	3	3	3	3	3	1	1	3	3	1	3	3	3	3	1	1	1	1	3	3	3	3	1	3	3	3	1	3	1	1	3	3
avgbs_cluster_34649.1	chr1D	313753135	3	3	3	1	3	3	3	3	1	1	3	3	3	3	1	3	3	3	3	3	1	1	3	3	1	0	0	3	3	1	1	1	1	3	3	3	3	1	3	3	3	1	3	1	1	3	3
avgbs_39010.1	chr1D	323245797	3	3	3	1	3	3	1	0	1	1	3	3	0	3	1	1	1	0	3	3	3	1	3	3	1	3	3	0	1	0	1	0	1	3	0	3	3	1	3	0	0	1	1	1	1	3	3
avgbs_cluster_30014.1	chr1D	323604527	3	3	3	1	3	3	1	3	1	1	3	3	0	3	1	1	0	1	3	3	0	0	3	3	1	3	3	3	1	1	0	1	1	0	0	3	0	1	3	3	0	1	1	1	1	3	3
avgbs_7725.1	chr1D	323988479	0	3	3	1	0	0	1	3	0	1	3	0	0	3	0	1	0	0	0	3	0	1	3	3	0	0	3	3	0	0	0	1	1	0	0	0	3	1	3	3	3	1	0	1	1	3	3
avgbs_cluster_8.1	chr1D	324001661	3	3	3	1	3	3	1	3	1	1	0	3	3	3	1	1	1	1	3	3	3	1	3	3	1	3	3	3	1	1	1	1	1	3	1	3	3	1	3	3	3	1	1	1	1	3	3
avgbs_cluster_14943.1	chr1D	325521975	3	3	3	1	3	3	1	3	1	1	3	3	3	3	1	1	1	1	3	3	3	1	3	3	1	3	3	3	1	1	1	1	1	3	1	3	3	1	3	3	3	1	1	1	1	3	3
avgbs_52370.1	chr1D	325651807	0	3	0	1	3	3	0	3	1	0	3	3	0	3	1	0	0	1	3	0	3	1	0	3	1	3	0	0	0	1	1	1	1	3	1	0	0	1	3	0	0	1	1	1	1	0	3
avgbs_36337.1	chr1D	326597380	3	3	3	1	3	3	1	3	1	1	0	3	3	3	1	1	1	1	3	3	3	1	3	3	1	3	3	3	1	1	1	1	1	0	1	3	3	1	3	3	3	1	1	1	1	3	3
avgbs_10495.1	chr1D	327254513	3	3	1	1	3	3	1	3	1	0	3	3	0	3	0	1	1	0	0	3	3	1	3	3	1	3	3	3	1	0	1	1	0	0	0	0	0	0	3	3	3	0	1	1	0	3	0
avgbs_cluster_12769.1	chr1D	327287258	0	0	1	0	0	0	0	3	0	1	3	3	3	3	0	0	1	1	3	3	3	1	3	3	0	0	3	3	1	0	0	1	1	3	0	3	3	1	3	3	0	0	0	1	0	0	3
avgbs_69557.1	chr1D	327920817	0	0	0	1	3	3	0	0	0	1	0	3	0	0	1	1	1	1	3	0	3	1	3	0	1	3	3	3	0	1	0	1	0	0	0	0	3	0	3	3	3	0	0	0	1	3	0
avgbs_94012.1	chr1D	328375209	3	3	1	1	3	3	3	3	1	1	3	0	3	3	1	0	1	1	3	3	3	1	3	3	1	3	3	3	1	1	1	1	1	3	1	3	3	1	3	3	3	1	1	1	1	3	3
avgbs_cluster_12706.2	chr1D	328683511	3	0	1	1	3	3	0	0	1	0	3	3	0	0	1	0	0	0	3	3	3	0	3	0	1	3	0	3	1	0	0	0	1	3	0	0	3	1	3	0	0	1	1	1	0	0	3
avgbs2_10850.1	chr1D	329051959	3	3	1	1	3	3	3	3	1	1	3	3	3	3	1	1	1	1	3	3	3	1	3	3	1	3	3	3	1	1	1	1	1	3	1	3	3	1	3	3	3	1	1	1	1	3	3
avgbs_cluster_12452.1	chr1D	329653381	3	3	1	1	3	3	3	3	1	1	3	3	3	3	1	1	1	1	3	3	3	1	3	3	1	3	3	3	1	1	1	1	1	3	1	3	3	1	3	3	3	1	1	1	1	3	3
avgbs2_62389.1	chr1D	330206035	3	0	1	1	0	0	3	3	1	0	3	0	3	0	1	0	0	1	3	3	3	0	3	0	0	0	3	3	0	0	0	0	1	0	0	3	3	1	3	0	3	1	1	0	0	3	0
avgbs_82361.1	chr1D	330267311	3	3	0	1	0	0	0	3	1	0	3	3	0	0	1	0	1	1	0	3	3	1	3	0	0	3	3	3	1	0	1	0	0	3	0	3	3	1	3	3	0	1	0	1	1	0	3
avgbs2_46222.1	chr1D	330267371	3	3	1	1	3	3	3	3	1	1	3	3	3	3	1	1	1	1	3	3	3	1	3	3	1	0	3	3	1	1	1	1	1	3	1	3	3	1	3	3	3	1	1	1	1	3	3
avgbs_32516.1	chr1D	335338907	3	3	1	1	3	3	3	3	3	3	1	3	3	3	1	1	1	1	3	3	3	1	3	3	1	3	3	3	1	1	1	3	1	3	1	3	3	3	3	3	3	1	1	1	1	3	3
avgbs_cluster_31101.1	chr1D	335765651	3	3	1	1	3	3	3	3	3	3	1	3	3	3	1	1	1	1	3	3	3	1	3	3	1	3	3	3	1	1	1	3	1	3	1	3	3	3	3	3	3	1	1	1	1	3	3
avgbs_cluster_40637.1	chr1D	335767859	0	3	0	1	3	3	3	3	0	3	1	3	0	0	1	0	0	1	0	3	3	1	3	0	0	3	0	3	1	0	1	3	0	0	0	3	0	3	0	0	3	1	1	1	0	3	3
avgbs2_79552.1	chr1D	336309386	3	3	1	1	3	3	3	3	3	3	1	3	0	3	1	1	1	1	3	3	3	1	3	3	1	3	3	3	1	1	1	3	1	3	1	3	3	3	3	3	3	1	1	1	1	3	3
avgbs_90768.1	chr1D	336445909	3	3	1	1	3	3	3	3	3	3	1	3	3	3	1	1	1	1	3	3	3	1	3	3	1	3	3	3	1	0	1	3	1	3	1	3	0	3	3	3	3	1	1	1	1	3	3
avgbs_cluster_15711.1	chr1D	336534665	0	3	0	1	3	0	3	0	0	3	0	0	3	3	1	0	1	0	3	3	3	1	3	0	1	3	0	3	1	1	1	3	1	3	1	3	3	3	3	0	3	1	1	1	1	3	0
avgbs_cluster_28510.1	chr1D	337495619	3	3	1	1	3	3	3	3	3	3	1	3	3	3	1	1	1	1	3	3	3	1	3	3	1	3	3	3	1	1	1	3	1	3	1	3	3	3	3	3	3	1	1	1	1	3	3
avgbs_cluster_23171.1	chr1D	337825601	3	3	1	1	3	3	0	3	3	0	1	3	3	3	1	1	0	1	3	3	3	1	0	3	1	3	3	3	0	1	1	3	1	0	1	3	0	3	3	0	0	1	1	1	1	3	3
avgbs_cluster_45129.1	chr1D	337876398	3	3	1	1	0	3	3	3	3	3	1	3	3	3	1	1	1	1	3	3	3	1	3	0	1	3	3	3	1	1	1	0	1	3	1	3	3	3	3	3	0	1	1	1	1	3	3
avgbs_30275.1	chr1D	339401643	0	3	1	1	3	3	3	0	3	0	0	3	0	1	0	1	1	0	3	3	0	0	0	0	1	3	0	3	1	0	0	3	1	3	0	0	0	3	0	3	3	1	1	1	1	3	3
avgbs_cluster_25251.1	chr1D	339530374	3	3	1	1	3	3	3	0	3	3	1	3	3	1	1	1	1	0	3	3	3	1	3	3	1	3	3	3	1	1	1	3	1	3	1	3	3	3	3	3	3	1	1	1	1	3	3
avgbs2_77011.1	chr1D	339611396	3	3	1	0	0	3	0	0	3	3	0	3	0	1	1	1	1	0	0	3	3	0	3	3	1	3	3	3	0	1	1	3	1	0	1	3	0	3	0	3	3	0	1	0	1	3	0
avgbs_cluster_16620.1	chr1D	342753789	0	0	1	1	3	0	3	3	3	3	1	3	3	1	1	0	1	0	3	3	3	1	3	0	1	3	0	3	1	0	1	3	1	3	3	3	3	3	3	3	1	1	1	1	0	3	1
avgbs_24826.1	chr1D	343281624	3	1	1	1	3	3	0	3	3	0	1	0	3	0	0	1	0	1	0	3	0	1	3	3	0	0	0	3	0	0	0	3	0	0	3	3	0	0	0	0	1	1	1	1	0	0	0
avgbs_232278.1	chr1D	343295363	3	1	0	1	3	3	3	3	3	3	1	3	3	1	1	1	1	1	3	3	3	1	3	3	0	3	3	3	1	1	1	3	1	3	3	3	3	3	3	3	1	1	1	1	1	3	1
avgbs2_118703.1	chr1D	343672933	3	3	1	1	3	3	3	3	0	0	3	0	3	3	1	1	0	3	3	3	3	3	0	0	2	0	0	3	1	3	1	3	3	0	3	3	3	0	3	0	2	3	2	3	3	0	0
avgbs_cluster_38889.1	chr1D	343674429	3	0	1	1	0	3	3	0	3	0	1	0	3	1	1	0	0	1	3	3	3	0	0	3	0	3	0	0	1	1	1	0	1	3	3	0	3	3	3	0	1	0	1	0	1	0	1
avgbs_232631.1	chr1D	343718800	3	1	1	1	3	3	3	3	3	3	1	3	3	1	1	1	1	1	3	3	3	1	3	3	1	3	3	3	1	1	1	3	1	3	3	3	3	3	3	3	1	1	1	1	1	3	1
avgbs_cluster_5903.1	chr1D	344124477	3	1	0	1	3	3	0	3	3	0	1	3	3	0	1	0	1	1	3	0	0	0	3	0	0	0	3	3	0	1	1	3	1	0	0	0	0	3	0	0	0	1	0	1	1	0	1
avgbs_cluster_35816.1	chr1D	344182154	3	1	0	1	0	0	3	3	3	0	0	3	3	0	1	0	1	0	3	3	3	1	3	3	1	3	0	0	1	0	1	0	1	3	0	3	3	3	3	3	1	1	0	1	0	3	1
avgbs_cluster_35816.2	chr1D	344184862	3	1	1	1	3	0	0	0	3	0	1	3	3	1	1	1	0	0	3	3	0	0	3	3	1	3	0	3	1	0	0	3	0	0	3	3	3	3	3	0	0	1	1	1	0	0	1
avgbs_cluster_3825.1	chr1D	344494415	3	1	1	1	3	3	3	3	3	3	1	3	3	1	1	1	1	1	3	3	3	1	3	3	1	3	3	3	1	1	1	3	1	3	3	3	3	3	3	3	1	1	0	1	1	3	1
avgbs_cluster_15765.1	chr1D	344495121	0	1	0	1	0	3	3	3	3	3	1	3	3	1	1	1	1	1	3	3	3	1	3	3	0	3	3	3	0	1	1	3	0	0	0	0	0	3	3	3	1	0	0	1	1	3	1
avgbs_117368.1	chr1D	344557152	0	1	1	1	3	0	0	0	3	0	1	3	0	1	0	1	1	1	0	3	3	0	3	3	1	3	0	0	1	1	0	3	0	0	3	0	3	0	3	3	0	0	1	1	1	0	0
avgbs2_113701.1	chr1D	345530612	3	1	1	1	3	3	3	3	3	3	1	3	3	1	1	1	1	1	3	3	3	2	3	3	1	3	3	3	1	1	1	3	1	3	3	3	3	3	3	3	1	1	1	1	1	3	1
avgbs_cluster_35744.1	chr1D	345533215	3	1	1	1	3	3	3	3	3	3	1	3	3	2	1	1	1	1	3	3	3	1	3	3	1	3	3	3	1	1	1	0	1	3	3	3	3	3	3	3	1	1	1	1	1	3	1
avgbs_6K_9614.1	chr1D	346019001	3	1	1	1	3	3	3	3	3	3	1	3	3	1	1	1	1	1	3	3	3	1	3	3	1	3	3	3	1	1	1	3	1	3	3	3	3	3	3	3	1	1	1	1	1	3	1
avgbs_cluster_4707.1	chr1D	346041842	3	1	1	1	3	3	3	3	3	3	1	3	3	1	0	1	1	1	3	3	3	1	3	3	1	3	3	3	1	1	1	3	1	3	3	3	3	3	3	3	1	0	1	1	1	3	1
avgbs_cluster_36604.1	chr1D	346091842	3	0	1	1	3	3	3	0	3	3	1	0	3	1	1	1	1	1	0	3	3	1	3	0	1	3	3	3	0	1	1	3	1	0	3	3	3	3	3	3	1	1	1	1	1	0	1
avgbs_104212.1	chr1D	346319174	3	0	1	1	3	3	3	0	0	0	1	3	3	1	1	1	1	0	3	0	3	1	3	0	1	0	3	3	1	0	1	3	1	0	0	3	3	3	3	0	1	1	1	1	0	0	1
avgbs_cluster_27494.1	chr1D	346477777	3	1	1	1	3	3	3	3	3	3	1	3	3	1	1	1	1	1	3	3	3	1	3	3	1	3	3	3	1	1	1	3	1	3	3	3	3	3	3	3	1	1	1	1	1	3	1
avgbs_7627.1	chr1D	347002211	0	1	0	1	0	0	3	3	3	0	0	3	0	1	1	0	1	1	3	3	3	1	3	3	1	3	3	0	0	0	1	3	1	3	3	3	3	3	0	3	1	1	1	1	1	3	0
avgbs2_195002.2	chr1D	348626785	0	0	0	1	3	0	3	3	3	3	1	0	0	0	0	0	1	0	3	3	3	0	3	3	0	3	3	3	0	0	1	3	1	3	3	3	0	3	3	3	1	0	0	1	1	1	0
avgbs_34758.1	chr1D	348638120	0	1	1	1	3	3	3	0	3	3	1	0	0	0	1	1	1	1	3	3	0	1	0	0	1	3	3	3	1	1	0	3	0	0	3	0	3	3	0	3	1	0	0	1	0	0	1
avgbs_cluster_14420.1	chr1D	348754824	3	1	1	1	3	3	3	3	3	3	1	1	3	1	1	1	1	1	3	3	3	1	3	3	1	3	3	3	1	1	1	3	1	3	3	2	3	3	3	3	1	1	1	1	1	1	1
avgbs_58518.1	chr1D	349705027	3	1	1	2	3	3	3	3	3	3	1	1	3	1	1	1	1	1	3	3	3	1	3	3	1	3	3	3	1	1	1	3	1	3	3	3	3	3	3	3	1	1	1	1	1	1	1
avgbs_cluster_37393.1	chr1D	349871817	3	0	1	0	3	3	3	3	0	0	1	0	3	0	0	1	1	0	3	0	3	0	3	3	1	3	3	0	1	0	0	3	0	0	0	3	0	3	0	0	1	0	1	1	0	1	0
avgbs_6K_22064.1	chr1D	350065842	3	0	1	0	3	0	0	0	3	0	1	0	0	3	0	0	0	0	3	0	0	0	0	0	0	3	0	0	0	0	0	3	3	0	0	0	0	0	3	0	2	1	1	3	0	0	1
avgbs_119323.1	chr1D	350530655	3	1	1	1	3	0	3	0	0	3	1	1	3	1	1	1	1	0	3	3	3	1	3	3	1	0	3	3	0	0	0	3	0	3	3	3	0	3	3	3	1	0	0	1	1	0	0
avgbs_cluster_42320.1	chr1D	350646946	3	1	1	1	3	3	3	3	3	3	1	1	3	1	1	1	1	1	3	3	3	1	3	3	1	3	3	3	1	1	1	3	1	3	3	3	3	3	3	3	1	1	1	1	1	1	1
avgbs_61001.1	chr1D	350815578	3	1	1	1	3	0	0	3	3	0	1	0	3	1	1	0	0	0	3	3	0	1	3	3	1	3	3	0	1	1	1	3	1	0	0	3	0	0	3	3	1	0	1	0	0	1	1
avgbs_cluster_9341.1	chr1D	352317262	3	1	1	1	1	3	3	3	3	3	1	1	0	1	0	0	1	1	3	0	3	1	3	3	0	3	3	3	1	1	1	3	1	3	0	3	3	3	3	3	0	1	1	1	1	0	1
avgbs_21588.1	chr1D	352510446	3	0	0	0	0	3	0	3	3	3	1	0	0	1	0	1	1	1	3	3	3	0	0	0	0	0	0	3	1	1	0	3	1	3	3	3	0	3	3	3	0	0	0	1	1	1	0
avgbs_cluster_27422.1	chr1D	352735267	3	1	1	1	0	3	3	3	3	3	1	1	3	0	1	0	1	0	3	3	3	1	3	3	0	3	0	3	0	0	0	3	1	3	3	3	3	3	3	3	1	0	1	1	1	0	1
avgbs_cluster_9916.1	chr1D	353152330	3	1	1	1	1	3	3	3	3	3	1	1	3	1	1	1	1	1	3	3	3	1	3	3	1	3	1	3	1	1	1	3	1	3	3	3	3	3	3	3	0	2	1	1	1	1	1
avgbs_49537.1	chr1D	353206598	0	1	1	0	1	3	3	3	3	3	1	1	3	0	0	1	1	1	3	3	0	1	0	3	1	0	1	0	1	1	0	3	1	0	3	3	3	3	3	0	0	0	0	1	1	0	1
avgbs2_82929.1	chr1D	353262322	3	1	1	1	1	3	3	3	3	3	1	1	3	1	1	1	1	1	3	3	3	1	3	3	1	3	1	3	1	1	1	3	1	3	3	3	3	3	3	3	0	1	1	1	1	1	1
avgbs_cluster_35376.1	chr1D	355099914	3	1	1	1	1	3	3	3	3	3	1	3	3	1	1	1	1	1	3	3	3	1	3	3	1	3	1	3	1	1	1	3	1	1	3	3	3	3	2	3	1	1	1	1	1	1	1
avgbs_cluster_3452.1	chr1D	355638540	3	1	1	1	1	0	3	3	3	3	1	3	3	1	1	1	1	1	3	3	3	1	3	0	1	3	1	3	1	1	1	3	1	1	3	3	3	3	3	3	1	1	1	1	1	1	1
avgbs_11044.1	chr1D	355638600	3	1	1	1	1	3	3	3	0	3	1	3	3	1	1	1	1	1	3	3	3	1	3	3	1	3	1	3	1	1	1	3	1	1	3	3	3	3	3	3	1	1	1	1	1	1	0
avgbs2_23230.1	chr1D	355895185	3	1	1	1	1	3	0	3	0	3	1	3	0	1	1	1	0	1	0	3	0	0	3	3	1	0	1	3	1	1	1	3	1	1	3	0	0	3	3	3	1	0	1	0	1	0	1
avgbs2_7385.1	chr1D	356153852	0	1	1	0	1	0	3	0	3	3	1	3	3	1	1	0	0	1	3	3	3	0	0	3	1	3	0	3	1	0	1	3	1	0	3	3	0	0	0	3	1	2	0	1	1	0	1
avgbs_cluster_23843.1	chr1D	356234178	3	1	1	1	0	3	3	3	3	3	1	3	3	1	1	1	1	1	3	3	3	1	3	3	1	3	1	3	1	1	0	3	1	1	3	3	3	3	3	3	1	1	1	1	1	1	1
avgbs2_7400.1	chr1D	356292172	3	1	1	1	1	3	3	0	3	3	1	3	3	0	1	1	1	1	3	3	3	1	3	3	1	3	1	3	1	1	1	3	1	1	0	3	3	3	3	3	1	1	1	1	1	0	1
avgbs_cluster_25036.1	chr1D	356619594	3	1	1	1	1	3	3	3	3	3	1	3	3	1	1	1	1	1	3	3	3	1	3	3	1	3	1	3	1	1	1	3	1	1	3	3	3	3	3	3	1	1	1	1	1	1	1
avgbs_cluster_10241.1	chr1D	356622817	3	1	0	1	0	3	3	3	3	3	1	3	3	1	1	1	1	1	3	3	3	0	3	3	1	3	1	3	1	1	0	3	1	0	3	3	3	3	3	3	1	1	1	1	0	1	1
avgbs_87498.1	chr1D	356700638	3	1	1	0	1	3	3	3	0	3	1	3	0	0	0	0	1	0	0	3	0	1	3	3	0	0	1	3	0	1	0	0	1	1	0	3	3	3	0	3	1	1	0	1	0	0	1
avgbs_23070.1	chr1D	357537353	3	1	1	1	1	3	3	3	3	3	0	3	3	1	1	1	1	1	3	3	3	1	3	3	1	3	1	3	1	1	1	3	1	1	3	3	3	3	0	3	1	1	1	1	1	1	1
avgbs_110854.1	chr1D	357817389	0	0	0	1	1	3	3	3	3	3	1	3	3	0	1	0	0	1	0	3	0	1	3	3	1	3	1	3	0	1	1	3	0	1	3	3	3	3	3	3	0	1	1	3	1	1	1
avgbs_cluster_42335.1	chr1D	358022478	3	0	1	1	1	3	3	3	0	3	0	3	3	3	0	1	1	0	3	3	3	0	3	3	1	3	0	3	1	1	0	3	1	1	3	3	0	0	3	0	0	1	0	3	0	0	1
avgbs_319366.1	chr1D	358056403	3	1	1	1	1	3	3	3	3	3	1	3	3	3	1	1	1	1	3	3	3	1	3	3	1	3	1	3	1	1	1	3	1	1	3	3	3	3	3	3	0	1	1	3	1	1	1
avgbs_cluster_2365.1	chr1D	358548126	3	0	0	0	1	0	0	0	3	3	1	3	3	3	0	0	1	1	0	0	0	1	3	3	1	0	0	0	1	1	0	0	1	1	0	0	0	3	0	3	0	1	0	3	0	1	1
avgbs_121649.1	chr1D	358684905	3	1	1	1	1	0	3	3	3	3	1	3	3	3	1	0	1	1	3	3	3	1	3	3	1	3	0	3	1	1	1	0	1	1	3	3	3	3	3	3	1	1	1	3	1	1	1
avgbs_cluster_50389.1	chr1D	358699431	3	1	1	1	1	3	0	0	3	3	1	3	3	3	1	1	1	1	3	3	3	1	3	3	1	3	1	3	1	1	1	3	1	1	3	3	3	0	3	0	1	1	1	3	1	1	1
avgbs_cluster_114.1	chr1D	358930450	3	1	2	1	1	3	3	3	3	3	1	3	3	3	1	1	2	1	3	3	3	1	3	3	1	3	0	3	0	1	1	3	1	0	3	3	3	3	3	3	1	1	0	3	1	1	1
avgbs_cluster_8969.1	chr1D	359053177	3	1	1	1	1	3	3	3	3	3	1	3	3	0	0	1	0	1	3	3	3	1	3	3	1	3	1	3	1	1	1	3	1	1	3	3	3	3	3	3	1	1	0	3	0	0	1
avgbs_55182.1	chr1D	359057440	3	1	1	1	1	3	3	0	3	3	1	3	3	3	0	1	1	1	0	3	3	1	3	3	0	3	1	3	1	1	0	3	1	1	3	3	3	3	3	3	1	1	1	3	1	1	1
avgbs_cluster_19106.1	chr1D	359132776	3	1	1	1	0	3	0	3	3	3	1	3	3	3	1	1	1	1	3	3	0	1	3	0	1	3	1	3	1	1	1	3	1	1	3	3	3	3	3	3	1	1	1	3	1	1	1
avgbs_cluster_38297.1	chr1D	359337011	3	1	1	1	1	3	3	3	3	3	1	3	3	3	1	1	1	1	3	3	3	1	3	3	1	3	1	3	1	1	1	3	1	1	3	3	3	3	3	3	1	1	1	3	1	1	1
avgbs_cluster_24569.1	chr1D	359861080	3	1	1	1	1	3	3	3	3	3	1	3	3	3	1	1	1	1	3	3	3	1	3	3	1	3	1	3	1	1	1	3	1	1	3	3	3	3	3	0	1	0	1	3	1	1	1
avgbs_114277.1	chr1D	359954260	3	1	1	1	1	3	3	3	3	3	1	3	3	3	1	1	0	1	0	3	0	1	3	0	1	3	0	3	1	0	1	3	1	0	0	0	3	3	3	3	1	1	0	3	0	0	0
avgbs_cluster_4453.1	chr1D	360540904	3	1	0	0	1	3	3	3	0	2	1	3	0	3	1	1	1	0	3	3	3	1	3	3	1	3	1	3	1	1	0	3	1	1	3	3	3	3	3	0	1	1	0	3	1	1	0
avgbs_cluster_51637.1	chr1D	360659305	0	1	1	1	1	3	3	3	3	3	1	3	3	3	0	0	1	1	3	3	3	1	3	3	1	3	0	3	1	1	1	3	0	0	3	3	3	3	3	3	1	1	1	3	1	1	1
avgbs_28568.1	chr1D	361499667	3	1	1	1	1	3	3	3	3	3	1	3	3	3	1	1	1	1	3	3	3	1	0	3	1	0	0	3	1	1	1	3	1	1	3	3	3	3	3	3	0	1	1	3	1	1	1
avgbs_cluster_21146.1	chr1D	362184598	3	1	1	0	1	3	0	0	3	3	0	3	3	3	0	1	1	0	3	3	3	1	3	0	1	3	1	3	1	0	1	0	1	0	3	3	3	3	3	3	0	1	1	3	1	0	1
avgbs_cluster_8581.1	chr1D	362983397	3	1	1	1	1	3	3	3	3	3	0	3	3	3	1	1	0	1	3	3	3	1	3	3	1	3	0	3	1	1	1	3	1	0	3	3	3	3	3	3	0	1	0	3	0	1	0
avgbs_cluster_39310.1	chr1D	363089683	3	1	1	0	1	3	3	3	3	3	1	0	3	0	1	0	1	1	3	3	0	0	3	3	0	3	0	3	0	0	1	3	1	1	3	3	3	3	0	3	0	1	1	3	0	1	0
avgbs_cluster_32504.1	chr1D	363438520	3	1	0	0	0	3	3	3	3	3	1	3	3	3	0	1	1	0	0	3	3	1	3	3	1	3	1	3	1	1	1	3	1	0	3	3	3	3	3	3	0	0	1	0	1	0	1
avgbs_cluster_17154.1	chr1D	363730223	3	1	1	1	1	3	3	3	3	3	1	3	3	3	1	0	1	1	3	3	3	1	3	3	1	3	1	3	1	1	1	3	1	1	3	3	3	3	3	3	1	1	1	3	1	1	0
avgbs_109934.1	chr1D	363736635	3	1	1	1	1	3	3	3	3	3	1	3	3	3	1	1	1	1	3	3	3	1	3	3	1	3	1	3	0	1	1	3	1	1	3	3	3	3	3	3	1	1	1	3	1	1	1
avgbs_cluster_3527.1	chr1D	363751561	3	1	1	0	0	0	3	0	3	3	1	2	3	3	0	1	1	1	0	3	1	1	3	0	1	3	1	3	0	1	1	3	0	0	3	3	3	3	3	3	1	1	1	3	1	1	1
avgbs_cluster_3978.1	chr1D	363967410	3	1	1	1	1	3	3	3	3	3	1	3	3	3	1	1	1	1	3	3	3	1	3	3	1	3	1	3	1	1	1	3	1	1	3	3	3	3	3	3	1	1	1	3	1	1	1
avgbs_2177.1	chr1D	364056809	3	1	1	1	1	3	3	3	3	3	1	3	3	0	1	1	1	1	3	3	3	1	3	3	1	3	1	3	1	1	1	3	1	1	3	3	3	3	3	3	1	1	1	3	1	1	1
avgbs_cluster_7163.1	chr1D	364057150	3	1	1	1	1	0	3	0	3	3	0	0	0	3	1	1	1	1	3	3	3	1	0	0	0	0	0	3	0	0	0	3	1	1	0	0	3	3	3	3	0	0	1	3	1	0	0
avgbs_94201.1	chr1D	365372639	3	1	1	0	1	3	3	3	0	3	1	0	3	0	1	1	1	1	3	3	0	1	3	3	0	0	0	0	1	1	0	3	1	0	3	3	0	3	3	0	0	0	0	0	0	0	0
avgbs_6K_113240.1	chr1D	365799164	0	0	1	0	0	3	3	3	3	3	1	3	3	3	0	1	0	1	3	3	3	1	3	0	1	3	1	0	0	1	0	3	1	0	3	0	3	0	3	3	1	1	1	0	1	1	1
avgbs_cluster_28656.1	chr1D	366708930	3	3	1	1	1	0	3	3	2	3	1	3	0	3	1	0	1	0	0	3	3	1	3	3	1	3	0	3	1	1	0	3	1	1	3	3	3	3	3	3	1	1	1	3	1	0	1
avgbs_cluster_28022.1	chr1D	367033138	3	3	1	1	1	3	3	3	3	3	1	3	3	3	1	1	1	1	3	3	3	1	3	3	1	3	1	3	1	1	1	3	1	1	3	3	3	3	3	3	1	1	1	3	1	1	1
avgbs2_78971.1	chr1D	367232581	3	3	1	1	1	3	3	3	3	3	1	3	3	3	1	0	1	1	3	0	3	1	3	3	1	3	1	3	1	1	1	3	1	1	3	3	3	3	3	3	1	1	1	3	1	1	1
avgbs_cluster_38032.1	chr1D	367237087	3	0	1	0	0	3	3	3	3	3	1	3	3	3	0	1	0	1	0	3	0	0	0	3	1	0	1	3	0	1	0	3	1	1	3	3	3	3	0	3	0	0	0	0	0	0	0
avgbs_7849.1	chr1D	367315926	3	0	1	0	0	3	3	3	3	3	1	3	3	3	1	1	0	1	3	3	3	1	3	0	1	3	0	3	1	1	1	0	1	1	3	3	3	0	3	3	1	0	0	0	1	1	1
avgbs2_182992.1	chr1D	367373879	3	3	1	1	1	3	3	3	3	3	1	3	3	3	1	1	1	1	3	3	3	1	3	3	1	3	0	3	1	1	1	0	0	1	3	3	3	3	3	3	1	1	1	3	3	1	1
avgbs_1174.1	chr1D	367601609	3	3	3	1	0	3	3	0	3	3	1	0	3	3	0	3	0	1	3	3	3	0	0	3	1	3	1	3	3	1	0	3	0	1	3	0	3	3	0	3	0	1	0	3	3	1	1
avgbs_59045.1	chr1D	367775818	0	3	3	1	1	0	3	3	0	3	1	3	0	3	1	3	3	0	0	3	3	1	3	3	1	3	0	0	0	1	0	3	1	1	3	0	3	3	3	3	1	1	0	3	3	0	1
avgbs_cluster_28655.1	chr1D	367924873	3	3	3	1	1	0	3	3	3	0	1	3	0	0	1	3	3	1	0	0	3	1	3	3	1	3	1	1	0	0	0	0	1	0	3	3	3	3	3	0	1	1	1	3	0	1	1
avgbs_cluster_5898.1	chr1D	367935437	3	3	3	2	1	0	3	0	3	3	1	3	3	3	1	3	3	1	3	3	3	1	3	3	1	3	1	1	3	1	1	3	1	0	0	3	3	3	3	3	1	1	1	3	3	1	0
avgbs_287461.1	chr1D	367953807	3	3	3	1	1	3	3	3	0	3	1	3	3	3	1	3	0	1	3	3	3	1	3	3	1	3	0	1	3	0	1	3	1	0	3	3	3	3	3	0	0	1	1	3	3	1	1
avgbs_112377.1	chr1D	368100190	0	3	3	1	1	0	3	3	3	3	1	3	0	3	1	3	3	1	3	3	3	1	3	0	1	3	0	1	0	0	0	0	1	0	3	3	3	0	3	0	1	1	1	3	3	0	1
avgbs_67982.1	chr1D	368544636	3	3	3	1	0	3	0	0	3	0	1	3	3	3	1	0	0	1	3	0	3	1	3	3	1	0	1	0	0	1	1	0	1	0	3	0	3	3	3	3	0	1	1	3	3	1	1
avgbs_cluster_37703.1	chr1D	368732511	3	3	0	1	0	3	0	3	3	3	0	3	3	0	1	0	3	1	3	0	3	1	0	0	1	3	1	1	3	1	1	0	0	0	0	3	0	0	0	0	0	0	1	0	3	0	1
avgbs_78193.1	chr1D	368856609	3	3	3	0	1	0	3	3	3	3	1	3	0	0	0	0	3	1	3	3	3	1	0	3	1	3	0	1	3	1	0	0	0	0	0	0	3	3	3	3	1	1	1	3	3	0	0
avgbs_cluster_12220.1	chr1D	368971075	3	3	0	1	1	3	3	3	3	3	2	3	3	3	1	3	3	1	3	3	3	0	3	3	1	3	1	1	3	1	1	3	1	1	3	3	3	3	3	3	1	1	1	3	3	1	1
avgbs_cluster_35971.1	chr1D	369134035	3	3	3	1	1	3	3	3	3	3	1	3	3	3	1	3	3	1	3	3	3	1	3	3	1	3	1	1	3	1	1	3	1	1	3	3	3	3	3	3	1	1	1	3	3	1	1
avgbs_34756.1	chr1D	369345059	3	3	3	1	1	3	0	3	3	0	1	3	0	3	1	3	3	1	3	3	3	1	3	3	0	3	1	1	3	1	1	3	1	0	3	3	3	0	3	3	1	1	0	3	0	1	1
avgbs_cluster_12143.1	chr1D	369394451	3	0	3	1	2	3	3	3	3	3	1	3	3	3	1	3	3	1	3	3	0	1	3	3	1	3	1	0	3	1	1	3	1	1	3	3	3	3	3	3	1	1	1	3	3	0	1
avgbs_cluster_25193.1	chr1D	369432247	0	0	3	1	1	0	3	0	3	3	1	3	3	3	0	0	3	1	3	3	3	0	3	0	0	3	0	1	0	1	0	0	1	0	0	3	3	0	3	0	0	0	0	3	3	0	0
avgbs2_2457.1	chr1D	369470736	3	3	3	0	1	3	3	3	3	3	1	3	3	3	0	3	3	1	3	0	3	1	3	3	0	3	1	1	3	1	0	3	1	1	3	3	0	3	3	3	1	1	1	3	3	1	1
avgbs_72729.1	chr1D	369729020	3	3	3	1	1	0	3	0	3	3	1	3	3	3	1	3	3	1	3	3	3	1	0	3	1	3	0	1	3	1	1	3	1	1	0	0	3	3	3	0	1	1	1	3	0	0	1
avgbs_204743.1	chr1D	370534472	3	3	3	1	1	3	3	3	3	3	1	3	3	3	1	3	3	1	3	3	3	1	3	3	1	3	1	1	3	1	1	3	1	1	3	3	3	3	3	3	1	1	1	3	3	1	1
avgbs_cluster_27160.1	chr1D	370729839	3	3	3	1	1	0	0	0	0	3	1	3	0	0	0	0	3	0	3	3	3	0	3	3	0	0	0	1	3	0	0	0	0	0	0	0	3	0	3	3	0	0	0	0	0	1	0
avgbs_cluster_18708.1	chr1D	371055129	3	3	3	1	1	0	0	3	3	3	1	3	0	0	1	3	3	1	3	0	3	1	3	3	3	3	1	1	3	1	0	0	1	1	3	3	0	3	0	0	0	1	1	3	0	1	0
[truncated: 6,137 more rows]
[truncated: 112 more columns]

## Sheet: ShHf
Locus	Chr	Pos	SH006	SH007	SH008	SH009	SH010	SH011	SH012	SH013	SH014	SH015	SH016	SH017	SH018	SH020	SH021	SH022	SH023	SH024	SH025	SH026	SH027	SH028	SH029	SH030	SH031	SH032	SH033	SH035	SH036	SH037	SH038	SH040	SH041	SH042	SH044	SH045	SH046	SH048	SH049	SH050	SH051	SH052	SH053	SH055	SH056	SH057	SH058
[truncated: 10,612 more rows]
[truncated: 160 more columns]

[truncated: 3 more sheets: DaEx, TeMa, TxHd]
