# Supplementary material for: Genome analysis in Avena sativa reveals hidden breeding barriers and opportunities for oat improvement
Source: Commun Biol. 2022 May 18;5:474. doi: 10.1038/s42003-022-03256-5 (PMC9117302; doi:10.1038/s42003-022-03256-5)
Supplement: Supplementary file 7 — Supplementary Data 4 [file 42003_2022_3256_MOESM7_ESM.xlsx]

## Sheet: GoHf
#Locus	Chrom	BP	1	2	3	4	5	6	7	8	9	10	11	12	13	14	15	16	17	18	19	20	21	22	23	24	25	26	27	28	29	30	31	32	33	34	35	36	37	38	39	40	41	42	43	44	45	46	47
#
#chr1A
#
avgbs_cluster_20914.1	chr1A	16202919	3	3	3	3	1	1	3	1	1	1	1	3	3	1	1	3	3	3	1	3	1	1	1	1	1	1	1	3	3	2	1	1	3	3	1	1	3	1	3	3	1	3	1	3	3	1	1
avgbs_91733.1	chr1A	16706082	3	3	3	3	1	1	3	1	1	1	1	3	3	1	1	3	3	3	1	3	1	1	1	1	1	1	1	3	3	2	1	1	3	3	1	1	3	1	3	3	1	3	1	3	3	1	1
avgbs_cluster_17296.1	chr1A	17084112	0	3	3	3	1	1	3	1	1	1	1	3	3	1	1	3	3	3	1	3	1	1	1	1	1	1	1	3	3	2	1	1	3	3	1	1	3	1	1	3	1	3	1	3	3	1	1
avgbs_cluster_20712.1	chr1A	19695813	1	3	3	3	1	1	3	1	1	1	1	3	3	1	1	3	3	3	1	3	1	1	1	0	1	3	1	3	3	2	1	1	3	3	1	1	3	1	1	3	1	3	1	3	3	1	1
avgbs_cluster_39230.1	chr1A	22072593	1	3	3	3	1	1	3	1	1	1	1	3	3	1	1	3	3	3	1	3	1	1	1	3	1	3	1	3	3	2	1	1	3	3	1	1	3	1	1	3	1	3	1	3	3	1	1
avgbs_cluster_9672.1	chr1A	22085024	1	3	3	3	1	1	3	1	1	1	1	3	3	1	1	3	3	3	1	3	1	1	1	3	1	3	1	3	3	2	1	1	3	3	1	1	3	1	1	3	1	3	1	3	3	1	1
avgbs_70334.1	chr1A	22266410	1	3	3	3	1	1	3	1	1	1	1	3	3	1	1	3	3	3	1	3	1	1	1	3	1	3	1	3	3	2	1	1	3	3	1	1	3	1	1	3	1	3	1	3	3	1	1
avgbs_100361.1	chr1A	23159012	1	3	3	3	1	1	3	1	1	1	1	3	3	1	1	3	3	3	1	3	1	1	1	3	1	3	1	3	3	2	1	1	3	3	1	1	3	1	1	3	1	3	1	3	3	1	1
avgbs2_48125.1	chr1A	23823484	1	3	3	3	1	1	3	1	1	1	1	3	3	1	1	3	3	3	1	3	1	1	1	3	1	3	1	3	3	2	1	1	3	3	1	1	3	1	1	3	1	3	1	3	3	1	1
avgbs_8098.1	chr1A	27346335	1	3	3	3	1	1	3	1	1	1	1	3	3	1	1	3	3	3	1	3	1	1	1	3	1	3	1	3	3	2	1	1	3	3	1	1	3	1	1	3	1	3	1	3	3	1	1
avgbs_1259.1	chr1A	31296258	1	3	3	3	1	1	3	1	1	1	1	3	3	1	1	3	3	3	1	3	1	1	1	3	1	3	1	3	3	2	1	1	3	3	1	1	3	1	1	3	1	3	1	3	3	1	1
avgbs_100563.1	chr1A	41066442	1	3	3	3	1	1	3	1	1	1	1	3	3	1	1	3	3	3	1	3	1	1	1	3	1	3	1	3	3	2	1	1	3	3	1	1	3	1	1	3	1	3	1	3	3	1	1
avgbs_cluster_39492.1	chr1A	45905850	1	3	3	3	1	1	3	1	1	1	1	3	3	1	1	3	3	3	1	3	1	1	1	3	1	3	1	3	3	2	1	1	3	3	1	1	3	1	1	3	1	3	1	3	3	1	1
avgbs_63404.1	chr1A	54542660	1	3	3	3	1	1	3	1	1	1	1	3	3	1	1	3	3	3	1	3	1	1	1	3	1	3	1	3	3	2	1	1	3	3	1	1	3	1	1	3	1	3	1	3	3	1	1
avgbs_cluster_11615.1	chr1A	57167245	1	3	3	3	1	1	3	1	1	1	1	3	3	1	1	3	3	3	1	3	1	1	1	3	1	3	1	3	3	2	1	1	3	3	1	1	3	1	1	3	1	3	1	3	3	1	1
avgbs_33120.1	chr1A	59761696	1	3	3	3	1	1	3	1	1	1	1	3	3	1	1	3	3	3	1	3	1	1	1	3	1	3	1	3	3	2	1	1	3	3	1	1	3	1	1	3	1	3	1	3	3	1	1
avgbs_cluster_25583.1	chr1A	67131191	1	3	3	3	1	1	3	1	1	1	1	3	3	1	1	3	3	3	1	3	1	1	1	3	1	3	1	3	3	2	1	1	3	3	1	1	3	1	1	3	1	3	1	3	3	1	1
avgbs_16619.1	chr1A	80665165	1	3	3	3	1	1	3	1	1	1	1	3	3	1	1	3	3	3	1	3	1	1	1	3	1	3	1	3	3	2	1	1	3	3	1	1	3	1	1	3	1	3	1	3	3	1	1
avgbs_46014.1	chr1A	94862518	1	3	3	3	1	1	3	1	1	1	1	3	3	1	1	3	3	3	1	3	1	1	1	3	1	3	1	3	3	2	1	1	3	3	1	1	3	1	1	3	1	3	1	3	3	1	1
avgbs_84200.1	chr1A	105330243	1	3	3	3	1	1	3	1	1	1	1	3	3	1	1	3	3	3	1	3	1	1	1	3	1	3	1	3	3	2	1	1	3	3	1	1	3	1	1	3	1	3	1	3	3	1	1
avgbs_cluster_14688.1	chr1A	118710127	1	3	3	3	1	1	3	1	1	1	1	3	3	1	1	3	3	3	1	3	1	1	1	3	1	3	1	3	3	2	1	1	3	3	1	1	3	1	1	3	1	3	1	3	3	1	1
avgbs_406848.1	chr1A	122500207	1	3	3	3	1	1	3	1	1	1	1	3	3	1	1	3	3	3	1	3	1	1	1	3	1	3	1	3	3	2	1	1	3	3	1	1	3	1	1	3	1	3	1	3	3	1	1
avgbs_46949.1	chr1A	122976908	1	3	3	3	1	1	3	1	1	1	1	3	3	1	1	3	3	3	1	3	1	1	1	3	1	3	1	3	3	2	1	1	3	3	1	1	3	1	1	3	1	3	1	3	3	1	1
avgbs_53802.1	chr1A	125368057	1	3	3	3	1	1	3	1	1	1	1	3	3	1	1	3	3	3	1	3	1	1	1	3	1	3	1	3	3	2	1	1	3	3	1	1	3	1	1	3	1	3	1	3	3	1	1
avgbs_120241.1	chr1A	129760996	1	3	3	3	1	1	3	1	1	1	1	3	3	1	1	3	3	3	1	3	1	1	1	3	1	3	1	3	3	2	1	1	3	3	1	1	3	1	1	3	1	3	1	3	3	1	1
avgbs_200815.1	chr1A	130371602	1	3	3	3	1	1	3	1	1	1	1	3	3	1	1	3	3	3	1	3	1	1	1	3	1	3	1	3	3	2	1	1	3	3	1	1	3	1	1	3	1	3	1	3	3	1	1
avgbs_77340.1	chr1A	141216119	1	3	3	3	1	1	3	1	1	1	1	3	3	1	1	3	3	3	1	3	1	1	1	3	1	3	1	3	3	2	1	1	3	3	1	1	3	1	1	3	1	3	1	3	3	1	1
avgbs_cluster_36195.1	chr1A	171028346	1	3	3	3	1	1	3	1	1	1	1	3	3	1	1	3	3	3	1	3	1	1	1	3	1	3	1	3	3	2	1	1	3	3	1	1	3	1	1	3	1	3	1	3	3	1	1
avgbs_93143.1	chr1A	171812073	1	3	3	3	1	1	3	1	1	1	1	3	3	1	1	3	3	3	1	3	1	1	1	3	1	3	1	3	3	2	1	1	3	3	1	1	3	1	1	3	1	3	1	3	3	1	1
avgbs_cluster_12616.1	chr1A	172085434	1	3	3	3	1	1	3	1	1	1	1	3	3	1	1	3	3	3	1	3	1	1	1	3	1	3	1	3	3	2	1	1	3	3	1	1	3	1	1	3	1	3	1	3	3	1	1
avgbs_82586.1	chr1A	186697491	1	3	3	3	1	1	3	1	1	1	1	3	3	1	1	3	3	3	1	3	1	1	1	3	1	3	1	3	3	2	1	1	3	3	1	1	3	1	1	3	1	3	1	3	3	1	1
avgbs_cluster_9313.1	chr1A	186760247	1	3	3	3	1	1	3	1	1	1	1	3	3	1	1	3	3	3	1	3	1	1	1	3	1	3	1	3	3	2	1	1	3	3	1	1	3	1	1	3	1	3	1	3	3	1	1
avgbs_46188.1	chr1A	189786859	1	3	3	3	1	1	3	1	1	1	1	3	3	1	1	3	3	3	1	3	1	1	1	3	1	3	1	3	3	2	1	1	3	3	1	1	3	1	1	3	1	3	1	3	3	1	1
avgbs_428265.1	chr1A	203261373	1	3	3	3	1	1	3	1	1	1	1	3	3	1	0	3	3	3	1	3	1	1	1	3	1	3	1	3	3	2	1	1	3	3	1	1	3	1	1	3	1	3	1	3	3	1	1
avgbs_122845.1	chr1A	216644512	1	3	3	3	1	1	3	1	1	1	1	3	3	1	0	3	3	3	1	3	1	1	1	3	1	3	1	3	3	2	1	1	3	3	1	1	3	1	1	3	1	3	1	3	3	1	1
avgbs_cluster_4291.1	chr1A	220778864	1	3	3	3	1	1	3	1	1	1	1	3	3	1	0	3	3	3	1	3	1	1	1	3	1	3	1	3	3	2	1	1	3	3	1	1	3	1	1	3	1	3	1	3	3	1	1
avgbs_64961.1	chr1A	235151213	1	3	3	3	1	1	3	1	1	1	1	3	3	1	3	3	3	3	1	3	1	1	1	3	1	3	1	3	3	2	1	1	3	3	1	1	3	1	1	3	1	3	1	3	3	1	1
avgbs_213309.1	chr1A	239559618	1	3	3	3	1	1	3	1	1	1	1	3	3	1	3	3	3	3	1	3	1	1	1	3	1	3	1	3	3	2	1	1	3	3	1	1	3	1	1	3	1	3	1	3	3	1	1
avgbs_203553.1	chr1A	239816921	1	3	3	3	1	1	3	1	1	1	1	3	3	1	3	3	3	3	1	3	1	1	1	3	1	3	1	3	3	2	1	1	3	3	1	1	3	1	1	3	1	3	1	3	3	1	1
avgbs_cluster_16021.1	chr1A	241865863	1	3	3	3	1	1	3	1	1	1	1	3	3	1	3	3	3	3	1	3	1	1	1	3	1	3	1	3	3	2	1	1	3	3	1	1	3	1	1	3	1	3	1	3	3	1	1
avgbs2_119102.1	chr1A	255622684	1	3	3	3	1	1	3	1	1	3	1	3	3	1	3	3	3	3	1	3	1	1	1	3	1	3	1	3	3	2	1	1	3	3	1	1	3	1	1	3	1	3	1	3	3	1	1
avgbs_cluster_39652.1	chr1A	255823380	1	3	3	3	1	1	3	1	1	3	1	3	3	1	3	3	3	3	1	3	1	1	1	3	1	3	1	3	3	2	1	1	3	3	1	1	3	1	1	3	1	3	1	3	3	1	1
avgbs2_31781.1	chr1A	256271748	1	3	3	3	1	1	3	1	1	3	1	3	3	1	3	3	3	3	1	3	1	1	1	3	1	3	1	3	3	2	1	1	3	3	1	1	3	1	1	3	1	3	1	3	3	1	1
avgbs2_47791.1	chr1A	256392362	1	3	3	3	1	1	3	1	1	3	1	3	3	1	3	3	3	3	1	3	1	1	1	3	1	3	1	3	3	2	1	1	3	3	1	1	3	1	1	3	1	3	1	3	3	1	1
avgbs_105597.1	chr1A	258561074	1	3	3	3	1	0	3	1	1	3	1	3	3	1	3	3	3	3	1	3	1	0	1	3	1	3	1	3	0	2	1	1	3	3	1	1	3	1	1	3	1	3	1	3	3	1	1
avgbs_cluster_20652.1	chr1A	298475877	1	3	1	3	1	0	3	1	1	3	1	3	3	0	3	3	3	3	1	3	1	3	1	3	1	3	1	3	0	2	1	1	3	3	1	1	3	1	1	3	1	3	1	3	3	1	1
avgbs_cluster_4959.1	chr1A	299065180	1	3	1	3	1	3	3	1	1	3	1	3	3	3	3	3	3	3	1	3	1	3	1	3	1	3	1	3	1	2	1	1	3	3	1	1	3	1	1	3	1	3	1	3	3	1	1
avgbs_113363.1	chr1A	299773274	1	3	1	3	1	3	3	1	1	2	1	3	3	3	3	3	3	3	1	3	1	3	1	3	1	3	1	3	1	2	1	1	3	3	1	1	3	1	1	3	1	3	1	3	3	1	1
avgbs_124274.1	chr1A	300557059	1	3	1	3	1	3	3	1	1	2	1	3	3	3	3	3	3	3	1	3	1	3	1	3	1	3	1	3	1	2	1	1	3	3	1	1	3	1	1	3	1	3	1	3	3	1	1
avgbs_cluster_33944.1	chr1A	300940748	1	3	1	3	1	3	3	1	1	2	1	3	3	3	3	3	3	3	1	3	1	3	1	3	1	3	1	3	1	2	1	1	3	3	1	1	3	1	1	3	1	3	1	3	3	1	1
avgbs_cluster_16213.1	chr1A	301158632	1	3	1	3	1	3	3	1	1	2	1	3	3	3	3	3	3	3	1	3	1	3	1	3	1	3	1	3	1	2	1	1	3	3	1	1	3	1	1	3	1	3	1	3	3	1	1
avgbs_15364.1	chr1A	301819196	1	3	1	3	1	3	3	1	1	2	1	3	3	3	3	3	3	3	1	3	1	3	1	3	1	3	1	3	1	2	1	1	3	3	1	1	3	1	1	3	1	3	1	3	3	1	1
avgbs_cluster_19808.1	chr1A	302249367	1	3	1	3	1	3	3	1	1	2	1	3	3	3	3	3	3	3	1	3	1	3	1	3	1	3	1	3	1	2	1	1	3	3	1	1	3	1	1	3	1	3	1	3	3	1	1
avgbs_cluster_13827.1	chr1A	302486054	1	3	1	3	1	3	3	1	1	2	1	3	3	3	3	3	3	3	1	3	1	3	1	3	1	3	1	3	1	2	1	1	3	3	1	1	3	1	1	3	1	3	1	3	3	1	1
avgbs_cluster_37093.1	chr1A	302606128	1	3	1	3	1	3	3	1	1	2	1	3	3	3	3	3	3	3	1	3	1	3	1	3	1	3	1	3	1	2	1	1	3	3	1	1	3	1	1	3	1	3	1	3	3	1	1
avgbs_89724.1	chr1A	304151273	1	3	1	3	1	3	3	1	1	2	1	3	3	3	3	3	3	3	1	3	1	3	1	3	1	3	1	3	1	2	1	1	3	3	1	1	3	1	1	3	1	3	1	3	3	1	1
avgbs_cluster_6633.1	chr1A	307706222	1	3	1	3	1	3	3	1	1	2	1	3	3	3	3	3	3	3	1	3	1	3	1	3	1	3	1	1	1	2	1	1	3	3	1	1	3	1	1	3	1	3	1	3	3	1	1
avgbs_53044.1	chr1A	307708342	1	3	1	3	1	3	3	1	1	2	1	3	3	3	3	3	3	3	1	3	1	3	1	3	1	3	1	1	1	2	1	1	3	3	1	1	3	1	1	3	1	3	1	3	3	1	1
avgbs_cluster_30993.1	chr1A	311986093	1	3	1	3	1	3	3	1	1	1	1	3	3	3	3	3	3	3	1	3	1	3	1	3	1	3	1	1	1	2	1	1	3	3	1	1	3	1	1	3	1	3	1	3	3	1	1
avgbs_cluster_32983.1	chr1A	314563532	1	3	1	3	1	3	3	1	1	1	1	3	3	3	3	3	3	3	1	3	1	3	1	3	1	3	1	1	1	2	1	0	3	3	1	1	3	1	1	3	1	3	1	3	3	1	1
avgbs_cluster_31266.1	chr1A	315421561	1	3	1	3	1	3	3	1	1	1	1	3	3	3	3	3	3	3	1	3	1	3	1	3	1	3	1	1	1	2	1	0	3	3	1	1	3	1	1	3	1	3	1	3	3	1	1
avgbs_cluster_12454.1	chr1A	316701193	1	3	1	3	1	3	3	1	1	1	1	3	3	3	3	3	3	3	1	3	1	3	1	3	1	3	1	1	1	2	1	3	3	3	1	1	3	1	1	3	1	3	1	3	3	1	1
avgbs_cluster_2031.1	chr1A	317040198	1	3	1	3	1	3	3	1	1	1	1	3	3	3	3	3	3	3	1	3	1	3	1	3	1	3	1	1	1	2	1	3	3	3	1	1	3	1	1	3	1	3	1	3	3	1	1
avgbs_cluster_43379.1	chr1A	318414696	1	3	1	3	1	3	3	1	1	1	1	3	3	3	3	3	3	3	1	3	1	3	1	3	1	3	1	1	1	2	1	3	3	3	1	1	3	1	1	3	1	3	1	3	3	1	1
avgbs_cluster_34825.1	chr1A	319479878	1	3	1	3	1	3	3	1	1	1	1	3	3	3	3	3	3	3	1	3	1	3	1	3	1	3	1	1	1	2	1	3	3	3	1	1	3	1	1	3	1	3	1	3	3	1	1
avgbs_cluster_42872.1	chr1A	319715292	1	3	1	3	1	3	3	1	1	1	1	3	3	3	3	3	3	3	1	3	1	3	1	3	1	3	1	1	1	2	1	3	3	3	1	1	3	1	1	3	1	3	1	3	3	1	1
avgbs2_177863.1	chr1A	320804036	1	3	1	3	1	3	3	1	1	1	1	3	3	3	3	3	3	3	1	3	1	3	1	3	1	3	1	1	1	2	1	3	3	3	1	1	3	1	1	3	1	3	1	3	3	1	1
avgbs_cluster_37666.1	chr1A	321020164	1	3	1	3	1	3	3	1	1	1	1	0	3	3	3	3	3	3	1	3	1	3	1	3	1	3	1	1	1	2	1	3	3	3	1	1	3	1	1	3	1	3	1	3	3	1	1
avgbs_cluster_9199.1	chr1A	321539759	1	3	1	3	1	3	3	1	1	1	1	1	3	3	3	3	3	3	1	3	1	3	1	3	1	3	1	1	1	2	1	3	3	3	1	1	3	1	1	3	1	3	1	3	3	1	1
avgbs_12549.1	chr1A	321781843	1	3	1	3	1	3	3	1	1	1	1	1	3	3	3	3	3	3	1	3	1	3	1	3	1	3	1	1	1	2	1	3	3	3	1	1	3	1	1	3	1	3	1	3	3	1	1
avgbs_89984.1	chr1A	321816132	0	3	1	3	1	3	3	1	1	1	1	1	3	3	3	3	3	3	1	3	1	3	0	3	1	3	1	1	1	2	1	3	3	3	0	0	3	1	1	0	1	3	1	3	3	1	1
avgbs_39927.1	chr1A	332825603	0	3	1	3	1	3	3	1	1	1	1	1	3	3	3	0	1	3	1	3	1	3	0	3	1	3	1	1	1	2	1	3	3	3	0	0	3	1	1	0	1	3	3	3	3	1	1
avgbs_cluster_38077.1	chr1A	359963613	0	3	1	3	1	3	1	1	1	1	2	1	3	3	3	0	1	3	3	1	1	2	3	3	3	3	1	1	1	3	1	3	3	3	3	3	1	1	1	1	3	3	3	3	3	1	1
avgbs_cluster_22723.1	chr1A	360954825	3	3	1	3	1	3	1	1	1	1	2	1	3	3	3	0	1	3	3	1	1	2	3	3	3	3	1	1	1	3	1	3	3	3	3	3	1	1	1	1	3	3	3	3	3	1	1
avgbs_cluster_36957.1	chr1A	362393102	3	3	1	3	1	3	1	1	1	1	2	1	3	3	3	1	1	3	3	1	1	2	3	3	3	3	1	1	1	3	1	3	3	3	3	3	1	1	1	1	3	3	3	3	3	1	1
avgbs_cluster_5145.1	chr1A	362541353	3	3	1	3	1	3	1	1	1	1	2	1	3	3	3	1	1	3	3	1	1	2	3	3	3	3	1	2	1	3	1	3	3	3	3	3	1	1	1	1	3	3	3	3	3	1	1
avgbs_cluster_30279.1	chr1A	362981391	3	3	1	3	1	3	1	1	1	1	2	1	3	3	3	1	1	3	3	1	1	2	3	3	3	3	1	2	1	3	1	3	3	3	3	3	1	1	1	1	3	3	3	3	3	1	1
avgbs2_131509.1	chr1A	363280805	3	3	1	3	1	3	1	1	1	1	2	1	3	3	3	1	1	3	3	1	1	2	3	3	3	3	1	2	1	3	1	3	3	3	3	3	1	1	1	1	3	3	3	3	3	1	1
avgbs2_116986.2	chr1A	363289888	3	3	1	3	1	3	1	1	1	1	2	1	3	3	3	1	1	3	3	1	1	2	3	3	3	3	1	2	1	3	1	3	3	3	3	3	1	1	1	1	3	3	3	3	3	1	1
avgbs_6K_9578.1	chr1A	363607990	3	3	1	3	1	3	1	1	1	1	2	1	3	3	3	1	1	3	3	1	1	2	3	3	3	3	1	2	1	3	1	3	3	3	3	3	1	1	1	1	3	3	3	3	3	1	1
avgbs_cluster_38890.1	chr1A	363990045	3	3	1	3	1	3	1	1	1	1	2	1	3	3	3	1	1	3	3	1	1	2	3	3	3	3	1	2	1	3	1	3	3	3	3	3	1	1	1	1	3	3	3	3	3	1	1
avgbs_6K_88528.1	chr1A	364141574	3	3	1	3	1	3	1	1	1	1	2	1	3	3	3	1	1	3	3	1	1	2	3	3	3	3	1	2	1	3	1	3	3	3	3	3	1	1	1	1	3	3	3	3	3	1	1
avgbs_cluster_4364.1	chr1A	364258501	3	3	1	3	1	3	1	1	1	1	2	1	3	3	3	1	1	3	3	1	1	2	3	3	3	3	1	2	1	3	1	3	3	3	3	3	1	1	1	1	3	3	3	3	3	1	1
avgbs2_195076.3	chr1A	364306950	3	3	1	3	1	3	1	1	1	1	2	1	3	3	3	1	1	3	3	1	1	2	3	3	3	3	1	2	1	3	1	3	3	3	3	3	1	1	1	1	3	3	3	3	3	1	1
avgbs_11523.1	chr1A	364319178	3	3	1	3	1	3	1	1	1	1	2	1	3	3	3	1	1	3	3	1	1	2	3	3	3	3	1	2	1	3	1	3	3	3	3	3	1	1	1	1	3	3	3	3	3	1	1
avgbs2_142983.3	chr1A	364332132	3	3	1	3	1	3	1	1	1	1	2	1	3	3	3	1	1	3	3	1	1	2	3	3	3	3	1	2	1	3	1	3	3	3	3	3	1	1	1	1	3	3	3	3	3	1	1
avgbs2_89891.1	chr1A	364332612	3	3	1	3	1	3	1	1	1	1	2	1	3	3	3	1	1	3	3	1	1	2	3	3	3	3	1	2	1	3	1	3	3	3	3	3	1	1	1	1	3	3	3	3	3	1	1
avgbs_cluster_26198.1	chr1A	364407251	3	3	1	3	1	3	1	1	1	1	2	1	3	3	3	1	1	3	3	1	1	2	3	3	3	3	1	2	1	3	1	3	3	3	3	3	1	1	1	1	3	3	3	3	3	1	1
avgbs_9121.1	chr1A	364509641	3	3	1	3	1	3	1	1	1	1	2	1	3	3	3	1	1	3	3	1	1	2	3	3	3	3	1	2	1	3	1	3	3	3	3	3	1	1	1	1	3	3	3	3	3	1	1
avgbs_cluster_16829.1	chr1A	364579576	3	3	1	3	1	3	1	1	1	1	2	1	3	3	3	1	1	3	3	1	1	2	3	3	3	3	1	2	1	3	1	3	3	3	3	3	1	1	1	1	3	3	3	3	3	1	1
avgbs2_153996.1	chr1A	365227020	3	3	1	3	1	3	1	1	1	1	2	1	3	3	3	1	1	3	3	1	1	2	3	3	3	3	1	2	1	3	1	3	3	3	3	3	1	1	1	1	3	3	3	3	3	1	1
avgbs_90899.1	chr1A	367776180	3	3	1	3	1	3	1	1	1	1	2	1	3	3	3	1	1	3	3	1	1	2	3	3	3	3	1	2	1	3	1	3	3	3	3	3	1	1	1	1	3	3	3	3	3	1	1
avgbs_31948.1	chr1A	367903322	3	3	1	3	1	3	1	1	1	1	2	1	3	3	3	1	1	3	3	1	1	2	3	3	3	3	1	2	1	3	1	3	3	3	3	3	1	1	1	1	3	3	3	3	3	1	1
avgbs_92450.1	chr1A	368075932	3	3	1	3	1	3	1	1	1	1	2	1	3	3	3	1	1	3	3	1	1	2	3	3	3	3	1	2	1	3	1	3	3	3	3	3	1	1	1	1	3	3	3	3	3	1	1
avgbs_cluster_34138.1	chr1A	368675867	3	3	1	3	1	3	1	1	1	1	2	1	3	3	3	1	1	3	3	1	1	2	3	3	3	3	1	2	1	3	1	3	3	3	3	3	1	1	1	1	3	3	3	3	3	1	1
avgbs_cluster_34168.1	chr1A	369053873	3	3	1	3	1	3	1	1	1	1	2	1	3	3	3	1	1	3	3	1	1	2	3	3	3	3	1	2	1	3	1	3	3	3	3	3	1	1	1	1	3	3	3	3	3	1	1
avgbs_cluster_3884.1	chr1A	369658858	3	3	1	3	1	3	1	1	1	1	2	1	3	3	3	1	1	3	3	1	1	2	3	3	3	3	1	2	1	3	1	3	3	3	3	3	1	1	1	1	3	3	3	3	3	1	1
avgbs_cluster_44879.1	chr1A	369764218	3	3	1	3	1	3	1	1	1	1	2	1	3	3	3	1	1	3	3	1	1	2	3	3	3	3	1	2	1	3	1	3	3	3	3	3	1	1	1	1	3	3	3	3	3	1	1
avgbs_cluster_9027.1	chr1A	370077206	3	3	1	3	1	3	1	1	1	1	2	1	3	3	3	1	1	3	3	1	1	2	3	3	3	3	1	2	1	3	1	3	3	3	3	3	1	1	1	1	3	3	3	3	3	1	1
avgbs_13795.1	chr1A	370274508	3	3	1	3	1	3	1	1	1	1	2	1	3	3	3	1	1	3	3	1	1	2	3	3	3	3	1	2	1	3	1	3	3	3	3	3	1	1	1	1	3	3	3	3	3	1	1
avgbs_307845.1	chr1A	370509387	3	3	1	3	1	3	1	1	1	1	2	1	3	3	3	1	1	3	3	1	1	2	3	3	3	3	1	2	1	3	1	3	3	3	3	3	1	1	1	1	3	3	3	3	3	1	1
avgbs_5598.1	chr1A	371802916	3	3	1	3	1	3	1	1	1	1	2	1	3	3	3	1	1	3	3	1	1	2	3	3	3	3	1	2	1	3	1	3	3	3	3	3	1	1	1	1	3	3	3	3	3	1	1
avgbs_36228.1	chr1A	372135675	3	3	1	3	1	3	1	1	1	1	2	1	3	3	3	1	1	3	3	1	1	2	3	3	3	3	1	2	1	3	1	3	3	3	3	3	1	1	1	1	3	3	3	3	3	1	1
avgbs_245602.1	chr1A	372475586	3	3	1	3	1	3	1	1	1	1	2	1	3	3	3	1	1	3	3	1	1	2	3	3	3	3	1	2	1	3	1	3	3	3	3	3	1	1	1	1	3	3	3	3	3	1	1
avgbs_102520.1	chr1A	372973505	3	3	1	3	1	3	1	1	1	1	2	1	3	3	3	1	1	3	3	1	1	2	3	3	3	3	1	2	1	3	1	3	3	3	3	3	1	1	1	1	3	3	3	3	3	1	1
avgbs_424019.1	chr1A	373621324	3	3	1	3	1	3	1	1	1	1	2	1	3	3	3	1	1	3	3	1	1	2	3	3	3	3	1	2	1	3	1	3	3	3	3	3	1	1	1	1	3	3	3	3	3	1	1
avgbs_119247.1	chr1A	374905754	3	3	1	3	1	3	1	1	1	1	2	1	3	3	3	1	1	3	3	1	1	2	3	3	3	3	1	2	1	3	1	3	3	3	3	3	1	1	1	1	3	3	3	3	3	1	1
avgbs_cluster_44610.1	chr1A	375456040	3	3	1	3	1	3	1	1	1	1	2	1	3	3	3	1	1	3	3	1	1	2	3	3	3	3	1	2	1	3	1	3	3	3	3	3	1	1	1	1	3	3	3	3	3	1	1
avgbs2_41287.1	chr1A	375676464	3	3	1	3	1	3	1	1	1	1	2	1	3	3	3	1	1	3	3	1	1	2	3	3	3	3	1	2	1	3	1	3	3	3	3	3	1	1	1	1	3	3	3	3	3	1	1
avgbs_75157.1	chr1A	376039864	3	3	1	3	1	3	1	1	1	1	2	1	3	3	3	1	1	3	3	1	1	2	3	3	3	3	1	2	1	3	1	3	3	3	3	3	1	1	1	1	3	3	3	3	3	1	1
avgbs2_90643.2	chr1A	376278004	3	3	1	3	1	3	1	1	1	1	2	1	3	3	3	1	1	3	3	1	1	2	3	3	3	3	1	2	1	3	1	3	3	3	3	3	1	1	1	1	3	3	3	3	3	1	1
avgbs_cluster_2345.1	chr1A	376371654	3	3	1	3	1	3	1	1	1	1	2	1	3	3	3	1	1	3	3	1	1	2	3	3	3	3	1	2	1	3	1	3	3	3	3	3	1	1	1	1	3	3	3	3	3	1	1
avgbs_cluster_44723.1	chr1A	376424878	3	3	1	3	1	3	1	1	1	1	2	1	3	3	3	1	1	3	3	1	1	2	3	3	3	3	1	2	1	3	1	3	3	3	3	3	1	1	1	1	3	3	3	3	3	1	1
avgbs2_125897.1	chr1A	376432208	3	3	1	3	1	3	1	1	1	1	2	1	3	3	3	1	1	3	3	1	1	2	3	3	3	3	1	2	1	3	1	3	3	3	3	3	1	1	1	1	3	3	3	3	3	1	1
avgbs_cluster_32784.1	chr1A	376507824	3	3	1	3	1	3	1	1	1	1	2	1	3	3	3	1	1	3	3	1	1	2	3	3	3	3	1	2	1	3	1	3	3	3	3	3	1	1	1	1	3	3	3	3	3	1	1
avgbs_cluster_30756.1	chr1A	376819386	3	3	1	3	1	3	1	1	1	1	2	1	3	3	3	1	1	3	3	1	1	2	3	3	3	3	1	2	1	3	1	3	3	3	3	3	1	1	1	1	3	3	3	3	3	1	1
avgbs_cluster_11210.1	chr1A	377300257	3	3	1	3	1	3	1	1	1	1	2	1	3	3	3	1	1	3	3	1	1	2	3	3	3	3	1	2	1	3	1	3	3	3	3	3	1	1	1	1	3	3	3	3	3	1	1
avgbs_41128.1	chr1A	377551287	3	3	1	3	1	3	1	1	1	1	2	1	3	3	3	1	1	3	3	1	1	2	3	3	3	3	1	2	1	3	1	3	3	3	3	3	1	1	1	1	3	3	3	3	3	1	1
avgbs_19836.1	chr1A	377552857	3	3	1	3	1	3	1	1	1	1	2	1	3	3	3	1	1	3	3	1	1	2	3	3	3	3	1	2	1	3	1	3	3	3	3	3	1	1	1	1	3	3	3	3	3	1	1
avgbs_cluster_4216.1	chr1A	377783818	3	3	1	3	1	3	1	1	1	1	2	1	3	3	3	1	1	3	3	1	1	2	3	3	3	3	1	2	1	3	1	3	3	3	3	3	1	1	1	1	3	3	3	3	3	1	1
avgbs_cluster_36724.1	chr1A	377832992	3	3	1	3	1	3	1	1	1	1	2	1	3	3	3	1	1	3	3	1	1	2	3	3	3	3	1	2	1	3	1	3	3	3	3	3	1	1	1	1	3	3	3	3	3	1	1
avgbs_cluster_24626.1	chr1A	378313575	3	3	1	3	1	3	1	1	1	1	2	1	3	3	3	1	1	3	3	1	1	2	3	3	3	3	1	2	1	3	1	3	3	3	3	3	1	1	1	1	3	3	3	3	3	1	1
avgbs2_97218.2	chr1A	378778001	3	3	1	3	1	3	1	1	1	1	2	1	3	3	3	1	1	3	3	1	1	2	3	3	3	3	1	2	1	3	1	3	3	3	3	3	1	1	1	1	3	3	3	3	3	1	1
avgbs_97875.1	chr1A	378929456	3	3	1	3	1	3	1	1	1	1	2	1	3	3	3	1	1	3	3	1	1	2	3	3	3	3	1	2	1	3	1	3	3	3	3	3	1	1	1	1	3	3	3	3	3	1	1
avgbs2_20316.1	chr1A	379247425	3	3	1	3	1	3	1	1	1	1	2	1	3	3	3	1	1	3	3	1	1	2	3	3	3	3	1	2	1	3	1	3	3	3	3	3	1	1	1	1	3	3	3	3	3	1	1
avgbs2_10640.2	chr1A	379247485	3	3	1	3	1	3	1	1	1	1	2	1	3	3	3	1	1	3	3	1	1	2	3	3	3	3	1	2	1	3	1	3	3	3	3	3	1	1	1	1	3	3	3	3	3	1	1
avgbs_51697.1	chr1A	379787918	3	3	1	3	1	3	1	1	1	1	2	1	3	3	3	1	1	3	3	1	1	2	3	3	3	3	1	2	1	3	1	3	3	3	3	3	1	1	1	1	3	3	3	3	3	1	1
avgbs2_45058.1	chr1A	379955344	3	3	1	3	1	3	1	1	1	1	2	1	3	3	3	1	1	3	3	1	1	2	3	3	3	3	1	2	1	3	1	3	3	3	3	3	1	1	1	1	3	3	3	3	3	1	1
avgbs2_112489.1	chr1A	380950742	3	3	1	3	1	3	1	1	1	1	2	1	3	3	3	1	1	3	3	1	1	2	3	3	3	3	1	2	1	3	1	3	3	3	3	3	1	1	1	1	3	3	3	3	3	1	1
avgbs_cluster_33727.1	chr1A	381531480	3	3	1	3	1	3	1	1	1	1	2	1	3	3	3	1	1	3	3	1	1	2	3	3	3	3	1	2	1	3	1	3	3	3	3	3	1	1	1	1	3	3	3	3	3	1	1
avgbs_76085.1	chr1A	381682796	3	3	1	3	1	3	1	1	1	1	2	1	3	3	3	1	1	3	3	1	1	2	3	3	3	3	1	2	1	3	1	3	3	3	3	3	1	1	1	1	3	3	3	3	3	1	1
avgbs_cluster_40795.1	chr1A	381701564	3	3	1	3	1	3	1	1	1	1	2	1	3	3	3	1	1	3	3	1	1	2	3	3	3	3	1	2	1	3	1	3	3	3	3	3	1	1	1	1	3	3	3	3	3	1	1
avgbs_cluster_26394.1	chr1A	381713703	3	3	1	3	1	3	1	1	1	1	2	1	3	3	3	1	1	3	3	1	1	2	3	3	3	3	1	2	1	3	1	3	3	3	3	3	1	1	1	1	3	3	3	3	3	1	1
avgbs_245387.1	chr1A	382632165	3	3	1	3	1	3	1	1	1	1	2	1	3	3	3	1	1	3	3	1	1	2	3	3	3	3	1	2	1	3	1	3	3	3	3	3	1	1	1	1	3	3	3	3	3	1	1
avgbs_225097.1	chr1A	382681336	3	3	1	3	1	3	1	1	1	1	2	1	3	3	3	1	1	3	3	1	1	2	3	3	3	3	1	2	1	3	1	3	3	3	3	3	1	1	1	1	3	3	3	3	3	1	1
avgbs2_30459.1	chr1A	385237112	3	3	1	3	1	3	1	1	1	1	2	1	3	3	3	1	1	3	3	1	1	2	3	3	3	3	1	2	1	3	1	3	3	3	3	3	1	1	1	1	3	3	3	3	3	1	1
avgbs_4742.1	chr1A	385252157	3	3	1	3	1	3	1	1	1	1	2	1	3	3	3	1	1	3	3	1	1	2	3	3	3	3	1	2	1	3	1	3	3	3	3	3	1	1	1	1	3	3	3	3	3	1	1
avgbs_77327.1	chr1A	385757898	3	3	1	3	1	3	1	1	1	1	2	1	3	3	3	1	1	3	3	1	1	2	3	3	3	3	1	2	1	3	1	3	3	3	3	3	1	1	1	1	3	3	3	3	3	1	1
avgbs_cluster_27476.1	chr1A	386846902	3	3	1	3	1	3	1	1	1	1	2	1	3	3	3	1	1	3	3	1	1	2	3	3	3	3	1	2	1	3	1	3	3	3	3	3	1	1	1	1	3	3	3	3	3	1	1
avgbs_cluster_32147.1	chr1A	386972464	3	3	1	3	1	3	1	1	1	1	2	1	3	3	3	1	1	3	3	1	1	2	3	3	3	3	1	2	1	3	1	3	3	3	3	3	1	1	1	1	3	3	3	3	3	1	1
avgbs_cluster_29707.2	chr1A	387100076	3	3	1	3	1	3	1	1	1	1	2	1	3	3	3	1	1	3	3	1	1	2	3	3	3	3	1	2	1	3	1	3	3	3	3	3	1	1	1	1	3	3	3	3	3	1	1
avgbs2_71424.1	chr1A	388531784	3	3	1	3	1	3	1	1	1	1	2	1	3	3	3	1	1	3	3	1	1	2	3	3	3	3	1	2	1	3	1	3	3	3	3	3	1	1	1	1	3	3	3	3	3	1	1
avgbs_cluster_43301.1	chr1A	389245602	3	3	1	3	1	3	1	1	1	1	2	1	3	3	3	1	1	3	3	1	1	2	3	3	3	3	1	2	1	3	1	3	3	3	3	3	1	1	1	1	3	3	3	3	3	1	1
avgbs_cluster_9994.1	chr1A	389507762	3	3	1	3	1	3	1	1	1	1	2	1	3	3	3	1	1	3	3	1	1	2	3	3	3	3	1	2	1	3	1	3	3	3	3	3	1	1	1	1	3	3	3	3	3	1	1
avgbs2_149364.1	chr1A	389510201	3	3	1	3	1	3	1	1	1	1	2	1	3	3	3	1	1	3	3	1	1	2	3	3	3	3	1	2	1	3	1	3	3	3	3	3	1	1	1	1	3	3	3	3	3	1	1
avgbs2_14025.1	chr1A	389691291	3	3	1	3	1	3	1	1	1	1	2	1	3	3	3	1	1	3	3	1	1	2	3	3	3	3	1	2	1	3	1	3	3	3	3	3	1	1	1	1	3	3	3	3	3	1	1
avgbs_224510.1	chr1A	389812780	3	3	1	3	1	3	1	1	1	1	2	1	3	3	3	1	1	3	3	1	1	2	3	3	3	3	1	2	1	3	1	3	3	3	3	3	1	1	1	1	3	3	3	3	3	1	1
avgbs_223315.1	chr1A	389994925	3	3	1	3	1	3	1	1	1	1	2	1	3	3	3	1	1	3	3	1	1	2	3	3	3	3	1	2	1	3	1	3	3	3	3	3	1	1	1	1	3	3	3	3	3	1	1
avgbs_cluster_27777.1	chr1A	390290802	3	3	1	3	1	3	1	1	1	1	2	1	3	3	3	1	1	3	3	1	1	2	3	3	3	3	1	2	1	3	1	3	3	3	3	3	1	1	1	1	3	3	3	3	3	1	1
avgbs2_197273.1	chr1A	392000873	3	3	1	3	1	3	1	1	1	1	2	1	3	3	3	1	1	3	3	1	1	2	3	3	3	3	1	2	1	3	1	3	3	3	3	3	1	1	1	1	3	3	3	3	3	1	1
avgbs_cluster_7643.1	chr1A	392200700	3	3	1	3	1	3	1	1	1	1	2	1	3	3	3	1	1	3	3	1	1	2	3	3	3	3	1	2	1	3	1	3	3	3	3	3	1	1	1	1	3	3	3	3	3	1	1
avgbs_cluster_23712.1	chr1A	392270598	3	3	1	3	1	3	1	1	1	1	2	1	3	3	3	1	1	3	3	1	1	2	3	3	3	3	1	2	1	3	1	3	3	3	3	3	1	1	1	1	3	3	3	3	3	1	1
avgbs2_89075.1	chr1A	392295735	3	3	1	3	1	3	1	1	1	1	2	1	3	3	3	1	1	3	3	1	1	2	3	3	3	3	1	2	1	3	1	3	3	3	3	3	1	1	1	1	3	3	3	3	3	1	1
avgbs_cluster_35417.1	chr1A	393064032	3	3	1	3	1	3	1	1	1	1	2	1	3	3	3	1	1	3	3	1	1	2	3	3	3	3	1	2	1	3	1	3	3	3	3	3	1	1	1	1	3	3	3	3	3	1	1
avgbs_cluster_4864.1	chr1A	393090779	3	3	1	3	1	3	1	1	1	1	2	1	3	3	3	1	1	3	3	1	1	2	3	3	3	3	1	2	1	3	1	3	3	3	3	3	1	1	1	1	3	3	3	3	3	1	1
avgbs2_154730.1	chr1A	394297115	3	3	1	3	1	3	1	1	1	1	2	1	3	3	3	1	1	3	3	1	1	2	3	3	3	3	1	2	1	3	1	3	3	3	3	3	1	1	1	1	3	3	3	3	3	1	1
avgbs2_180754.1	chr1A	395030165	3	3	1	3	1	3	1	1	1	1	2	1	3	3	3	1	1	3	3	1	1	2	3	3	3	3	1	2	1	3	1	3	3	3	3	3	1	1	1	1	3	3	3	3	3	1	1
avgbs2_119165.1	chr1A	395235026	3	3	1	3	1	3	1	1	1	1	2	1	3	3	3	1	1	3	3	1	1	2	3	3	3	3	1	2	1	3	1	3	3	3	3	3	1	1	1	1	3	3	3	3	3	1	1
avgbs_cluster_31897.1	chr1A	395405556	3	3	1	3	1	3	1	1	1	1	2	1	3	3	3	1	1	3	3	1	1	2	3	3	3	3	1	2	1	3	1	3	3	3	3	3	1	1	1	1	3	3	3	3	3	1	1
avgbs2_130708.1	chr1A	396244326	3	3	1	3	1	3	1	1	1	1	2	1	3	3	3	1	1	3	3	1	1	2	3	3	3	3	1	2	1	3	1	3	3	3	3	3	1	1	1	1	3	3	3	3	3	1	1
avgbs2_18198.1	chr1A	396906492	3	3	1	3	1	3	1	1	1	1	2	1	3	3	3	1	1	3	3	1	1	2	3	3	3	3	1	2	1	3	1	3	3	3	3	3	1	1	1	1	3	3	3	3	3	1	1
avgbs_37308.1	chr1A	397424503	3	3	1	3	1	3	1	1	1	1	2	1	3	3	3	1	1	3	3	1	1	2	3	3	3	3	1	2	1	3	1	3	3	3	3	3	1	1	1	1	3	3	3	3	3	1	1
avgbs_cluster_211.1	chr1A	397503284	3	3	1	3	1	3	1	1	1	1	2	1	3	3	3	1	1	3	3	1	1	2	3	3	3	3	1	2	1	3	1	3	3	3	3	3	1	1	1	1	3	3	3	3	3	1	1
avgbs_111777.1	chr1A	397975926	3	3	1	3	1	3	1	1	1	1	2	1	3	3	3	1	1	3	3	1	1	2	3	3	3	3	1	2	1	3	1	3	3	3	3	3	1	1	1	1	3	3	3	3	3	1	1
avgbs_87124.1	chr1A	397997856	3	3	1	3	1	3	1	1	1	1	2	1	3	3	3	1	1	3	3	1	1	2	3	3	3	3	1	2	1	3	1	3	3	3	3	3	1	1	1	1	3	3	3	3	3	1	1
avgbs_98917.1	chr1A	398513109	3	3	1	3	1	3	1	1	1	1	2	1	3	3	3	1	1	3	3	1	1	2	3	3	3	3	1	2	1	3	1	3	3	3	3	3	1	1	1	1	3	3	3	3	3	1	1
avgbs_118819.1	chr1A	398702584	3	3	1	3	1	3	1	1	1	1	2	1	3	3	3	1	1	3	3	1	1	2	3	3	3	3	1	2	1	3	1	3	3	3	3	3	1	1	1	1	3	3	3	3	3	1	1
avgbs2_138778.1	chr1A	399869655	3	3	1	3	1	3	1	1	1	1	2	1	3	3	3	1	1	3	3	1	1	2	3	3	3	3	1	2	1	3	1	3	3	3	3	3	1	1	1	1	3	3	3	3	3	1	1
avgbs_13252.1	chr1A	400346847	3	3	1	3	1	3	1	1	1	1	2	1	3	3	3	1	1	3	3	1	1	2	3	3	3	3	1	2	1	3	1	3	3	3	3	3	1	1	1	1	3	3	3	3	3	1	1
avgbs_111873.1	chr1A	400856302	3	3	1	3	1	3	1	1	1	1	2	1	3	3	3	1	1	3	3	1	1	2	3	3	3	3	1	2	1	3	1	3	3	3	3	3	1	1	1	1	3	3	3	3	3	1	1
avgbs_cluster_23677.1	chr1A	401261562	3	3	1	3	1	3	1	1	1	1	2	1	3	3	3	1	1	3	3	1	1	2	3	3	3	3	1	2	1	3	1	3	3	3	3	3	1	1	1	1	3	3	3	3	3	1	1
avgbs_45170.1	chr1A	401515269	3	3	1	3	1	3	1	1	1	1	2	1	3	3	3	1	1	3	3	1	1	2	3	3	3	3	1	2	1	3	1	3	3	3	3	3	1	1	1	1	3	3	3	3	3	1	1
avgbs_cluster_37708.1	chr1A	401567127	3	3	1	3	1	3	1	1	1	1	2	1	3	3	3	1	1	3	3	1	1	2	3	3	3	3	1	2	1	3	1	3	3	3	3	3	1	1	1	1	3	3	3	3	3	1	1
avgbs_cluster_24644.1	chr1A	401567578	3	3	1	3	1	3	1	1	1	1	2	1	3	3	3	1	1	3	3	1	1	2	3	3	3	3	1	2	1	3	1	3	3	3	3	3	1	1	1	1	3	3	3	3	3	1	1
avgbs_cluster_7276.1	chr1A	402139974	3	3	1	3	1	3	1	1	1	1	2	1	3	3	3	1	1	3	3	1	1	2	3	3	3	3	1	2	1	3	1	3	3	3	3	3	1	1	1	1	3	3	3	3	3	1	1
avgbs2_36592.1	chr1A	402152018	3	3	1	3	1	3	1	1	1	1	2	1	3	3	3	1	1	3	3	1	1	2	3	3	3	3	1	2	1	3	1	3	3	3	3	3	1	1	1	1	3	3	3	3	3	1	1
avgbs2_34871.1	chr1A	402881260	3	3	1	3	1	3	1	1	1	1	2	1	3	3	3	1	1	3	3	1	1	2	3	3	3	3	1	2	1	3	1	3	3	3	3	3	1	1	1	1	3	3	3	3	3	1	1
avgbs_cluster_28360.1	chr1A	404094279	3	3	1	3	1	3	1	1	1	1	2	1	3	3	3	1	1	3	3	1	1	2	3	3	3	3	1	2	1	3	1	3	3	3	3	3	1	1	1	1	3	3	3	3	3	1	1
avgbs_cluster_16087.1	chr1A	404213898	3	3	1	3	1	3	1	1	1	1	2	1	3	3	3	1	1	3	3	1	1	2	3	3	3	3	1	2	1	3	1	3	3	3	3	3	1	1	1	1	3	3	3	3	3	1	1
avgbs_cluster_24339.1	chr1A	404812531	3	3	1	3	1	3	1	1	1	1	2	1	3	3	3	1	1	3	3	1	1	2	3	3	3	3	1	2	1	3	1	3	3	3	3	3	1	1	1	1	3	3	3	3	3	1	1
avgbs_cluster_29916.1	chr1A	405450426	3	3	1	3	1	3	1	1	1	1	2	1	3	3	3	1	1	3	3	1	1	2	3	3	3	3	1	2	1	3	1	3	3	3	3	3	1	1	1	1	3	3	3	3	3	1	1
avgbs_cluster_30714.1	chr1A	405785913	3	3	1	3	1	3	1	1	1	1	2	1	3	3	3	1	1	3	3	1	1	2	3	3	3	3	1	2	1	3	1	3	3	3	3	3	1	1	1	1	3	3	3	3	3	1	1
avgbs_117177.1	chr1A	405832298	3	3	1	3	1	3	1	1	1	1	2	1	3	3	3	1	1	3	3	1	1	2	3	3	3	3	1	2	1	3	1	3	3	3	3	3	1	1	1	1	3	3	3	3	3	1	1
avgbs_cluster_14555.1	chr1A	406139148	3	3	1	3	1	3	1	1	1	1	2	1	3	3	3	1	1	3	3	1	1	2	3	3	3	3	1	2	1	3	1	3	3	3	3	3	1	1	1	1	3	3	3	3	3	1	1
avgbs_119036.1	chr1A	406176830	3	3	1	3	1	3	1	1	1	1	2	1	3	3	3	1	1	3	3	1	1	2	3	3	3	3	1	2	1	3	1	3	3	3	3	3	1	1	1	1	3	3	3	3	3	1	1
avgbs2_176313.1	chr1A	406430147	3	3	1	3	1	3	1	1	1	1	2	1	3	3	3	1	1	3	3	1	1	2	3	3	3	3	1	2	1	3	1	3	3	3	3	3	1	1	1	1	3	3	3	3	3	1	1
avgbs_cluster_31468.1	chr1A	406572587	3	3	1	3	1	3	1	1	1	1	2	1	3	3	3	1	1	3	3	1	1	2	3	3	3	3	1	2	1	3	1	3	3	3	3	3	1	1	1	1	3	3	3	3	3	1	1
avgbs_cluster_17183.1	chr1A	406733956	3	3	1	3	1	3	1	1	1	1	2	1	3	3	3	1	1	3	3	1	1	2	3	3	3	3	1	2	1	3	1	3	3	3	3	3	1	1	1	1	3	3	3	3	3	1	1
avgbs_cluster_11313.1	chr1A	406849554	3	3	1	3	1	3	1	1	1	1	2	1	3	3	3	1	1	3	3	1	1	2	3	3	3	3	1	2	1	3	1	3	3	3	3	3	1	1	1	1	3	3	3	3	3	1	1
avgbs2_67304.1	chr1A	407070347	3	3	1	3	1	3	1	1	1	1	2	1	3	3	3	1	1	3	3	1	1	2	3	3	3	3	1	2	1	3	1	3	3	3	3	3	1	1	1	1	3	3	3	3	3	1	1
avgbs_224970.1	chr1A	407843729	3	3	1	3	1	3	1	1	1	1	2	1	3	3	3	1	1	3	3	1	1	2	3	3	3	3	1	2	1	3	1	3	3	3	3	3	1	1	1	1	3	3	3	3	3	1	1
avgbs_cluster_34662.1	chr1A	408290525	3	3	1	3	1	3	1	1	1	1	2	1	3	3	3	1	1	3	3	1	1	2	3	3	3	3	1	2	1	3	1	3	3	3	3	3	1	1	1	1	3	3	3	3	3	1	1
avgbs_cluster_50773.1	chr1A	408813915	3	3	1	3	1	3	1	1	1	1	2	1	3	3	3	1	1	3	3	1	1	2	3	3	3	3	1	2	1	3	1	3	3	3	3	3	1	1	1	1	3	3	3	3	3	1	1
avgbs_61264.1	chr1A	408814125	3	3	1	3	1	3	1	1	1	1	2	1	3	3	3	1	1	3	3	1	1	2	3	3	3	3	1	2	1	3	1	3	3	3	3	3	1	1	1	1	3	3	3	3	3	1	1
avgbs_cluster_36036.1	chr1A	408814185	3	3	1	3	1	3	1	1	1	1	2	1	3	3	3	1	1	3	3	1	1	2	3	3	3	3	1	2	1	3	1	3	3	3	3	3	1	1	1	1	3	3	3	3	3	1	1
avgbs2_74479.1	chr1A	410226245	3	3	1	3	1	3	1	1	1	1	2	1	3	3	3	1	1	3	3	1	1	2	3	3	3	3	1	2	1	3	1	3	3	3	3	3	1	1	1	1	3	3	3	3	3	1	1
avgbs_cluster_20.1	chr1A	410234583	3	3	1	3	1	3	1	1	1	1	2	1	3	3	3	1	1	3	3	1	1	2	3	3	3	3	1	2	1	3	1	3	3	3	3	3	1	1	1	1	3	3	3	3	3	1	1
avgbs2_53658.1	chr1A	410360876	3	3	1	3	1	3	1	1	1	1	2	1	3	3	3	1	1	3	3	1	1	2	3	3	3	3	1	2	1	3	1	3	3	3	3	3	1	1	1	1	3	3	3	3	3	1	1
avgbs2_22121.1	chr1A	410423451	3	3	1	3	1	3	1	1	1	1	2	1	3	3	3	1	1	3	3	1	1	2	3	3	3	3	1	2	1	3	1	3	3	3	3	3	1	1	1	1	3	3	3	3	3	1	1
avgbs_cluster_18144.1	chr1A	411968981	3	3	1	3	1	3	1	1	1	1	2	1	3	3	3	1	1	3	3	1	1	2	3	3	3	3	1	2	1	3	1	3	3	3	3	3	1	1	1	1	3	3	3	3	3	1	1
avgbs2_73708.1	chr1A	412023118	3	3	1	3	1	3	1	1	1	1	2	1	3	3	3	1	1	3	3	1	1	2	3	3	3	3	1	2	1	3	1	3	3	3	3	3	1	1	1	1	3	3	3	3	3	1	1
avgbs_cluster_20966.1	chr1A	412092737	3	3	1	3	1	3	1	1	1	1	2	1	3	3	3	1	1	3	3	1	1	2	3	3	3	3	1	2	1	3	1	3	3	3	3	3	1	1	1	1	3	3	3	3	3	1	1
avgbs_cluster_26147.1	chr1A	412106243	3	3	1	3	1	3	1	1	1	1	2	1	3	3	3	1	1	3	3	1	1	2	3	3	3	3	1	2	1	3	1	3	3	3	3	3	1	1	1	1	3	3	3	3	3	1	1
avgbs_49929.1	chr1A	412211437	3	3	1	3	1	3	1	1	1	1	2	1	3	3	3	1	1	3	3	1	1	2	3	3	3	3	1	2	1	3	1	3	3	3	3	3	1	1	1	1	3	3	3	3	3	1	1
avgbs_37607.1	chr1A	412385245	3	3	1	3	1	3	1	1	1	1	2	1	3	3	3	1	1	3	3	1	1	2	3	3	3	3	1	2	1	3	1	3	3	3	3	3	1	1	1	1	3	3	3	3	3	1	1
avgbs2_91402.2	chr1A	412491008	3	3	1	3	1	3	1	1	1	1	2	1	3	3	3	1	1	3	3	1	1	2	3	3	3	3	1	2	1	3	1	3	3	3	3	3	1	1	1	1	3	3	3	3	3	1	1
avgbs_cluster_33074.1	chr1A	413149721	3	3	1	3	1	3	1	1	1	1	2	1	3	3	3	1	1	3	3	1	1	2	3	3	3	3	1	2	1	3	1	3	3	3	3	3	1	1	1	1	3	3	3	3	3	1	1
avgbs_cluster_43295.1	chr1A	413685099	3	3	1	3	1	3	1	1	1	1	2	1	3	3	3	1	1	3	3	1	1	2	3	3	3	3	1	2	1	3	1	3	3	3	3	3	1	1	1	1	3	3	3	3	3	1	1
avgbs_cluster_53584.1	chr1A	413796952	3	3	1	3	1	3	1	1	1	1	2	1	3	3	3	1	1	3	3	1	1	2	3	3	3	3	1	2	1	3	1	3	3	3	3	3	1	1	1	1	3	3	3	3	3	1	1
avgbs_cluster_34954.1	chr1A	414400881	3	3	1	3	1	3	1	1	1	1	2	1	3	3	3	1	1	3	3	1	1	2	3	3	3	3	1	2	1	3	1	3	3	3	3	3	1	1	1	1	3	3	3	3	3	1	1
avgbs_224595.1	chr1A	414783569	3	3	1	3	1	3	1	1	1	1	2	1	3	3	3	1	1	3	3	1	1	2	3	3	3	3	1	2	1	3	1	3	3	3	3	3	1	1	1	1	3	3	3	3	3	1	1
avgbs_cluster_5427.1	chr1A	415598778	3	3	1	3	1	3	1	1	1	1	2	1	3	3	3	1	1	3	3	1	1	2	3	3	3	3	1	2	1	3	1	3	3	3	3	3	1	1	1	1	3	3	3	3	3	1	1
avgbs_3069.1	chr1A	415898861	3	3	1	3	1	3	1	1	1	1	2	1	3	3	3	1	1	3	3	1	1	2	3	3	3	3	1	2	1	3	1	3	3	3	3	3	1	1	1	1	3	3	3	3	3	1	1
avgbs_cluster_14178.1	chr1A	415974024	3	3	1	3	1	3	1	1	1	1	2	1	3	3	3	1	1	3	3	1	1	2	3	3	3	3	1	2	1	3	1	3	3	3	3	3	1	1	1	1	3	3	3	3	3	1	1
avgbs2_177104.1	chr1A	416247851	3	3	1	3	1	3	1	1	1	1	2	1	3	3	3	1	1	3	3	1	1	2	3	3	3	3	1	2	1	3	1	3	3	3	3	3	1	1	1	1	3	3	3	3	3	1	1
avgbs_cluster_33194.1	chr1A	416637895	3	3	1	3	1	3	1	1	1	1	2	1	3	3	3	1	1	3	3	1	1	2	3	3	3	3	1	2	1	3	1	3	3	3	3	3	1	1	1	1	3	3	3	3	3	1	1
avgbs_cluster_6360.1	chr1A	416774350	3	3	1	3	1	3	1	1	1	1	2	1	3	3	3	1	1	3	3	1	1	2	3	3	3	3	1	2	1	3	1	3	3	3	3	3	1	1	1	1	3	3	3	3	3	1	1
avgbs_cluster_5352.2	chr1A	417892312	3	3	1	3	1	3	1	1	1	1	2	1	3	3	3	1	1	3	3	1	1	2	3	3	3	3	1	2	1	3	1	3	3	3	3	3	1	1	1	1	3	3	3	3	3	1	1
avgbs_cluster_5353.1	chr1A	418352696	3	3	1	3	1	3	1	1	1	1	2	1	3	3	3	1	1	3	3	1	1	2	3	3	3	3	1	2	1	3	1	3	3	3	3	3	1	1	1	1	3	3	3	3	3	1	1
avgbs_cluster_23508.1	chr1A	419320353	3	3	1	3	1	3	1	1	1	1	2	1	3	3	3	1	1	3	3	1	1	2	3	3	3	3	1	2	1	3	1	3	3	3	3	3	1	1	1	1	3	3	3	3	3	1	1
#
#chr1AC
#
avgbs_3091.1	chr1AC	420223778	3	3	1	3	1	3	1	1	1	1	2	1	3	3	3	1	1	3	3	1	1	2	3	3	3	3	1	1	1	3	1	3	3	3	3	3	1	1	1	2	3	3	3	3	3	1	1
avgbs_cluster_34612.1	chr1AC	420599987	3	3	1	3	1	3	1	1	1	1	2	1	3	3	3	1	1	3	3	1	1	2	3	3	3	3	1	1	1	3	1	3	3	3	3	3	1	1	1	2	3	3	3	3	3	1	1
avgbs_46563.1	chr1AC	420905862	3	3	1	3	1	3	1	1	1	1	2	1	3	3	3	1	1	3	3	1	1	2	3	3	3	3	1	1	1	3	1	3	3	3	3	3	1	1	1	2	3	3	3	3	3	1	1
avgbs_32993.1	chr1AC	421715869	3	3	1	3	1	3	1	1	1	1	2	1	3	3	3	1	1	3	3	1	1	2	3	3	3	3	1	1	1	3	1	3	3	3	3	3	1	1	1	2	3	3	3	3	3	1	1
avgbs_223661.1	chr1AC	422161743	3	3	1	3	1	3	1	1	1	1	2	1	3	3	3	1	1	3	3	1	1	2	3	3	3	3	1	1	1	3	1	3	3	3	3	3	1	1	1	2	3	3	3	3	3	1	1
avgbs_cluster_26454.1	chr1AC	422322791	3	3	1	3	1	3	1	1	1	1	2	1	3	3	3	1	1	3	3	1	1	2	3	3	3	3	1	1	1	3	1	3	3	3	3	3	1	1	1	2	3	3	3	3	3	1	1
avgbs_6434.1	chr1AC	422327215	3	3	1	3	1	3	1	1	1	1	2	1	3	3	3	1	1	3	3	1	1	2	3	3	3	3	1	1	1	3	1	3	3	3	3	3	1	1	1	2	3	3	3	3	3	1	1
avgbs_77401.1	chr1AC	422338388	3	3	1	3	1	3	1	1	1	1	2	1	3	3	3	1	1	3	3	1	1	2	3	3	3	3	1	1	1	3	1	3	3	3	3	3	1	1	1	2	3	3	3	3	3	1	1
avgbs_cluster_20575.1	chr1AC	424708508	3	3	1	3	1	3	1	1	1	1	2	1	3	3	3	1	1	3	3	1	1	2	3	3	3	3	1	1	1	3	1	3	3	3	3	3	1	1	1	2	3	3	3	3	3	1	1
avgbs_cluster_43135.1	chr1AC	424708568	3	3	1	3	1	3	1	1	1	1	2	1	3	3	3	1	1	3	3	1	1	2	3	3	3	3	1	1	1	3	1	3	3	3	3	3	1	1	1	2	3	3	3	3	3	1	1
avgbs_cluster_28639.1	chr1AC	425186601	3	3	1	3	1	3	1	1	1	1	2	1	3	3	3	1	1	3	3	1	1	2	3	3	3	3	1	1	1	3	1	3	3	3	3	3	1	1	1	2	3	3	3	3	3	1	1
avgbs_108610.1	chr1AC	425294925	3	3	1	3	1	3	1	1	1	1	2	1	3	3	3	1	1	3	3	1	1	2	3	3	3	3	1	1	1	3	1	3	3	3	3	3	1	1	1	2	3	3	3	3	3	1	1
avgbs_cluster_34139.1	chr1AC	425322511	3	3	1	3	1	3	1	1	1	1	2	1	3	3	3	1	1	3	3	1	1	2	3	3	3	3	1	1	1	3	1	3	3	3	3	3	1	1	1	2	3	3	3	3	3	1	1
avgbs_cluster_12638.1	chr1AC	425386800	3	3	1	3	1	3	1	1	1	1	2	1	3	3	3	1	1	3	3	1	1	2	3	3	3	3	1	1	1	3	1	3	3	3	3	3	1	1	1	2	3	3	3	3	3	1	1
avgbs_cluster_17610.1	chr1AC	425840758	3	3	1	3	1	3	1	1	1	1	2	1	3	3	3	1	1	3	3	1	1	2	3	3	3	3	1	1	1	3	1	3	3	3	3	3	1	1	1	2	3	3	3	3	3	1	1
avgbs_223540.1	chr1AC	427450477	3	3	1	3	1	3	1	1	1	1	2	1	3	3	3	1	1	3	3	1	1	2	3	3	3	3	1	1	1	3	1	3	3	3	3	3	1	1	1	2	3	3	3	3	3	1	1
avgbs_cluster_39008.1	chr1AC	427531299	3	3	1	3	1	3	1	1	1	1	2	1	3	3	3	1	1	3	3	1	1	2	3	3	3	3	1	1	1	3	1	3	3	3	3	3	1	1	1	2	3	3	3	3	3	1	1
avgbs_cluster_24226.1	chr1AC	427671263	3	3	1	3	1	3	1	1	1	1	2	1	3	3	3	1	1	3	3	1	1	2	3	3	3	3	1	1	1	3	1	3	3	3	3	3	1	1	1	2	3	3	3	3	3	1	1
avgbs_113325.1	chr1AC	427861543	3	3	1	3	1	3	1	1	1	1	2	1	3	3	3	1	1	3	3	1	1	2	3	3	3	3	1	1	1	3	1	3	3	3	3	3	1	1	1	2	3	3	3	3	3	1	1
avgbs_cluster_11017.1	chr1AC	427902534	3	3	1	3	1	3	1	1	1	1	2	1	3	3	3	1	1	3	3	1	1	2	3	3	3	3	1	1	1	3	1	3	3	3	3	3	1	1	1	2	3	3	3	3	3	1	1
avgbs2_42270.1	chr1AC	427968242	3	3	1	3	1	3	1	1	1	1	2	1	3	3	3	1	1	3	3	1	1	2	3	3	3	3	1	1	1	3	1	3	3	3	3	3	1	1	1	2	3	3	3	3	3	1	1
avgbs_224796.1	chr1AC	428889854	3	3	1	3	1	3	1	1	1	1	2	1	3	3	3	1	1	3	3	1	1	2	3	3	3	3	1	1	1	3	1	3	3	3	3	3	1	1	1	2	3	3	3	3	3	1	1
avgbs_224221.1	chr1AC	428948006	3	3	1	3	1	3	1	1	1	1	2	1	3	3	3	1	1	3	3	1	1	2	3	3	3	3	1	1	1	3	1	3	3	3	3	3	1	1	1	2	3	3	3	3	3	1	1
avgbs2_179035.1	chr1AC	429354379	3	3	1	3	1	3	1	1	1	1	2	1	3	3	3	1	1	3	3	1	1	2	3	3	3	3	1	1	1	3	1	3	3	3	3	3	1	1	1	2	3	3	3	3	3	1	1
avgbs_cluster_14022.1	chr1AC	429354872	3	3	1	3	1	3	1	1	1	1	2	1	3	3	3	1	1	3	3	1	1	2	3	3	3	3	1	1	1	3	1	3	3	3	3	3	1	1	1	2	3	3	3	3	3	1	1
avgbs_54519.1	chr1AC	429745907	3	3	1	3	1	3	1	1	1	1	2	1	3	3	3	1	1	3	3	1	1	2	3	3	3	3	1	1	1	3	1	3	3	3	3	3	1	1	1	2	3	3	3	3	3	1	1
avgbs_83136.1	chr1AC	429985970	3	3	1	3	1	3	1	1	1	1	2	1	3	3	3	1	1	3	3	1	1	2	3	3	3	3	1	1	1	3	1	3	3	3	3	3	1	1	1	2	3	3	3	3	3	1	1
avgbs_cluster_15094.2	chr1AC	430165654	3	3	1	3	1	3	1	1	1	1	2	1	3	3	3	1	1	3	3	1	1	2	3	3	3	3	1	1	1	3	1	3	3	3	3	3	1	1	1	2	3	3	3	3	3	1	1
avgbs_cluster_17321.1	chr1AC	430451041	3	3	1	3	1	3	1	1	1	1	2	1	3	3	3	1	1	3	3	1	1	2	3	3	3	3	1	1	1	3	1	3	3	3	3	3	1	1	1	2	3	3	3	3	3	1	1
avgbs_cluster_37060.1	chr1AC	430451101	3	3	1	3	1	3	1	1	1	1	2	1	3	3	3	1	1	3	3	1	1	2	3	3	3	3	1	1	1	3	1	3	3	3	3	3	1	1	1	2	3	3	3	3	3	1	1
avgbs_cluster_34061.1	chr1AC	430561102	3	3	1	3	1	3	1	1	1	1	2	1	3	3	3	1	1	3	3	1	1	2	3	3	3	3	1	1	1	3	1	3	3	3	3	3	1	1	1	2	3	3	3	3	3	1	1
avgbs_cluster_135.1	chr1AC	430761297	3	3	1	3	1	3	1	1	1	1	2	1	3	3	3	1	1	3	3	1	1	2	3	3	3	3	1	1	1	3	1	3	3	3	3	3	1	1	1	2	3	3	3	3	3	1	1
avgbs_cluster_28923.1	chr1AC	431282892	3	3	1	3	1	3	1	1	1	1	2	1	3	3	3	1	1	3	3	1	1	2	3	3	3	3	1	1	1	3	1	3	3	3	3	3	1	1	1	2	3	3	3	3	3	1	1
avgbs_cluster_32304.1	chr1AC	431723481	3	3	1	3	1	3	1	1	1	1	2	1	3	3	3	1	1	3	3	1	1	2	3	3	3	3	1	1	1	3	1	3	3	3	3	3	1	1	1	2	3	3	3	3	3	1	1
avgbs_cluster_11357.1	chr1AC	432181564	3	3	1	3	1	3	1	1	1	1	2	1	3	3	3	1	1	3	3	1	1	2	3	3	3	3	1	1	1	3	1	3	3	3	3	3	1	1	1	2	3	3	3	3	3	1	1
avgbs_cluster_11817.1	chr1AC	432790632	3	3	1	3	1	3	1	1	1	1	2	1	3	3	3	1	1	3	3	1	1	2	3	3	3	3	1	1	1	3	1	3	3	3	3	3	1	1	1	2	3	3	3	3	3	1	1
avgbs_63552.1	chr1AC	433259168	3	3	1	3	1	3	1	1	1	1	2	1	3	3	3	1	1	3	3	1	1	2	3	3	3	3	1	1	1	3	1	3	3	3	3	3	1	1	1	2	3	3	3	3	3	1	1
avgbs_225151.1	chr1AC	433611022	3	3	1	3	1	3	1	1	1	1	2	1	3	3	3	1	1	3	3	1	1	2	3	3	3	3	1	1	1	3	1	3	3	3	3	3	1	1	1	2	3	3	3	3	3	1	1
avgbs_11168.1	chr1AC	433683938	3	3	1	3	1	3	1	1	1	1	2	1	3	3	3	1	1	3	3	1	1	2	3	3	3	3	1	1	1	3	1	3	3	3	3	3	1	1	1	2	3	3	3	3	3	1	1
avgbs_52809.1	chr1AC	433707934	3	3	1	3	1	3	1	1	1	1	2	1	3	3	3	1	1	3	3	1	1	2	3	3	3	3	1	1	1	3	1	3	3	3	3	3	1	1	1	2	3	3	3	3	3	1	1
avgbs_7843.1	chr1AC	434677290	3	3	1	3	1	3	1	1	1	1	2	1	3	3	3	1	1	3	3	1	1	2	3	3	3	3	1	1	1	3	1	3	3	3	3	3	1	1	1	2	3	3	3	3	3	1	1
avgbs_cluster_39025.1	chr1AC	436280672	3	3	1	3	1	3	1	1	1	1	2	1	3	3	3	1	1	3	3	1	1	2	3	3	3	3	1	1	1	3	1	3	3	3	3	3	1	1	1	2	3	3	3	3	3	1	1
avgbs_16821.1	chr1AC	436285008	3	3	1	3	1	3	1	1	1	1	2	1	3	3	3	1	1	3	3	1	1	2	3	3	3	3	1	1	1	3	1	3	3	3	3	3	1	1	1	2	3	3	3	3	3	1	1
avgbs_cluster_8880.1	chr1AC	436373543	3	3	1	3	1	3	1	1	1	1	2	1	3	3	3	1	1	3	3	1	1	2	3	3	3	3	1	1	1	3	1	3	3	3	3	3	1	1	1	2	3	3	3	3	3	1	1
avgbs_cluster_26602.1	chr1AC	436542960	3	3	1	3	1	3	1	1	1	1	2	1	3	3	3	1	1	3	3	1	1	2	3	3	3	3	1	1	1	3	1	3	3	3	3	3	1	1	1	2	3	3	3	3	3	1	1
avgbs_cluster_2041.1	chr1AC	436544647	3	3	1	3	1	3	1	1	1	1	2	1	3	3	3	1	1	3	3	1	1	2	3	3	3	3	1	1	1	3	1	3	3	3	3	3	1	1	1	2	3	3	3	3	3	1	1
avgbs_63865.1	chr1AC	436941517	3	3	1	3	1	3	1	1	1	1	2	1	3	3	3	1	1	3	3	1	1	2	3	3	3	3	1	1	1	3	1	3	3	3	3	3	1	1	1	2	3	3	3	3	3	1	1
avgbs_23338.1	chr1AC	437557431	3	3	1	3	1	3	1	1	1	1	2	1	3	3	3	1	1	3	3	1	1	2	3	3	3	3	1	1	1	3	1	3	3	3	3	3	1	1	1	2	3	3	3	3	3	1	1
avgbs_cluster_29381.1	chr1AC	437718448	3	3	1	3	1	3	1	1	1	1	2	1	3	3	3	1	1	3	3	1	1	2	3	3	3	3	1	1	1	3	1	3	3	3	3	3	1	1	1	2	3	3	3	3	3	1	1
avgbs_124292.1	chr1AC	439040483	3	3	1	3	1	3	1	1	1	1	2	1	3	3	3	1	1	3	3	1	1	2	3	3	3	3	1	1	1	3	1	3	3	3	3	3	1	1	1	2	3	3	3	3	3	1	1
avgbs2_155242.1	chr1AC	439547597	3	3	1	3	1	3	1	1	1	1	2	1	3	3	3	1	1	3	3	1	1	2	3	3	3	3	1	1	1	3	1	3	3	3	3	3	1	1	1	2	3	3	3	3	3	1	1
avgbs_cluster_21105.1	chr1AC	439634528	3	3	1	3	1	3	1	1	1	1	2	1	3	3	3	1	1	3	3	1	1	2	3	3	3	3	1	1	1	3	1	3	3	3	3	3	1	1	1	2	3	3	3	3	3	1	1
avgbs_cluster_2215.1	chr1AC	439738896	3	3	1	3	1	3	1	1	1	1	2	1	3	3	3	1	1	3	3	1	1	2	3	3	3	3	1	1	1	3	1	3	3	3	3	3	1	1	1	2	3	3	3	3	3	1	1
avgbs_cluster_9877.1	chr1AC	440575906	3	3	1	3	1	3	1	1	1	1	2	1	3	3	3	1	1	3	3	1	1	2	3	3	3	3	1	1	1	3	1	3	3	3	3	3	1	1	1	2	3	3	3	3	3	1	1
avgbs_20597.1	chr1AC	441153075	3	3	1	3	1	3	1	1	1	1	2	1	3	3	3	1	1	3	3	1	1	2	3	3	3	3	1	1	1	3	1	3	3	3	3	3	1	1	1	2	3	3	3	3	3	1	1
avgbs2_148691.1	chr1AC	441201134	3	3	1	3	1	3	1	1	1	1	2	1	3	3	3	1	1	3	3	1	1	2	3	3	3	3	1	1	1	3	1	3	3	3	3	3	1	1	1	2	3	3	3	3	3	1	1
avgbs2_91887.1	chr1AC	441305870	3	3	1	3	1	3	1	1	1	1	2	1	3	3	3	1	1	3	3	1	1	2	3	3	3	3	1	1	1	3	1	3	3	3	3	3	1	1	1	2	3	3	3	3	3	1	1
avgbs_26366.1	chr1AC	441651073	3	3	1	3	1	3	1	1	1	1	2	1	3	3	3	1	1	3	3	1	1	2	3	3	3	3	1	1	1	3	1	3	3	3	3	3	1	1	1	2	3	3	3	3	3	1	1
avgbs_cluster_39765.1	chr1AC	441740277	3	3	1	3	1	3	1	1	1	1	2	1	3	3	3	1	1	3	3	1	1	2	3	3	3	3	1	1	1	3	1	3	3	3	3	3	1	1	1	2	3	3	3	3	3	1	1
avgbs_cluster_22761.1	chr1AC	441757984	3	3	1	3	1	3	1	1	1	1	2	1	3	3	3	1	1	3	3	1	1	2	3	3	3	3	1	1	1	3	1	3	3	3	3	3	1	1	1	2	3	3	3	3	3	1	1
avgbs_cluster_39368.1	chr1AC	442594170	3	3	1	3	1	3	1	1	1	1	2	1	3	3	3	1	1	3	3	1	1	2	3	3	3	3	1	1	1	3	1	3	3	3	3	3	1	1	1	2	3	3	3	3	3	1	1
avgbs_74306.1	chr1AC	443022013	3	3	1	3	1	3	1	1	1	1	2	1	3	3	3	1	1	3	3	1	1	2	3	3	3	3	1	1	1	3	1	3	3	3	3	3	1	1	1	2	3	3	3	3	3	1	1
avgbs_95367.1	chr1AC	443044513	3	3	1	3	1	3	1	1	1	1	2	1	3	3	3	1	1	3	3	1	1	2	3	3	3	3	1	1	1	3	1	3	3	3	3	3	1	1	1	2	3	3	3	3	3	1	1
avgbs_cluster_39810.1	chr1AC	443410561	3	3	1	3	1	3	1	1	1	1	2	1	3	3	3	1	1	3	3	1	1	2	3	3	3	3	1	1	1	3	1	3	3	3	3	3	1	1	1	2	3	3	3	3	3	1	1
avgbs_6K_69480.1	chr1AC	443922037	3	3	1	3	1	3	1	1	1	1	2	1	3	3	3	1	1	3	3	1	1	2	3	3	3	3	1	1	1	3	1	3	3	3	3	3	1	1	1	2	3	3	3	3	3	1	1
avgbs_22561.1	chr1AC	443922264	3	3	1	3	1	3	1	1	1	1	2	1	3	3	3	1	1	3	3	1	1	2	3	3	3	3	1	1	1	3	1	3	3	3	3	3	1	1	1	2	3	3	3	3	3	1	1
avgbs_cluster_19567.1	chr1AC	443925142	3	3	1	3	1	3	1	1	1	1	2	1	3	3	3	1	1	3	3	1	1	2	3	3	3	3	1	1	1	3	1	3	3	3	3	3	1	1	1	2	3	3	3	3	3	1	1
avgbs_cluster_40041.1	chr1AC	444039919	3	3	1	3	1	3	1	1	1	1	2	1	3	3	3	1	1	3	3	1	1	2	3	3	3	3	1	1	1	3	1	3	3	3	3	3	1	1	1	2	3	3	3	3	3	1	1
avgbs_cluster_6940.1	chr1AC	444084741	3	3	1	3	1	3	1	1	1	1	2	1	3	3	3	1	1	3	3	1	1	2	3	3	3	3	1	1	1	3	1	3	3	3	3	3	1	1	1	2	3	3	3	3	3	1	1
avgbs_1074.1	chr1AC	444936987	3	3	1	3	1	3	1	1	1	1	2	1	3	3	3	1	1	3	3	1	1	2	3	3	3	3	1	1	1	3	1	3	3	3	3	3	1	1	1	2	3	3	3	3	3	1	1
avgbs_cluster_5744.1	chr1AC	444948497	3	3	1	3	1	3	1	1	1	1	2	1	3	3	3	1	1	3	3	1	1	2	3	3	3	3	1	1	1	3	1	3	3	3	3	3	1	1	1	2	3	3	3	3	3	1	1
avgbs2_580.1	chr1AC	448675933	3	3	1	3	1	3	1	1	1	1	2	1	3	3	3	1	1	3	3	1	1	2	3	3	3	3	1	1	1	3	1	3	3	3	3	3	1	1	1	2	3	3	3	3	3	1	1
avgbs_10388.1	chr1AC	448975345	3	3	1	3	1	3	1	1	1	1	2	1	3	3	3	1	1	3	3	1	1	2	3	3	3	3	1	1	1	3	1	3	3	3	3	3	1	1	1	2	3	3	3	3	3	1	1
avgbs_cluster_37178.1	chr1AC	449736658	3	3	1	3	1	3	1	1	1	1	2	1	3	3	3	1	1	3	3	1	1	2	3	3	3	3	1	1	1	3	1	3	3	3	3	3	1	1	1	2	3	3	3	3	3	1	1
avgbs_223527.1	chr1AC	449796241	3	3	1	3	1	3	1	1	1	1	2	1	3	3	3	1	1	3	3	1	1	2	3	3	3	3	1	1	1	3	1	3	3	3	3	3	1	1	1	2	3	3	3	3	3	1	1
avgbs_105878.1	chr1AC	449796558	3	3	1	3	1	3	1	1	1	1	2	1	3	3	3	1	1	3	3	1	1	2	3	3	3	3	1	1	1	3	1	3	3	3	3	3	1	1	1	2	3	3	3	3	3	1	1
avgbs_cluster_34389.1	chr1AC	449796636	3	3	1	3	1	3	1	1	1	1	2	1	3	3	3	1	1	3	3	1	1	2	3	3	3	3	1	1	1	3	1	3	3	3	3	3	1	1	1	2	3	3	3	3	3	1	1
avgbs_26878.1	chr1AC	450486490	3	3	1	3	1	3	1	1	1	1	2	1	3	3	3	1	1	3	3	1	1	2	3	3	3	3	1	1	1	3	1	3	3	3	3	3	1	1	1	2	3	3	3	3	3	1	1
avgbs_99652.1	chr1AC	450631699	3	3	1	3	1	3	1	1	1	1	2	1	3	3	3	1	1	3	3	1	1	2	3	3	3	3	1	1	1	3	1	3	3	3	3	3	1	1	1	2	3	3	3	3	3	1	1
avgbs_81718.1	chr1AC	451048859	3	3	1	3	1	3	1	1	1	1	2	1	3	3	3	1	1	3	3	1	1	2	3	3	3	3	1	1	1	3	1	3	3	3	3	3	1	1	1	2	3	3	3	3	3	1	1
avgbs_cluster_29684.1	chr1AC	451343265	3	3	1	3	1	3	1	1	1	1	2	1	3	3	3	1	1	3	3	1	1	2	3	3	3	3	1	1	1	3	1	3	3	3	3	3	1	1	1	2	3	3	3	3	3	1	1
avgbs_427977.1	chr1AC	451586923	3	3	1	3	1	3	1	1	1	1	2	1	3	3	3	1	1	3	3	1	1	2	3	3	3	3	1	1	1	3	1	3	3	3	3	3	1	1	1	2	3	3	3	3	3	1	1
avgbs2_195034.1	chr1AC	453263634	3	3	1	3	1	3	1	1	1	1	2	1	3	3	3	1	1	3	3	1	1	2	3	3	3	3	1	1	1	3	1	3	3	3	3	3	1	1	1	2	3	3	3	3	3	1	1
avgbs_cluster_21464.1	chr1AC	453547141	3	3	1	3	1	3	1	1	1	1	2	1	3	3	3	1	1	3	3	1	1	2	3	3	3	3	1	1	1	3	1	3	3	3	3	3	1	1	1	2	3	3	3	3	3	1	1
avgbs_cluster_8676.1	chr1AC	453830506	3	3	1	3	1	3	1	1	1	1	2	1	3	3	3	1	1	3	3	1	1	2	3	3	3	3	1	1	1	3	1	3	3	3	3	3	1	1	1	2	3	3	3	3	3	1	1
avgbs_cluster_8675.1	chr1AC	453861188	3	3	1	3	1	3	1	1	1	1	2	1	3	3	3	1	1	3	3	1	1	2	3	3	3	3	1	1	1	3	1	3	3	3	3	3	1	1	1	2	3	3	3	3	3	1	1
avgbs_29912.1	chr1AC	454565392	3	3	1	3	1	3	1	1	1	1	2	1	3	3	3	1	1	3	3	1	1	2	3	3	3	3	1	1	1	3	1	3	3	3	3	3	1	1	1	2	3	3	3	3	3	1	1
avgbs_223551.1	chr1AC	454723906	3	3	1	3	1	3	1	1	1	1	2	1	3	3	3	1	1	3	3	1	1	2	3	3	3	3	1	1	1	3	1	3	3	3	3	3	1	1	1	2	3	3	3	3	3	1	1
avgbs_92060.1	chr1AC	455324927	3	3	1	3	1	3	1	1	1	1	2	1	3	3	3	1	1	3	3	1	1	2	3	3	3	3	1	1	1	3	1	3	3	3	3	3	1	1	1	2	3	3	3	3	3	1	1
avgbs_76550.1	chr1AC	456033437	3	3	1	3	1	3	1	1	1	1	2	1	3	3	3	1	1	3	3	1	1	2	3	3	3	3	1	1	1	3	1	3	3	3	3	3	1	1	1	2	3	3	3	3	3	1	1
avgbs_105768.1	chr1AC	456036863	3	3	1	3	1	3	1	1	1	1	2	1	3	3	3	1	1	3	3	1	1	2	3	3	3	3	1	1	1	3	1	3	3	3	3	3	1	1	1	2	3	3	3	3	3	1	1
avgbs_79580.1	chr1AC	456114155	3	3	1	3	1	3	1	1	1	1	2	1	3	3	3	1	1	3	3	1	1	2	3	3	3	3	1	1	1	3	1	3	3	3	3	3	1	1	1	2	3	3	3	3	3	1	1
avgbs2_119524.1	chr1AC	456119920	3	3	1	3	1	3	1	1	1	1	2	1	3	3	3	1	1	3	3	1	1	2	3	3	3	3	1	1	1	3	1	3	3	3	3	3	1	1	1	2	3	3	3	3	3	1	1
avgbs_cluster_11475.1	chr1AC	456363977	3	3	1	3	1	3	1	1	1	1	2	1	3	3	3	1	1	3	3	1	1	2	3	3	3	3	1	1	1	3	1	3	3	3	3	3	1	1	1	2	3	3	3	3	3	1	1
avgbs_cluster_39339.1	chr1AC	456434196	3	3	1	3	1	3	1	1	1	1	2	1	3	3	3	1	1	3	3	1	1	2	3	3	3	3	1	1	1	3	1	3	3	3	3	3	1	1	1	2	3	3	3	3	3	1	1
avgbs_cluster_30012.1	chr1AC	456711224	3	3	1	3	1	3	1	1	1	1	2	1	3	3	3	1	1	3	3	1	1	2	3	3	3	3	1	1	1	3	1	3	3	3	3	3	1	1	1	2	3	3	3	3	3	1	1
avgbs_13284.1	chr1AC	457361839	3	3	1	3	1	3	1	1	1	1	2	1	3	3	3	1	1	3	3	1	1	2	3	3	3	3	1	1	1	3	1	3	3	3	3	3	1	1	1	2	3	3	3	3	3	1	1
avgbs_cluster_1596.1	chr1AC	464372280	3	3	1	3	1	3	1	1	1	1	2	1	3	3	3	1	1	3	3	1	1	3	3	3	3	3	1	1	1	3	1	3	3	3	3	3	1	1	1	2	3	3	3	3	3	1	1
avgbs_5619.1	chr1AC	464757142	3	3	1	3	1	3	1	1	1	1	2	1	3	3	3	1	1	3	3	1	1	3	3	3	3	3	1	1	1	3	1	3	3	3	3	3	1	1	1	2	3	3	3	3	3	1	1
avgbs_115614.1	chr1AC	464807724	3	3	1	3	1	3	1	1	1	1	2	1	3	3	3	1	1	3	3	1	1	3	3	3	3	3	1	1	1	3	1	3	3	3	3	3	1	1	1	2	3	3	3	3	3	1	1
avgbs_124397.1	chr1AC	464936158	3	3	1	3	1	3	1	1	1	1	2	1	3	3	3	1	1	3	3	1	1	3	3	3	3	3	1	1	1	3	1	3	3	3	3	3	1	1	1	2	3	3	3	3	3	1	1
avgbs_123327.1	chr1AC	465212050	3	3	1	3	1	3	1	1	1	1	2	1	3	3	3	1	1	3	3	1	1	3	3	3	3	3	1	1	1	3	1	3	3	3	3	3	1	1	1	2	3	3	3	3	3	1	1
avgbs_13228.1	chr1AC	465380189	3	3	1	3	1	3	1	1	1	1	2	1	3	3	3	1	1	3	3	1	1	3	3	3	3	3	1	1	1	3	1	3	3	3	3	3	1	1	1	2	3	3	3	3	3	1	1
avgbs_cluster_34959.1	chr1AC	465698426	3	3	1	3	1	3	1	1	1	1	2	1	3	3	3	1	1	3	3	1	1	3	3	3	3	3	1	1	1	3	1	3	3	3	3	3	1	1	1	2	3	3	3	3	3	1	1
avgbs_50889.1	chr1AC	466338430	3	3	1	3	1	3	1	1	1	1	2	1	3	3	3	1	1	3	3	1	1	3	3	3	3	3	1	1	1	3	1	3	3	3	3	3	1	1	1	2	3	3	3	3	3	1	1
avgbs_6K_65753.1	chr1AC	466538497	3	3	1	3	1	3	1	1	1	1	2	1	3	3	3	1	1	3	3	1	1	3	3	3	3	3	1	1	1	3	1	3	3	3	3	3	1	1	1	2	3	3	3	3	3	1	1
avgbs_102299.1	chr1AC	466575846	3	3	1	3	1	3	1	1	1	1	2	1	3	3	3	1	1	3	3	1	1	3	3	3	3	3	1	1	1	3	1	3	3	3	3	3	1	1	1	2	3	3	3	3	3	1	1
avgbs_cluster_3222.1	chr1AC	466899617	3	3	1	3	1	3	1	1	1	1	2	1	3	3	3	1	1	3	3	1	1	3	3	3	3	3	1	1	1	3	1	3	3	3	3	3	1	1	1	2	3	3	3	3	3	1	1
avgbs_cluster_29212.1	chr1AC	467794455	3	3	1	3	1	3	1	1	1	1	2	1	3	3	3	1	1	3	3	1	1	3	3	3	3	3	1	1	1	3	1	3	3	3	3	3	1	1	1	2	3	3	3	3	3	1	1
avgbs_103787.1	chr1AC	468072207	3	3	1	3	1	3	1	1	1	1	2	1	3	3	3	1	1	3	3	1	1	3	3	3	3	3	1	1	1	3	1	3	3	3	3	3	1	1	1	2	3	3	3	3	3	1	1
avgbs_cluster_1075.1	chr1AC	468269307	3	3	1	3	1	3	1	1	1	1	2	1	3	3	3	1	1	3	3	1	1	3	3	3	3	3	1	1	1	3	1	3	3	3	3	3	1	1	1	2	3	3	3	3	3	1	1
avgbs_cluster_24388.1	chr1AC	468858468	3	3	1	3	1	3	1	1	1	1	2	1	3	3	3	1	1	3	3	1	1	3	3	3	3	3	1	1	1	3	1	3	3	3	3	3	1	1	1	2	3	3	3	3	3	1	1
avgbs_cluster_1342.1	chr1AC	469113670	3	3	1	3	1	3	1	1	1	1	2	1	3	3	3	1	1	3	3	1	1	3	3	3	3	3	1	1	1	3	1	3	3	3	3	3	1	1	1	2	3	3	3	3	3	1	1
avgbs_4932.1	chr1AC	469371574	3	3	1	3	1	3	1	1	1	1	2	1	3	3	3	1	1	3	3	1	1	3	3	3	3	3	1	1	1	3	1	3	3	3	3	3	1	1	1	2	3	3	3	3	3	1	1
avgbs_cluster_35871.1	chr1AC	469517093	3	3	1	3	1	3	1	1	1	1	2	1	3	3	3	1	1	3	3	1	1	3	3	3	3	3	1	1	1	3	1	3	3	3	3	3	1	1	1	2	3	3	3	3	3	1	1
avgbs_47896.1	chr1AC	469519996	3	3	1	3	1	3	1	1	1	1	2	1	3	3	3	1	1	3	3	1	1	3	3	3	3	3	1	1	1	3	1	3	3	3	3	3	1	1	1	2	3	3	3	3	3	1	1
avgbs_219724.1	chr1AC	469928921	3	3	1	3	1	3	1	1	1	1	2	1	3	3	3	1	1	3	3	1	1	3	3	3	3	3	1	1	1	3	1	3	3	3	3	3	1	1	1	2	3	3	3	3	3	1	1
avgbs_cluster_24293.1	chr1AC	470554553	3	3	1	3	1	3	1	1	1	1	2	1	3	3	3	1	1	3	3	1	1	3	3	3	3	3	1	1	1	3	1	3	3	3	3	3	1	1	1	2	3	3	3	3	3	1	1
avgbs_1018.1	chr1AC	472620468	3	3	1	3	1	3	1	1	1	1	2	1	3	3	3	1	1	3	3	1	1	3	3	3	3	3	1	1	1	3	1	3	3	3	3	3	1	1	1	2	3	3	3	3	3	1	1
avgbs_19471.1	chr1AC	473279627	3	3	1	3	1	3	1	1	1	1	2	1	3	3	3	1	1	3	3	1	1	3	3	3	3	3	1	1	1	3	1	3	3	3	3	3	1	1	1	2	3	3	3	3	3	1	1
avgbs_cluster_37263.1	chr1AC	475427582	3	3	1	3	1	3	1	1	1	1	2	1	3	3	3	1	1	3	3	1	1	3	3	3	3	3	1	1	1	3	1	3	3	3	3	3	1	1	1	2	3	3	3	3	3	1	1
avgbs_70787.1	chr1AC	475731011	3	3	1	3	1	3	1	1	1	1	2	1	3	3	3	1	1	3	3	1	1	3	3	3	3	3	1	1	1	3	1	3	3	3	3	3	1	1	1	2	3	3	3	3	3	1	1
avgbs_cluster_34413.1	chr1AC	479735285	3	3	1	3	1	3	1	0	1	1	2	1	3	3	3	1	1	3	3	1	1	3	3	3	3	3	1	1	1	3	1	3	3	3	3	3	1	1	1	2	3	3	3	3	3	1	1
avgbs_55611.1	chr1AC	480266326	3	3	1	3	1	3	1	0	1	1	2	1	3	3	3	1	1	3	3	1	1	3	3	3	3	3	1	1	1	3	1	3	3	3	3	3	1	1	1	2	3	3	3	3	3	1	1
avgbs_cluster_32184.1	chr1AC	481361797	3	3	1	3	1	3	1	3	3	3	2	1	3	3	3	1	1	3	3	1	1	3	3	3	3	3	1	1	1	3	1	3	3	3	3	3	1	1	1	2	3	3	3	3	3	1	1
avgbs2_40573.2	chr1AC	481362547	3	3	1	3	1	3	1	3	3	3	2	1	3	3	3	1	1	3	3	1	1	3	3	3	3	3	1	1	1	3	1	3	3	3	3	3	1	1	1	2	3	3	3	3	3	1	1
avgbs_cluster_16825.1	chr1AC	481417075	3	3	1	3	1	3	1	3	3	3	2	1	3	3	3	1	1	3	3	1	1	3	3	3	3	3	1	1	1	3	1	3	3	3	3	3	1	1	1	2	3	3	3	3	3	1	1
avgbs_104801.1	chr1AC	481547540	3	3	1	3	1	3	1	3	3	3	2	1	3	3	3	1	1	3	3	1	1	3	3	3	3	3	1	1	1	3	1	3	3	3	3	3	1	1	1	2	3	3	3	3	3	1	1
avgbs_cluster_22647.1	chr1AC	481742950	3	3	1	3	1	3	1	3	3	3	2	1	3	3	3	1	1	3	3	1	1	3	3	3	3	3	1	1	1	3	1	3	3	3	3	3	1	1	1	2	3	3	3	3	3	1	1
avgbs_77014.1	chr1AC	481881132	3	3	1	3	1	3	1	3	3	3	2	1	3	3	3	1	1	3	3	1	1	3	3	3	3	3	1	1	1	3	1	3	3	3	3	3	1	1	1	2	3	3	3	3	3	1	1
avgbs_cluster_23453.1	chr1AC	482435284	3	3	1	3	1	3	1	3	3	3	2	1	3	3	3	1	1	3	3	1	1	3	3	3	3	3	1	1	1	3	1	3	3	3	3	3	1	1	1	2	3	3	3	3	3	1	1
avgbs_cluster_32468.1	chr1AC	483417548	3	3	1	3	1	3	1	3	3	3	2	1	3	3	3	1	1	3	3	1	1	3	3	3	3	3	1	1	1	3	1	3	3	3	3	3	1	1	1	2	3	3	3	3	3	1	1
avgbs_cluster_30389.1	chr1AC	484527622	3	3	1	3	1	3	1	3	3	3	2	1	3	3	3	1	1	3	3	1	1	3	3	3	3	3	1	1	1	3	1	3	3	3	3	3	1	1	1	2	3	3	3	3	3	1	1
avgbs_119107.1	chr1AC	484538924	3	3	1	3	1	3	1	3	3	3	2	1	3	3	3	1	1	3	3	1	1	3	3	3	3	3	1	1	1	3	1	3	3	3	3	3	1	1	1	2	3	3	3	3	3	1	1
avgbs_cluster_42716.1	chr1AC	485144724	3	3	1	3	1	3	1	3	3	3	2	1	3	3	3	1	1	3	3	1	1	3	3	3	3	3	1	1	1	3	1	3	3	3	3	3	1	1	1	2	3	3	3	3	3	1	1
avgbs2_117541.1	chr1AC	485180168	3	3	1	3	1	3	1	3	3	3	2	1	3	3	3	1	1	3	3	1	1	3	3	3	3	3	1	1	1	3	1	3	3	3	3	3	1	1	1	2	3	3	3	3	3	1	1
avgbs_105778.1	chr1AC	485180228	3	3	1	3	1	3	1	3	3	3	2	1	3	3	3	1	1	3	3	1	1	3	3	3	3	3	1	1	1	3	1	3	3	3	3	3	1	1	1	2	3	3	3	3	3	1	1
avgbs_42343.1	chr1AC	485603094	3	3	1	3	1	3	1	3	3	3	2	1	3	3	3	1	1	3	3	1	1	3	3	3	3	3	1	1	1	3	1	3	3	3	3	3	1	1	1	2	3	3	3	3	3	1	1
avgbs_26340.1	chr1AC	486201126	3	3	1	3	1	3	1	3	3	3	2	1	3	3	3	1	1	3	3	1	1	3	3	3	3	3	1	1	1	3	1	3	3	3	3	3	1	1	1	2	3	3	3	3	3	1	1
avgbs_50219.1	chr1AC	486203443	3	3	1	3	1	3	1	3	3	3	2	1	3	3	3	1	1	3	3	1	1	3	3	3	3	3	1	1	1	3	1	3	3	3	3	3	1	1	1	2	3	3	3	3	3	1	1
avgbs_203899.1	chr1AC	486568266	3	3	1	3	1	3	1	3	3	3	2	1	3	3	3	1	1	3	3	1	1	3	3	3	3	3	1	1	1	3	1	3	3	3	3	3	1	1	1	2	3	3	3	3	3	1	1
avgbs_51729.1	chr1AC	486603557	3	3	1	3	1	3	1	3	3	3	2	1	3	3	3	1	1	3	3	1	1	3	3	3	3	3	1	1	1	3	1	3	3	3	3	3	1	1	1	2	3	3	3	3	3	1	1
avgbs_cluster_20615.1	chr1AC	486606705	3	3	1	3	1	3	1	3	3	3	2	1	3	3	3	1	1	3	3	1	1	3	3	3	3	3	1	1	1	3	1	3	3	3	3	3	1	1	1	2	3	3	3	3	3	1	1
avgbs_cluster_29486.1	chr1AC	486684354	3	3	1	3	1	3	1	3	3	3	2	1	3	3	3	1	1	3	3	1	1	3	3	3	3	3	1	1	1	3	1	3	3	3	3	3	1	1	1	2	3	3	3	3	3	1	1
avgbs2_62107.1	chr1AC	488779682	3	3	0	0	1	0	1	3	3	3	2	1	3	3	3	1	1	3	3	1	1	3	3	3	3	3	1	1	1	3	1	3	3	3	3	3	1	1	1	2	3	3	3	3	3	1	1
avgbs2_74748.1	chr1AC	488792956	3	3	3	1	1	1	1	3	3	3	2	1	3	3	3	1	1	3	3	1	1	3	3	3	3	3	1	1	1	3	1	3	3	3	3	3	1	1	1	2	3	3	3	3	3	1	1
avgbs_218479.1	chr1AC	488861264	3	3	3	1	1	1	1	3	3	3	2	1	3	3	3	1	1	3	3	1	1	3	3	3	3	3	1	1	1	3	1	3	3	3	3	3	1	1	1	2	3	3	3	3	3	1	1
avgbs2_189614.1	chr1AC	489042842	3	3	3	1	1	1	1	3	3	3	2	1	3	3	3	1	1	3	3	1	1	3	3	3	3	3	1	1	1	3	1	3	3	3	3	3	1	1	1	2	3	3	3	3	3	1	1
avgbs_cluster_32740.1	chr1AC	489274891	3	3	3	1	1	1	1	3	3	3	2	1	3	3	3	1	1	3	3	1	1	3	3	3	3	3	1	1	1	3	1	3	3	3	3	3	1	1	1	2	3	3	3	3	3	1	1
avgbs_11845.1	chr1AC	489399113	3	3	3	1	1	1	1	3	3	3	2	1	3	3	3	1	1	3	3	1	1	3	3	3	3	3	1	1	1	3	1	3	3	3	3	3	1	1	1	2	3	3	3	3	3	1	1
avgbs_cluster_24711.1	chr1AC	489594132	3	3	3	1	1	1	1	3	3	3	2	1	3	3	3	1	1	3	3	1	1	3	3	3	3	3	1	1	1	3	1	3	3	3	3	3	1	1	1	2	3	3	3	3	3	1	1
avgbs_cluster_40516.1	chr1AC	490103840	3	3	3	1	1	1	1	3	3	3	2	1	3	3	3	1	1	3	3	1	1	3	3	3	3	3	1	1	1	3	1	3	3	3	3	3	1	1	1	2	3	3	3	3	3	1	1
avgbs_97457.1	chr1AC	490136149	3	3	3	1	1	1	1	3	3	3	2	1	3	3	3	1	1	3	3	1	1	3	3	3	3	3	1	1	1	3	1	3	3	3	3	3	1	1	1	2	3	3	3	3	3	1	1
avgbs_52431.1	chr1AC	490187186	3	3	3	1	1	1	1	3	3	3	2	1	3	3	3	1	1	3	3	1	1	3	3	3	3	3	1	1	1	3	1	3	3	3	3	3	1	1	1	2	3	3	3	3	3	1	1
avgbs_79775.1	chr1AC	490485849	0	3	3	1	1	1	1	3	3	3	1	1	3	3	3	1	1	3	3	1	1	3	3	3	3	3	1	1	1	3	1	3	3	3	3	3	1	1	1	2	3	3	3	3	3	1	1
avgbs_cluster_34694.1	chr1AC	493294657	0	3	3	1	1	1	1	3	3	3	1	1	3	3	3	1	1	3	3	1	1	3	3	3	3	3	1	1	1	3	1	3	3	3	3	3	1	1	0	2	3	3	3	3	3	1	1
avgbs_cluster_42974.1	chr1AC	497290936	1	3	3	1	1	1	1	3	3	3	1	1	3	3	3	1	1	3	3	1	1	3	3	3	3	3	1	1	1	3	1	3	3	3	3	3	1	1	3	2	1	3	3	3	3	1	1
avgbs_cluster_8560.1	chr1AC	499007312	1	1	3	3	1	1	1	3	3	3	1	1	3	3	3	1	1	3	3	1	1	3	3	3	3	3	1	1	1	3	1	3	3	3	3	3	1	1	3	1	1	3	3	3	3	1	1
avgbs_125002.1	chr1AC	500230520	1	1	3	2	1	1	1	3	3	3	1	1	3	3	3	1	1	3	3	1	1	3	3	3	3	3	1	1	1	3	1	3	3	3	3	3	1	1	3	1	1	3	3	3	3	1	1
avgbs_cluster_16196.1	chr1AC	501471556	1	1	3	2	1	1	1	3	3	3	1	1	3	3	3	1	1	3	3	1	1	3	3	3	3	3	1	1	1	3	1	3	3	3	3	3	1	1	3	1	1	3	3	3	3	1	1
avgbs_cluster_35073.1	chr1AC	501499505	1	1	3	2	1	1	1	3	3	3	1	1	3	3	3	1	1	3	3	1	1	3	3	3	3	3	1	1	1	3	1	3	3	3	3	3	1	1	3	1	1	3	3	3	3	1	1
avgbs_21420.1	chr1AC	502815452	1	1	3	2	1	1	1	3	3	3	1	1	3	3	3	1	1	3	3	1	1	3	3	3	3	3	1	1	1	3	1	3	3	3	3	3	1	1	3	1	1	3	3	3	3	1	1
avgbs_cluster_2680.1	chr1AC	502875283	1	1	3	2	1	1	1	3	3	3	1	1	3	3	3	1	1	3	3	1	1	3	3	3	3	3	1	1	1	3	1	3	3	3	3	3	1	1	3	1	1	3	3	3	3	1	1
avgbs_cluster_32377.1	chr1AC	502995154	1	1	3	2	1	1	1	3	3	3	1	1	3	3	3	1	1	3	3	3	1	3	3	3	3	3	1	1	1	3	1	3	3	3	3	3	1	1	3	1	1	3	3	3	3	1	1
avgbs_21666.1	chr1AC	503222606	1	1	3	2	1	1	1	3	3	3	1	1	3	3	3	1	1	3	3	3	1	3	3	3	3	3	1	1	1	3	1	3	3	3	3	3	1	1	3	1	1	3	3	3	3	1	1
avgbs2_65777.2	chr1AC	503599259	1	1	3	2	1	1	1	3	3	3	1	1	3	3	3	1	1	3	3	3	1	3	3	3	3	3	1	1	1	3	1	3	3	3	3	3	1	1	3	1	1	3	3	3	3	1	1
avgbs_cluster_30206.1	chr1AC	503640603	1	1	3	2	1	1	1	3	3	3	1	1	3	3	3	1	1	3	3	3	1	3	3	3	3	3	1	1	1	3	1	3	3	3	3	3	1	1	3	1	1	3	3	3	3	1	1
avgbs_cluster_16254.1	chr1AC	504092343	1	1	3	2	1	1	1	3	3	3	1	1	3	3	3	1	1	3	3	3	1	3	3	3	3	3	1	1	1	3	1	3	3	3	3	3	1	1	3	1	1	3	3	3	3	1	1
avgbs_cluster_19878.1	chr1AC	504460132	1	1	3	2	1	1	1	3	3	3	1	1	3	3	3	1	1	3	3	3	1	3	3	3	3	3	1	1	1	3	1	3	3	3	3	3	1	1	3	1	1	3	3	3	3	1	1
avgbs_49858.1	chr1AC	504506805	1	1	3	2	1	1	1	3	3	3	1	1	3	3	3	1	1	3	3	3	1	3	3	3	3	3	1	1	1	3	1	3	3	3	3	3	1	1	3	1	1	3	3	3	3	1	1
avgbs_cluster_38484.1	chr1AC	505661231	1	1	3	2	1	1	1	3	3	3	1	1	3	3	3	1	1	3	3	3	1	3	3	3	3	3	1	1	1	3	1	3	3	3	3	3	1	1	3	1	1	3	3	3	3	1	1
avgbs_cluster_12206.1	chr1AC	505907376	1	1	3	2	1	1	1	3	3	3	1	1	3	3	3	1	1	3	3	3	1	3	3	3	3	3	1	1	1	3	1	3	3	3	3	3	1	1	3	1	1	3	3	3	3	1	1
avgbs_cluster_12446.1	chr1AC	505909028	1	1	3	2	1	1	1	3	3	3	1	1	3	3	3	1	1	3	3	3	1	3	3	3	3	3	1	1	1	3	1	3	3	3	3	3	1	1	3	1	1	3	3	3	3	1	1
avgbs_82029.1	chr1AC	511092346	1	1	3	2	1	1	3	3	3	3	3	1	3	3	3	1	1	3	1	3	1	3	3	1	3	3	1	1	2	3	1	3	3	3	3	1	3	1	3	3	3	3	0	3	1	1	1
avgbs_27524.1	chr1AC	512656516	1	1	3	2	1	1	3	1	3	3	3	1	3	3	3	1	1	3	1	3	3	3	3	1	3	3	1	0	2	3	1	3	3	3	3	1	3	1	3	3	3	3	0	3	1	1	1
avgbs_cluster_1820.1	chr1AC	512693623	1	1	3	2	1	1	3	1	3	3	3	1	3	3	3	1	1	3	1	3	3	3	3	1	3	3	1	3	2	3	1	3	3	3	3	1	3	1	3	3	3	3	2	3	1	1	1
avgbs_cluster_11295.1	chr1AC	512725587	1	1	3	2	1	1	3	1	3	3	3	1	3	3	3	1	1	3	1	3	3	3	3	1	3	3	1	3	2	3	1	3	3	3	3	1	3	1	3	3	3	3	2	3	1	1	1
avgbs_224464.1	chr1AC	513533564	1	1	3	2	1	1	3	1	3	3	3	1	3	3	3	1	1	3	1	3	3	3	3	1	3	3	1	3	2	3	1	3	3	3	3	1	3	1	3	3	3	3	2	3	1	1	1
avgbs_cluster_38528.1	chr1AC	513776097	1	1	3	2	1	1	3	1	3	3	3	1	3	3	3	1	1	3	1	3	3	3	3	1	3	3	1	3	2	3	1	3	3	3	3	1	3	1	3	3	3	3	2	3	1	1	1
avgbs_117095.1	chr1AC	514593845	1	1	3	2	1	1	3	1	3	3	3	1	3	3	3	1	1	3	1	3	3	3	3	1	3	3	1	3	2	3	1	3	3	3	3	1	3	1	3	3	3	3	2	3	1	1	1
avgbs_5781.1	chr1AC	514606745	1	1	3	2	1	1	3	1	3	3	3	1	3	3	3	1	1	3	1	3	3	3	3	1	3	3	1	3	2	3	1	3	3	3	3	1	3	1	3	3	3	3	2	3	1	1	1
avgbs_124046.1	chr1AC	514612668	1	1	3	2	1	1	3	1	3	3	3	1	3	3	3	1	1	3	1	3	3	3	3	1	3	3	1	3	2	3	1	3	3	3	3	1	3	1	3	3	3	3	1	3	1	1	1
avgbs_cluster_31016.1	chr1AC	514705386	1	1	3	2	1	1	3	1	3	3	3	1	3	3	3	1	1	3	1	3	3	3	3	1	3	3	1	3	2	3	1	3	3	3	3	1	3	1	3	3	3	3	3	3	1	1	1
avgbs_cluster_35711.2	chr1AC	514804083	1	1	3	2	1	1	3	1	3	3	3	1	3	3	3	1	1	3	1	3	3	3	3	1	3	3	1	3	2	3	1	3	3	3	3	1	3	1	3	3	3	3	3	3	1	1	1
avgbs2_63265.1	chr1AC	514804143	1	1	3	2	1	1	3	1	3	3	3	1	3	3	3	1	1	3	1	3	3	3	3	1	3	3	1	3	2	3	1	3	3	3	3	1	3	1	3	3	3	3	3	3	1	1	1
avgbs_216842.1	chr1AC	514869707	1	1	3	2	1	1	3	1	3	3	3	1	3	1	3	1	1	3	1	3	3	3	3	1	3	3	1	3	2	3	1	3	3	3	3	1	3	1	3	3	3	3	3	1	1	1	1
avgbs_74420.1	chr1AC	514870294	1	1	3	2	1	1	3	1	3	3	3	1	3	1	3	1	1	3	1	3	3	3	3	1	3	3	1	3	2	3	1	3	3	3	3	1	3	1	3	3	3	3	3	1	1	1	1
avgbs_cluster_29214.1	chr1AC	514874755	1	1	3	2	1	1	3	1	3	3	3	1	3	1	3	1	1	3	1	3	3	3	3	1	3	3	1	3	2	3	0	3	3	3	3	1	3	1	3	3	3	3	3	1	1	1	1
avgbs_cluster_43337.1	chr1AC	515057108	1	1	3	2	1	1	3	1	3	3	3	1	3	1	3	1	1	3	1	3	3	3	3	1	3	3	1	3	2	3	0	3	3	3	3	1	3	1	3	3	3	3	3	1	1	1	1
avgbs_43051.1	chr1AC	515188282	1	1	3	2	1	1	3	1	3	3	3	1	3	1	3	1	1	3	1	3	3	3	3	1	3	3	1	3	2	3	0	3	3	3	3	1	3	1	3	3	3	3	3	1	1	1	1
avgbs_cluster_11441.1	chr1AC	515493629	1	1	3	2	1	1	3	1	3	3	3	1	3	1	3	1	1	3	1	3	3	3	3	1	3	3	1	3	2	3	3	3	3	3	3	1	3	1	3	3	3	3	3	1	1	1	1
avgbs_204693.1	chr1AC	515657456	1	1	3	2	1	1	3	1	3	3	3	1	3	1	3	1	1	3	1	3	3	3	3	1	3	3	1	3	2	3	3	3	3	3	3	1	3	1	3	3	3	3	3	1	1	1	1
avgbs_cluster_39059.1	chr1AC	516057221	1	1	3	2	1	1	3	1	3	3	3	1	3	1	3	1	1	3	1	3	3	3	3	1	3	3	1	3	2	3	3	3	3	3	3	1	3	1	3	3	3	3	3	1	1	1	1
avgbs_cluster_38435.1	chr1AC	516405490	1	1	3	2	1	1	3	1	3	3	3	1	3	1	3	1	1	3	1	3	3	3	3	1	3	3	1	3	2	3	3	3	3	3	3	1	3	1	3	3	3	3	3	1	1	1	1
avgbs2_175065.1	chr1AC	516728039	1	1	3	2	1	1	3	1	3	3	3	1	3	1	3	1	1	3	1	3	3	3	3	1	3	3	1	3	2	3	3	3	3	3	3	1	3	1	3	3	3	3	3	1	1	1	1
avgbs_29974.1	chr1AC	516769134	1	1	3	2	1	1	3	1	3	3	3	1	3	1	3	1	1	3	1	3	3	3	3	1	3	3	1	3	2	3	3	3	3	3	3	1	3	1	3	3	3	3	3	1	1	1	1
avgbs_cluster_30737.1	chr1AC	516881909	1	1	3	2	1	1	3	1	3	3	3	1	3	1	3	1	1	3	1	3	3	3	3	1	3	3	1	3	2	3	3	3	3	3	3	1	3	1	3	3	3	3	3	1	1	1	1
avgbs_cluster_24533.1	chr1AC	517284911	1	1	3	2	1	1	3	1	3	3	3	1	3	1	3	1	1	3	1	3	3	3	3	1	3	3	1	3	2	3	3	3	3	3	3	1	3	1	3	3	3	3	3	1	1	1	1
avgbs_240838.1	chr1AC	517628024	1	1	3	2	1	1	3	1	3	3	3	1	3	1	3	1	1	3	1	3	3	3	3	1	3	3	1	3	2	3	3	3	3	3	3	1	3	1	3	3	3	3	3	1	1	1	1
avgbs_cluster_34668.1	chr1AC	517699720	1	1	3	2	1	1	3	1	3	3	3	1	3	1	3	1	1	3	1	3	3	3	3	1	3	3	1	3	2	3	3	3	3	3	3	1	3	1	3	3	3	3	3	1	1	1	1
avgbs_cluster_1847.1	chr1AC	517700282	1	1	3	2	1	1	3	1	3	3	3	1	3	1	3	1	1	3	1	3	3	3	3	1	3	3	1	3	2	3	3	3	3	3	3	1	3	1	3	3	3	3	3	1	1	1	1
avgbs_213249.1	chr1AC	517835893	1	3	3	2	1	1	3	1	3	3	3	1	3	1	3	1	1	3	1	3	3	3	3	1	3	3	1	3	2	3	3	3	3	3	3	1	3	1	3	3	3	3	3	1	1	1	1
avgbs_106814.1	chr1AC	517939852	1	3	3	2	1	1	3	1	3	3	3	1	3	1	3	1	1	3	1	3	3	3	3	1	3	3	1	3	2	3	3	3	3	3	3	1	3	1	3	3	3	3	3	1	1	1	1
avgbs_38970.1	chr1AC	518022127	1	3	3	2	1	1	3	1	3	3	3	1	3	1	3	1	1	3	1	3	3	3	3	1	3	3	1	3	2	3	3	3	3	3	3	1	3	1	3	3	3	3	3	1	1	1	1
avgbs_cluster_4212.1	chr1AC	518678522	1	3	3	2	1	1	3	1	3	3	3	1	3	1	3	1	1	3	1	3	3	3	3	1	3	3	1	3	2	3	3	3	3	3	3	1	3	1	3	3	3	3	3	1	1	1	1
avgbs_8237.1	chr1AC	518884655	1	3	3	2	1	1	3	1	3	3	3	1	3	1	3	1	1	3	1	3	3	3	3	1	3	3	1	3	2	3	3	3	3	3	3	1	3	1	3	3	3	3	3	1	1	1	1
avgbs_10697.1	chr1AC	519310862	1	3	3	2	1	1	3	1	3	3	3	1	3	1	3	1	1	3	1	3	3	3	3	1	3	3	1	3	2	3	3	3	3	3	3	1	3	1	3	3	3	3	3	1	1	1	1
avgbs2_74628.1	chr1AC	519340882	1	3	3	2	1	1	3	1	3	3	3	1	3	1	3	1	1	3	1	3	3	3	3	1	3	3	1	3	2	3	3	3	3	3	3	1	3	1	3	3	3	3	3	1	1	1	1
avgbs_82564.1	chr1AC	519344257	1	3	3	2	1	1	3	1	3	3	3	1	3	1	3	1	1	3	1	3	3	3	3	1	3	3	1	3	2	3	3	3	3	3	3	1	3	1	3	3	3	3	3	1	1	1	1
avgbs_cluster_16064.1	chr1AC	519361321	1	3	3	2	1	1	3	1	3	3	3	1	3	1	3	1	1	3	1	3	3	3	3	1	3	3	1	3	2	3	3	3	3	3	3	1	3	1	3	3	3	3	3	1	1	1	1
avgbs_cluster_49549.1	chr1AC	519367843	1	3	3	2	1	1	3	1	3	3	3	1	3	1	3	1	1	3	1	3	3	3	3	1	3	3	1	3	2	3	3	3	3	3	3	1	3	1	3	3	3	3	3	1	1	1	1
avgbs_109795.1	chr1AC	519381880	1	3	3	2	1	1	3	1	3	3	3	1	3	1	3	1	1	3	1	3	3	3	3	1	3	3	1	3	2	3	3	3	3	3	3	1	3	1	3	3	3	3	3	1	1	1	1
avgbs_cluster_38995.1	chr1AC	519679786	1	3	3	2	1	1	3	1	3	3	3	1	3	1	3	1	1	3	1	3	3	3	3	1	3	3	1	3	2	3	3	3	3	3	3	1	3	1	3	3	3	3	3	1	1	1	1
avgbs_21257.1	chr1AC	519714448	1	3	3	2	1	1	3	1	3	3	3	1	3	1	3	1	1	3	1	3	3	3	3	1	3	3	1	3	2	3	3	3	3	3	3	1	3	1	3	3	3	3	3	1	1	1	1
avgbs_cluster_8202.1	chr1AC	519995609	1	3	3	2	1	1	3	1	3	3	3	1	3	1	3	1	1	3	1	3	3	3	3	1	3	3	1	3	2	3	3	3	3	3	3	1	3	1	3	3	3	3	3	1	1	1	1
avgbs_429862.1	chr1AC	520084442	1	3	3	2	1	1	3	1	3	3	3	1	3	1	3	1	1	3	1	3	3	3	3	1	3	3	1	3	2	3	3	3	3	3	3	1	3	1	3	3	3	3	3	1	1	1	1
avgbs_30974.1	chr1AC	520151455	1	3	3	2	1	1	3	1	3	3	3	1	3	1	3	1	1	3	1	3	3	3	3	1	3	3	1	3	2	3	3	3	3	3	3	1	3	1	3	3	3	3	3	1	1	1	1
avgbs_cluster_2508.1	chr1AC	520224046	1	3	3	2	1	1	3	1	3	3	3	1	3	1	3	1	1	3	1	3	3	3	3	1	3	3	1	3	2	3	3	3	3	3	3	1	3	1	3	3	3	3	3	1	1	1	1
avgbs_124468.1	chr1AC	520237882	1	3	3	2	1	1	3	1	3	3	3	1	3	1	3	1	1	3	1	3	3	3	3	1	3	3	1	3	2	3	3	3	3	3	3	1	3	1	3	3	3	3	3	1	1	1	1
avgbs2_32148.1	chr1AC	520406140	1	3	3	2	1	1	3	1	3	3	3	1	3	1	3	1	1	3	1	3	3	3	3	1	3	3	1	3	2	3	3	3	3	3	3	1	3	1	3	3	3	3	3	1	1	1	1
avgbs2_115148.1	chr1AC	520521448	1	3	3	2	1	1	3	1	3	3	3	1	3	1	3	1	1	3	1	3	3	3	3	1	3	3	1	3	2	3	3	3	3	3	3	1	3	1	3	3	3	3	3	1	1	1	1
avgbs_cluster_10878.1	chr1AC	520521520	1	3	3	2	1	1	3	1	3	3	3	1	3	1	3	1	1	3	1	3	3	3	3	1	3	3	1	3	2	3	3	3	3	3	3	1	3	1	3	3	3	3	3	1	1	1	1
avgbs_cluster_41129.1	chr1AC	520598491	1	3	3	2	1	1	3	1	3	3	3	1	3	1	3	1	1	3	1	3	3	3	3	1	3	3	1	3	2	3	3	3	3	3	3	1	3	1	3	3	3	3	3	1	1	1	1
avgbs_73063.1	chr1AC	520843883	1	3	3	2	1	1	3	1	3	3	3	1	3	1	3	1	1	3	1	3	3	3	3	1	3	3	1	3	2	3	3	3	3	3	3	1	3	1	3	3	3	3	3	1	1	1	1
avgbs_cluster_28690.1	chr1AC	520866964	1	3	3	2	1	1	3	1	3	3	3	1	3	1	3	1	1	3	1	3	3	3	3	1	3	3	1	3	2	3	3	3	3	3	3	1	3	1	3	3	3	3	3	1	1	1	1
avgbs_31583.1	chr1AC	521326121	1	3	3	2	1	1	3	1	3	3	3	1	3	1	3	1	1	3	1	3	3	3	3	1	3	3	1	3	2	3	3	3	3	3	3	1	3	1	3	3	3	3	3	1	1	1	1
avgbs_cluster_36540.1	chr1AC	521327538	1	3	3	2	1	1	3	1	3	3	3	1	3	1	3	1	1	3	1	3	3	3	3	1	3	3	1	3	2	3	3	3	3	3	3	1	3	1	3	3	3	3	3	1	1	1	1
avgbs2_143666.1	chr1AC	521395546	1	3	3	2	1	1	3	1	3	3	3	1	3	1	3	1	1	3	1	3	3	3	3	1	3	3	1	3	2	3	3	3	3	3	3	1	3	1	3	3	3	3	3	1	1	1	1
avgbs_cluster_35594.1	chr1AC	521683638	1	3	3	2	1	1	3	1	3	3	3	1	3	1	3	1	1	3	1	3	3	3	3	1	3	3	1	3	2	3	3	3	3	3	3	1	3	1	3	3	3	3	3	1	1	1	1
avgbs_cluster_8519.1	chr1AC	521683698	1	3	3	2	1	1	3	1	3	3	3	1	3	1	3	1	1	3	1	3	3	3	3	1	3	3	1	3	2	3	3	3	3	3	3	1	3	1	3	3	3	3	3	1	1	1	1
avgbs_cluster_1008.1	chr1AC	521689029	1	3	3	2	1	1	3	1	3	3	3	1	3	1	3	1	1	3	1	3	3	3	3	1	3	3	1	3	2	3	3	3	3	3	3	1	3	1	3	3	3	3	3	1	1	1	1
avgbs_36246.1	chr1AC	521692361	1	3	3	2	1	1	3	1	3	3	3	1	3	1	3	1	1	3	1	3	3	3	3	1	3	3	1	3	2	3	3	3	3	3	3	1	3	1	3	3	3	3	3	1	1	1	1
avgbs_45603.1	chr1AC	521706150	1	3	3	2	1	1	3	1	3	3	3	1	3	1	3	1	1	3	1	3	3	3	3	1	3	3	1	3	2	3	3	3	3	3	3	1	3	1	3	3	3	3	3	1	1	1	1
avgbs_215705.1	chr1AC	521733293	1	3	3	2	1	1	3	1	3	3	3	1	3	1	3	1	1	3	1	3	3	3	3	1	3	3	1	3	2	3	3	3	3	3	3	1	3	1	3	3	3	3	3	1	1	1	1
avgbs_cluster_28089.1	chr1AC	521733848	1	3	3	2	1	1	3	1	3	3	3	1	3	1	3	1	1	3	1	3	3	3	3	1	3	3	1	3	2	3	3	3	3	3	3	1	3	1	3	3	3	3	3	1	1	1	1
avgbs_cluster_9912.1	chr1AC	521747470	1	3	3	2	1	1	3	1	3	3	3	1	3	1	3	1	1	3	1	3	3	3	3	1	3	3	1	3	2	3	3	3	3	3	3	1	3	1	3	3	3	3	3	1	1	1	1
avgbs_cluster_23204.1	chr1AC	521750553	1	3	3	2	1	1	3	1	3	3	3	1	3	1	3	1	1	3	1	3	3	3	3	1	3	3	1	3	2	3	3	3	3	3	3	1	3	1	3	3	3	3	3	1	1	1	1
avgbs_cluster_16802.1	chr1AC	522248282	1	3	3	2	1	1	3	1	3	3	3	1	3	1	3	1	1	3	1	3	3	3	3	1	3	3	1	3	2	3	3	3	3	3	3	1	3	1	3	3	3	3	3	1	1	1	1
avgbs_cluster_31710.1	chr1AC	522313443	1	3	3	2	1	1	3	1	3	3	3	1	3	1	3	1	1	3	1	3	3	3	3	1	3	3	1	3	2	3	3	3	3	3	3	1	3	1	3	3	3	3	3	1	1	1	1
avgbs_53849.1	chr1AC	522408268	1	3	3	2	1	1	3	1	3	3	3	1	3	1	3	1	1	3	1	3	3	3	3	1	3	3	1	3	2	3	3	3	3	3	3	1	3	1	3	3	3	3	3	1	1	1	1
avgbs_cluster_11698.1	chr1AC	522409219	1	3	3	2	1	1	3	1	3	3	3	1	3	1	3	1	1	3	1	3	3	3	3	1	3	3	1	3	2	3	3	3	3	3	3	1	3	1	3	3	3	3	3	1	1	1	1
avgbs2_3074.2	chr1AC	524859160	1	3	3	2	1	1	3	1	3	3	3	1	3	1	3	1	1	3	1	3	3	3	3	1	3	3	1	3	2	3	3	3	3	3	3	1	3	3	3	3	3	3	3	1	1	1	1
avgbs_cluster_19092.1	chr1AC	525062464	1	3	3	2	1	1	3	1	3	3	3	1	3	1	3	1	1	3	1	3	3	3	3	1	3	3	1	3	2	3	3	3	3	3	3	1	3	3	3	3	3	3	3	1	1	1	1
avgbs_34774.1	chr1AC	525301278	1	3	3	2	1	1	3	1	3	3	3	1	3	1	3	1	1	3	1	3	3	3	3	1	3	3	1	3	2	3	3	3	3	3	3	1	3	3	3	3	3	3	3	1	1	1	1
avgbs_99893.1	chr1AC	525650707	1	3	3	2	1	1	3	1	3	3	3	1	3	1	3	1	1	3	1	3	3	3	3	1	3	3	1	3	2	3	3	3	3	3	3	1	3	3	3	3	3	3	3	1	1	1	1
#
#chr1C
#
avgbs_cluster_171.1	chr1C	7005166	1	3	3	3	2	3	1	1	1	1	3	3	3	3	3	1	1	3	3	1	3	3	3	3	3	3	3	1	1	1	3	1	3	1	1	1	1	1	1	1	3	3	1	3	2	3	3
avgbs_cluster_29233.1	chr1C	7097253	1	3	3	3	2	3	1	1	1	1	3	3	3	3	3	1	1	3	3	1	3	3	3	3	3	3	3	1	1	1	3	1	3	1	1	1	1	1	1	1	3	3	1	3	2	3	3
avgbs_cluster_40278.1	chr1C	7139539	1	3	3	3	2	3	1	1	1	1	3	3	3	3	3	1	1	3	3	1	3	3	3	3	3	3	3	1	1	1	3	1	3	1	1	1	1	1	1	1	3	3	1	3	2	3	3
avgbs_116123.1	chr1C	7139599	1	3	3	3	2	3	1	1	1	1	3	3	3	3	3	1	1	3	3	1	3	3	3	3	3	3	3	1	1	1	3	1	3	1	1	1	1	1	1	1	3	3	1	3	2	3	3
avgbs2_90044.1	chr1C	7354147	1	3	3	3	2	3	1	1	1	1	3	3	3	3	3	1	1	3	3	1	3	3	3	3	3	3	3	1	1	1	3	1	3	1	1	1	1	1	1	1	3	3	1	3	2	3	3
avgbs_cluster_3916.1	chr1C	7427251	1	3	3	3	2	3	1	1	1	1	3	3	3	3	3	1	1	3	3	1	3	3	3	3	3	3	3	1	1	1	3	1	3	1	1	1	1	1	1	1	3	3	1	3	2	3	3
avgbs_cluster_6572.1	chr1C	7610049	1	3	3	3	2	3	1	1	1	1	3	3	3	3	3	1	1	3	3	1	3	3	3	3	3	3	3	1	1	1	3	1	3	1	1	1	1	1	1	1	3	3	1	3	2	3	3
avgbs_cluster_44148.1	chr1C	8127562	1	3	3	3	2	3	1	1	1	1	3	3	3	3	3	1	1	3	3	1	3	3	3	3	3	3	3	1	1	1	3	1	3	1	1	1	1	1	1	1	3	3	1	3	2	3	3
avgbs_38331.1	chr1C	8161651	1	3	3	3	2	3	1	1	1	1	3	3	3	3	3	1	1	3	3	1	3	3	3	3	3	3	3	1	1	1	3	1	3	1	1	1	1	1	1	1	3	3	1	3	2	3	3
avgbs_cluster_33311.1	chr1C	8358779	1	3	3	3	2	3	1	1	1	1	3	3	3	3	3	1	1	3	3	1	3	3	3	3	3	3	3	1	1	1	3	1	3	1	1	1	1	1	1	1	3	3	1	3	2	3	3
avgbs_214653.1	chr1C	8554076	1	3	3	3	2	3	1	1	1	1	3	3	3	3	3	1	1	3	3	1	3	3	3	3	3	3	3	1	1	1	3	1	3	1	1	1	1	1	1	1	3	3	1	3	1	3	3
avgbs_cluster_6007.1	chr1C	9368465	1	3	3	3	2	3	1	1	1	1	3	3	3	3	3	1	1	3	0	1	3	3	3	3	3	3	3	1	1	1	3	1	3	1	0	1	1	1	1	1	3	3	1	3	1	3	3
avgbs_cluster_2868.1	chr1C	10497829	1	3	3	3	2	3	1	1	1	1	3	3	3	3	3	1	1	3	1	1	3	3	3	3	3	1	3	1	1	1	3	3	3	1	3	3	1	1	1	1	3	3	1	3	1	3	3
avgbs_cluster_43976.1	chr1C	11220330	1	3	3	3	2	3	1	1	1	1	3	3	3	3	3	1	1	3	1	1	3	3	3	3	3	1	3	1	1	1	3	3	3	1	3	3	1	1	1	1	3	3	1	3	1	3	3
avgbs2_116974.1	chr1C	11955983	1	3	3	3	2	3	1	1	1	1	3	3	3	3	3	1	1	3	1	1	3	3	3	3	3	1	3	1	1	1	3	3	3	1	3	3	1	1	1	1	3	3	1	3	1	3	3
avgbs_cluster_37042.1	chr1C	12557922	1	3	3	3	2	3	1	1	1	1	3	3	3	3	3	1	1	3	1	1	3	3	3	3	3	1	3	1	1	1	3	3	3	1	3	3	1	1	1	1	3	3	1	3	1	3	3
avgbs_107426.1	chr1C	14007742	1	3	3	3	2	3	1	1	1	1	3	3	3	3	3	1	1	3	1	1	3	3	3	3	3	1	3	1	1	3	3	3	3	1	3	1	1	1	1	1	3	3	1	3	1	3	2
avgbs_cluster_13103.1	chr1C	14442834	1	3	3	3	2	3	1	1	1	1	3	3	3	3	3	1	1	3	1	1	3	3	3	3	3	1	3	1	1	3	3	3	3	1	3	1	1	1	1	1	3	3	1	3	1	3	2
avgbs_cluster_33126.1	chr1C	14757824	1	3	3	3	2	3	1	1	1	1	3	3	3	3	3	1	1	3	1	1	3	3	3	3	3	1	3	1	1	3	3	3	3	1	3	1	1	1	1	1	3	3	1	3	1	3	2
avgbs_200886.1	chr1C	14913858	1	3	3	3	2	3	1	1	1	1	3	3	3	3	3	1	1	3	1	1	3	3	3	3	3	1	3	1	1	1	3	3	3	1	3	1	1	1	1	1	3	3	1	3	1	3	2
avgbs_40044.1	chr1C	14915936	1	3	3	3	2	3	1	1	1	1	3	3	3	3	3	1	1	3	1	1	3	3	3	3	3	1	3	1	1	1	3	3	3	1	3	1	1	1	1	1	3	3	1	3	1	3	2
avgbs_cluster_1600.1	chr1C	15433333	1	3	3	3	2	3	1	1	1	1	3	3	3	3	3	1	1	3	1	1	3	3	3	3	3	1	3	1	1	1	3	3	3	1	3	1	1	1	1	1	3	3	1	3	1	3	2
avgbs_cluster_34680.1	chr1C	15497706	1	3	3	3	2	3	1	1	1	1	3	3	3	3	3	1	1	3	1	1	3	3	3	3	3	1	3	1	1	1	3	3	3	1	3	1	1	1	1	1	3	3	1	3	1	3	2
avgbs_cluster_32061.1	chr1C	15942088	1	3	3	3	2	3	1	1	1	1	3	3	3	3	3	3	3	3	1	1	3	3	3	3	3	1	3	1	2	1	3	3	3	3	3	1	1	1	1	1	3	3	1	3	1	3	2
avgbs_cluster_16824.1	chr1C	16415458	1	3	3	3	2	3	1	1	1	1	3	3	3	3	3	3	3	3	1	1	3	3	3	3	3	3	3	1	3	1	3	3	3	3	3	1	1	1	1	1	3	3	1	3	1	3	2
avgbs_cluster_52525.1	chr1C	16477316	1	3	3	3	2	3	1	1	1	1	3	3	3	3	3	3	3	3	1	1	3	3	3	3	3	3	3	1	3	1	3	3	3	3	3	1	1	1	1	1	3	3	1	3	1	3	2
avgbs2_130558.1	chr1C	16787882	1	3	3	3	2	3	1	1	1	1	3	3	3	3	3	3	3	3	1	1	3	3	3	3	3	3	3	1	3	1	3	3	3	3	3	1	1	1	1	1	3	3	1	3	1	3	0
avgbs_cluster_4258.1	chr1C	16793190	1	3	3	3	2	3	1	1	1	1	3	3	3	3	3	3	3	3	1	1	3	3	3	3	3	3	3	1	3	1	3	3	3	3	3	1	1	1	1	1	3	3	1	3	1	3	0
avgbs_2876.1	chr1C	16944797	1	3	3	3	2	3	1	1	1	1	3	3	3	3	3	3	3	3	1	1	0	3	3	3	3	3	3	1	3	1	3	3	3	3	3	1	1	1	1	1	3	3	1	3	1	3	1
avgbs_cluster_34335.1	chr1C	30035086	1	3	1	3	1	3	1	1	1	1	3	0	3	3	3	1	1	3	0	1	1	3	3	3	3	3	1	1	0	1	1	1	3	3	3	1	1	1	1	1	3	3	3	3	3	0	1
avgbs_65701.1	chr1C	31003647	1	3	1	3	1	3	1	1	1	1	2	1	3	3	3	1	1	3	3	1	1	3	3	3	3	3	1	1	1	1	1	1	3	3	3	1	1	1	1	2	3	3	3	3	3	1	1
avgbs_cluster_36440.1	chr1C	31144783	1	3	1	3	1	3	1	1	1	1	2	1	3	3	3	1	1	3	3	1	1	3	3	3	3	3	1	1	1	1	1	1	3	3	3	1	1	1	1	2	3	3	3	3	3	1	1
avgbs_cluster_16718.1	chr1C	31436731	1	3	1	3	1	3	1	1	1	1	2	1	3	3	3	1	1	3	3	1	1	3	3	3	3	3	1	1	1	1	1	1	3	3	3	1	1	1	1	2	3	3	3	3	3	1	1
avgbs_cluster_23205.1	chr1C	31597481	1	3	1	3	1	3	1	1	1	1	2	1	3	3	3	1	1	3	3	1	1	3	3	3	3	3	1	1	1	1	1	1	3	3	3	1	1	1	1	2	3	3	3	3	3	1	1
avgbs_cluster_4396.1	chr1C	31632266	1	3	1	3	1	3	1	1	1	1	2	1	3	3	3	1	1	3	3	1	1	3	3	3	3	3	1	1	1	1	1	1	3	3	3	1	1	1	1	2	3	3	3	3	3	1	1
avgbs_cluster_21431.1	chr1C	31944926	1	3	1	3	1	3	1	1	1	1	2	1	3	3	3	1	1	3	3	1	1	3	3	3	3	3	1	1	1	1	1	1	3	3	3	1	1	1	1	2	3	3	3	3	3	1	1
avgbs_122207.1	chr1C	32150583	1	3	1	3	1	3	1	1	1	1	2	1	3	3	3	1	1	3	3	1	1	3	3	3	3	3	1	1	1	1	1	1	3	3	3	1	1	1	1	2	3	3	3	3	3	1	1
avgbs2_174078.1	chr1C	32407367	1	3	1	3	1	3	1	1	1	1	2	1	3	3	3	1	1	3	3	1	1	3	3	3	3	3	1	1	1	1	1	1	3	3	3	1	1	1	1	2	3	3	3	3	3	1	1
avgbs_cluster_60993.1	chr1C	33302893	1	3	1	3	1	3	1	1	1	1	2	1	3	3	3	1	1	3	3	1	1	3	3	3	3	3	1	1	1	1	1	1	3	3	3	1	1	1	1	2	3	3	3	3	3	1	1
avgbs_227897.1	chr1C	42265939	1	0	1	3	1	3	1	1	1	1	2	1	3	3	3	1	1	3	3	1	1	3	3	3	3	3	1	1	1	1	1	1	3	3	3	3	1	1	1	2	3	3	3	3	3	1	1
avgbs_cluster_43193.1	chr1C	43478734	1	2	1	3	1	3	1	1	1	1	2	1	3	3	3	1	1	3	3	1	1	3	3	3	3	3	1	1	1	1	1	1	3	3	3	3	1	1	1	2	3	3	3	3	3	1	1
avgbs_cluster_33719.1	chr1C	43831872	1	2	1	3	1	3	1	1	1	1	2	1	3	3	3	1	1	3	3	1	1	3	3	3	3	3	1	1	1	1	1	1	3	3	3	3	1	1	1	2	3	3	3	3	3	1	1
avgbs_21851.1	chr1C	44128866	1	2	1	3	1	3	1	1	1	1	2	1	3	3	3	1	1	3	3	1	1	3	3	3	3	3	1	1	1	1	1	1	3	3	3	3	1	1	1	2	3	3	3	3	3	1	1
avgbs_cluster_15214.1	chr1C	44884437	1	2	1	3	1	3	1	1	1	1	2	1	3	3	3	1	1	3	3	1	1	3	3	3	3	3	1	1	1	1	1	1	3	3	3	3	1	1	1	2	3	3	3	3	3	1	1
avgbs_cluster_5743.1	chr1C	48071866	1	2	1	3	1	3	1	1	1	1	2	1	3	3	3	1	1	3	3	1	1	3	3	3	3	3	1	1	1	1	1	1	3	3	3	3	1	1	1	2	3	3	3	3	3	1	1
avgbs_cluster_28174.1	chr1C	48717526	1	2	1	3	1	3	1	1	1	1	2	1	3	3	3	1	1	3	3	1	1	3	3	3	3	3	1	1	1	1	1	1	3	3	3	3	1	1	1	2	3	3	3	3	3	1	1
avgbs_93852.1	chr1C	48882702	1	2	1	3	1	3	1	1	1	1	2	1	3	3	3	1	1	3	3	1	1	3	3	3	3	3	1	1	1	1	1	1	3	3	3	3	1	1	1	2	3	3	3	3	3	1	1
avgbs_cluster_17925.1	chr1C	49997001	1	2	1	3	1	3	1	1	1	1	2	1	3	3	3	1	1	3	3	1	1	3	3	3	3	3	1	1	1	1	1	1	3	3	3	3	1	1	1	2	3	3	3	3	3	1	1
avgbs_23089.1	chr1C	50443670	1	2	1	3	1	3	1	1	1	1	2	1	3	3	3	1	1	3	3	1	1	3	3	3	3	3	1	1	1	1	1	1	3	3	3	3	1	1	1	2	3	3	3	3	3	1	1
avgbs_cluster_42705.1	chr1C	51961527	1	2	1	3	1	3	1	1	1	1	2	1	3	3	3	1	1	3	3	1	1	3	3	3	3	3	1	1	1	1	1	1	3	3	3	3	1	1	1	2	3	3	3	3	3	1	1
avgbs_cluster_2257.1	chr1C	52523908	1	2	1	3	1	3	1	1	1	1	2	1	3	3	3	1	1	3	3	1	1	3	3	3	3	3	1	1	1	1	1	1	3	3	3	3	1	1	1	2	3	3	3	3	3	1	1
avgbs_47992.1	chr1C	54829245	1	2	1	3	1	3	1	1	1	1	2	1	3	3	3	1	1	3	3	1	1	3	3	3	3	3	1	1	1	1	1	1	3	3	3	3	1	1	1	2	3	3	3	3	3	1	1
avgbs_cluster_19347.1	chr1C	54840520	1	2	1	3	1	3	1	1	1	1	2	1	3	3	3	1	1	3	3	1	1	3	3	3	3	3	1	1	1	1	1	1	3	3	3	3	1	1	1	2	3	3	3	3	3	1	1
avgbs_cluster_22409.1	chr1C	54911564	1	2	1	3	1	3	1	1	1	1	2	1	3	3	3	1	1	3	3	1	1	3	3	3	3	3	1	1	1	1	1	1	3	3	3	3	1	1	1	2	3	3	3	3	3	1	1
avgbs_56402.1	chr1C	55182003	1	2	1	3	1	3	1	1	1	1	2	1	3	3	3	1	1	3	3	1	1	3	3	3	3	3	1	1	1	1	1	1	3	3	3	3	1	1	1	2	3	3	3	3	3	1	1
avgbs_cluster_32136.1	chr1C	55789494	1	2	1	3	1	3	1	1	1	1	2	1	3	3	3	1	1	3	3	1	1	3	3	3	3	3	1	1	1	1	1	1	3	3	3	3	1	1	1	2	3	3	3	3	3	1	1
avgbs_60203.1	chr1C	56397455	1	2	1	3	1	3	1	1	1	1	2	1	3	3	3	1	1	3	3	1	1	3	3	3	3	3	1	1	1	1	1	1	3	3	3	3	1	1	1	2	3	3	3	3	3	1	1
avgbs_cluster_9178.1	chr1C	57073274	1	2	1	3	1	3	1	1	1	1	2	1	3	3	3	1	1	3	3	1	1	3	3	3	3	3	1	1	1	1	1	1	3	3	3	3	1	1	1	2	3	3	3	3	3	1	1
avgbs_cluster_4416.1	chr1C	58250552	1	2	1	3	1	3	1	1	1	1	2	1	3	3	3	1	1	3	3	1	1	3	3	3	3	3	1	1	1	1	1	1	3	3	3	3	1	1	1	2	3	3	3	3	3	1	1
avgbs_cluster_43190.1	chr1C	58333616	1	2	1	3	1	3	1	1	1	1	2	1	3	3	3	1	1	3	3	1	1	3	3	3	3	3	1	1	1	1	1	1	3	3	3	3	1	1	1	2	3	3	3	3	3	1	1
avgbs_cluster_27717.1	chr1C	58335794	1	2	1	3	1	3	1	1	1	1	2	1	3	3	3	1	1	3	3	1	1	3	3	3	3	3	1	1	1	1	1	1	3	3	3	3	1	1	1	2	3	3	3	3	3	1	1
avgbs_102612.1	chr1C	58446985	1	2	1	3	1	3	1	1	1	1	2	1	3	3	3	1	1	3	3	1	1	3	3	3	3	3	1	1	1	1	1	1	3	3	3	3	1	1	1	2	3	3	3	3	3	1	1
avgbs_cluster_38980.1	chr1C	59256250	1	2	1	3	1	3	1	1	1	1	2	1	3	3	3	1	1	3	3	1	1	3	3	3	3	3	1	1	1	1	1	1	3	3	3	3	1	1	1	2	3	3	3	3	3	1	1
avgbs_cluster_37039.1	chr1C	59405518	1	2	1	3	1	3	1	1	1	1	2	1	3	3	3	1	1	3	3	1	1	3	3	3	3	3	1	1	1	1	1	1	3	3	3	3	1	1	1	2	3	3	3	3	3	1	1
avgbs_cluster_36630.1	chr1C	60871780	1	2	1	3	1	3	1	1	1	1	2	1	3	3	3	1	1	3	3	1	1	3	3	3	3	3	1	1	1	1	1	1	3	3	3	3	1	1	1	2	3	3	3	3	3	1	1
avgbs_cluster_13656.1	chr1C	60919303	1	2	1	3	1	3	1	1	1	1	2	1	3	3	3	1	1	3	3	1	1	3	3	3	3	3	1	1	1	1	1	1	3	3	3	3	1	1	1	2	3	3	3	3	3	1	1
avgbs_cluster_31411.1	chr1C	60944339	1	2	1	3	1	3	1	1	1	1	2	1	3	3	3	1	1	3	3	1	1	3	3	3	3	3	1	1	1	1	1	1	3	3	3	3	1	1	1	2	3	3	3	3	3	1	1
avgbs_cluster_39783.1	chr1C	61408404	1	2	1	3	1	3	1	1	1	1	2	1	3	3	3	1	1	3	3	1	1	3	3	3	3	3	1	1	1	1	1	1	3	3	3	3	1	1	1	2	3	3	3	3	3	1	1
avgbs_cluster_21588.1	chr1C	61827553	1	2	1	3	1	3	1	1	1	1	2	1	3	3	3	1	1	3	3	1	1	3	3	3	3	3	1	1	1	1	1	1	3	3	3	3	1	1	1	2	3	3	3	3	3	1	1
avgbs_224736.1	chr1C	62225520	1	2	1	3	1	3	1	1	1	1	2	1	3	3	3	1	1	3	3	1	1	3	3	3	3	3	1	1	1	1	1	1	3	3	3	3	1	1	1	2	3	3	3	3	3	1	1
avgbs2_55973.1	chr1C	62624535	1	2	1	3	1	3	1	1	1	1	2	1	3	3	3	1	1	3	3	1	1	3	3	3	3	3	1	1	1	1	1	1	3	3	3	3	1	1	1	2	3	3	3	3	3	1	1
avgbs_cluster_17373.1	chr1C	62853408	1	2	1	3	1	3	1	1	1	1	2	1	3	3	3	1	1	3	3	1	1	3	3	3	3	3	1	1	1	1	1	1	3	3	3	3	1	1	1	2	3	3	3	3	3	1	1
avgbs_cluster_38325.1	chr1C	64782024	1	2	1	3	1	3	1	1	1	1	2	1	3	3	3	1	1	3	3	1	1	3	3	3	3	3	1	1	1	1	1	1	3	3	3	3	1	1	1	2	3	3	3	3	3	1	1
avgbs_223600.1	chr1C	64782084	1	2	1	3	1	3	1	1	1	1	2	1	3	3	3	1	1	3	3	1	1	3	3	3	3	3	1	1	1	1	1	1	3	3	3	3	1	1	1	2	3	3	3	3	3	1	1
avgbs_225732.1	chr1C	65036708	1	2	1	3	1	3	1	1	1	1	2	1	3	3	3	1	1	3	3	1	1	3	3	3	3	3	1	1	1	1	1	1	3	3	3	3	1	1	1	2	3	3	3	3	3	1	1
avgbs_cluster_7647.1	chr1C	67454936	1	2	1	3	1	3	1	1	1	1	2	1	3	3	3	1	1	3	3	1	1	3	3	3	3	3	1	1	1	1	1	1	3	3	3	3	1	1	1	2	3	3	3	3	3	1	1
avgbs_cluster_28170.1	chr1C	67608777	1	2	1	3	1	3	1	1	1	1	2	1	3	3	3	1	1	3	3	1	1	3	3	3	3	3	1	1	1	1	1	1	3	3	3	3	1	1	1	2	3	3	3	3	3	1	1
avgbs_223672.1	chr1C	68090218	1	2	1	3	1	3	1	1	1	1	2	1	3	3	3	1	1	3	3	1	1	3	3	3	3	3	1	1	1	1	1	1	3	3	3	3	1	1	1	2	3	3	3	3	3	1	1
avgbs_50883.1	chr1C	69123481	1	2	1	3	1	3	1	1	1	1	2	1	3	3	3	1	1	3	3	1	1	3	3	3	3	3	1	1	1	1	1	1	3	3	3	3	1	1	1	2	3	3	3	3	3	1	1
avgbs_43321.1	chr1C	69932213	1	2	1	3	1	3	1	1	1	1	2	1	3	3	3	1	1	3	3	1	1	3	3	3	3	3	1	1	1	1	1	1	3	3	3	3	1	1	1	2	3	3	3	3	3	1	1
avgbs_cluster_20338.1	chr1C	70972439	1	2	1	3	1	3	1	1	1	1	2	1	3	3	3	1	1	3	3	1	1	3	3	3	3	3	1	1	1	1	1	1	3	3	3	3	1	1	1	2	3	3	3	3	3	1	1
avgbs_cluster_9093.1	chr1C	71347865	1	2	1	3	1	3	1	1	1	1	2	1	3	3	3	1	1	3	3	1	1	3	3	3	3	3	1	1	1	1	1	1	3	3	3	3	1	1	1	2	3	3	3	3	3	1	1
avgbs_112948.1	chr1C	71612540	1	2	1	3	1	3	1	1	1	1	2	1	3	3	3	1	1	3	3	1	1	3	3	3	3	3	1	1	1	1	1	1	3	3	3	3	1	1	1	2	3	3	3	3	3	1	1
avgbs_35598.1	chr1C	71656630	1	2	1	3	1	3	1	1	1	1	2	1	3	3	3	1	1	3	3	1	1	3	3	3	3	3	1	1	1	1	1	1	3	3	3	3	1	1	1	2	3	3	3	3	3	1	1
avgbs_37249.1	chr1C	71683470	1	2	1	3	1	3	1	1	1	1	2	1	3	3	3	1	1	3	3	1	1	3	3	3	3	3	1	1	1	1	1	1	3	3	3	3	1	1	1	2	3	3	3	3	3	1	1
avgbs_cluster_2303.1	chr1C	72056557	1	2	1	3	1	3	1	1	1	1	2	1	3	3	3	1	1	3	3	1	1	3	3	3	3	3	1	1	1	1	1	1	3	3	3	3	1	1	1	2	3	3	3	3	3	1	1
avgbs_cluster_10629.1	chr1C	72797308	1	2	1	3	1	3	1	1	1	1	2	1	3	3	3	1	1	3	3	1	1	3	3	3	3	3	1	1	1	1	1	1	3	3	3	3	1	1	1	2	3	3	3	3	3	1	1
avgbs2_63198.2	chr1C	72908385	1	2	1	3	1	3	1	1	1	1	2	1	3	3	3	1	1	3	3	1	1	3	3	3	3	3	1	1	1	1	1	1	3	3	3	3	1	1	1	2	3	3	3	3	3	1	1
avgbs_cluster_12497.1	chr1C	72915656	1	2	1	3	1	3	1	1	1	1	2	1	3	3	3	1	1	3	3	1	1	3	3	3	3	3	1	1	1	1	1	1	3	3	3	3	1	1	1	2	3	3	3	3	3	1	1
avgbs_29209.1	chr1C	73406032	1	2	1	3	1	3	1	1	1	1	2	1	3	3	3	1	1	3	3	1	1	3	3	3	3	3	1	1	1	1	1	1	3	3	3	3	1	1	1	2	3	3	3	3	3	1	1
avgbs_cluster_32483.1	chr1C	73637596	1	2	1	3	1	3	1	1	1	1	2	1	3	3	3	1	1	3	3	1	1	3	3	3	3	3	1	1	1	1	1	1	3	3	3	3	1	1	1	2	3	3	3	3	3	1	1
avgbs2_31771.1	chr1C	73656277	1	2	1	3	1	3	1	1	1	1	2	1	3	3	3	1	1	3	3	1	1	3	3	3	3	3	1	1	1	1	1	1	3	3	3	3	1	1	1	2	3	3	3	3	3	1	1
avgbs_cluster_26766.1	chr1C	75734436	1	2	1	3	1	3	1	1	1	1	2	1	3	3	3	1	1	3	3	1	1	3	3	3	3	3	1	1	1	1	1	1	3	3	3	3	1	1	1	2	3	3	3	3	3	1	1
avgbs_114684.1	chr1C	76214004	1	2	1	3	1	3	1	1	1	1	2	1	3	3	3	1	1	3	3	1	1	3	3	3	3	3	1	1	1	1	1	1	3	3	3	3	1	1	1	2	3	3	3	3	3	1	1
avgbs_224617.1	chr1C	78272723	1	2	1	3	1	3	1	1	1	1	2	1	3	3	3	1	1	3	3	1	1	3	3	3	3	3	1	1	1	1	1	1	3	3	3	3	1	1	1	2	3	3	3	3	3	1	1
avgbs_cluster_13713.1	chr1C	79921456	1	2	1	3	1	3	1	1	1	1	2	1	3	3	3	1	1	3	3	1	1	3	3	3	3	3	1	1	1	1	1	1	3	3	3	3	1	1	1	2	3	3	3	3	3	1	1
avgbs_cluster_5650.1	chr1C	80412997	1	2	1	3	1	3	1	1	1	1	2	1	3	3	3	1	1	3	3	1	1	3	3	3	3	3	1	1	1	1	1	1	3	3	3	3	1	1	1	2	3	3	3	3	3	1	1
avgbs_96103.1	chr1C	80924725	1	2	1	3	1	3	1	1	1	1	2	1	3	3	3	1	1	3	3	1	1	3	3	3	3	3	1	1	1	1	1	1	3	3	3	3	1	1	1	2	3	3	3	3	3	1	1
avgbs_cluster_26202.1	chr1C	80931977	1	2	1	3	1	3	1	1	1	1	2	1	3	3	3	1	1	3	3	1	1	3	3	3	3	3	1	1	1	1	1	1	3	3	3	3	1	1	1	2	3	3	3	3	3	1	1
avgbs_cluster_7490.1	chr1C	81024148	1	2	1	3	1	3	1	1	1	1	2	1	3	3	3	1	1	3	3	1	1	3	3	3	3	3	1	1	1	1	1	1	3	3	3	3	1	1	1	2	3	3	3	3	3	1	1
avgbs_86188.1	chr1C	81795267	1	2	1	3	1	3	1	1	1	1	2	1	3	3	3	1	1	3	3	1	1	3	3	3	3	3	1	1	1	1	1	1	3	3	3	3	1	1	1	2	3	3	3	3	3	1	1
avgbs_cluster_3796.1	chr1C	82035312	1	2	1	3	1	3	1	1	1	1	2	1	3	3	3	1	1	3	3	1	1	3	3	3	3	3	1	1	1	1	1	1	3	3	3	3	1	1	1	2	3	3	3	3	3	1	1
avgbs_cluster_26216.1	chr1C	82397433	1	2	1	3	1	3	1	1	1	1	2	1	3	3	3	1	1	3	3	1	1	3	3	3	3	3	1	1	1	1	1	1	3	3	3	3	1	1	1	2	3	3	3	3	3	1	1
avgbs_cluster_39638.1	chr1C	82397493	1	2	1	3	1	3	1	1	1	1	2	1	3	3	3	1	1	3	3	1	1	3	3	3	3	3	1	1	1	1	1	1	3	3	3	3	1	1	1	2	3	3	3	3	3	1	1
avgbs_cluster_17759.1	chr1C	82601089	1	2	1	3	1	3	1	1	1	1	2	1	3	3	3	1	1	3	3	1	1	3	3	3	3	3	1	1	1	1	1	1	3	3	3	3	1	1	1	2	3	3	3	3	3	1	1
avgbs_cluster_23052.1	chr1C	82606999	1	2	1	3	1	3	1	1	1	1	2	1	3	3	3	1	1	3	3	1	1	3	3	3	3	3	1	1	1	1	1	1	3	3	3	3	1	1	1	2	3	3	3	3	3	1	1
avgbs_cluster_34704.1	chr1C	83416009	1	2	1	3	1	3	1	1	1	1	2	1	3	3	3	1	1	3	3	1	1	3	3	3	3	3	1	1	1	1	1	1	3	3	3	3	1	1	1	2	3	3	3	3	3	1	1
avgbs_cluster_67663.1	chr1C	83813875	1	2	1	3	1	3	1	1	1	1	2	1	3	3	3	1	1	3	3	1	1	3	3	3	3	3	1	1	1	1	1	1	3	3	3	3	1	1	1	2	3	3	3	3	3	1	1
avgbs_13458.1	chr1C	83851849	1	2	1	3	1	3	1	1	1	1	2	1	3	3	3	1	1	3	3	1	1	3	3	3	3	3	1	1	1	1	1	1	3	3	3	3	1	1	1	2	3	3	3	3	3	1	1
avgbs_78898.1	chr1C	84250948	1	2	1	3	1	3	1	1	1	1	2	1	3	3	3	1	1	3	3	1	1	3	3	3	3	3	1	1	1	1	1	1	3	3	3	3	1	1	1	2	3	3	3	3	3	1	1
avgbs_224293.1	chr1C	87342680	1	2	1	3	1	3	1	1	1	1	2	1	3	3	3	1	1	3	3	1	1	3	3	3	3	3	1	1	1	1	1	1	3	3	3	3	1	1	1	2	3	3	3	3	3	1	1
avgbs_cluster_7451.1	chr1C	87853770	1	2	1	3	1	3	1	1	1	1	2	1	3	3	3	1	1	3	3	1	1	3	3	3	3	3	1	1	1	1	1	1	3	3	3	3	1	1	1	2	3	3	3	3	3	1	1
avgbs_cluster_15565.1	chr1C	88280256	1	2	1	3	1	3	1	1	1	1	2	1	3	3	3	1	1	3	3	1	1	3	3	3	3	3	1	1	1	1	1	1	3	3	3	3	1	1	1	2	3	3	3	3	3	1	1
avgbs_224269.1	chr1C	88691905	1	2	1	3	1	3	1	1	1	1	2	1	3	3	3	1	1	3	3	1	1	3	3	3	3	3	1	1	1	1	1	1	3	3	3	3	1	1	1	2	3	3	3	3	3	1	1
avgbs_cluster_41519.1	chr1C	89721181	1	2	1	3	1	3	1	1	1	1	2	1	3	3	3	1	1	3	3	1	1	3	3	3	3	3	1	1	1	1	1	1	3	3	3	3	1	1	1	2	3	3	3	3	3	1	1
avgbs_cluster_15740.1	chr1C	90012669	1	2	1	3	1	3	1	1	1	1	2	1	3	3	3	1	1	3	3	1	1	3	3	3	3	3	1	1	1	1	1	1	3	3	3	3	1	1	1	2	3	3	3	3	3	1	1
avgbs2_52432.1	chr1C	90344226	1	2	1	3	1	3	1	1	1	1	2	1	3	3	3	1	1	3	3	1	1	3	3	3	3	3	1	1	1	1	1	1	3	3	3	3	1	1	1	2	3	3	3	3	3	1	1
avgbs_cluster_43227.1	chr1C	90424563	1	2	1	3	1	3	1	1	1	1	2	1	3	3	3	1	1	3	3	1	1	3	3	3	3	3	1	1	1	1	1	1	3	3	3	3	1	1	1	2	3	3	3	3	3	1	1
avgbs2_169209.1	chr1C	90970320	1	2	1	3	1	3	1	1	1	1	2	1	3	3	3	1	1	3	3	1	1	3	3	3	3	3	1	1	1	1	1	1	3	3	3	3	1	1	1	2	3	3	3	3	3	1	1
avgbs_cluster_15602.1	chr1C	91212079	1	2	1	3	1	3	1	1	1	1	2	1	3	3	3	1	1	3	3	1	1	3	3	3	3	3	1	1	1	1	1	1	3	3	3	3	1	1	1	2	3	3	3	3	3	1	1
avgbs_114489.1	chr1C	91225257	1	2	1	3	1	3	1	1	1	1	2	1	3	3	3	1	1	3	3	1	1	3	3	3	3	3	1	1	1	1	1	1	3	3	3	3	1	1	1	2	3	3	3	3	3	1	1
avgbs_cluster_24340.1	chr1C	91963570	1	2	1	3	1	3	1	1	1	1	2	1	3	3	3	1	1	3	3	1	1	3	3	3	3	3	1	1	1	1	1	1	3	3	3	3	1	1	1	2	3	3	3	3	3	1	1
avgbs_cluster_24320.1	chr1C	92196332	1	2	1	3	1	3	1	1	1	1	2	1	3	3	3	1	1	3	3	1	1	3	3	3	3	3	1	1	1	1	1	1	3	3	3	3	1	1	1	2	3	3	3	3	3	1	1
avgbs_cluster_16110.1	chr1C	93380264	1	2	1	3	1	3	1	1	1	1	2	1	3	3	3	1	1	3	3	1	1	3	3	3	3	3	1	1	1	1	1	1	3	3	3	3	1	1	1	2	3	3	3	3	3	1	1
avgbs_cluster_10892.1	chr1C	94258479	1	2	1	3	1	3	1	1	1	1	2	1	3	3	3	1	1	3	3	1	1	3	3	3	3	3	1	1	1	1	1	1	3	3	3	3	1	1	1	2	3	3	3	3	3	1	1
avgbs_cluster_29419.1	chr1C	96020872	1	2	1	3	1	3	1	1	1	1	2	1	3	3	3	1	1	3	3	1	1	3	3	3	3	3	1	1	1	1	1	1	3	3	3	3	1	1	1	2	3	3	3	3	3	1	1
avgbs_54804.1	chr1C	96044914	1	2	1	3	1	3	1	1	1	1	2	1	3	3	3	1	1	3	3	1	1	3	3	3	3	3	1	1	1	1	1	1	3	3	3	3	1	1	1	2	3	3	3	3	3	1	1
avgbs_cluster_12583.1	chr1C	96906300	1	2	1	3	1	3	1	1	1	1	2	1	3	3	3	1	1	3	3	1	1	3	3	3	3	3	1	1	1	1	1	1	3	3	3	3	1	1	1	2	3	3	3	3	3	1	1
avgbs_cluster_15375.1	chr1C	96906360	1	2	1	3	1	3	1	1	1	1	2	1	3	3	3	1	1	3	3	1	1	3	3	3	3	3	1	1	1	1	1	1	3	3	3	3	1	1	1	2	3	3	3	3	3	1	1
avgbs_224900.1	chr1C	96907551	1	2	1	3	1	3	1	1	1	1	2	1	3	3	3	1	1	3	3	1	1	3	3	3	3	3	1	1	1	1	1	1	3	3	3	3	1	1	1	2	3	3	3	3	3	1	1
avgbs_16715.1	chr1C	96928948	1	2	1	3	1	3	1	1	1	1	2	1	3	3	3	1	1	3	3	1	1	3	3	3	3	3	1	1	1	1	1	1	3	3	3	3	1	1	1	2	3	3	3	3	3	1	1
avgbs_cluster_26661.1	chr1C	97588946	1	2	1	3	1	3	1	1	1	1	2	1	3	3	3	1	1	3	3	1	1	3	3	3	3	3	1	1	1	1	1	1	3	3	3	3	1	1	1	2	3	3	3	3	3	1	1
avgbs_cluster_9553.1	chr1C	97589006	1	2	1	3	1	3	1	1	1	1	2	1	3	3	3	1	1	3	3	1	1	3	3	3	3	3	1	1	1	1	1	1	3	3	3	3	1	1	1	2	3	3	3	3	3	1	1
avgbs_428040.1	chr1C	97658926	1	2	1	3	1	3	1	1	1	1	2	1	3	3	3	1	1	3	3	1	1	3	3	3	3	3	1	1	1	1	1	1	3	3	3	3	1	1	1	2	3	3	3	3	3	1	1
avgbs_68016.1	chr1C	97769694	1	2	1	3	1	3	1	1	1	1	2	1	3	3	3	1	1	3	3	1	1	3	3	3	3	3	1	1	1	1	1	1	3	3	3	3	1	1	1	2	3	3	3	3	3	1	1
avgbs_cluster_29260.1	chr1C	98072158	1	2	1	3	1	3	1	1	1	1	2	1	3	3	3	1	1	3	3	1	1	3	3	3	3	3	1	1	1	1	1	1	3	3	3	3	1	1	1	2	3	3	3	3	3	1	1
avgbs_65268.1	chr1C	98095559	1	2	1	3	1	3	1	1	1	1	2	1	3	3	3	1	1	3	3	1	1	3	3	3	3	3	1	1	1	1	1	1	3	3	3	3	1	1	1	2	3	3	3	3	3	1	1
avgbs_77947.1	chr1C	98310554	1	2	1	3	1	3	1	1	1	1	2	1	3	3	3	1	1	3	3	1	1	3	3	3	3	3	1	1	1	1	1	1	3	3	3	3	1	1	1	2	3	3	3	3	3	1	1
avgbs_cluster_14815.1	chr1C	98695273	1	2	1	3	1	3	1	1	1	1	2	1	3	3	3	1	1	3	3	1	1	3	3	3	3	3	1	1	1	1	1	1	3	3	3	3	1	1	1	2	3	3	3	3	3	1	1
avgbs2_75534.2	chr1C	98982424	1	2	1	3	1	3	1	1	1	1	2	1	3	3	3	1	1	3	3	1	1	3	3	3	3	3	1	1	1	1	1	1	3	3	3	3	1	1	1	2	3	3	3	3	3	1	1
avgbs_cluster_5270.1	chr1C	99296522	1	2	1	3	1	3	1	1	1	1	2	1	3	3	3	1	1	3	3	1	1	3	3	3	3	3	1	1	1	1	1	1	3	3	3	3	1	1	1	2	3	3	3	3	3	1	1
avgbs_cluster_27633.1	chr1C	99889014	1	2	1	3	1	3	1	1	1	1	2	1	3	3	3	1	1	3	3	1	1	3	3	3	3	3	1	1	1	1	1	1	3	3	3	3	1	1	1	2	3	3	3	3	3	1	1
avgbs_90023.1	chr1C	100098159	1	2	1	3	1	3	1	1	1	1	2	1	3	3	3	1	1	3	3	1	1	3	3	3	3	3	1	1	1	1	1	1	3	3	3	3	1	1	1	2	3	3	3	3	3	1	1
avgbs_72422.1	chr1C	100557144	1	2	1	3	1	3	1	1	1	1	2	1	3	3	3	1	1	3	3	1	1	3	3	3	3	3	1	1	1	1	1	1	3	3	3	3	1	1	1	2	3	3	3	3	3	1	1
avgbs_cluster_1486.1	chr1C	101093057	1	2	1	3	1	3	1	1	1	1	2	1	3	3	3	1	1	3	3	1	1	3	3	3	3	3	1	1	1	1	1	1	3	3	3	3	1	1	1	2	3	3	3	3	3	1	1
avgbs_cluster_16782.1	chr1C	101425655	1	2	1	3	1	3	1	1	1	1	2	1	3	3	3	1	1	3	3	1	1	3	3	3	3	3	1	1	1	1	1	1	3	3	3	3	1	1	1	2	3	3	3	3	3	1	1
avgbs_223316.1	chr1C	101972075	1	2	1	3	1	3	1	1	1	1	2	1	3	3	3	1	1	3	3	1	1	3	3	3	3	3	1	1	1	1	1	1	3	3	3	3	1	1	1	2	3	3	3	3	3	1	1
avgbs_105378.1	chr1C	102640672	1	2	1	3	1	3	1	1	1	1	2	1	3	3	3	1	1	3	3	1	1	3	3	3	3	3	1	1	1	1	1	1	3	3	3	3	1	1	1	2	3	3	3	3	3	1	1
avgbs_40573.1	chr1C	102665585	1	2	1	3	1	3	1	1	1	1	2	1	3	3	3	1	1	3	3	1	1	3	3	3	3	3	1	1	1	1	1	1	3	3	3	3	1	1	1	2	3	3	3	3	3	1	1
avgbs_62516.1	chr1C	103205107	1	2	1	3	1	3	1	1	1	1	2	1	3	3	3	1	1	3	3	1	1	3	3	3	3	3	1	1	1	1	1	1	3	3	3	3	1	1	1	2	3	3	3	3	3	1	1
avgbs_cluster_50140.1	chr1C	103255512	1	2	1	3	1	3	1	1	1	1	2	1	3	3	3	1	1	3	3	1	1	3	3	3	3	3	1	1	1	1	1	1	3	3	3	3	1	1	1	2	3	3	3	3	3	1	1
avgbs_78936.1	chr1C	103302168	1	2	1	3	1	3	1	1	1	1	2	1	3	3	3	1	1	3	3	1	1	3	3	3	3	3	1	1	1	1	1	1	3	3	3	3	1	1	1	2	3	3	3	3	3	1	1
avgbs_93126.1	chr1C	103776159	1	2	1	3	1	3	1	1	1	1	2	1	3	3	3	1	1	3	3	1	1	3	3	3	3	3	1	1	1	1	1	1	3	3	3	3	1	1	1	2	3	3	3	3	3	1	1
avgbs_cluster_37284.1	chr1C	103997557	1	2	1	3	1	3	1	1	1	1	2	1	3	3	3	1	1	3	3	1	1	3	3	3	3	3	1	1	1	1	1	1	3	3	3	3	1	1	1	2	3	3	3	3	3	1	1
avgbs_98728.1	chr1C	104118985	1	2	1	3	1	3	1	1	1	1	2	1	3	3	3	1	1	3	3	1	1	3	3	3	3	3	1	1	1	1	1	1	3	3	3	3	1	1	1	2	3	3	3	3	3	1	1
avgbs_cluster_3145.1	chr1C	104337934	1	2	1	3	1	3	1	1	1	1	2	1	3	3	3	1	1	3	3	1	1	3	3	3	3	3	1	1	1	1	1	1	3	3	3	3	1	1	1	2	3	3	3	3	3	1	1
avgbs_cluster_11209.1	chr1C	104337994	1	2	1	3	1	3	1	1	1	1	2	1	3	3	3	1	1	3	3	1	1	3	3	3	3	3	1	1	1	1	1	1	3	3	3	3	1	1	1	2	3	3	3	3	3	1	1
avgbs_20333.1	chr1C	104486805	1	2	1	3	1	3	1	1	1	1	2	1	3	3	3	1	1	3	3	1	1	3	3	3	3	3	1	1	1	1	1	1	3	3	3	3	1	1	1	2	3	3	3	3	3	1	1
avgbs_cluster_1066.1	chr1C	105593039	1	2	1	3	1	3	1	1	1	1	2	1	3	3	3	1	1	3	3	1	1	3	3	3	3	3	1	1	1	1	1	1	3	3	3	3	1	1	1	2	3	3	3	3	3	1	1
avgbs_cluster_32803.1	chr1C	105717861	1	2	1	3	1	3	1	1	1	1	2	1	3	3	3	1	1	3	3	1	1	3	3	3	3	3	1	1	1	1	1	1	3	3	3	3	1	1	1	2	3	3	3	3	3	1	1
avgbs_cluster_7829.1	chr1C	107682792	1	2	1	3	1	3	1	1	1	1	2	1	3	3	3	1	1	3	3	1	1	3	3	3	3	3	1	1	1	1	1	1	3	3	3	3	1	1	1	2	3	3	3	3	3	1	1
avgbs_cluster_37402.1	chr1C	108365317	1	2	1	3	1	3	1	1	1	1	2	1	3	3	3	1	1	3	3	1	1	3	3	3	3	3	1	1	1	1	1	1	3	3	3	3	1	1	1	2	3	3	3	3	3	1	1
avgbs_15892.1	chr1C	108911597	1	2	1	3	1	3	1	1	1	1	2	1	3	3	3	1	1	3	3	1	1	3	3	3	3	3	1	1	1	1	1	1	3	3	3	3	1	1	1	2	3	3	3	3	3	1	1
avgbs_105377.1	chr1C	109124862	1	2	1	3	1	3	1	1	1	1	2	1	3	3	3	1	1	3	3	1	1	3	3	3	3	3	1	1	1	1	1	1	3	3	3	3	1	1	1	2	3	3	3	3	3	1	1
avgbs_cluster_8775.1	chr1C	111162167	1	2	1	3	1	3	1	1	1	1	2	1	3	3	3	1	1	3	3	1	1	3	3	3	3	3	1	1	1	1	1	1	3	3	3	3	1	1	1	2	3	3	3	3	3	1	1
avgbs_cluster_38781.1	chr1C	111425859	1	2	1	3	1	3	1	1	1	1	2	1	3	3	3	1	1	3	3	1	1	3	3	3	3	3	1	1	1	1	1	1	3	3	3	3	1	1	1	2	3	3	3	3	3	1	1
avgbs_cluster_34824.1	chr1C	111552799	1	2	1	3	1	3	1	1	1	1	2	1	3	3	3	1	1	3	3	1	1	3	3	3	3	3	1	1	1	1	1	1	3	3	3	3	1	1	1	2	3	3	3	3	3	1	1
avgbs2_132273.1	chr1C	112308400	1	2	1	3	1	3	1	1	1	1	2	1	3	3	3	1	1	3	3	1	1	3	3	3	3	3	1	1	1	1	1	1	3	3	3	3	1	1	1	2	3	3	3	3	3	1	1
avgbs_89582.1	chr1C	113310615	1	2	1	3	1	3	1	1	1	1	2	1	3	3	3	1	1	3	3	1	1	3	3	3	3	3	1	1	1	1	1	1	3	3	3	3	1	1	1	2	3	3	3	3	3	1	1
avgbs_cluster_32837.1	chr1C	113405893	1	2	1	3	1	3	1	1	1	1	2	1	3	3	3	1	1	3	3	1	1	3	3	3	3	3	1	1	1	1	1	1	3	3	3	3	1	1	1	2	3	3	3	3	3	1	1
avgbs_74534.1	chr1C	113748028	1	2	1	3	1	3	1	1	1	1	2	1	3	3	3	1	1	3	3	1	1	3	3	3	3	3	1	1	1	1	1	1	3	3	3	3	1	1	1	2	3	3	3	3	3	1	1
avgbs_cluster_37623.1	chr1C	113854933	1	2	1	3	1	3	1	1	1	1	2	1	3	3	3	1	1	3	3	1	1	3	3	3	3	3	1	1	1	1	1	1	3	3	3	3	1	1	1	2	3	3	3	3	3	1	1
avgbs_cluster_20427.1	chr1C	113875700	1	2	1	3	1	3	1	1	1	1	2	1	3	3	3	1	1	3	3	1	1	3	3	3	3	3	1	1	1	1	1	1	3	3	3	3	1	1	1	2	3	3	3	3	3	1	1
avgbs_cluster_10740.1	chr1C	113909543	1	2	1	3	1	3	1	1	1	1	2	1	3	3	3	1	1	3	3	1	1	3	3	3	3	3	1	1	1	1	1	1	3	3	3	3	1	1	1	2	3	3	3	3	3	1	1
avgbs_cluster_11820.1	chr1C	113916259	1	2	1	3	1	3	1	1	1	1	2	1	3	3	3	1	1	3	3	1	1	3	3	3	3	3	1	1	1	1	1	1	3	3	3	3	1	1	1	2	3	3	3	3	3	1	1
avgbs2_161548.1	chr1C	114091224	1	2	1	3	1	3	1	1	1	1	2	1	3	3	3	1	1	3	3	1	1	3	3	3	3	3	1	1	1	1	1	1	3	3	3	3	1	1	1	2	3	3	3	3	3	1	1
avgbs_78958.1	chr1C	115561700	1	2	1	3	1	3	1	1	1	1	2	1	3	3	3	1	1	3	3	1	1	3	3	3	3	3	1	1	1	1	1	1	3	3	3	3	1	1	1	2	3	3	3	3	3	1	1
avgbs_cluster_10170.1	chr1C	115795695	1	2	1	3	1	3	1	1	1	1	2	1	3	3	3	1	1	3	3	1	1	3	3	3	3	3	1	1	1	1	1	1	3	3	3	3	1	1	1	2	3	3	3	3	3	1	1
avgbs_cluster_14244.1	chr1C	116960273	1	2	1	3	1	3	1	1	1	1	2	1	3	3	3	1	1	3	3	1	1	3	3	3	3	3	1	1	1	1	1	1	3	3	3	3	1	1	1	2	3	3	3	3	3	1	1
avgbs_cluster_17937.1	chr1C	117973587	1	2	1	3	1	3	1	1	1	1	2	1	3	3	3	1	1	3	3	1	1	3	3	3	3	3	1	1	1	1	1	1	3	3	3	3	1	1	1	2	3	3	3	3	3	1	1
avgbs2_77695.1	chr1C	118017607	1	2	1	3	1	3	1	1	1	1	2	1	3	3	3	1	1	3	3	1	1	3	3	3	3	3	1	1	1	1	1	1	3	3	3	3	1	1	1	2	3	3	3	3	3	1	1
avgbs_52964.1	chr1C	122091705	1	2	1	3	1	3	1	1	1	1	2	1	3	3	3	1	1	3	3	1	1	3	3	3	3	3	1	1	1	1	1	1	3	3	3	3	1	1	1	2	3	3	3	3	3	1	1
avgbs_cluster_20680.1	chr1C	122790835	1	2	1	3	1	3	1	1	1	1	2	1	3	3	3	1	1	3	3	1	1	3	3	3	3	3	1	1	1	1	1	1	3	3	3	3	1	1	1	2	3	3	3	3	3	1	1
avgbs_427956.1	chr1C	123305759	1	2	1	3	1	3	1	1	1	1	2	1	3	3	3	1	1	3	3	1	1	3	3	3	3	3	1	1	1	1	1	1	3	3	3	3	1	1	1	2	3	3	3	3	3	1	1
avgbs_103357.1	chr1C	123739812	1	2	1	3	1	3	1	1	1	1	2	1	3	3	3	1	1	3	3	1	1	3	3	3	3	3	1	1	1	1	1	1	3	3	3	3	1	1	1	2	3	3	3	3	3	1	1
avgbs_cluster_3719.1	chr1C	124388575	1	2	1	3	1	3	1	1	1	1	2	1	3	3	3	1	1	3	3	1	1	3	3	3	3	3	1	1	1	1	1	1	3	3	3	3	1	1	1	2	3	3	3	3	3	1	1
avgbs_cluster_30067.1	chr1C	124389160	1	2	1	3	1	3	1	1	1	1	2	1	3	3	3	1	1	3	3	1	1	3	3	3	3	3	1	1	1	1	1	1	3	3	3	3	1	1	1	2	3	3	3	3	3	1	1
avgbs_cluster_19966.1	chr1C	124684632	1	2	1	3	1	3	1	1	1	1	2	1	3	3	3	1	1	3	3	1	1	3	3	3	3	3	1	1	1	1	1	1	3	3	3	3	1	1	1	2	3	3	3	3	3	1	1
avgbs_cluster_28928.1	chr1C	124893260	1	2	1	3	1	3	1	1	1	1	2	1	3	3	3	1	1	3	3	1	1	3	3	3	3	3	1	1	1	1	1	1	3	3	3	3	1	1	1	2	3	3	3	3	3	1	1
avgbs_cluster_54366.1	chr1C	125304147	1	2	1	3	1	3	1	1	1	1	2	1	3	3	3	1	1	3	3	1	1	3	3	3	3	3	1	1	1	1	1	1	3	3	3	3	1	1	1	2	3	3	3	3	3	1	1
avgbs2_97752.1	chr1C	125650827	1	2	1	3	1	3	1	1	1	1	2	1	3	3	3	1	1	3	3	1	1	3	3	3	3	3	1	1	1	1	1	1	3	3	3	3	1	1	1	2	3	3	3	3	3	1	1
avgbs_cluster_10434.1	chr1C	126447528	1	2	1	3	1	3	1	1	1	1	2	1	3	3	3	1	1	3	3	1	1	3	3	3	3	3	1	1	1	1	1	1	3	3	3	3	1	1	1	2	3	3	3	3	3	1	1
avgbs2_132231.1	chr1C	127640455	1	2	1	3	1	3	1	1	1	1	2	1	3	3	3	1	1	3	3	1	1	3	3	3	3	3	1	1	1	1	1	1	3	3	3	3	1	1	1	2	3	3	3	3	3	1	1
avgbs_cluster_11905.1	chr1C	127691634	1	2	1	3	1	3	1	1	1	1	2	1	3	3	3	1	1	3	3	1	1	3	3	3	3	3	1	1	1	1	1	1	3	3	3	3	1	1	1	2	3	3	3	3	3	1	1
avgbs2_70155.1	chr1C	127994608	1	2	1	3	1	3	1	1	1	1	2	1	3	3	3	1	1	3	3	1	1	3	3	3	3	3	1	1	1	1	1	1	3	3	3	3	1	1	1	2	3	3	3	3	3	1	1
avgbs_10400.1	chr1C	131056861	1	2	1	3	1	3	1	1	1	1	2	1	3	3	3	1	1	3	3	1	1	3	3	3	3	3	1	1	1	1	1	1	3	3	3	3	1	1	1	2	3	3	3	3	3	1	1
avgbs_cluster_9247.1	chr1C	132387059	1	2	1	3	1	3	1	1	1	1	2	1	3	3	3	1	1	3	3	1	1	3	3	3	3	3	1	1	1	1	1	1	3	3	3	3	1	1	1	2	3	3	3	3	3	1	1
avgbs_cluster_16444.1	chr1C	132550894	1	2	1	3	1	3	1	1	1	1	2	1	3	3	3	1	1	3	3	1	1	3	3	3	3	3	1	1	1	1	1	1	3	3	3	3	1	1	1	2	3	3	3	3	3	1	1
avgbs_45086.1	chr1C	132723645	1	2	1	3	1	3	1	1	1	1	2	1	3	3	3	1	1	3	3	1	1	3	3	3	3	3	1	1	1	1	1	1	3	3	3	3	1	1	1	2	3	3	3	3	3	1	1
avgbs_cluster_43234.1	chr1C	133134457	1	2	1	3	1	3	1	1	1	1	2	1	3	3	3	1	1	3	3	1	1	3	3	3	3	3	1	1	1	1	1	1	3	3	3	3	1	1	1	2	3	3	3	3	3	1	1
avgbs_84431.1	chr1C	133219071	1	2	1	3	1	3	1	1	1	1	2	1	3	3	3	1	1	3	3	1	1	3	3	3	3	3	1	1	1	1	1	1	3	3	3	3	1	1	1	2	3	3	3	3	3	1	1
avgbs_16325.1	chr1C	133583862	1	2	1	3	1	3	1	1	1	1	2	1	3	3	3	1	1	3	3	1	1	3	3	3	3	3	1	1	1	1	1	1	3	3	3	3	1	1	1	2	3	3	3	3	3	1	1
avgbs_224177.1	chr1C	133888288	1	2	1	3	1	3	1	1	1	1	2	1	3	3	3	1	1	3	3	1	1	3	3	3	3	3	1	1	1	1	1	1	3	3	3	3	1	1	1	2	3	3	3	3	3	1	1
avgbs_3273.1	chr1C	133952759	1	2	1	3	1	3	1	1	1	1	2	1	3	3	3	1	1	3	3	1	1	3	3	3	3	3	1	1	1	1	1	1	3	3	3	3	1	1	1	2	3	3	3	3	3	1	1
avgbs_cluster_11984.1	chr1C	134248222	1	2	1	3	1	3	1	1	1	1	2	1	3	3	3	1	1	3	3	1	1	3	3	3	3	3	1	1	1	1	1	1	3	3	3	3	1	1	1	2	3	3	3	3	3	1	1
avgbs_117103.1	chr1C	135702144	1	2	1	3	1	3	1	1	1	1	2	1	3	3	3	1	1	3	3	1	1	3	3	3	3	3	1	1	1	1	1	1	3	3	3	3	1	1	1	2	3	3	3	3	3	1	1
avgbs_cluster_31163.1	chr1C	135810491	1	2	1	3	1	3	1	1	1	1	2	1	3	3	3	1	1	3	3	1	1	3	3	3	3	3	1	1	1	1	1	1	3	3	3	3	1	1	1	2	3	3	3	3	3	1	1
avgbs_358817.1	chr1C	136072911	1	2	1	3	1	3	1	1	1	1	2	1	3	3	3	1	1	3	3	1	1	3	3	3	3	3	1	1	1	1	1	1	3	3	3	3	1	1	1	2	3	3	3	3	3	1	1
avgbs_36632.1	chr1C	136086137	1	2	1	3	1	3	1	1	1	1	2	1	3	3	3	1	1	3	3	1	1	3	3	3	3	3	1	1	1	1	1	1	3	3	3	3	1	1	1	2	3	3	3	3	3	1	1
avgbs_225670.1	chr1C	136639847	1	2	1	3	1	3	1	1	1	1	2	1	3	3	3	1	1	3	3	1	1	3	3	3	3	3	1	1	1	1	1	1	3	3	3	3	1	1	1	2	3	3	3	3	3	1	1
avgbs_cluster_1457.1	chr1C	136714469	1	2	1	3	1	3	1	1	1	1	2	1	3	3	3	1	1	3	3	1	1	3	3	3	3	3	1	1	1	1	1	1	3	3	3	3	1	1	1	2	3	3	3	3	3	1	1
avgbs_cluster_3061.1	chr1C	140109312	1	2	1	3	1	3	1	1	1	1	2	1	3	3	3	1	1	3	3	1	1	3	3	3	3	3	1	1	1	1	1	1	3	3	3	3	1	1	1	2	3	3	3	3	3	1	1
avgbs_22916.1	chr1C	140875261	1	2	1	3	1	3	1	1	1	1	2	1	3	3	3	1	1	3	3	1	1	3	3	3	3	3	1	1	1	1	1	1	3	3	3	3	1	1	1	2	3	3	3	3	3	1	1
avgbs_36880.1	chr1C	140939721	1	2	1	3	1	3	1	1	1	1	2	1	3	3	3	1	1	3	3	1	1	3	3	3	3	3	1	1	1	1	1	1	3	3	3	3	1	1	1	2	3	3	3	3	3	1	1
avgbs_cluster_2067.1	chr1C	140941324	1	2	1	3	1	3	1	1	1	1	2	1	3	3	3	1	1	3	3	1	1	3	3	3	3	3	1	1	1	1	1	1	3	3	3	3	1	1	1	2	3	3	3	3	3	1	1
avgbs_cluster_1161.1	chr1C	140944267	1	2	1	3	1	3	1	1	1	1	2	1	3	3	3	1	1	3	3	1	1	3	3	3	3	3	1	1	1	1	1	1	3	3	3	3	1	1	1	2	3	3	3	3	3	1	1
avgbs_cluster_39121.1	chr1C	141139285	1	2	1	3	1	3	1	1	1	1	2	1	3	3	3	1	1	3	3	1	1	3	3	3	3	3	1	1	1	1	1	1	3	3	3	3	1	1	1	2	3	3	3	3	3	1	1
avgbs_cluster_13347.1	chr1C	142021473	1	2	1	3	1	3	1	1	1	1	2	1	3	3	3	1	1	3	3	1	1	3	3	3	3	3	1	1	1	1	1	1	3	3	3	3	1	1	1	2	3	3	3	3	3	1	1
avgbs2_160622.1	chr1C	142266534	1	2	1	3	1	3	1	1	1	1	2	1	3	3	3	1	1	3	3	1	1	3	3	3	3	3	1	1	1	1	1	1	3	3	3	3	1	1	1	2	3	3	3	3	3	1	1
avgbs_122833.1	chr1C	142707160	1	2	1	3	1	3	1	1	1	1	2	1	3	3	3	1	1	3	3	1	1	3	3	3	3	3	1	1	1	1	1	1	3	3	3	3	1	1	1	2	3	3	3	3	3	1	1
avgbs2_162040.1	chr1C	142712479	1	2	1	3	1	3	1	1	1	1	2	1	3	3	3	1	1	3	3	1	1	3	3	3	3	3	1	1	1	1	1	1	3	3	3	3	1	1	1	2	3	3	3	3	3	1	1
avgbs_cluster_31067.1	chr1C	143235245	1	2	1	3	1	3	1	1	1	1	2	1	3	3	3	1	1	3	3	1	1	3	3	3	3	3	1	1	1	1	1	1	3	3	3	3	1	1	1	2	3	3	3	3	3	1	1
avgbs_cluster_35645.1	chr1C	143645792	1	2	1	3	1	3	1	1	1	1	2	1	3	3	3	1	1	3	3	1	1	3	3	3	3	3	1	1	1	1	1	1	3	3	3	3	1	1	1	2	3	3	3	3	3	1	1
avgbs_28880.1	chr1C	144198228	1	2	1	3	1	3	1	1	1	1	2	1	3	3	3	1	1	3	3	1	1	3	3	3	3	3	1	1	1	1	1	1	3	3	3	3	1	1	1	2	3	3	3	3	3	1	1
avgbs_cluster_1704.1	chr1C	147056857	1	2	1	3	1	3	1	1	1	1	2	1	3	3	3	1	1	3	3	1	1	3	3	3	3	3	1	1	1	1	1	1	3	3	3	3	1	1	1	2	3	3	3	3	3	1	1
avgbs_89652.1	chr1C	147412943	1	2	1	3	1	3	1	1	1	1	2	1	3	3	3	1	1	3	3	1	1	3	3	3	3	3	1	1	1	1	1	1	3	3	3	3	1	1	1	2	3	3	3	3	3	1	1
avgbs_cluster_9047.1	chr1C	148309935	1	2	1	3	1	3	1	1	1	1	2	1	3	3	3	1	1	3	3	1	1	3	3	3	3	3	1	1	1	1	1	1	3	3	3	3	1	1	1	2	3	3	3	3	3	1	1
avgbs_cluster_39665.1	chr1C	148619778	1	2	1	3	1	3	1	1	1	1	2	1	3	3	3	1	1	3	3	1	1	3	3	3	3	3	1	1	1	1	1	1	3	3	3	3	1	1	1	2	3	3	3	3	3	1	1
avgbs_76476.1	chr1C	149365863	1	2	1	3	1	3	1	1	1	1	2	1	3	3	3	1	1	3	3	1	1	3	3	3	3	3	1	1	1	1	1	1	3	3	3	3	1	1	1	2	3	3	3	3	3	1	1
avgbs_6287.1	chr1C	150028999	1	2	1	3	1	3	1	1	1	1	2	1	3	3	3	1	1	3	3	1	1	3	3	3	3	3	1	1	1	1	1	1	3	3	3	3	1	1	1	2	3	3	3	3	3	1	1
avgbs_cluster_5553.1	chr1C	152004492	1	2	1	3	1	3	1	1	1	1	2	1	3	3	3	1	1	3	3	1	1	3	3	3	3	3	1	1	1	1	1	1	3	3	3	3	1	1	1	2	3	3	3	3	3	1	1
avgbs_91973.1	chr1C	152088251	1	2	1	3	1	3	1	1	1	1	2	1	3	3	3	1	1	3	3	1	1	3	3	3	3	3	1	1	1	1	1	1	3	3	3	3	1	1	1	2	3	3	3	3	3	1	1
avgbs_cluster_26414.1	chr1C	152533470	1	2	1	3	1	3	1	1	1	1	2	1	3	3	3	1	1	3	3	1	1	3	3	3	3	3	1	1	1	1	1	1	3	3	3	3	1	1	1	2	3	3	3	3	3	1	1
avgbs_cluster_9227.1	chr1C	152578416	1	2	1	3	1	3	1	1	1	1	2	1	3	3	3	1	1	3	3	1	1	3	3	3	3	3	1	1	1	1	1	1	3	3	3	3	1	1	1	2	3	3	3	3	3	1	1
avgbs_81572.1	chr1C	152777054	1	2	1	3	1	3	1	1	1	1	2	1	3	3	3	1	1	3	3	1	1	3	3	3	3	3	1	1	1	1	1	1	3	3	3	3	1	1	1	2	3	3	3	3	3	1	1
avgbs_205123.1	chr1C	152777566	1	2	1	3	1	3	1	1	1	1	2	1	3	3	3	1	1	3	3	1	1	3	3	3	3	3	1	1	1	1	1	1	3	3	3	3	1	1	1	2	3	3	3	3	3	1	1
avgbs_40604.1	chr1C	152931179	1	2	1	3	1	3	1	1	1	1	2	1	3	3	3	1	1	3	3	1	1	3	3	3	3	3	1	1	1	1	1	1	3	3	3	3	1	1	1	2	3	3	3	3	3	1	1
avgbs_45395.1	chr1C	153950977	1	2	1	3	1	3	1	1	1	1	2	1	3	3	3	1	1	3	3	1	1	3	3	3	3	3	1	1	1	1	1	1	3	3	3	3	1	1	1	2	3	3	3	3	3	1	1
avgbs2_29698.1	chr1C	155039748	1	2	1	3	1	3	1	1	1	1	2	1	3	3	3	1	1	3	3	1	1	3	3	3	3	3	1	1	1	1	1	1	3	3	3	3	1	1	1	2	3	3	3	3	3	1	1
avgbs_cluster_35141.1	chr1C	155584875	1	2	1	3	1	3	1	1	1	1	2	1	3	3	3	1	1	3	3	1	1	3	3	3	3	3	1	1	1	1	1	1	3	3	3	3	1	1	1	2	3	3	3	3	3	1	1
avgbs_cluster_19513.1	chr1C	156414839	1	2	1	3	1	3	1	1	1	1	2	1	3	3	3	1	1	3	3	1	1	3	3	3	3	3	1	1	1	1	1	1	3	3	3	3	1	1	1	2	3	3	3	3	3	1	1
avgbs_cluster_14092.1	chr1C	157460847	1	2	1	3	1	3	1	1	1	1	2	1	3	3	3	1	1	3	3	1	1	3	3	3	3	3	1	1	1	1	1	1	3	3	3	3	1	1	1	2	3	3	3	3	3	1	1
avgbs_52013.1	chr1C	159019683	1	2	1	3	1	3	1	1	1	1	2	1	3	3	3	1	1	3	3	1	1	3	3	3	3	3	1	1	1	1	1	1	3	3	3	3	1	1	1	2	3	3	3	3	3	1	1
avgbs_117057.1	chr1C	161285887	1	2	1	3	1	3	1	1	1	1	2	1	3	3	3	1	1	3	3	1	1	3	3	3	3	3	1	1	1	1	1	1	3	3	3	3	1	1	1	2	3	3	3	3	3	1	1
avgbs_cluster_29277.1	chr1C	162005462	1	2	1	3	1	3	1	1	1	1	2	1	3	3	3	1	1	3	3	1	1	3	3	3	3	3	1	1	1	1	1	1	3	3	3	3	1	1	1	2	3	3	3	3	3	1	1
avgbs_95609.1	chr1C	162007419	1	2	1	3	1	3	1	1	1	1	2	1	3	3	3	1	1	3	3	1	1	3	3	3	3	3	1	1	1	1	1	1	3	3	3	3	1	1	1	2	3	3	3	3	3	1	1
avgbs_6071.1	chr1C	162134478	1	2	1	3	1	3	1	1	1	1	2	1	3	3	3	1	1	3	3	1	1	3	3	3	3	3	1	1	1	1	1	1	3	3	3	3	1	1	1	2	3	3	3	3	3	1	1
avgbs_cluster_2303.2	chr1C	164385095	1	2	1	3	1	3	1	1	1	1	2	1	3	3	3	1	1	3	3	1	1	3	3	3	3	3	1	1	1	1	1	1	3	3	3	3	1	1	1	2	3	3	3	3	3	1	1
avgbs_27449.1	chr1C	164407320	1	2	1	3	1	3	1	1	1	1	2	1	3	3	3	1	1	3	3	1	1	3	3	3	3	3	1	1	1	1	1	1	3	3	3	3	1	1	1	2	3	3	3	3	3	1	1
avgbs_cluster_15347.1	chr1C	164731540	1	2	1	3	1	3	1	1	1	1	2	1	3	3	3	1	1	3	3	1	1	3	3	3	3	3	1	1	1	1	1	1	3	3	3	3	1	1	1	2	3	3	3	3	3	1	1
avgbs_cluster_18524.1	chr1C	165594938	1	2	1	3	1	3	1	1	1	1	2	1	3	3	3	1	1	3	3	1	1	3	3	3	3	3	1	1	1	1	1	1	3	3	3	3	1	1	1	2	3	3	3	3	3	1	1
avgbs_cluster_12643.1	chr1C	166727011	1	2	1	3	1	3	1	1	1	1	2	1	3	3	3	1	1	3	3	1	1	3	3	3	3	3	1	1	1	1	1	1	3	3	3	3	1	1	1	2	3	3	3	3	3	1	1
avgbs_89814.1	chr1C	167091709	1	2	1	3	1	3	1	1	1	1	2	1	3	3	3	1	1	3	3	1	1	3	3	3	3	3	1	1	1	1	1	1	3	3	3	3	1	1	1	2	3	3	3	3	3	1	1
avgbs_cluster_16713.1	chr1C	167488679	1	2	1	3	1	3	1	1	1	1	2	1	3	3	3	1	1	3	3	1	1	3	3	3	3	3	1	1	1	1	1	1	3	3	3	3	1	1	1	2	3	3	3	3	3	1	1
avgbs_cluster_7998.1	chr1C	168576626	1	2	1	3	1	3	1	1	1	1	2	1	3	3	3	1	1	3	3	1	1	3	3	3	3	3	1	1	1	1	1	1	3	3	3	3	1	1	1	2	3	3	3	3	3	1	1
avgbs_cluster_407.1	chr1C	169065084	1	2	1	3	1	3	1	1	1	1	2	1	3	3	3	1	1	3	3	1	1	3	3	3	3	3	1	1	1	1	1	1	3	3	3	3	1	1	1	2	3	3	3	3	3	1	1
avgbs_cluster_26440.1	chr1C	170244370	1	2	1	3	1	3	1	1	1	1	2	1	3	3	3	1	1	3	3	1	1	3	3	3	3	3	1	1	1	1	1	1	3	3	3	3	1	1	1	2	3	3	3	3	3	1	1
avgbs_cluster_43091.1	chr1C	170244469	1	2	1	3	1	3	1	1	1	1	2	1	3	3	3	1	1	3	3	1	1	3	3	3	3	3	1	1	1	1	1	1	3	3	3	3	1	1	1	2	3	3	3	3	3	1	1
avgbs_cluster_10355.1	chr1C	170479338	1	2	1	3	1	3	1	1	1	1	2	1	3	3	3	1	1	3	3	1	1	3	3	3	3	3	1	1	1	1	1	1	3	3	3	3	1	1	1	2	3	3	3	3	3	1	1
avgbs_cluster_34248.1	chr1C	170843218	1	2	1	3	1	3	1	1	1	1	2	1	3	3	3	1	1	3	3	1	1	3	3	3	3	3	1	1	1	1	1	1	3	3	3	3	1	1	1	2	3	3	3	3	3	1	1
avgbs_223985.1	chr1C	172540621	1	2	1	3	1	3	1	1	1	1	2	1	3	3	3	1	1	3	3	1	1	3	3	3	3	3	1	1	1	1	1	1	3	3	3	3	1	1	1	2	3	3	3	3	3	1	1
avgbs_cluster_12955.1	chr1C	172540681	1	2	1	3	1	3	1	1	1	1	2	1	3	3	3	1	1	3	3	1	1	3	3	3	3	3	1	1	1	1	1	1	3	3	3	3	1	1	1	2	3	3	3	3	3	1	1
avgbs_cluster_556.1	chr1C	172592018	1	2	1	3	1	3	1	1	1	1	2	1	3	3	3	1	1	3	3	1	1	3	3	3	3	3	1	1	1	1	1	1	3	3	3	3	1	1	1	2	3	3	3	3	3	1	1
avgbs_cluster_21457.1	chr1C	173013129	1	2	1	3	1	3	1	1	1	1	2	1	3	3	3	1	1	3	3	1	1	3	3	3	3	3	1	1	1	1	1	1	3	3	3	3	1	1	1	2	3	3	3	3	3	1	1
avgbs_33947.1	chr1C	173335035	1	2	1	3	1	3	1	1	1	1	2	1	3	3	3	1	1	3	3	1	1	3	3	3	3	3	1	1	1	1	1	1	3	3	3	3	1	1	1	2	3	3	3	3	3	1	1
avgbs_21917.1	chr1C	173643251	1	2	1	3	1	3	1	1	1	1	2	1	3	3	3	1	1	3	3	1	1	3	3	3	3	3	1	1	1	1	1	1	3	3	3	3	1	1	1	2	3	3	3	3	3	1	1
avgbs_cluster_22985.1	chr1C	173702155	1	2	1	3	1	3	1	1	1	1	2	1	3	3	3	1	1	3	3	1	1	3	3	3	3	3	1	1	1	1	1	1	3	3	3	3	1	1	1	2	3	3	3	3	3	1	1
avgbs_cluster_37168.1	chr1C	173918309	1	2	1	3	1	3	1	1	1	1	2	1	3	3	3	1	1	3	3	1	1	3	3	3	3	3	1	1	1	1	1	1	3	3	3	3	1	1	1	2	3	3	3	3	3	1	1
avgbs_cluster_25077.1	chr1C	174280823	1	2	1	3	1	3	1	1	1	1	2	1	3	3	3	1	1	3	3	1	1	3	3	3	3	3	1	1	1	1	1	1	3	3	3	3	1	1	1	2	3	3	3	3	3	1	1
avgbs_37670.1	chr1C	175082940	1	2	1	3	1	3	1	1	1	1	2	1	3	3	3	1	1	3	3	1	1	3	3	3	3	3	1	1	1	1	1	1	3	3	3	3	1	1	1	2	3	3	3	3	3	1	1
avgbs_cluster_34484.1	chr1C	175263659	1	2	1	3	1	3	1	1	1	1	2	1	3	3	3	1	1	3	3	1	1	3	3	3	3	3	1	1	1	1	1	1	3	3	3	3	1	1	1	2	3	3	3	3	3	1	1
avgbs2_58460.1	chr1C	176965657	1	2	1	3	1	3	1	1	1	1	2	1	3	3	3	1	1	3	3	1	1	3	3	3	3	3	1	1	1	1	1	1	3	3	3	3	1	1	1	2	3	3	3	3	3	1	1
avgbs_cluster_18527.1	chr1C	178692158	1	2	1	3	1	3	1	1	1	1	2	1	3	3	3	1	1	3	3	1	1	3	3	3	3	3	1	1	1	1	1	1	3	3	3	3	1	1	1	2	3	3	3	3	3	1	1
avgbs_cluster_36633.1	chr1C	180097963	1	2	1	3	1	3	1	1	1	1	2	1	3	3	3	1	1	3	3	1	1	3	3	3	3	3	1	1	1	1	1	1	3	3	3	3	1	1	1	2	3	3	3	3	3	1	1
avgbs_cluster_43192.1	chr1C	180394631	1	2	1	3	1	3	1	1	1	1	2	1	3	3	3	1	1	3	3	1	1	3	3	3	3	3	1	1	1	1	1	1	3	3	3	3	1	1	1	2	3	3	3	3	3	1	1
avgbs_cluster_27142.1	chr1C	180394691	1	2	1	3	1	3	1	1	1	1	2	1	3	3	3	1	1	3	3	1	1	3	3	3	3	3	1	1	1	1	1	1	3	3	3	3	1	1	1	2	3	3	3	3	3	1	1
avgbs_cluster_29774.1	chr1C	180491692	1	2	1	3	1	3	1	1	1	1	2	1	3	3	3	1	1	3	3	1	1	3	3	3	3	3	1	1	1	1	1	1	3	3	3	3	1	1	1	2	3	3	3	3	3	1	1
avgbs_cluster_29960.1	chr1C	181011114	1	2	1	3	1	3	1	1	1	1	2	1	3	3	3	1	1	3	3	1	1	3	3	3	3	3	1	1	1	1	1	1	3	3	3	3	1	1	1	2	3	3	3	3	3	1	1
avgbs_79351.1	chr1C	184884968	1	2	1	3	1	3	1	1	1	1	2	1	3	3	3	1	1	3	3	1	1	3	3	3	3	3	1	1	1	1	1	1	3	3	3	3	1	1	1	2	3	3	3	3	3	1	1
avgbs_65864.1	chr1C	185923576	1	2	1	3	1	3	1	1	1	1	2	1	3	3	3	1	1	3	3	1	1	3	3	3	3	3	1	1	1	1	1	1	3	3	3	3	1	1	1	2	3	3	3	3	3	1	1
avgbs_cluster_21584.1	chr1C	186304820	1	2	1	3	1	3	1	1	1	1	2	1	3	3	3	1	1	3	3	1	1	3	3	3	3	3	1	1	1	1	1	1	3	3	3	3	1	1	1	2	3	3	3	3	3	1	1
avgbs_cluster_6559.1	chr1C	186393359	1	2	1	3	1	3	1	1	1	1	2	1	3	3	3	1	1	3	3	1	1	3	3	3	3	3	1	1	1	1	1	1	3	3	3	3	1	1	1	2	3	3	3	3	3	1	1
avgbs2_141437.1	chr1C	186420615	1	2	1	3	1	3	1	1	1	1	2	1	3	3	3	1	1	3	3	1	1	3	3	3	3	3	1	1	1	1	1	1	3	3	3	3	1	1	1	2	3	3	3	3	3	1	1
avgbs_28497.1	chr1C	186814922	1	2	1	3	1	3	1	1	1	1	2	1	3	3	3	1	1	3	3	1	1	3	3	3	3	3	1	1	1	1	1	1	3	3	3	3	1	1	1	2	3	3	3	3	3	1	1
avgbs_cluster_15379.1	chr1C	187567136	1	2	1	3	1	3	1	1	1	1	2	1	3	3	3	1	1	3	3	1	1	3	3	3	3	3	1	1	1	1	1	1	3	3	3	3	1	1	1	2	3	3	3	3	3	1	1
avgbs_cluster_30619.1	chr1C	188559963	1	2	1	3	1	3	1	1	1	1	2	1	3	3	3	1	1	3	3	1	1	3	3	3	3	3	1	1	1	1	1	1	3	3	3	3	1	1	1	2	3	3	3	3	3	1	1
avgbs_224456.1	chr1C	191797107	1	2	1	3	1	3	1	1	1	1	2	1	3	3	3	1	1	3	3	1	1	3	3	3	3	3	1	1	1	1	1	1	3	3	3	3	1	1	1	2	3	3	3	3	3	1	1
avgbs_64942.1	chr1C	193284816	1	2	1	3	1	3	1	1	1	1	2	1	3	3	3	1	1	3	3	1	1	3	3	3	3	3	1	1	1	1	1	1	3	3	3	3	1	1	1	2	3	3	3	3	3	1	1
avgbs_23819.1	chr1C	194108632	1	2	1	3	1	3	1	1	1	1	2	1	3	3	3	1	1	3	3	1	1	3	3	3	3	3	1	1	1	1	1	1	3	3	3	3	1	1	1	2	3	3	3	3	3	1	1
avgbs_94381.1	chr1C	194109737	1	2	1	3	1	3	1	1	1	1	2	1	3	3	3	1	1	3	3	1	1	3	3	3	3	3	1	1	1	1	1	1	3	3	3	3	1	1	1	2	3	3	3	3	3	1	1
avgbs_92513.1	chr1C	195107081	1	2	1	3	1	3	1	1	1	1	2	1	3	3	3	1	1	3	3	1	1	3	3	3	3	3	1	1	1	1	1	1	3	3	3	3	1	1	1	2	3	3	3	3	3	1	1
avgbs_51525.1	chr1C	196537266	1	2	1	3	1	3	1	1	1	1	2	1	3	3	3	1	1	3	3	1	1	3	3	3	3	3	1	1	1	1	1	1	3	3	3	3	1	1	1	2	3	3	3	3	3	1	1
avgbs_119008.1	chr1C	197402076	1	2	1	3	1	3	1	1	1	1	2	1	3	3	3	1	1	3	3	1	1	3	3	3	3	3	1	1	1	1	1	1	3	3	3	3	1	1	1	2	3	3	3	3	3	1	1
avgbs_cluster_25742.1	chr1C	197412001	1	2	1	3	1	3	1	1	1	1	2	1	3	3	3	1	1	3	3	1	1	3	3	3	3	3	1	1	1	1	1	1	3	3	3	3	1	1	1	2	3	3	3	3	3	1	1
avgbs_55730.1	chr1C	197607293	1	2	1	3	1	3	1	1	1	1	2	1	3	3	3	1	1	3	3	1	1	3	3	3	3	3	1	1	1	1	1	1	3	3	3	3	1	1	1	2	3	3	3	3	3	1	1
avgbs_70478.1	chr1C	198934760	1	2	1	3	1	3	1	1	1	1	2	1	3	3	3	1	1	3	3	1	1	3	3	3	3	3	1	1	1	1	1	1	3	3	3	3	1	1	1	2	3	3	3	3	3	1	1
avgbs_cluster_31369.1	chr1C	199507195	1	2	1	3	1	3	1	1	1	1	2	1	3	3	3	1	1	3	3	1	1	3	3	3	3	3	1	1	1	1	1	1	3	3	3	3	1	1	1	2	3	3	3	3	3	1	1
avgbs_224959.1	chr1C	200039195	1	2	1	3	1	3	1	1	1	1	2	1	3	3	3	1	1	3	3	1	1	3	3	3	3	3	1	1	1	1	1	1	3	3	3	3	1	1	1	2	3	3	3	3	3	1	1
avgbs_cluster_9092.1	chr1C	200100040	1	2	1	3	1	3	1	1	1	1	2	1	3	3	3	1	1	3	3	1	1	3	3	3	3	3	1	1	1	1	1	1	3	3	3	3	1	1	1	2	3	3	3	3	3	1	1
avgbs_225072.1	chr1C	200422234	1	2	1	3	1	3	1	1	1	1	2	1	3	3	3	1	1	3	3	1	1	3	3	3	3	3	1	1	1	1	1	1	3	3	3	3	1	1	1	2	3	3	3	3	3	1	1
avgbs_113110.1	chr1C	200445432	1	2	1	3	1	3	1	1	1	1	2	1	3	3	3	1	1	3	3	1	1	3	3	3	3	3	1	1	1	1	1	1	3	3	3	3	1	1	1	2	3	3	3	3	3	1	1
avgbs_93934.1	chr1C	201390126	1	2	1	3	1	3	1	1	1	1	2	1	3	3	3	1	1	3	3	1	1	3	3	3	3	3	1	1	1	1	1	1	3	3	3	3	1	1	1	2	3	3	3	3	3	1	1
avgbs_cluster_10532.1	chr1C	205386282	1	2	1	3	1	3	1	1	1	1	2	1	3	3	3	1	1	3	3	1	1	3	3	3	3	3	1	1	1	1	1	1	3	3	3	3	1	1	1	2	3	3	3	3	3	1	1
avgbs_cluster_21513.1	chr1C	205720290	1	2	1	3	1	3	1	1	1	1	2	1	3	3	3	1	1	3	3	1	1	3	3	3	3	3	1	1	1	1	1	1	3	3	3	3	1	1	1	2	3	3	3	3	3	1	1
avgbs_cluster_5687.1	chr1C	205750592	1	2	1	3	1	3	1	1	1	1	2	1	3	3	3	1	1	3	3	1	1	3	3	3	3	3	1	1	1	1	1	1	3	3	3	3	1	1	1	2	3	3	3	3	3	1	1
avgbs_cluster_8904.1	chr1C	205972461	1	2	1	3	1	3	1	1	1	1	2	1	3	3	3	1	1	3	3	1	1	3	3	3	3	3	1	1	1	1	1	1	3	3	3	3	1	1	1	2	3	3	3	3	3	1	1
avgbs_53051.1	chr1C	207925638	1	2	1	3	1	3	1	1	1	1	2	1	3	3	3	1	1	3	3	1	1	3	3	3	3	3	1	1	1	1	1	1	3	3	3	3	1	1	1	2	3	3	3	3	3	1	1
avgbs_68240.1	chr1C	208295820	1	2	1	3	1	3	1	1	1	1	2	1	3	3	3	1	1	3	3	1	1	3	3	3	3	3	1	1	1	1	1	1	3	3	3	3	1	1	1	2	3	3	3	3	3	1	1
avgbs_39194.1	chr1C	208337052	1	2	1	3	1	3	1	1	1	1	2	1	3	3	3	1	1	3	3	1	1	3	3	3	3	3	1	1	1	1	1	1	3	3	3	3	1	1	1	2	3	3	3	3	3	1	1
avgbs_cluster_7816.1	chr1C	209704339	1	2	1	3	1	3	1	1	1	1	2	1	3	3	3	1	1	3	3	1	1	3	3	3	3	3	1	1	1	1	1	1	3	3	3	3	1	1	1	2	3	3	3	3	3	1	1
avgbs_cluster_43081.1	chr1C	209741221	1	2	1	3	1	3	1	1	1	1	2	1	3	3	3	1	1	3	3	1	1	3	3	3	3	3	1	1	1	1	1	1	3	3	3	3	1	1	1	2	3	3	3	3	3	1	1
avgbs_cluster_25744.1	chr1C	209766687	1	2	1	3	1	3	1	1	1	1	2	1	3	3	3	1	1	3	3	1	1	3	3	3	3	3	1	1	1	1	1	1	3	3	3	3	1	1	1	2	3	3	3	3	3	1	1
avgbs_43489.1	chr1C	210615722	1	2	1	3	1	3	1	1	1	1	2	1	3	3	3	1	1	3	3	1	1	3	3	3	3	3	1	1	1	1	1	1	3	3	3	3	1	1	1	2	3	3	3	3	3	1	1
avgbs_cluster_34879.1	chr1C	212892526	1	2	1	3	1	3	1	1	1	1	2	1	3	3	3	1	1	3	3	1	1	3	3	3	3	3	1	1	1	1	1	1	3	3	3	3	1	1	1	2	3	3	3	3	3	1	1
avgbs_cluster_43154.1	chr1C	213387998	1	2	1	3	1	3	1	1	1	1	2	1	3	3	3	1	1	3	3	1	1	3	3	3	3	3	1	1	1	1	1	1	3	3	3	3	1	1	1	2	3	3	3	3	3	1	1
avgbs_24175.1	chr1C	213819399	1	2	1	3	1	3	1	1	1	1	2	1	3	3	3	1	1	3	3	1	1	3	3	3	3	3	1	1	1	1	1	1	3	3	3	3	1	1	1	2	3	3	3	3	3	1	1
avgbs_36683.1	chr1C	214824097	1	2	1	3	1	3	1	1	1	1	2	1	3	3	3	1	1	3	3	1	1	3	3	3	3	3	1	1	1	1	1	1	3	3	3	3	1	1	1	2	3	3	3	3	3	1	1
avgbs_91390.1	chr1C	215497306	1	2	1	3	1	3	1	1	1	1	2	1	3	3	3	1	1	3	3	1	1	3	3	3	3	3	1	1	1	1	1	1	3	3	3	3	1	1	1	2	3	3	3	3	3	1	1
avgbs_cluster_7491.1	chr1C	216002611	1	2	1	3	1	3	1	1	1	1	2	1	3	3	3	1	1	3	3	1	1	3	3	3	3	3	1	1	1	1	1	1	3	3	3	3	1	1	1	2	3	3	3	3	3	1	1
avgbs_34048.1	chr1C	216362714	1	2	1	3	1	3	1	1	1	1	2	1	3	3	3	1	1	3	3	1	1	3	3	3	3	3	1	1	1	1	1	1	3	3	3	3	1	1	1	2	3	3	3	3	3	1	1
avgbs_cluster_28921.1	chr1C	216378869	1	2	1	3	1	3	1	1	1	1	2	1	3	3	3	1	1	3	3	1	1	3	3	3	3	3	1	1	1	1	1	1	3	3	3	3	1	1	1	2	3	3	3	3	3	1	1
avgbs_115081.1	chr1C	216459807	1	2	1	3	1	3	1	1	1	1	2	1	3	3	3	1	1	3	3	1	1	3	3	3	3	3	1	1	1	1	1	1	3	3	3	3	1	1	1	2	3	3	3	3	3	1	1
avgbs2_57369.2	chr1C	218320309	1	2	1	3	1	3	1	1	1	1	2	1	3	3	3	1	1	3	3	1	1	3	3	3	3	3	1	1	1	1	1	1	3	3	3	3	1	1	1	2	3	3	3	3	3	1	1
avgbs_223880.1	chr1C	218848753	1	2	1	3	1	3	1	1	1	1	2	1	3	3	3	1	1	3	3	1	1	3	3	3	3	3	1	1	1	1	1	1	3	3	3	3	1	1	1	2	3	3	3	3	3	1	1
avgbs_cluster_31031.1	chr1C	220284046	1	2	1	3	1	3	1	1	1	1	2	1	3	3	3	1	1	3	3	1	1	3	3	3	3	3	1	1	1	1	1	1	3	3	3	3	1	1	1	2	3	3	3	3	3	1	1
avgbs_96090.1	chr1C	221097041	1	2	1	3	1	3	1	1	1	1	2	1	3	3	3	1	1	3	3	1	1	3	3	3	3	3	1	1	1	1	1	1	3	3	3	3	1	1	1	2	3	3	3	3	3	1	1
avgbs_224192.1	chr1C	221097101	1	2	1	3	1	3	1	1	1	1	2	1	3	3	3	1	1	3	3	1	1	3	3	3	3	3	1	1	1	1	1	1	3	3	3	3	1	1	1	2	3	3	3	3	3	1	1
avgbs_cluster_21482.1	chr1C	221100956	1	2	1	3	1	3	1	1	1	1	2	1	3	3	3	1	1	3	3	1	1	3	3	3	3	3	1	1	1	1	1	1	3	3	3	3	1	1	1	2	3	3	3	3	3	1	1
avgbs_cluster_32639.1	chr1C	221657566	1	2	1	3	1	3	1	1	1	1	2	1	3	3	3	1	1	3	3	1	1	3	3	3	3	3	1	1	1	1	1	1	3	3	3	3	1	1	1	2	3	3	3	3	3	1	1
avgbs_225428.1	chr1C	221663398	1	2	1	3	1	3	1	1	1	1	2	1	3	3	3	1	1	3	3	1	1	3	3	3	3	3	1	1	1	1	1	1	3	3	3	3	1	1	1	2	3	3	3	3	3	1	1
avgbs_cluster_5150.1	chr1C	221785640	1	2	1	3	1	3	1	1	1	1	2	1	3	3	3	1	1	3	3	1	1	3	3	3	3	3	1	1	1	1	1	1	3	3	3	3	1	1	1	2	3	3	3	3	3	1	1
avgbs_100406.1	chr1C	222872811	1	3	1	3	1	3	1	1	1	1	2	1	3	3	3	1	1	3	3	1	1	3	3	3	3	3	1	1	1	1	1	1	3	3	3	3	1	1	1	2	3	3	3	3	3	1	1
avgbs_cluster_41083.1	chr1C	223187040	1	3	1	3	1	3	1	1	1	1	2	1	3	3	3	1	1	3	3	1	1	3	3	3	3	3	1	1	1	1	1	1	3	3	3	3	1	1	1	2	3	3	3	3	3	1	1
avgbs_cluster_26525.1	chr1C	223187761	1	3	1	3	1	3	1	1	1	1	2	1	3	3	3	1	1	3	3	1	1	3	3	3	3	3	1	1	1	1	1	1	3	3	3	3	1	1	1	2	3	3	3	3	3	1	1
avgbs_76213.1	chr1C	224799682	1	3	1	3	1	3	1	1	1	1	2	1	3	3	3	1	1	3	3	1	1	3	3	3	3	3	1	1	1	1	1	1	3	3	3	3	1	1	1	2	3	3	3	3	3	1	1
avgbs_18807.1	chr1C	225329017	1	3	1	3	1	3	1	1	1	1	2	1	3	3	3	1	1	3	3	1	1	3	3	3	3	3	1	1	1	1	1	1	3	3	3	3	1	1	1	2	3	3	3	3	3	1	1
avgbs_cluster_84.1	chr1C	225551828	1	3	1	3	1	3	1	1	1	1	2	1	3	3	3	1	1	3	3	1	1	3	3	3	3	3	1	1	1	1	1	1	3	3	3	3	1	1	1	2	3	3	3	3	3	1	1
avgbs_cluster_20318.1	chr1C	226568599	1	3	1	3	1	3	1	1	1	1	2	1	3	3	3	1	1	3	3	1	1	3	3	3	3	3	1	1	1	1	1	1	3	3	3	3	1	1	1	2	3	3	3	3	3	1	1
avgbs_19209.1	chr1C	227077898	1	3	1	3	1	3	1	1	1	1	2	1	3	3	3	1	1	3	3	1	1	3	3	3	3	3	1	1	1	1	1	1	3	3	3	3	1	1	1	2	3	3	3	3	3	1	1
avgbs_cluster_17173.1	chr1C	227269371	1	3	1	3	1	3	1	1	1	1	2	1	3	3	3	1	1	3	3	1	1	3	3	3	3	3	1	1	1	1	1	1	3	3	3	3	1	1	1	2	3	3	3	3	3	1	1
avgbs_36886.1	chr1C	227269431	1	3	1	3	1	3	1	1	1	1	2	1	3	3	3	1	1	3	3	1	1	3	3	3	3	3	1	1	1	1	1	1	3	3	3	3	1	1	1	2	3	3	3	3	3	1	1
avgbs_2061.1	chr1C	228809714	1	3	1	3	1	3	1	1	1	1	2	1	3	3	3	1	1	3	3	1	1	3	3	3	3	3	1	1	1	1	1	1	3	3	3	3	1	1	1	2	3	3	3	3	3	1	1
avgbs_15338.1	chr1C	229056608	1	3	1	3	1	3	1	1	1	1	2	1	3	3	3	1	1	3	3	1	1	3	3	3	3	3	1	1	1	1	1	1	3	3	3	3	1	1	1	2	3	3	3	3	3	1	1
avgbs_69753.1	chr1C	229987115	1	3	1	3	1	3	1	1	1	1	2	1	3	3	3	1	1	3	3	1	1	3	3	3	3	3	1	1	1	1	1	1	3	3	3	3	1	1	1	2	3	3	3	3	3	1	1
avgbs_57044.1	chr1C	230128957	1	3	1	3	1	3	1	1	1	1	2	1	3	3	3	1	1	3	3	1	1	3	3	3	3	3	1	1	1	1	1	1	3	3	3	3	1	1	1	2	3	3	3	3	3	1	1
avgbs_57045.1	chr1C	230134223	1	3	1	3	1	3	1	1	1	1	2	1	3	3	3	1	1	3	3	1	1	3	3	3	3	3	1	1	1	1	1	1	3	3	3	3	1	1	1	2	3	3	3	3	3	1	1
avgbs_cluster_13198.1	chr1C	232680957	1	3	1	3	1	3	1	1	1	1	2	1	3	3	3	1	1	3	3	1	1	3	3	3	3	3	1	1	1	1	1	1	3	3	3	3	1	1	1	2	3	3	3	3	3	1	1
avgbs_cluster_11813.1	chr1C	233090935	1	3	1	3	1	3	1	1	1	1	2	1	3	3	3	1	1	3	3	1	1	3	3	3	3	3	1	1	1	1	1	1	3	3	3	3	1	1	1	2	3	3	3	3	3	1	1
avgbs_cluster_12621.1	chr1C	234397063	1	3	1	3	1	3	1	1	1	1	2	1	3	3	3	1	1	3	3	1	1	3	3	3	3	3	1	1	1	1	1	1	3	3	3	3	1	1	1	2	3	3	3	3	3	1	1
avgbs_cluster_2975.1	chr1C	234467456	1	2	1	3	1	3	1	1	1	1	2	1	3	3	3	1	1	3	3	1	1	3	3	3	3	3	1	1	1	1	1	1	3	3	3	3	1	1	1	2	3	3	3	3	3	1	1
avgbs_cluster_812.1	chr1C	234883545	1	2	1	3	1	3	1	1	1	1	2	1	3	3	3	1	1	3	3	1	1	3	3	3	3	3	1	1	1	1	1	1	3	3	3	3	1	1	1	2	3	3	3	3	3	1	1
avgbs_79821.1	chr1C	236258891	1	2	1	3	1	3	1	1	1	1	2	1	3	3	3	1	1	3	3	1	1	3	3	3	3	3	1	1	1	1	1	1	3	3	3	3	1	1	1	2	3	3	3	3	3	1	1
avgbs2_93087.1	chr1C	236739796	1	2	1	3	1	3	1	1	1	1	2	1	3	3	3	1	1	3	3	1	1	3	3	3	3	3	1	1	1	1	1	1	3	3	3	3	1	1	1	2	3	3	3	3	3	1	1
avgbs_23573.1	chr1C	237078672	1	2	1	3	1	3	1	1	1	1	2	1	3	3	3	1	1	3	3	1	1	3	3	3	3	3	1	1	1	1	1	1	3	3	3	3	1	1	1	2	3	3	3	3	3	1	1
avgbs_cluster_6641.1	chr1C	238466400	1	2	1	3	1	3	1	1	1	1	2	1	3	3	3	1	1	3	3	1	1	3	3	3	3	3	1	1	1	1	1	1	3	3	3	3	1	1	1	2	3	3	3	3	3	1	1
avgbs_36733.1	chr1C	238811239	1	2	1	3	1	3	1	1	1	1	2	1	3	3	3	1	1	3	3	1	1	3	3	3	3	3	1	1	1	1	1	1	3	3	3	3	1	1	1	2	3	3	3	3	3	1	1
avgbs_cluster_16345.1	chr1C	239319190	1	2	1	3	1	3	1	1	1	1	2	1	3	3	3	1	1	3	3	1	1	3	3	3	3	3	1	1	1	1	1	1	3	3	3	3	1	1	1	2	3	3	3	3	3	1	1
avgbs_12010.1	chr1C	240935744	1	2	1	3	1	3	1	1	1	1	2	1	3	3	3	1	1	3	3	1	1	3	3	3	3	3	1	1	1	1	1	1	3	3	3	3	1	1	1	2	3	3	3	3	3	1	1
avgbs_cluster_19620.1	chr1C	241995856	1	2	1	3	1	3	1	1	1	1	2	1	3	3	3	1	1	3	3	1	1	3	3	3	3	3	1	1	1	1	1	1	3	3	3	3	1	1	1	2	3	3	3	3	3	1	1
avgbs_224622.1	chr1C	246090276	1	2	1	3	1	3	1	1	1	1	2	1	3	3	3	1	1	3	3	1	1	3	3	3	3	3	1	1	1	1	1	1	3	3	3	3	1	1	1	2	3	3	3	3	3	1	1
avgbs_66126.1	chr1C	247357290	1	2	1	3	1	3	1	1	1	1	2	1	3	3	3	1	1	3	3	1	1	3	3	3	3	3	1	1	1	1	1	1	3	3	3	3	1	1	1	2	3	3	3	3	3	1	1
avgbs_cluster_20354.1	chr1C	248463485	1	2	1	3	1	3	1	1	1	1	2	1	3	3	3	1	1	3	3	1	1	3	3	3	3	3	1	1	1	1	1	1	3	3	3	3	1	1	1	2	3	3	3	3	3	1	1
avgbs_cluster_11768.1	chr1C	248788749	1	2	1	3	1	3	1	1	1	1	2	1	3	3	3	1	1	3	3	1	1	3	3	3	3	3	1	1	1	1	1	1	3	3	3	3	1	1	1	2	3	3	3	3	3	1	1
avgbs_cluster_18483.1	chr1C	249214562	1	2	1	3	1	3	1	1	1	1	2	1	3	3	3	1	1	3	3	1	1	3	3	3	3	3	1	1	1	1	1	1	3	3	3	3	1	1	1	2	3	3	3	3	3	1	1
avgbs_cluster_32586.1	chr1C	250055205	1	2	1	3	1	3	1	1	1	1	2	1	3	3	3	1	1	3	3	1	1	3	3	3	3	3	1	1	1	1	1	1	3	3	3	3	1	1	1	2	3	3	3	3	3	1	1
avgbs_cluster_17225.1	chr1C	250414932	1	2	1	3	1	3	1	1	1	1	2	1	3	3	3	1	1	3	3	1	1	3	3	3	3	3	1	1	1	1	1	1	3	3	3	3	1	1	1	2	3	3	3	3	3	1	1
avgbs_cluster_24102.1	chr1C	250415989	1	2	1	3	1	3	1	1	1	1	2	1	3	3	3	1	1	3	3	1	1	3	3	3	3	3	1	1	1	1	1	1	3	3	3	3	1	1	1	2	3	3	3	3	3	1	1
avgbs_cluster_16553.1	chr1C	250427453	1	2	1	3	1	3	1	1	1	1	2	1	3	3	3	1	1	3	3	1	1	3	3	3	3	3	1	1	1	1	1	1	3	3	3	3	1	1	1	2	3	3	3	3	3	1	1
avgbs_50879.1	chr1C	251716748	1	2	1	3	1	3	1	1	1	1	2	1	3	3	3	1	1	3	3	1	1	3	3	3	3	3	1	1	1	1	1	1	3	3	3	3	1	1	1	2	3	3	3	3	3	1	1
avgbs_cluster_35941.1	chr1C	251797888	1	2	1	3	1	3	1	1	1	1	2	1	3	3	3	1	1	3	3	1	1	3	3	3	3	3	1	1	1	1	1	1	3	3	3	3	1	1	1	2	3	3	3	3	3	1	1
avgbs_37783.1	chr1C	253939444	1	2	1	3	1	3	1	1	1	1	2	1	3	3	3	1	1	3	3	1	1	3	3	3	3	3	1	1	1	1	1	1	3	3	3	3	1	1	1	2	3	3	3	3	3	1	1
avgbs_cluster_11927.1	chr1C	255306747	1	2	1	3	1	3	1	1	1	1	2	1	3	3	3	1	1	3	3	1	1	3	3	3	3	3	1	1	1	1	1	1	3	3	3	3	1	1	1	2	3	3	3	3	3	1	1
avgbs_cluster_13069.1	chr1C	256196897	1	2	1	3	1	3	1	1	1	1	2	1	3	3	3	1	1	3	3	1	1	3	3	3	3	3	1	1	1	1	1	1	3	3	3	3	1	1	1	2	3	3	3	3	3	1	1
avgbs_38180.1	chr1C	258660456	1	2	1	3	1	3	1	1	1	1	2	1	3	3	3	1	1	3	3	1	1	3	3	3	3	3	1	1	1	1	1	1	3	3	3	3	1	1	1	2	3	3	3	3	3	1	1
avgbs_14544.1	chr1C	259096166	1	2	1	3	1	3	1	1	1	1	2	1	3	3	3	1	1	3	3	1	1	3	3	3	3	3	1	1	1	1	1	1	3	3	3	3	1	1	1	2	3	3	3	3	3	1	1
avgbs_cluster_6194.1	chr1C	260191088	1	2	1	3	1	3	1	1	1	1	2	1	3	3	3	1	1	3	3	1	1	3	3	3	3	3	1	1	1	1	1	1	3	3	3	3	1	1	1	2	3	3	3	3	3	1	1
avgbs_cluster_4598.1	chr1C	260500887	1	2	1	3	1	3	1	1	1	1	2	1	3	3	3	1	1	3	3	1	1	3	3	3	3	3	1	1	1	1	1	1	3	3	3	3	1	1	1	2	3	3	3	3	3	1	1
avgbs_cluster_19729.1	chr1C	261481929	1	2	1	3	1	3	1	1	1	1	2	1	3	3	3	1	1	3	3	1	1	3	3	3	3	3	1	1	1	1	1	1	3	3	3	3	1	1	1	2	3	3	3	3	3	1	1
avgbs_cluster_196.1	chr1C	262695749	1	2	1	3	1	3	1	1	1	1	2	1	3	3	3	1	1	3	3	1	1	3	3	3	3	3	1	1	1	1	1	1	3	3	3	3	1	1	1	2	3	3	3	3	3	1	1
avgbs2_70259.2	chr1C	264995144	1	2	1	3	1	3	1	1	1	1	2	1	3	3	3	1	1	3	3	1	1	3	3	3	3	3	1	1	1	1	1	1	3	3	3	3	1	1	1	2	3	3	3	3	3	1	1
avgbs_cluster_6196.1	chr1C	267511749	1	2	1	3	1	3	1	1	1	1	2	1	3	3	3	1	1	3	3	1	1	3	3	3	3	3	1	1	1	1	1	1	3	3	3	3	1	1	1	2	3	3	3	3	3	1	1
avgbs_cluster_6195.1	chr1C	267517008	1	2	1	3	1	3	1	1	1	1	2	1	3	3	3	1	1	3	3	1	1	3	3	3	3	3	1	1	1	1	1	1	3	3	3	3	1	1	1	2	3	3	3	3	3	1	1
avgbs_cluster_9029.1	chr1C	268000519	1	2	1	3	1	3	1	1	1	1	2	1	3	3	3	1	1	3	3	1	1	3	3	3	3	3	1	1	1	1	1	1	3	3	3	3	1	1	1	2	3	3	3	3	3	1	1
avgbs_cluster_12022.1	chr1C	268050070	1	2	1	3	1	3	1	1	1	1	2	1	3	3	3	1	1	3	3	1	1	3	3	3	3	3	1	1	1	1	1	1	3	3	3	3	1	1	1	2	3	3	3	3	3	1	1
avgbs_cluster_19790.1	chr1C	268082984	1	2	1	3	1	3	1	1	1	1	2	1	3	3	3	1	1	3	3	1	1	3	3	3	3	3	1	1	1	1	1	1	3	3	3	3	1	1	1	2	3	3	3	3	3	1	1
avgbs_428214.1	chr1C	269205924	1	2	1	3	1	3	1	1	1	1	2	1	3	3	3	1	1	3	3	1	1	3	3	3	3	3	1	1	1	1	1	1	3	3	3	3	1	1	1	2	3	3	3	3	3	1	1
avgbs_57407.1	chr1C	269206071	1	2	1	3	1	3	1	1	1	1	2	1	3	3	3	1	1	3	3	1	1	3	3	3	3	3	1	1	1	1	1	1	3	3	3	3	1	1	1	2	3	3	3	3	3	1	1
avgbs_71413.1	chr1C	269239888	1	2	1	3	1	3	1	1	1	1	2	1	3	3	3	1	1	3	3	1	1	3	3	3	3	3	1	1	1	1	1	1	3	3	3	3	1	1	1	2	3	3	3	3	3	1	1
avgbs_cluster_6137.1	chr1C	269399048	1	2	1	3	1	3	1	1	1	1	2	1	3	3	3	1	1	3	3	1	1	3	3	3	3	3	1	1	1	1	1	1	3	3	3	3	1	1	1	2	3	3	3	3	3	1	1
avgbs_cluster_12376.1	chr1C	269399436	1	2	1	3	1	3	1	1	1	1	2	1	3	3	3	1	1	3	3	1	1	3	3	3	3	3	1	1	1	1	1	1	3	3	3	3	1	1	1	2	3	3	3	3	3	1	1
avgbs_cluster_43031.1	chr1C	269479208	1	2	1	3	1	3	1	1	1	1	2	1	3	3	3	1	1	3	3	1	1	3	3	3	3	3	1	1	1	1	1	1	3	3	3	3	1	1	1	2	3	3	3	3	3	1	1
avgbs_cluster_9590.1	chr1C	270527944	1	2	1	3	1	3	1	1	1	1	2	1	3	3	3	1	1	3	3	1	1	3	3	3	3	3	1	1	1	1	1	1	3	3	3	3	1	1	1	2	3	3	3	3	3	1	1
avgbs_170.1	chr1C	271213452	1	2	1	3	1	3	1	1	1	1	2	1	3	3	3	1	1	3	3	1	1	3	3	3	3	3	1	1	1	1	1	1	3	3	3	3	1	1	1	2	3	3	3	3	3	1	1
avgbs2_10298.1	chr1C	271333216	1	2	1	3	1	3	1	1	1	1	2	1	3	3	3	1	1	3	3	1	1	3	3	3	3	3	1	1	1	1	1	1	3	3	3	3	1	1	1	2	3	3	3	3	3	1	1
avgbs_cluster_4630.1	chr1C	272640074	1	2	1	3	1	3	1	1	1	1	2	1	3	3	3	1	1	3	3	1	1	3	3	3	3	3	1	1	1	1	1	1	3	3	3	3	1	1	1	2	3	3	3	3	3	1	1
avgbs_45628.1	chr1C	274133789	1	2	1	3	1	3	1	1	1	1	2	1	3	3	3	1	1	3	3	1	1	3	3	3	3	3	1	1	1	1	1	1	3	3	3	3	1	1	1	2	3	3	3	3	3	1	1
avgbs_cluster_9044.1	chr1C	274404333	1	2	1	3	1	3	1	1	1	1	2	1	3	3	3	1	1	3	3	1	1	3	3	3	3	3	1	1	1	1	1	1	3	3	3	3	1	1	1	2	3	3	3	3	3	1	1
avgbs_cluster_22959.1	chr1C	274410900	1	2	1	3	1	3	1	1	1	1	2	1	3	3	3	1	1	3	3	1	1	3	3	3	3	3	1	1	1	1	1	1	3	3	3	3	1	1	1	2	3	3	3	3	3	1	1
avgbs_cluster_11228.1	chr1C	274410960	1	2	1	3	1	3	1	1	1	1	2	1	3	3	3	1	1	3	3	1	1	3	3	3	3	3	1	1	1	1	1	1	3	3	3	3	1	1	1	2	3	3	3	3	3	1	1
avgbs_224065.1	chr1C	274907072	1	2	1	3	1	3	1	1	1	1	2	1	3	3	3	1	1	3	3	1	1	3	3	3	3	3	1	1	1	1	1	1	3	3	3	3	1	1	1	2	3	3	3	3	3	1	1
avgbs_34814.1	chr1C	275055138	1	2	1	3	1	3	1	1	1	1	2	1	3	3	3	1	1	3	3	1	1	3	3	3	3	3	1	1	1	1	1	1	3	3	3	3	1	1	1	2	3	3	3	3	3	1	1
avgbs_cluster_37697.1	chr1C	275283517	1	2	1	3	1	3	1	1	1	1	2	1	3	3	3	1	1	3	3	1	1	3	3	3	3	3	1	1	1	1	1	1	3	3	3	3	1	1	1	2	3	3	3	3	3	1	1
avgbs_59439.1	chr1C	276206807	1	2	1	3	1	3	1	1	1	1	2	1	3	3	3	1	1	3	3	1	1	3	3	3	3	3	1	1	1	1	1	1	3	3	3	3	1	1	1	2	3	3	3	3	3	1	1
avgbs_48086.1	chr1C	276270742	1	2	1	3	1	3	1	1	1	1	2	1	3	3	3	1	1	3	3	1	1	3	3	3	3	3	1	1	1	1	1	1	3	3	3	3	1	1	1	2	3	3	3	3	3	1	1
avgbs_10790.1	chr1C	276882367	1	2	1	3	1	3	1	1	1	1	2	1	3	3	3	1	1	3	3	1	1	3	3	3	3	3	1	1	1	1	1	1	3	3	3	3	1	1	1	2	3	3	3	3	3	1	1
avgbs_126001.1	chr1C	277036397	1	2	1	3	1	3	1	1	1	1	2	1	3	3	3	1	1	3	3	1	1	3	3	3	3	3	1	1	1	1	1	1	3	3	3	3	1	1	1	2	3	3	3	3	3	1	1
avgbs_224151.1	chr1C	277417116	1	2	1	3	1	3	1	1	1	1	2	1	3	3	3	1	1	3	3	1	1	3	3	3	3	3	1	1	1	1	1	1	3	3	3	3	1	1	1	2	3	3	3	3	3	1	1
avgbs_44640.1	chr1C	279140779	1	2	1	3	1	3	1	1	1	1	2	1	3	3	3	1	1	3	3	1	1	3	3	3	3	3	1	1	1	1	1	1	3	3	3	3	1	1	1	2	3	3	3	3	3	1	1
avgbs_cluster_5679.1	chr1C	279140839	1	2	1	3	1	3	1	1	1	1	2	1	3	3	3	1	1	3	3	1	1	3	3	3	3	3	1	1	1	1	1	1	3	3	3	3	1	1	1	2	3	3	3	3	3	1	1
avgbs_99415.1	chr1C	279362584	1	2	1	3	1	3	1	1	1	1	2	1	3	3	3	1	1	3	3	1	1	3	3	3	3	3	1	1	1	1	1	1	3	3	3	3	1	1	1	2	3	3	3	3	3	1	1
avgbs_224126.1	chr1C	279508916	1	2	1	3	1	3	1	1	1	1	2	1	3	3	3	1	1	3	3	1	1	3	3	3	3	3	1	1	1	1	1	1	3	3	3	3	1	1	1	2	3	3	3	3	3	1	1
avgbs_cluster_30558.1	chr1C	280115590	1	2	1	3	1	3	1	1	1	1	2	1	3	3	3	1	1	3	3	1	1	3	3	3	3	3	1	1	1	1	1	1	3	3	3	3	1	1	1	2	3	3	3	3	3	1	1
avgbs_56897.1	chr1C	280748889	1	2	1	3	1	3	1	1	1	1	2	1	3	3	3	1	1	3	3	1	1	3	3	3	3	3	1	1	1	1	1	1	3	3	3	3	1	1	1	2	3	3	3	3	3	1	1
avgbs_cluster_43215.1	chr1C	281675961	1	2	1	3	1	3	1	1	1	1	2	1	3	3	3	1	1	3	3	1	1	3	3	3	3	3	1	1	1	1	1	1	3	3	3	3	1	1	1	2	3	3	3	3	3	1	1
avgbs_cluster_24117.1	chr1C	281898604	1	2	1	3	1	3	1	1	1	1	2	1	3	3	3	1	1	3	3	1	1	3	3	3	3	3	1	1	1	1	1	1	3	3	3	3	1	1	1	2	3	3	3	3	3	1	1
avgbs_cluster_43045.1	chr1C	282035654	1	2	1	3	1	3	1	1	1	1	2	1	3	3	3	1	1	3	3	1	1	3	3	3	3	3	1	1	1	1	1	1	3	3	3	3	1	1	1	2	3	3	3	3	3	1	1
avgbs_cluster_41001.1	chr1C	282344726	1	2	1	3	1	3	1	1	1	1	2	1	3	3	3	1	1	3	3	1	1	3	3	3	3	3	1	1	1	1	1	1	3	3	3	3	1	1	1	2	3	3	3	3	3	1	1
avgbs_cluster_2714.1	chr1C	282588062	1	2	1	3	1	3	1	1	1	1	2	1	3	3	3	1	1	3	3	1	1	3	3	3	3	3	1	1	1	1	1	1	3	3	3	3	1	1	1	2	3	3	3	3	3	1	1
avgbs_cluster_14179.1	chr1C	282606306	1	2	1	3	1	3	1	1	1	1	2	1	3	3	3	1	1	3	3	1	1	3	3	3	3	3	1	1	1	1	1	1	3	3	3	3	1	1	1	2	3	3	3	3	3	1	1
avgbs_cluster_16293.1	chr1C	282780645	1	2	1	3	1	3	1	1	1	1	2	1	3	3	3	1	1	3	3	1	1	3	3	3	3	3	1	1	1	1	1	1	3	3	3	3	1	1	1	2	3	3	3	3	3	1	1
avgbs_cluster_28169.2	chr1C	282902153	1	2	1	3	1	3	1	1	1	1	2	1	3	3	3	1	1	3	3	1	1	3	3	3	3	3	1	1	1	1	1	1	3	3	3	3	1	1	1	2	3	3	3	3	3	1	1
avgbs_cluster_26414.2	chr1C	283226539	1	2	1	3	1	3	1	1	1	1	2	1	3	3	3	1	1	3	3	1	1	3	3	3	3	3	1	1	1	1	1	1	3	3	3	3	1	1	1	2	3	3	3	3	3	1	1
avgbs_37909.1	chr1C	283226643	1	2	1	3	1	3	1	1	1	1	2	1	3	3	3	1	1	3	3	1	1	3	3	3	3	3	1	1	1	1	1	1	3	3	3	3	1	1	1	2	3	3	3	3	3	1	1
avgbs_76747.1	chr1C	283673092	1	2	1	3	1	3	1	1	1	1	2	1	3	3	3	1	1	3	3	1	1	3	3	3	3	3	1	1	1	1	1	1	3	3	3	3	1	1	1	2	3	3	3	3	3	1	1
avgbs_cluster_37533.1	chr1C	284325744	1	2	1	3	1	3	1	1	1	1	2	1	3	3	3	1	1	3	3	1	1	3	3	3	3	3	1	1	1	1	1	1	3	3	3	3	1	1	1	2	3	3	3	3	3	1	1
avgbs_14872.1	chr1C	284454068	1	2	1	3	1	3	1	1	1	1	2	1	3	3	3	1	1	3	3	1	1	3	3	3	3	3	1	1	1	1	1	1	3	3	3	3	1	1	1	2	3	3	3	3	3	1	1
avgbs_111543.1	chr1C	285069024	1	2	1	3	1	3	1	1	1	1	2	1	3	3	3	1	1	3	3	1	1	3	3	3	3	3	1	1	1	1	1	1	3	3	3	3	1	1	1	2	3	3	3	3	3	1	1
avgbs_91108.1	chr1C	285281214	1	2	1	3	1	3	1	1	1	1	2	1	3	3	3	1	1	3	3	1	1	3	3	3	3	3	1	1	1	1	1	1	3	3	3	3	1	1	1	2	3	3	3	3	3	1	1
avgbs_cluster_21199.1	chr1C	286258587	1	2	1	3	1	3	1	1	1	1	2	1	3	3	3	1	1	3	3	1	1	3	3	3	3	3	1	1	1	1	1	1	3	3	3	3	1	1	1	2	3	3	3	3	3	1	1
avgbs_3063.1	chr1C	286492263	1	2	1	3	1	3	1	1	1	1	2	1	3	3	3	1	1	3	3	1	1	3	3	3	3	3	1	1	1	1	1	1	3	3	3	3	1	1	1	2	3	3	3	3	3	1	1
avgbs_372340.1	chr1C	286633993	1	2	1	3	1	3	1	1	1	1	2	1	3	3	3	1	1	3	3	1	1	3	3	3	3	3	1	1	1	1	1	1	3	3	3	3	1	1	1	2	3	3	3	3	3	1	1
avgbs_119296.1	chr1C	287162197	1	2	1	3	1	3	1	1	1	1	2	1	3	3	3	1	1	3	3	1	1	3	3	3	3	3	1	1	1	1	1	1	3	3	3	3	1	1	1	2	3	3	3	3	3	1	1
avgbs_48529.1	chr1C	287234974	1	2	1	3	1	3	1	1	1	1	2	1	3	3	3	1	1	3	3	1	1	3	3	3	3	3	1	1	1	1	1	1	3	3	3	3	1	1	1	2	3	3	3	3	3	1	1
avgbs_86149.1	chr1C	287412634	1	2	1	3	1	3	1	1	1	1	2	1	3	3	3	1	1	3	3	1	1	3	3	3	3	3	1	1	1	1	1	1	3	3	3	3	1	1	1	2	3	3	3	3	3	1	1
avgbs_26103.1	chr1C	288819877	1	2	1	3	1	3	1	1	1	1	2	1	3	3	3	1	1	3	3	1	1	3	3	3	3	3	1	1	1	1	1	1	3	3	3	3	1	1	1	2	3	3	3	3	3	1	1
avgbs_95544.1	chr1C	289079243	1	2	1	3	1	3	1	1	1	1	2	1	3	3	3	1	1	3	3	1	1	3	3	3	3	3	1	1	1	1	1	1	3	3	3	3	1	1	1	2	3	3	3	3	3	1	1
avgbs2_166833.1	chr1C	289253902	1	2	1	3	1	3	1	1	1	1	2	1	3	3	3	1	1	3	3	1	1	3	3	3	3	3	1	1	1	1	1	1	3	3	3	3	1	1	1	2	3	3	3	3	3	1	1
avgbs_202711.1	chr1C	289408818	1	2	1	3	1	3	1	1	1	1	2	1	3	3	3	1	1	3	3	1	1	3	3	3	3	3	1	1	1	1	1	1	3	3	3	3	1	1	1	2	3	3	3	3	3	1	1
avgbs_cluster_19713.1	chr1C	289889430	1	3	1	3	1	3	1	1	1	1	2	1	3	3	3	1	1	3	3	1	1	3	3	3	3	3	1	1	1	1	1	1	3	3	3	3	1	1	1	2	3	3	3	3	3	1	1
avgbs_cluster_6671.1	chr1C	290417168	1	3	1	3	1	3	1	1	1	1	2	1	3	3	3	1	1	3	3	1	1	3	3	3	3	3	1	1	1	1	1	1	3	3	3	3	1	1	1	2	3	3	3	3	3	1	1
avgbs_15832.1	chr1C	292011589	1	3	1	3	1	3	1	1	1	1	2	1	3	3	3	1	1	3	3	1	1	3	3	3	3	3	1	1	1	1	1	1	3	3	3	3	1	1	1	2	3	3	3	3	3	1	1
avgbs_119584.1	chr1C	293251133	1	3	1	3	1	3	1	1	1	1	2	1	3	3	3	1	1	3	3	1	1	3	3	3	3	3	1	1	1	1	1	1	3	3	3	3	1	1	1	2	3	3	3	3	3	1	1
avgbs_67435.1	chr1C	293333442	1	3	1	3	1	3	1	1	1	1	2	1	3	3	3	1	1	3	3	1	1	3	3	3	3	3	1	1	1	1	1	1	3	3	3	3	1	1	1	2	3	3	3	3	3	1	1
avgbs_cluster_25743.1	chr1C	293441102	1	3	1	3	1	3	1	1	1	1	2	1	3	3	3	1	1	3	3	1	1	3	3	3	3	3	1	1	1	1	1	1	3	3	3	3	1	1	1	2	3	3	3	3	3	1	1
avgbs_54436.1	chr1C	293548765	1	3	1	3	1	3	1	1	1	1	2	1	3	3	3	1	1	3	3	1	1	3	3	3	3	3	1	1	1	1	1	1	3	3	3	3	1	1	1	2	3	3	3	3	3	1	1
avgbs_15722.1	chr1C	294021068	1	3	1	3	1	3	1	1	1	1	2	1	3	3	3	1	1	3	3	1	1	3	3	3	3	3	1	1	1	1	1	1	3	3	3	3	1	1	1	2	3	3	3	3	3	1	1
avgbs_cluster_34326.1	chr1C	294752242	1	3	1	3	1	3	1	1	1	1	2	1	3	3	3	1	1	3	3	1	1	3	3	3	3	3	1	1	1	1	1	1	3	3	3	3	1	1	1	2	3	3	3	3	3	1	1
avgbs_cluster_30509.1	chr1C	295240044	1	3	1	3	1	3	1	1	1	1	2	1	3	3	3	1	1	3	3	1	1	3	3	3	3	3	1	1	1	1	1	1	3	3	3	3	1	1	1	2	3	3	3	3	3	1	1
avgbs_cluster_7815.1	chr1C	295412399	1	3	1	3	1	3	1	1	1	1	2	1	3	3	3	1	1	3	3	1	1	3	3	3	3	3	1	1	1	1	1	1	3	3	3	3	1	1	1	2	3	3	3	3	3	1	1
avgbs_224650.1	chr1C	295723801	1	3	1	3	1	3	1	1	1	1	2	1	3	3	3	1	1	3	3	1	1	3	3	3	3	3	1	1	1	1	1	1	3	3	3	3	1	1	1	2	3	3	3	3	3	1	1
avgbs_104655.1	chr1C	296024070	1	3	1	3	1	3	1	1	1	1	2	1	3	3	3	1	1	3	3	1	1	3	3	3	3	3	1	1	1	1	1	1	3	3	3	3	1	1	1	2	3	3	3	3	3	1	1
avgbs_cluster_12094.1	chr1C	296366090	1	3	1	3	1	3	1	1	1	1	2	1	3	3	3	1	1	3	3	1	1	3	3	3	3	3	1	1	1	1	1	1	3	3	3	3	1	1	1	2	3	3	3	3	3	1	1
avgbs_cluster_14679.1	chr1C	296548874	1	3	1	3	1	3	1	1	1	1	2	1	3	3	3	1	1	3	3	1	1	3	3	3	3	3	1	1	1	1	1	1	3	3	3	3	1	1	1	2	3	3	3	3	3	1	1
avgbs_203435.1	chr1C	296572607	1	3	1	3	1	3	1	1	1	1	2	1	3	3	3	1	1	3	3	1	1	3	3	3	3	3	1	1	1	1	1	1	3	3	3	3	1	1	1	2	3	3	3	3	3	1	1
avgbs2_139689.1	chr1C	298237494	1	3	1	3	1	3	1	1	1	1	2	1	3	3	3	1	1	3	3	1	1	3	3	3	3	3	1	1	1	1	1	1	3	3	3	3	1	1	1	2	3	3	3	3	3	1	1
avgbs_100068.1	chr1C	298793702	1	3	1	3	1	3	1	1	1	1	2	1	3	3	3	1	1	3	3	1	1	3	3	3	3	3	1	1	1	1	1	1	3	3	3	3	1	1	1	2	3	3	3	3	3	1	1
avgbs_cluster_23070.1	chr1C	299863968	1	3	1	3	1	3	1	1	1	1	2	1	3	3	3	1	1	3	3	1	1	3	3	3	3	3	1	1	1	1	1	1	3	3	3	3	1	1	1	2	3	3	3	3	3	1	1
avgbs_cluster_415.1	chr1C	300022258	1	3	1	3	1	3	1	1	1	1	2	1	3	3	3	1	1	3	3	1	1	3	3	3	3	3	1	1	1	1	1	1	3	3	3	3	1	1	1	2	3	3	3	3	3	1	1
avgbs_104150.1	chr1C	300559490	1	3	1	3	1	3	1	1	1	1	2	1	3	3	3	1	1	3	3	1	1	3	3	3	3	3	1	1	1	1	1	1	3	3	3	3	1	1	1	2	3	3	3	3	3	1	1
avgbs_cluster_5993.1	chr1C	300747940	1	3	1	3	1	3	1	1	1	1	2	1	3	3	3	1	1	3	3	1	1	3	3	3	3	3	1	1	1	1	1	1	3	3	3	3	1	1	1	2	3	3	3	3	3	1	1
avgbs_97642.1	chr1C	302420502	1	3	1	3	1	3	1	1	1	1	2	1	3	3	3	1	1	3	3	1	1	3	3	3	3	3	1	1	1	1	1	1	3	3	3	3	1	1	1	2	3	3	3	3	3	1	1
avgbs_cluster_35961.1	chr1C	302498867	1	3	1	3	1	3	1	1	1	1	2	1	3	3	3	1	1	3	3	1	1	3	3	3	3	3	1	1	1	1	1	1	3	3	3	3	1	1	1	2	3	3	3	3	3	1	1
avgbs_cluster_13551.1	chr1C	302894932	1	3	1	3	1	3	1	1	1	1	2	1	3	3	3	1	1	3	3	1	1	3	3	3	3	3	1	1	1	1	1	1	3	3	3	3	1	1	1	2	3	3	3	3	3	1	1
avgbs_cluster_6968.1	chr1C	302899156	1	3	1	3	1	3	1	1	1	1	2	1	3	3	3	1	1	3	3	1	1	3	3	3	3	3	1	1	1	1	1	1	3	3	3	3	1	1	1	2	3	3	3	3	3	1	1
avgbs_68178.1	chr1C	303365430	1	2	1	3	1	3	1	1	1	1	2	1	3	3	3	1	1	3	3	1	1	3	3	3	3	3	1	1	1	1	1	1	3	3	3	3	1	1	1	2	3	3	3	3	3	1	1
avgbs_cluster_34195.1	chr1C	303365490	1	2	1	3	1	3	1	1	1	1	2	1	3	3	3	1	1	3	3	1	1	3	3	3	3	3	1	1	1	1	1	1	3	3	3	3	1	1	1	2	3	3	3	3	3	1	1
avgbs_223576.1	chr1C	304524849	1	2	1	3	1	3	1	1	1	1	2	1	3	3	3	1	1	3	3	1	1	3	3	3	3	3	1	1	1	1	1	1	3	3	3	3	1	1	1	2	3	3	3	3	3	1	1
avgbs_cluster_38727.1	chr1C	304903487	1	2	1	3	1	3	1	1	1	1	2	1	3	3	3	1	1	3	3	1	1	3	3	3	3	3	1	1	1	1	1	1	3	3	3	3	1	1	1	2	3	3	3	3	3	1	1
avgbs_cluster_24389.1	chr1C	304921761	1	2	1	3	1	3	1	1	1	1	2	1	3	3	3	1	1	3	3	1	1	3	3	3	3	3	1	1	1	1	1	1	3	3	3	3	1	1	1	2	3	3	3	3	3	1	1
avgbs_cluster_11361.1	chr1C	305111380	1	2	1	3	1	3	1	1	1	1	2	1	3	3	3	1	1	3	3	1	1	3	3	3	3	3	1	1	1	1	1	1	3	3	3	3	1	1	1	2	3	3	3	3	3	1	1
avgbs_110849.1	chr1C	305406504	1	2	1	3	1	3	1	1	1	1	2	1	3	3	3	1	1	3	3	1	1	3	3	3	3	3	1	1	1	1	1	1	3	3	3	3	1	1	1	2	3	3	3	3	3	1	1
avgbs_cluster_40985.1	chr1C	305514964	1	2	1	3	1	3	1	1	1	1	2	1	3	3	3	1	1	3	3	1	1	3	3	3	3	3	1	1	1	1	1	1	3	3	3	3	1	1	1	2	3	3	3	3	3	1	1
avgbs_cluster_8570.1	chr1C	305835206	1	2	1	3	1	3	1	1	1	1	2	1	3	3	3	1	1	3	3	1	1	3	3	3	3	3	1	1	1	1	1	1	3	3	3	3	1	1	1	2	3	3	3	3	3	1	1
avgbs_cluster_32480.1	chr1C	306077860	1	2	1	3	1	3	1	1	1	1	2	1	3	3	3	1	1	3	3	1	1	3	3	3	3	3	1	1	1	1	1	1	3	3	3	3	1	1	1	2	3	3	3	3	3	1	1
avgbs_96275.1	chr1C	306298219	1	2	1	3	1	3	1	1	1	1	2	1	3	3	3	1	1	3	3	1	1	3	3	3	3	3	1	1	1	1	1	1	3	3	3	3	1	1	1	2	3	3	3	3	3	1	1
avgbs_cluster_26420.1	chr1C	306298551	1	2	1	3	1	3	1	1	1	1	2	1	3	3	3	1	1	3	3	1	1	3	3	3	3	3	1	1	1	1	1	1	3	3	3	3	1	1	1	2	3	3	3	3	3	1	1
avgbs_cluster_8199.1	chr1C	306770823	1	2	1	3	1	3	1	1	1	1	2	1	3	3	3	1	1	3	3	1	1	3	3	3	3	3	1	1	1	1	1	1	3	3	3	3	1	1	1	2	3	3	3	3	3	1	1
avgbs_cluster_886.1	chr1C	306778660	1	2	1	3	1	3	1	1	1	1	2	1	3	3	3	1	1	3	3	1	1	3	3	3	3	3	1	1	1	1	1	1	3	3	3	3	1	1	1	2	3	3	3	3	3	1	1
avgbs_40385.1	chr1C	306998167	1	2	1	3	1	3	1	1	1	1	2	1	3	3	3	1	1	3	3	1	1	3	3	3	3	3	1	1	1	1	1	1	3	3	3	3	1	1	1	2	3	3	3	3	3	1	1
avgbs_122269.1	chr1C	307036604	1	2	1	3	1	3	1	1	1	1	2	1	3	3	3	1	1	3	3	1	1	3	3	3	3	3	1	1	1	1	1	1	3	3	3	3	1	1	1	2	3	3	3	3	3	1	1
avgbs2_143681.1	chr1C	307305090	1	2	1	3	1	3	1	1	1	1	2	1	3	3	3	1	1	3	3	1	1	3	3	3	3	3	1	1	1	1	1	1	3	3	3	3	1	1	1	2	3	3	3	3	3	1	1
avgbs_214838.1	chr1C	309573403	1	2	1	3	1	3	1	1	1	1	2	1	3	3	3	1	1	3	3	1	1	3	3	3	3	3	1	1	1	1	1	1	3	3	3	3	1	1	1	2	3	3	3	3	3	1	1
avgbs_86152.1	chr1C	309708890	1	2	1	3	1	3	1	1	1	1	2	1	3	3	3	1	1	3	3	1	1	3	3	3	3	3	1	1	1	1	1	1	3	3	3	3	1	1	1	2	3	3	3	3	3	1	1
avgbs_31951.1	chr1C	310331067	1	2	1	3	1	3	1	1	1	1	2	1	3	3	3	1	1	3	3	1	1	3	3	3	3	3	1	1	1	1	1	1	3	3	3	3	1	1	1	2	3	3	3	3	3	1	1
avgbs_38450.1	chr1C	310368328	1	2	1	3	1	3	1	1	1	1	2	1	3	3	3	1	1	3	3	1	1	3	3	3	3	3	1	1	1	1	1	1	3	3	3	3	1	1	1	2	3	3	3	3	3	1	1
avgbs_10738.1	chr1C	310386330	1	2	1	3	1	3	1	1	1	1	2	1	3	3	3	1	1	3	3	1	1	3	3	3	3	3	1	1	1	1	1	1	3	3	3	3	1	1	1	2	3	3	3	3	3	1	1
avgbs_29271.1	chr1C	310900680	1	2	1	3	1	3	1	1	1	1	2	1	3	3	3	1	1	3	3	1	1	3	3	3	3	3	1	1	1	1	1	1	3	3	3	3	1	1	1	2	3	3	3	3	3	1	1
avgbs_74756.1	chr1C	310907749	1	2	1	3	1	3	1	1	1	1	2	1	3	3	3	1	1	3	3	1	1	3	3	3	3	3	1	1	1	1	1	1	3	3	3	3	1	1	1	2	3	3	3	3	3	1	1
avgbs_cluster_20429.1	chr1C	311251266	1	2	1	3	1	3	1	1	1	1	2	1	3	3	3	1	1	3	3	1	1	3	3	3	3	3	1	1	1	1	1	1	3	3	3	3	1	1	1	2	3	3	3	3	3	1	1
avgbs_103934.1	chr1C	311709590	1	2	1	3	1	3	1	1	1	1	2	1	3	3	3	1	1	3	3	1	1	3	3	3	3	3	1	1	1	1	1	1	3	3	3	3	1	1	1	2	3	3	3	3	3	1	1
avgbs_223268.1	chr1C	311975176	1	2	1	3	1	3	1	1	1	1	2	1	3	3	3	1	1	3	3	1	1	3	3	3	3	3	1	1	1	1	1	1	3	3	3	3	1	1	1	2	3	3	3	3	3	1	1
avgbs_cluster_6690.1	chr1C	312156852	1	2	1	3	1	3	1	1	1	1	2	1	3	3	3	1	1	3	3	1	1	3	3	3	3	3	1	1	1	1	1	1	3	3	3	3	1	1	1	2	3	3	3	3	3	1	1
avgbs_225366.1	chr1C	312505755	1	2	1	3	1	3	1	1	1	1	2	1	3	3	3	1	1	3	3	1	1	3	3	3	3	3	1	1	1	1	1	1	3	3	3	3	1	1	1	2	3	3	3	3	3	1	1
avgbs_224774.1	chr1C	312581971	1	2	1	3	1	3	1	1	1	1	2	1	3	3	3	1	1	3	3	1	1	3	3	3	3	3	1	1	1	1	1	1	3	3	3	3	1	1	1	2	3	3	3	3	3	1	1
avgbs_cluster_3183.1	chr1C	313352296	1	2	1	3	1	3	1	1	1	1	2	1	3	3	3	1	1	3	3	1	1	3	3	3	3	3	1	1	1	1	1	1	3	3	3	3	1	1	1	2	3	3	3	3	3	1	1
avgbs_cluster_10539.1	chr1C	314386120	1	2	1	3	1	3	1	1	1	1	2	1	3	3	3	1	1	3	3	1	1	3	3	3	3	3	1	1	1	1	1	1	3	3	3	3	1	1	1	2	3	3	3	3	3	1	1
avgbs_cluster_8060.1	chr1C	315025356	1	2	1	3	1	3	1	1	1	1	2	1	3	3	3	1	1	3	3	1	1	3	3	3	3	3	1	1	1	1	1	1	3	3	3	3	1	1	1	2	3	3	3	3	3	1	1
avgbs_cluster_2213.1	chr1C	315178879	1	2	1	3	1	3	1	1	1	1	2	1	3	3	3	1	1	3	3	1	1	3	3	3	3	3	1	1	1	1	1	1	3	3	3	3	1	1	1	2	3	3	3	3	3	1	1
avgbs_41635.1	chr1C	315521334	1	2	1	3	1	3	1	1	1	1	2	1	3	3	3	1	1	3	3	1	1	3	3	3	3	3	1	1	1	1	1	1	3	3	3	3	1	1	1	2	3	3	3	3	3	1	1
avgbs_107198.1	chr1C	315843517	1	2	1	3	1	3	1	1	1	1	2	1	3	3	3	1	1	3	3	1	1	3	3	3	3	3	1	1	1	1	1	1	3	3	3	3	1	1	1	2	3	3	3	3	3	1	1
avgbs_cluster_31335.1	chr1C	316453823	1	2	1	3	1	3	1	1	1	1	2	1	3	3	3	1	1	3	3	1	1	3	3	3	3	3	1	1	1	1	1	1	3	3	3	3	1	1	1	2	3	3	3	3	3	1	1
avgbs_cluster_22220.1	chr1C	316785245	1	2	1	3	1	3	1	1	1	1	2	1	3	3	3	1	1	3	3	1	1	3	3	3	3	3	1	1	1	1	1	1	3	3	3	3	1	1	1	2	3	3	3	3	3	1	1
avgbs_115605.1	chr1C	316960155	1	2	1	3	1	3	1	1	1	1	2	1	3	3	3	1	1	3	3	1	1	3	3	3	3	3	1	1	1	1	1	1	3	3	3	3	1	1	1	2	3	3	3	3	3	1	1
avgbs_cluster_23744.1	chr1C	317134937	1	2	1	3	1	3	1	1	1	1	2	1	3	3	3	1	1	3	3	1	1	3	3	3	3	3	1	1	1	1	1	1	3	3	3	3	1	1	1	2	3	3	3	3	3	1	1
avgbs_cluster_14984.1	chr1C	317199944	1	2	1	3	1	3	1	1	1	1	2	1	3	3	3	1	1	3	3	1	1	3	3	3	3	3	1	1	1	1	1	1	3	3	3	3	1	1	1	2	3	3	3	3	3	1	1
avgbs_40111.1	chr1C	319364279	1	2	1	3	1	3	1	1	1	1	2	1	3	3	3	1	1	3	3	1	1	3	3	3	3	3	1	1	1	1	1	1	3	3	3	3	1	1	1	2	3	3	3	3	3	1	1
avgbs_cluster_24359.1	chr1C	319993282	1	2	1	3	1	3	1	1	1	1	2	1	3	3	3	1	1	3	3	1	1	3	3	3	3	3	1	1	1	1	1	1	3	3	3	3	1	1	1	2	3	3	3	3	3	1	1
avgbs_225542.1	chr1C	320736812	1	2	1	3	1	3	1	1	1	1	2	1	3	3	3	1	1	3	3	1	1	3	3	3	3	3	1	1	1	1	1	1	3	3	3	3	1	1	1	2	3	3	3	3	3	1	1
avgbs_223652.1	chr1C	321369388	1	2	1	3	1	3	1	1	1	1	2	1	3	3	3	1	1	3	3	1	1	3	3	3	3	3	1	1	1	1	1	1	3	3	3	3	1	1	1	2	3	3	3	3	3	1	1
avgbs_cluster_22746.1	chr1C	321963802	1	2	1	3	1	3	1	1	1	1	2	1	3	3	3	1	1	3	3	1	1	3	3	3	3	3	1	1	1	1	1	1	3	3	3	3	1	1	1	2	3	3	3	3	3	1	1
avgbs_cluster_12356.1	chr1C	322744333	1	2	1	3	1	3	1	1	1	1	2	1	3	3	3	1	1	3	3	1	1	3	3	3	3	3	1	1	1	1	1	1	3	3	3	3	1	1	1	2	3	3	3	3	3	1	1
avgbs_63761.1	chr1C	324100431	1	2	1	3	1	3	1	1	1	1	2	1	3	3	3	1	1	3	3	1	1	3	3	3	3	3	1	1	1	1	1	1	3	3	3	3	1	1	1	2	3	3	3	3	3	1	1
avgbs_92001.1	chr1C	324483794	1	2	1	3	1	3	1	1	1	1	2	1	3	3	3	1	1	3	3	1	1	3	3	3	3	3	1	1	1	1	1	1	3	3	3	3	1	1	1	2	3	3	3	3	3	1	1
avgbs_cluster_33823.1	chr1C	324574382	1	2	1	3	1	3	1	1	1	1	2	1	3	3	3	1	1	3	3	1	1	3	3	3	3	3	1	1	1	1	1	1	3	3	3	3	1	1	1	2	3	3	3	3	3	1	1
avgbs_cluster_34337.1	chr1C	325091505	1	2	1	3	1	3	1	1	1	1	2	1	3	3	3	1	1	3	3	1	1	3	3	3	3	3	1	1	1	1	1	1	3	3	3	3	1	1	1	2	3	3	3	3	3	1	1
avgbs_cluster_34992.1	chr1C	325136696	1	2	1	3	1	3	1	1	1	1	2	1	3	3	3	1	1	3	3	1	1	3	3	3	3	3	1	1	1	1	1	1	3	3	3	3	1	1	1	2	3	3	3	3	3	1	1
avgbs_224778.1	chr1C	325165787	1	2	1	3	1	3	1	1	1	1	2	1	3	3	3	1	1	3	3	1	1	3	3	3	3	3	1	1	1	1	1	1	3	3	3	3	1	1	1	2	3	3	3	3	3	1	1
avgbs_cluster_6823.1	chr1C	325221836	1	2	1	3	1	3	1	1	1	1	2	1	3	3	3	1	1	3	3	1	1	3	3	3	3	3	1	1	1	1	1	1	3	3	3	3	1	1	1	2	3	3	3	3	3	1	1
avgbs_cluster_56568.1	chr1C	325992656	1	2	1	3	1	3	1	1	1	1	2	1	3	3	3	1	1	3	3	1	1	3	3	3	3	3	1	1	1	1	1	1	3	3	3	3	1	1	1	2	3	3	3	3	3	1	1
avgbs_cluster_3743.1	chr1C	326102642	1	2	1	3	1	3	1	1	1	1	2	1	3	3	3	1	1	3	3	1	1	3	3	3	3	3	1	1	1	1	1	1	3	3	3	3	1	1	1	2	3	3	3	3	3	1	1
avgbs_94757.1	chr1C	326385978	1	2	1	3	1	3	1	1	1	1	2	1	3	3	3	1	1	3	3	1	1	3	3	3	3	3	1	1	1	1	1	1	3	3	3	3	1	1	1	2	3	3	3	3	3	1	1
avgbs_cluster_31360.1	chr1C	326887155	1	2	1	3	1	3	1	1	1	1	2	1	3	3	3	1	1	3	3	1	1	3	3	3	3	3	1	1	1	1	1	1	3	3	3	3	1	1	1	2	3	3	3	3	3	1	1
avgbs_cluster_39104.1	chr1C	327145421	1	2	1	3	1	3	1	1	1	1	2	1	3	3	3	1	1	3	3	1	1	3	3	3	3	3	1	1	1	1	1	1	3	3	3	3	1	1	1	2	3	3	3	3	3	1	1
avgbs_cluster_15355.1	chr1C	327376200	1	2	1	3	1	3	1	1	1	1	2	1	3	3	3	1	1	3	3	1	1	3	3	3	3	3	1	1	1	1	1	1	3	3	3	3	1	1	1	2	3	3	3	3	3	1	1
avgbs_cluster_10354.1	chr1C	327508640	1	2	1	3	1	3	1	1	1	1	2	1	3	3	3	1	1	3	3	1	1	3	3	3	3	3	1	1	1	1	1	1	3	3	3	3	1	1	1	2	3	3	3	3	3	1	1
avgbs_cluster_37520.1	chr1C	329042981	1	2	1	3	1	3	1	1	1	1	2	1	3	3	3	1	1	3	3	1	1	3	3	3	3	3	1	1	1	1	1	1	3	3	3	3	1	1	1	2	3	3	3	3	3	1	1
avgbs_61244.1	chr1C	330073448	1	2	1	3	1	3	1	1	1	1	2	1	3	3	3	1	1	3	3	1	1	3	3	3	3	3	1	1	1	1	1	1	3	3	3	3	1	1	1	2	3	3	3	3	3	1	1
avgbs_cluster_43022.1	chr1C	330073572	1	2	1	3	1	3	1	1	1	1	2	1	3	3	3	1	1	3	3	1	1	3	3	3	3	3	1	1	1	1	1	1	3	3	3	3	1	1	1	2	3	3	3	3	3	1	1
avgbs_cluster_28563.1	chr1C	330292174	1	2	1	3	1	3	1	1	1	1	2	1	3	3	3	1	1	3	3	1	1	3	3	3	3	3	1	1	1	1	1	1	3	3	3	3	1	1	1	2	3	3	3	3	3	1	1
avgbs_cluster_12090.1	chr1C	331183315	1	2	1	3	1	3	1	1	1	1	2	1	3	3	3	1	1	3	3	1	1	3	3	3	3	3	1	1	1	1	1	1	3	3	3	3	1	1	1	2	3	3	3	3	3	1	1
avgbs_cluster_13270.1	chr1C	331506258	1	2	1	3	1	3	1	1	1	1	2	1	3	3	3	1	1	3	3	1	1	3	3	3	3	3	1	1	1	1	1	1	3	3	3	3	1	1	1	2	3	3	3	3	3	1	1
avgbs_103414.1	chr1C	331588648	1	2	1	3	1	3	1	1	1	1	2	1	3	3	3	1	1	3	3	1	1	3	3	3	3	3	1	1	1	1	1	1	3	3	3	3	1	1	1	2	3	3	3	3	3	1	1
avgbs_83696.1	chr1C	332125018	1	2	1	3	1	3	1	1	1	1	2	1	3	3	3	1	1	3	3	1	1	3	3	3	3	3	1	1	1	1	1	1	3	3	3	3	1	1	1	2	3	3	3	3	3	1	1
avgbs_cluster_7542.1	chr1C	332629911	1	2	1	3	1	3	1	1	1	1	2	1	3	3	3	1	1	3	3	1	1	3	3	3	3	3	1	1	1	1	1	1	3	3	3	3	1	1	1	2	3	3	3	3	3	1	1
avgbs_5553.1	chr1C	333563675	1	2	1	3	1	3	1	1	1	1	2	1	3	3	3	1	1	3	3	1	1	3	3	3	3	3	1	1	1	1	1	1	3	3	3	3	1	1	1	2	3	3	3	3	3	1	1
avgbs_56252.1	chr1C	334623352	1	2	1	3	1	3	1	1	1	1	2	1	3	3	3	1	1	3	3	1	1	3	3	3	3	3	1	1	1	1	1	1	3	3	3	3	1	1	1	2	3	3	3	3	3	1	1
avgbs_87578.1	chr1C	334933050	1	2	1	3	1	3	1	1	1	1	2	1	3	3	3	1	1	3	3	1	1	3	3	3	3	3	1	1	1	1	1	1	3	3	3	3	1	1	1	2	3	3	3	3	3	1	1
avgbs_225853.1	chr1C	335101369	1	2	1	3	1	3	1	1	1	1	2	1	3	3	3	1	1	3	3	1	1	3	3	3	3	3	1	1	1	1	1	1	3	3	3	3	1	1	1	2	3	3	3	3	3	1	1
avgbs_16550.1	chr1C	335795788	1	2	1	3	1	3	1	1	1	1	2	1	3	3	3	1	1	3	3	1	1	3	3	3	3	3	1	1	1	1	1	1	3	3	3	3	1	1	1	2	3	3	3	3	3	1	1
avgbs_225282.1	chr1C	336541303	1	2	1	3	1	3	1	1	1	1	2	1	3	3	3	1	1	3	3	1	1	3	3	3	3	3	1	1	1	1	1	1	3	3	3	3	1	1	1	2	3	3	3	3	3	1	1
avgbs_cluster_24820.1	chr1C	336724282	1	2	1	3	1	3	1	1	1	1	2	1	3	3	3	1	1	3	3	1	1	3	3	3	3	3	1	1	1	1	1	1	3	3	3	3	1	1	1	2	3	3	3	3	3	1	1
avgbs_cluster_15259.1	chr1C	337548988	1	2	1	3	1	3	1	1	1	1	2	1	3	3	3	1	1	3	3	1	1	3	3	3	3	3	1	1	1	1	1	1	3	3	3	3	1	1	1	2	3	3	3	3	3	1	1
avgbs_cluster_3526.1	chr1C	338833063	1	2	1	3	1	3	1	1	1	1	2	1	3	3	3	1	1	3	3	1	1	3	3	3	3	3	1	1	1	1	1	1	3	3	3	3	1	1	1	2	3	3	3	3	3	1	1
avgbs_41467.1	chr1C	339392256	1	2	1	3	1	3	1	1	1	1	2	1	3	3	3	1	1	3	3	1	1	3	3	3	3	3	1	1	1	1	1	1	3	3	3	3	1	1	1	2	3	3	3	3	3	1	1
avgbs_cluster_22829.1	chr1C	340192960	1	2	1	3	1	3	1	1	1	1	2	1	3	3	3	1	1	3	3	1	1	3	3	3	3	3	1	1	1	1	1	1	3	3	3	3	1	1	1	2	3	3	3	3	3	1	1
avgbs_cluster_33792.1	chr1C	341729762	1	2	1	3	1	3	1	1	1	1	2	1	3	3	3	1	1	3	3	1	1	3	3	3	3	3	1	1	1	1	1	1	3	3	3	3	1	1	1	2	3	3	3	3	3	1	1
avgbs_cluster_38950.1	chr1C	342356209	1	2	1	3	1	3	1	1	1	1	2	1	3	3	3	1	1	3	3	1	1	3	3	3	3	3	1	1	1	1	1	1	3	3	3	3	1	1	1	2	3	3	3	3	3	1	1
avgbs_cluster_26444.2	chr1C	342575934	1	2	1	3	1	3	1	1	1	1	2	1	3	3	3	1	1	3	3	1	1	3	3	3	3	3	1	1	1	1	1	1	3	3	3	3	1	1	1	2	3	3	3	3	3	1	1
avgbs_223278.1	chr1C	342947736	1	2	1	3	1	3	1	1	1	1	2	1	3	3	3	1	1	3	3	1	1	3	3	3	3	3	1	1	1	1	1	1	3	3	3	3	1	1	1	2	3	3	3	3	3	1	1
avgbs_cluster_21122.1	chr1C	343092785	1	2	1	3	1	3	1	1	1	1	2	1	3	3	3	1	1	3	3	1	1	3	3	3	3	3	1	1	1	1	1	1	3	3	3	3	1	1	1	2	3	3	3	3	3	1	1
avgbs_cluster_11822.2	chr1C	343444513	1	2	1	3	1	3	1	1	1	1	2	1	3	3	3	1	1	3	3	1	1	3	3	3	3	3	1	1	1	1	1	1	3	3	3	3	1	1	1	2	3	3	3	3	3	1	1
avgbs_cluster_17109.1	chr1C	343801987	1	2	1	3	1	3	1	1	1	1	2	1	3	3	3	1	1	3	3	1	1	3	3	3	3	3	1	1	1	1	1	1	3	3	3	3	1	1	1	2	3	3	3	3	3	1	1
avgbs_cluster_9735.1	chr1C	344961456	1	2	1	3	1	3	1	1	1	1	2	1	3	3	3	1	1	3	3	1	1	3	3	3	3	3	1	1	1	1	1	1	3	3	3	3	1	1	1	2	3	3	3	3	3	1	1
avgbs_cluster_49728.1	chr1C	344993335	1	2	1	3	1	3	1	1	1	1	2	1	3	3	3	1	1	3	3	1	1	3	3	3	3	3	1	1	1	1	1	1	3	3	3	3	1	1	1	2	3	3	3	3	3	1	1
avgbs_cluster_43157.1	chr1C	345228264	1	2	1	3	1	3	1	1	1	1	2	1	3	3	3	1	1	3	3	1	1	3	3	3	3	3	1	1	1	1	1	1	3	3	3	3	1	1	1	2	3	3	3	3	3	1	1
avgbs_cluster_27209.1	chr1C	345793643	1	2	1	3	1	3	1	1	1	1	2	1	3	3	3	1	1	3	3	1	1	3	3	3	3	3	1	1	1	1	1	1	3	3	3	3	1	1	1	2	3	3	3	3	3	1	1
avgbs_3684.1	chr1C	346183799	1	2	1	3	1	3	1	1	1	1	2	1	3	3	3	1	1	3	3	1	1	3	3	3	3	3	1	1	1	1	1	1	3	3	3	3	1	1	1	2	3	3	3	3	3	1	1
avgbs_cluster_18716.1	chr1C	347111433	1	2	1	3	1	3	1	1	1	1	2	1	3	3	3	1	1	3	3	1	1	3	3	3	3	3	1	1	1	1	1	1	3	3	3	3	1	1	1	2	3	3	3	3	3	1	1
avgbs_cluster_31323.1	chr1C	347149932	1	2	1	3	1	3	1	1	1	1	2	1	3	3	3	1	1	3	3	1	1	3	3	3	3	3	1	1	1	1	1	1	3	3	3	3	1	1	1	2	3	3	3	3	3	1	1
avgbs_cluster_7760.1	chr1C	347171063	1	2	1	3	1	3	1	1	1	1	2	1	3	3	3	1	1	3	3	1	1	3	3	3	3	3	1	1	1	1	1	1	3	3	3	3	1	1	1	2	3	3	3	3	3	1	1
avgbs_cluster_35698.1	chr1C	347853932	1	2	1	3	1	3	1	1	1	1	2	1	3	3	3	1	1	3	3	1	1	3	3	3	3	3	1	1	1	1	1	1	3	3	3	3	1	1	1	2	3	3	3	3	3	1	1
avgbs_cluster_40862.1	chr1C	347877348	1	2	1	3	1	3	1	1	1	1	2	1	3	3	3	1	1	3	3	1	1	3	3	3	3	3	1	1	1	1	1	1	3	3	3	3	1	1	1	2	3	3	3	3	3	1	1
avgbs_cluster_27475.1	chr1C	348154127	1	2	1	3	1	3	1	1	1	1	2	1	3	3	3	1	1	3	3	1	1	3	3	3	3	3	1	1	1	1	1	1	3	3	3	3	1	1	1	2	3	3	3	3	3	1	1
avgbs_cluster_34639.1	chr1C	348154187	1	2	1	3	1	3	1	1	1	1	2	1	3	3	3	1	1	3	3	1	1	3	3	3	3	3	1	1	1	1	1	1	3	3	3	3	1	1	1	2	3	3	3	3	3	1	1
avgbs_33562.1	chr1C	348188152	1	2	1	3	1	3	1	1	1	1	2	1	3	3	3	1	1	3	3	1	1	3	3	3	3	3	1	1	1	1	1	1	3	3	3	3	1	1	1	2	3	3	3	3	3	1	1
avgbs_cluster_15880.1	chr1C	348362318	1	2	1	3	1	3	1	1	1	1	2	1	3	3	3	1	1	3	3	1	1	3	3	3	3	3	1	1	1	1	1	1	3	3	3	3	1	1	1	2	3	3	3	3	3	1	1
avgbs2_120424.1	chr1C	348682304	1	2	1	3	1	3	1	1	1	1	2	1	3	3	3	1	1	3	3	1	1	3	3	3	3	3	1	1	1	1	1	1	3	3	3	3	1	1	1	2	3	3	3	3	3	1	1
avgbs_223688.1	chr1C	348689088	1	2	1	3	1	3	1	1	1	1	2	1	3	3	3	1	1	3	3	1	1	3	3	3	3	3	1	1	1	1	1	1	3	3	3	3	1	1	1	2	3	3	3	3	3	1	1
avgbs_223324.1	chr1C	349503968	1	2	1	3	1	3	1	1	1	1	2	1	3	3	3	1	1	3	3	1	1	3	3	3	3	3	1	1	1	1	1	1	3	3	3	3	1	1	1	2	3	3	3	3	3	1	1
avgbs_122548.1	chr1C	349801444	1	2	1	3	1	3	1	1	1	1	2	1	3	3	3	1	1	3	3	1	1	3	3	3	3	3	1	1	1	1	1	1	3	3	3	3	1	1	1	2	3	3	3	3	3	1	1
avgbs_96984.1	chr1C	349817908	1	2	1	3	1	3	1	1	1	1	2	1	3	3	3	1	1	3	3	1	1	3	3	3	3	3	1	1	1	1	1	1	3	3	3	3	1	1	1	2	3	3	3	3	3	1	1
avgbs_cluster_16346.1	chr1C	350329015	1	2	1	3	1	3	1	1	1	1	2	1	3	3	3	1	1	3	3	1	1	3	3	3	3	3	1	1	1	1	1	1	3	3	3	3	1	1	1	2	3	3	3	3	3	1	1
avgbs_cluster_43163.1	chr1C	350776593	1	2	1	3	1	3	1	1	1	1	2	1	3	3	3	1	1	3	3	1	1	3	3	3	3	3	1	1	1	1	1	1	3	3	3	3	1	1	1	2	3	3	3	3	3	1	1
avgbs_cluster_33868.1	chr1C	350788159	1	2	1	3	1	3	1	1	1	1	2	1	3	3	3	1	1	3	3	1	1	3	3	3	3	3	1	1	1	1	1	1	3	3	3	3	1	1	1	2	3	3	3	3	3	1	1
avgbs_cluster_13254.1	chr1C	351149577	1	2	1	3	1	3	1	1	1	1	2	1	3	3	3	1	1	3	3	1	1	3	3	3	3	3	1	1	1	1	1	1	3	3	3	3	1	1	1	2	3	3	3	3	3	1	1
avgbs_225263.1	chr1C	351391436	1	2	1	3	1	3	1	1	1	1	2	1	3	3	3	1	1	3	3	1	1	3	3	3	3	3	1	1	1	1	1	1	3	3	3	3	1	1	1	2	3	3	3	3	3	1	1
avgbs_66801.1	chr1C	351575606	1	2	1	3	1	3	1	1	1	1	2	1	3	3	3	1	1	3	3	1	1	3	3	3	3	3	1	1	1	1	1	1	3	3	3	3	1	1	1	2	3	3	3	3	3	1	1
avgbs_cluster_36521.1	chr1C	351751862	1	2	1	3	1	3	1	1	1	1	2	1	3	3	3	1	1	3	3	1	1	3	3	3	3	3	1	1	1	1	1	1	3	3	3	3	1	1	1	2	3	3	3	3	3	1	1
avgbs_88487.1	chr1C	351777260	1	2	1	3	1	3	1	1	1	1	2	1	3	3	3	1	1	3	3	1	1	3	3	3	3	3	1	1	1	1	1	1	3	3	3	3	1	1	1	2	3	3	3	3	3	1	1
avgbs_cluster_16860.1	chr1C	351784662	1	2	1	3	1	3	1	1	1	1	2	1	3	3	3	1	1	3	3	1	1	3	3	3	3	3	1	1	1	1	1	1	3	3	3	3	1	1	1	2	3	3	3	3	3	1	1
avgbs_116384.1	chr1C	352035510	1	2	1	3	1	3	1	1	1	1	2	1	3	3	3	1	1	3	3	1	1	3	3	3	3	3	1	1	1	1	1	1	3	3	3	3	1	1	1	2	3	3	3	3	3	1	1
avgbs_cluster_33647.1	chr1C	353594349	1	2	1	3	1	3	1	1	1	1	2	1	3	3	3	1	1	3	3	1	1	3	3	3	3	3	1	1	1	1	1	1	3	3	3	3	1	1	1	2	3	3	3	3	3	1	1
avgbs_cluster_12804.1	chr1C	354404901	1	2	1	3	1	3	1	1	1	1	2	1	3	3	3	1	1	3	3	1	1	3	3	3	3	3	1	1	1	1	1	1	3	3	3	3	1	1	1	2	3	3	3	3	3	1	1
avgbs_cluster_39943.1	chr1C	354673808	1	2	1	3	1	3	1	1	1	1	2	1	3	3	3	1	1	3	3	1	1	3	3	3	3	3	1	1	1	1	1	1	3	3	3	3	1	1	1	2	3	3	3	3	3	1	1
avgbs_78932.1	chr1C	355117772	1	2	1	3	1	3	1	1	1	1	2	1	3	3	3	1	1	3	3	1	1	3	3	3	3	3	1	1	1	1	1	1	3	3	3	3	1	1	1	2	3	3	3	3	3	1	1
avgbs_cluster_3434.1	chr1C	355267083	1	2	1	3	1	3	1	1	1	1	2	1	3	3	3	1	1	3	3	1	1	3	3	3	3	3	1	1	1	1	1	1	3	3	3	3	1	1	1	2	3	3	3	3	3	1	1
avgbs2_189685.1	chr1C	356939089	1	2	1	3	1	3	1	1	1	1	2	1	3	3	3	1	1	3	3	1	1	3	3	3	3	3	1	1	1	1	1	1	3	3	3	3	1	1	1	2	3	3	3	3	3	1	1
avgbs_cluster_22484.1	chr1C	356987980	1	2	1	3	1	3	1	1	1	1	2	1	3	3	3	1	1	3	3	1	1	3	3	3	3	3	1	1	1	1	1	1	3	3	3	3	1	1	1	2	3	3	3	3	3	1	1
avgbs_113963.1	chr1C	357514833	1	2	1	3	1	3	1	1	1	1	2	1	3	3	3	1	1	3	3	1	1	3	3	3	3	3	1	1	1	1	1	1	3	3	3	3	1	1	1	2	3	3	3	3	3	1	1
avgbs_cluster_26984.1	chr1C	358151299	1	2	1	3	1	3	1	1	1	1	2	1	3	3	3	1	1	3	3	1	1	3	3	3	3	3	1	1	1	1	1	1	3	3	3	3	1	1	1	2	3	3	3	3	3	1	1
avgbs_cluster_2082.1	chr1C	360202759	1	2	1	3	1	3	1	1	1	1	2	1	3	3	3	1	1	3	3	1	1	3	3	3	3	3	1	1	1	1	1	1	3	3	3	3	1	1	1	2	3	3	3	3	3	1	1
avgbs_cluster_6688.1	chr1C	360387438	1	2	1	3	1	3	1	1	1	1	2	1	3	3	3	1	1	3	3	1	1	3	3	3	3	3	1	1	1	1	1	1	3	3	3	3	1	1	1	2	3	3	3	3	3	1	1
avgbs_cluster_5559.1	chr1C	360955677	1	2	1	3	1	3	1	1	1	1	2	1	3	3	3	1	1	3	3	1	1	3	3	3	3	3	1	1	1	1	1	1	3	3	3	3	1	1	1	2	3	3	3	3	3	1	1
avgbs_cluster_305.1	chr1C	361742087	1	2	1	3	1	3	1	1	1	1	2	1	3	3	3	1	1	3	3	1	1	3	3	3	3	3	1	1	1	1	1	1	3	3	3	3	1	1	1	2	3	3	3	3	3	1	1
avgbs_224429.1	chr1C	362009284	1	2	1	3	1	3	1	1	1	1	2	1	3	3	3	1	1	3	3	1	1	3	3	3	3	3	1	1	1	1	1	1	3	3	3	3	1	1	1	2	3	3	3	3	3	1	1
avgbs_cluster_24011.1	chr1C	362213135	1	2	1	3	1	3	1	1	1	1	2	1	3	3	3	1	1	3	3	1	1	3	3	3	3	3	1	1	1	1	1	1	3	3	3	3	1	1	1	2	3	3	3	3	3	1	1
avgbs_cluster_35621.1	chr1C	362375665	1	2	1	3	1	3	1	1	1	1	2	1	3	3	3	1	1	3	3	1	1	3	3	3	3	3	1	1	1	1	1	1	3	3	3	3	1	1	1	2	3	3	3	3	3	1	1
avgbs_cluster_9043.1	chr1C	362520851	1	2	1	3	1	3	1	1	1	1	2	1	3	3	3	1	1	3	3	1	1	3	3	3	3	3	1	1	1	1	1	1	3	3	3	3	1	1	1	2	3	3	3	3	3	1	1
avgbs_125911.1	chr1C	362523270	1	2	1	3	1	3	1	1	1	1	2	1	3	3	3	1	1	3	3	1	1	3	3	3	3	3	1	1	1	1	1	1	3	3	3	3	1	1	1	2	3	3	3	3	3	1	1
avgbs_cluster_1952.1	chr1C	362681968	1	2	1	3	1	3	1	1	1	1	2	1	3	3	3	1	1	3	3	1	1	3	3	3	3	3	1	1	1	1	1	1	3	3	3	3	1	1	1	2	3	3	3	3	3	1	1
avgbs_cluster_13542.1	chr1C	363003476	1	2	1	3	1	3	1	1	1	1	2	1	3	3	3	1	1	3	3	1	1	3	3	3	3	3	1	1	1	1	1	1	3	3	3	3	1	1	1	2	3	3	3	3	3	1	1
avgbs_223602.1	chr1C	363106639	1	2	1	3	1	3	1	1	1	1	2	1	3	3	3	1	1	3	3	1	1	3	3	3	3	3	1	1	1	1	1	1	3	3	3	3	1	1	1	2	3	3	3	3	3	1	1
avgbs_cluster_33367.1	chr1C	363107955	1	2	1	3	1	3	1	1	1	1	2	1	3	3	3	1	1	3	3	1	1	3	3	3	3	3	1	1	1	1	1	1	3	3	3	3	1	1	1	2	3	3	3	3	3	1	1
avgbs_65763.1	chr1C	363288811	1	2	1	3	1	3	1	1	1	1	2	1	3	3	3	1	1	3	3	1	1	3	3	3	3	3	1	1	1	1	1	1	3	3	3	3	1	1	1	2	3	3	3	3	3	1	1
avgbs_cluster_33515.1	chr1C	363901883	1	2	1	3	1	3	1	1	1	1	2	1	3	3	3	1	1	3	3	1	1	3	3	3	3	3	1	1	1	1	1	1	3	3	3	3	1	1	1	2	3	3	3	3	3	1	1
avgbs_cluster_20385.1	chr1C	364043969	1	2	1	3	1	3	1	1	1	1	2	1	3	3	3	1	1	3	3	1	1	3	3	3	3	3	1	1	1	1	1	1	3	3	3	3	1	1	1	2	3	3	3	3	3	1	1
avgbs_cluster_26480.1	chr1C	364291072	1	2	1	3	1	3	1	1	1	1	2	1	3	3	3	1	1	3	3	1	1	3	3	3	3	3	1	1	1	1	1	1	3	3	3	3	1	1	1	2	3	3	3	3	3	1	1
avgbs_62394.1	chr1C	364461569	1	2	1	3	1	3	1	1	1	1	2	1	3	3	3	1	1	3	3	1	1	3	3	3	3	3	1	1	1	1	1	1	3	3	3	3	1	1	1	2	3	3	3	3	3	1	1
avgbs_cluster_24934.1	chr1C	364462674	1	2	1	3	1	3	1	1	1	1	2	1	3	3	3	1	1	3	3	1	1	3	3	3	3	3	1	1	1	1	1	1	3	3	3	3	1	1	1	2	3	3	3	3	3	1	1
avgbs_cluster_19887.1	chr1C	364782590	1	2	1	3	1	3	1	1	1	1	2	1	3	3	3	1	1	3	3	1	1	3	3	3	3	3	1	1	1	1	1	1	3	3	3	3	1	1	1	2	3	3	3	3	3	1	1
avgbs_cluster_35793.1	chr1C	365217418	1	2	1	3	1	3	1	1	1	1	2	1	3	3	3	1	1	3	3	1	1	3	3	3	3	3	1	1	1	1	1	1	3	3	3	3	1	1	1	2	3	3	3	3	3	1	1
avgbs_cluster_34848.1	chr1C	365419862	1	2	1	3	1	3	1	1	1	1	2	1	3	3	3	1	1	3	3	1	1	3	3	3	3	3	1	1	1	1	1	1	3	3	3	3	1	1	1	2	3	3	3	3	3	1	1
avgbs_80386.1	chr1C	365585371	1	2	1	3	1	3	1	1	1	1	2	1	3	3	3	1	1	3	3	1	1	3	3	3	3	3	1	1	1	1	1	1	3	3	3	3	1	1	1	2	3	3	3	3	3	1	1
avgbs_cluster_9989.1	chr1C	366180464	1	2	1	3	1	3	1	1	1	1	2	1	3	3	3	1	1	3	3	1	1	3	3	3	3	3	1	1	1	1	1	1	3	3	3	3	1	1	1	2	3	3	3	3	3	1	1
avgbs_112963.1	chr1C	366291630	1	2	1	3	1	3	1	1	1	1	2	1	3	3	3	1	1	3	3	1	1	3	3	3	3	3	1	1	1	1	1	1	3	3	3	3	1	1	1	2	3	3	3	3	3	1	1
avgbs_cluster_1200.1	chr1C	366315554	1	2	1	3	1	3	1	1	1	1	2	1	3	3	3	1	1	3	3	1	1	3	3	3	3	3	1	1	1	1	1	1	3	3	3	3	1	1	1	2	3	3	3	3	3	1	1
avgbs_224792.1	chr1C	366347596	1	2	1	3	1	3	1	1	1	1	2	1	3	3	3	1	1	3	3	1	1	3	3	3	3	3	1	1	1	1	1	1	3	3	3	3	1	1	1	2	3	3	3	3	3	1	1
avgbs_cluster_2755.1	chr1C	367153544	1	2	1	3	1	3	1	1	1	1	2	1	3	3	3	1	1	3	3	1	1	3	3	3	3	3	1	1	1	1	1	1	3	3	3	3	1	1	1	2	3	3	3	3	3	1	1
avgbs_cluster_22786.1	chr1C	367752643	1	2	1	3	1	3	1	1	1	1	2	1	3	3	3	1	1	3	3	1	1	3	3	3	3	3	1	1	1	1	1	1	3	3	3	3	1	1	1	2	3	3	3	3	3	1	1
avgbs_cluster_1055.1	chr1C	367801590	1	2	1	3	1	3	1	1	1	1	2	1	3	3	3	1	1	3	3	1	1	3	3	3	3	3	1	1	1	1	1	1	3	3	3	3	1	1	1	2	3	3	3	3	3	1	1
avgbs_56204.1	chr1C	367838758	1	2	1	3	1	3	1	1	1	1	2	1	3	3	3	1	1	3	3	1	1	3	3	3	3	3	1	1	1	1	1	1	3	3	3	3	1	1	1	2	3	3	3	3	3	1	1
avgbs_cluster_4006.1	chr1C	368025151	1	2	1	3	1	3	1	1	1	1	2	1	3	3	3	1	1	3	3	1	1	3	3	3	3	3	1	1	1	1	1	1	3	3	3	3	1	1	1	2	3	3	3	3	3	1	1
avgbs_cluster_14875.1	chr1C	368400569	1	2	1	3	1	3	1	1	1	1	2	1	3	3	3	1	1	3	3	1	1	3	3	3	3	3	1	1	1	1	1	1	3	3	3	3	1	1	1	2	3	3	3	3	3	1	1
avgbs_49158.1	chr1C	368451859	1	2	1	3	1	3	1	1	1	1	2	1	3	3	3	1	1	3	3	1	1	3	3	3	3	3	1	1	1	1	1	1	3	3	3	3	1	1	1	2	3	3	3	3	3	1	1
avgbs_cluster_36316.1	chr1C	368584075	1	2	1	3	1	3	1	1	1	1	2	1	3	3	3	1	1	3	3	1	1	3	3	3	3	3	1	1	1	1	1	1	3	3	3	3	1	1	1	2	3	3	3	3	3	1	1
avgbs_cluster_10050.1	chr1C	368870540	1	2	1	3	1	3	1	1	1	1	2	1	3	3	3	1	1	3	3	1	1	3	3	3	3	3	1	1	1	1	1	1	3	3	3	3	1	1	1	2	3	3	3	3	3	1	1
avgbs_cluster_33214.1	chr1C	369021538	1	2	1	3	1	3	1	1	1	1	2	1	3	3	3	1	1	3	3	1	1	3	3	3	3	3	1	1	1	1	1	1	3	3	3	3	1	1	1	2	3	3	3	3	3	1	1
avgbs_119671.1	chr1C	369107211	1	2	1	3	1	3	1	1	1	1	2	1	3	3	3	1	1	3	3	1	1	3	3	3	3	3	1	1	1	1	1	1	3	3	3	3	1	1	1	2	3	3	3	3	3	1	1
avgbs_215828.1	chr1C	369143670	1	2	1	3	1	3	1	1	1	1	2	1	3	3	3	1	1	3	3	1	1	3	3	3	3	3	1	1	1	1	1	1	3	3	3	3	1	1	1	2	3	3	3	3	3	1	1
avgbs2_139897.1	chr1C	369589566	1	2	1	3	1	3	1	1	1	1	2	1	3	3	3	1	1	3	3	1	1	3	3	3	3	3	1	1	1	1	1	1	3	3	3	3	1	1	1	2	3	3	3	3	3	1	1
avgbs_cluster_25516.1	chr1C	370360067	1	2	1	3	1	3	1	1	1	1	2	1	3	3	3	1	1	3	3	1	1	3	3	3	3	3	1	1	1	1	1	1	3	3	3	3	1	1	1	2	3	3	3	3	3	1	1
avgbs_40582.1	chr1C	370549598	1	2	1	3	1	3	1	1	1	1	2	1	3	3	3	1	1	3	3	1	1	3	3	3	3	3	1	1	1	1	1	1	3	3	3	3	1	1	1	2	3	3	3	3	3	1	1
avgbs_cluster_4467.1	chr1C	370753477	1	2	1	3	1	3	1	1	1	1	2	1	3	3	3	1	1	3	3	1	1	3	3	3	3	3	1	1	1	1	1	1	3	3	3	3	1	1	1	2	3	3	3	3	3	1	1
avgbs_cluster_172.1	chr1C	370955706	1	2	1	3	1	3	1	1	1	1	2	1	3	3	3	1	1	3	3	1	1	3	3	3	3	3	1	1	1	1	1	1	3	3	3	3	1	1	1	2	3	3	3	3	3	1	1
avgbs_cluster_24750.1	chr1C	371227297	1	2	1	3	1	3	1	1	1	1	2	1	3	3	3	1	1	3	3	1	1	3	3	3	3	3	1	1	1	1	1	1	3	3	3	3	1	1	1	2	3	3	3	3	3	1	1
avgbs_cluster_39899.1	chr1C	372105756	1	2	1	3	1	3	1	1	1	1	2	1	3	3	3	1	1	3	3	1	1	3	3	3	3	3	1	1	1	1	1	1	3	3	3	3	1	1	1	2	3	3	3	3	3	1	1
avgbs_cluster_15825.1	chr1C	372105816	1	2	1	3	1	3	1	1	1	1	2	1	3	3	3	1	1	3	3	1	1	3	3	3	3	3	1	1	1	1	1	1	3	3	3	3	1	1	1	2	3	3	3	3	3	1	1
avgbs2_73630.2	chr1C	372106022	1	2	1	3	1	3	1	1	1	1	2	1	3	3	3	1	1	3	3	1	1	3	3	3	3	3	1	1	1	1	1	1	3	3	3	3	1	1	1	2	3	3	3	3	3	1	1
avgbs_cluster_20125.1	chr1C	373965964	1	2	1	3	1	3	1	1	1	1	2	1	3	3	3	1	1	3	3	1	1	3	3	3	3	3	1	1	1	1	1	1	3	3	3	3	1	1	1	2	3	3	3	3	3	1	1
avgbs_223719.1	chr1C	374195051	1	2	1	3	1	3	1	1	1	1	2	1	3	3	3	1	1	3	3	1	1	3	3	3	3	3	1	1	1	1	1	1	3	3	3	3	1	1	1	2	3	3	3	3	3	1	1
avgbs_68471.1	chr1C	374258105	1	2	1	3	1	3	1	1	1	1	2	1	3	3	3	1	1	3	3	1	1	3	3	3	3	3	1	1	1	1	1	1	3	3	3	3	1	1	1	2	3	3	3	3	3	1	1
avgbs_cluster_36890.1	chr1C	374658573	1	2	1	3	1	3	1	1	1	1	2	1	3	3	3	1	1	3	3	1	1	3	3	3	3	3	1	1	1	1	1	1	3	3	3	3	1	1	1	2	3	3	3	3	3	1	1
avgbs_cluster_25802.1	chr1C	376674687	1	2	1	3	1	3	1	1	1	1	2	1	3	3	3	1	1	3	3	1	1	3	3	3	3	3	1	1	1	1	1	1	3	3	3	3	1	1	1	2	3	3	3	3	3	1	1
avgbs_29338.1	chr1C	376726004	1	2	1	3	1	3	1	1	1	1	2	1	3	3	3	1	1	3	3	1	1	3	3	3	3	3	1	1	1	1	1	1	3	3	3	3	1	1	1	2	3	3	3	3	3	1	1
avgbs_cluster_162.1	chr1C	376919875	1	2	1	3	1	3	1	1	1	1	2	1	3	3	3	1	1	3	3	1	1	3	3	3	3	3	1	1	1	1	1	1	3	3	3	3	1	1	1	2	3	3	3	3	3	1	1
avgbs_76789.1	chr1C	377795757	1	2	1	3	1	3	1	1	1	1	2	1	3	3	3	1	1	3	3	1	1	3	3	3	3	3	1	1	1	1	1	1	3	3	3	3	1	1	1	2	3	3	3	3	3	1	1
avgbs_cluster_29789.1	chr1C	378828952	1	2	1	3	1	3	1	1	1	1	2	1	3	3	3	1	1	3	3	1	1	3	3	3	3	3	1	1	1	1	1	1	3	3	3	3	1	1	1	2	3	3	3	3	3	1	1
avgbs_cluster_5301.1	chr1C	378832630	1	2	1	3	1	3	1	1	1	1	2	1	3	3	3	1	1	3	3	1	1	3	3	3	3	3	1	1	1	1	1	1	3	3	3	3	1	1	1	2	3	3	3	3	3	1	1
avgbs_21207.1	chr1C	378833808	1	2	1	3	1	3	1	1	1	1	2	1	3	3	3	1	1	3	3	1	1	3	3	3	3	3	1	1	1	1	1	1	3	3	3	3	1	1	1	2	3	3	3	3	3	1	1
avgbs_83477.1	chr1C	378903905	1	2	1	3	1	3	1	1	1	1	2	1	3	3	3	1	1	3	3	1	1	3	3	3	3	3	1	1	1	1	1	1	3	3	3	3	1	1	1	2	3	3	3	3	3	1	1
avgbs_cluster_4282.1	chr1C	378906538	1	2	1	3	1	3	1	1	1	1	2	1	3	3	3	1	1	3	3	1	1	3	3	3	3	3	1	1	1	1	1	1	3	3	3	3	1	1	1	2	3	3	3	3	3	1	1
avgbs_cluster_35728.1	chr1C	381067903	1	2	1	3	1	3	1	1	1	1	2	1	3	3	3	1	1	3	3	1	1	3	3	3	3	3	1	1	1	1	1	1	3	3	3	3	1	1	1	2	3	3	3	3	3	1	1
avgbs_cluster_9115.1	chr1C	381273434	1	2	1	3	1	3	1	1	1	1	2	1	3	3	3	1	1	3	3	1	1	3	3	3	3	3	1	1	1	1	1	1	3	3	3	3	1	1	1	2	3	3	3	3	3	1	1
avgbs_cluster_42268.1	chr1C	381586206	1	2	1	3	1	3	1	1	1	1	2	1	3	3	3	1	1	3	3	1	1	3	3	3	3	3	1	1	1	1	1	1	3	3	3	3	1	1	1	2	3	3	3	3	3	1	1
avgbs_cluster_20160.1	chr1C	381692252	1	2	1	3	1	3	1	1	1	1	2	1	3	3	3	1	1	3	3	1	1	3	3	3	3	3	1	1	1	1	1	1	3	3	3	3	1	1	1	2	3	3	3	3	3	1	1
avgbs_cluster_16047.1	chr1C	381924265	1	2	1	3	1	3	1	1	1	1	2	1	3	3	3	1	1	3	3	1	1	3	3	3	3	3	1	1	1	1	1	1	3	3	3	3	1	1	1	2	3	3	3	3	3	1	1
avgbs2_113529.1	chr1C	382274433	1	2	1	3	1	3	1	1	1	1	2	1	3	3	3	1	1	3	3	1	1	3	3	3	3	3	1	1	1	1	1	1	3	3	3	3	1	1	1	2	3	3	3	3	3	1	1
avgbs_cluster_17217.1	chr1C	382290789	1	2	1	3	1	3	1	1	1	1	2	1	3	3	3	1	1	3	3	1	1	3	3	3	3	3	1	1	1	1	1	1	3	3	3	3	1	1	1	2	3	3	3	3	3	1	1
avgbs_cluster_29772.1	chr1C	382290849	1	2	1	3	1	3	1	1	1	1	2	1	3	3	3	1	1	3	3	1	1	3	3	3	3	3	1	1	1	1	1	1	3	3	3	3	1	1	1	2	3	3	3	3	3	1	1
avgbs_cluster_18595.1	chr1C	382543014	1	2	1	3	1	3	1	1	1	1	2	1	3	3	3	1	1	3	3	1	1	3	3	3	3	3	1	1	1	1	1	1	3	3	3	3	1	1	1	2	3	3	3	3	3	1	1
avgbs_56485.1	chr1C	383023890	1	2	1	3	1	3	1	1	1	1	2	1	3	3	3	1	1	3	3	1	1	3	3	3	3	3	1	1	1	1	1	1	3	3	3	3	1	1	1	2	3	3	3	3	3	1	1
avgbs_82694.1	chr1C	384526792	1	2	1	3	1	3	1	1	1	1	2	1	3	3	3	1	1	3	3	1	1	3	3	3	3	3	1	1	1	1	1	1	3	3	3	3	1	1	1	2	3	3	3	3	3	1	1
avgbs_102674.1	chr1C	385073094	1	2	1	3	1	3	1	1	1	1	2	1	3	3	3	1	1	3	3	1	1	3	3	3	3	3	1	1	1	1	1	1	3	3	3	3	1	1	1	2	3	3	3	3	3	1	1
avgbs_cluster_23704.1	chr1C	386140866	1	2	1	3	1	3	1	1	1	1	2	1	3	3	3	1	1	3	3	1	1	3	3	3	3	3	1	1	1	1	1	1	3	3	3	3	1	1	1	2	3	3	3	3	3	1	1
avgbs_cluster_31589.1	chr1C	386150835	1	2	1	3	1	3	1	1	1	1	2	1	3	3	3	1	1	3	3	1	1	3	3	3	3	3	1	1	1	1	1	1	3	3	3	3	1	1	1	2	3	3	3	3	3	1	1
avgbs_cluster_29629.1	chr1C	387087781	1	2	1	3	1	3	1	1	1	1	2	1	3	3	3	1	1	3	3	1	1	3	3	3	3	3	1	1	1	1	1	1	3	3	3	3	1	1	1	2	3	3	3	3	3	1	1
avgbs_223459.1	chr1C	387213199	1	2	1	3	1	3	1	1	1	1	2	1	3	3	3	1	1	3	3	1	1	3	3	3	3	3	1	1	1	1	1	1	3	3	3	3	1	1	1	2	3	3	3	3	3	1	1
avgbs_12031.1	chr1C	387470684	1	2	1	3	1	3	1	1	1	1	2	1	3	3	3	1	1	3	3	1	1	3	3	3	3	3	1	1	1	1	1	3	3	3	3	3	1	1	1	2	3	3	3	3	3	1	1
avgbs_cluster_8873.2	chr1C	387644933	1	2	1	3	1	3	1	1	1	1	2	1	3	3	3	1	1	3	3	1	1	3	3	3	3	3	1	1	1	1	1	3	3	3	3	3	1	1	1	2	3	3	3	3	3	1	1
avgbs_125418.1	chr1C	387688151	1	2	1	3	1	3	1	1	1	1	2	1	3	3	3	1	1	3	3	1	1	3	3	3	3	3	1	1	1	1	1	3	3	3	3	3	1	1	1	2	3	3	3	3	3	1	1
avgbs_cluster_19850.1	chr1C	387849979	1	2	1	3	1	3	1	1	1	1	2	1	3	3	3	1	1	3	3	1	1	3	3	3	3	3	1	1	1	1	1	3	3	3	3	3	1	1	1	2	3	3	3	3	3	1	1
avgbs_78478.1	chr1C	387851642	1	2	1	3	1	3	1	1	1	1	2	1	3	3	3	1	1	3	3	1	1	3	3	3	3	3	1	1	1	1	1	3	3	3	3	3	1	1	1	2	3	3	3	3	3	1	1
avgbs_cluster_34483.1	chr1C	388422464	1	2	1	3	1	3	1	1	1	1	2	1	3	3	3	1	1	3	3	1	1	3	3	3	3	3	1	1	1	1	1	3	3	3	3	3	1	1	1	2	3	3	3	3	3	1	1
avgbs_74753.1	chr1C	388880733	1	2	1	3	1	3	1	1	1	1	2	1	3	3	3	1	1	3	3	1	1	3	3	3	3	3	1	1	1	1	1	3	3	3	3	3	1	1	1	2	3	3	3	3	3	1	1
avgbs_cluster_28555.1	chr1C	388953195	1	2	1	3	1	3	1	1	1	1	2	1	3	3	3	1	1	3	3	1	1	3	3	3	3	3	1	1	1	1	1	3	3	3	3	3	1	1	1	2	3	3	3	3	3	1	1
avgbs_cluster_37622.1	chr1C	389155289	1	2	1	3	1	3	1	1	1	1	2	1	3	3	3	1	1	3	3	1	1	3	3	3	3	3	1	1	1	1	1	3	3	3	3	3	1	1	1	2	3	3	3	3	3	1	1
avgbs_cluster_11901.1	chr1C	390693030	1	2	1	3	1	3	1	1	1	1	2	1	3	3	3	1	1	3	3	1	1	3	3	3	3	3	1	1	1	1	1	3	3	3	3	3	1	1	1	2	3	3	3	3	3	1	1
avgbs_cluster_36517.1	chr1C	391425158	1	2	1	3	1	3	1	1	1	1	2	1	3	3	3	1	1	3	3	1	1	3	3	3	3	3	1	1	1	1	1	3	3	3	3	3	1	1	1	2	3	3	3	3	3	1	1
avgbs_125748.1	chr1C	391593470	1	2	1	3	1	3	1	1	1	1	2	1	3	3	3	1	1	3	3	1	1	3	3	3	3	3	1	1	1	1	1	3	3	3	3	3	1	1	1	2	3	3	3	3	3	1	1
avgbs_74742.1	chr1C	392282050	1	2	1	3	1	3	1	1	1	1	2	1	3	3	3	1	1	3	3	1	1	3	3	3	3	3	1	1	1	1	1	3	3	3	3	3	1	1	1	2	3	3	3	3	3	1	1
avgbs_72472.1	chr1C	392676719	1	2	1	3	1	3	1	1	1	1	2	1	3	3	3	1	1	3	3	1	1	3	3	3	3	3	1	1	1	1	1	3	3	3	3	3	1	1	1	2	3	3	3	3	3	1	1
avgbs_cluster_28029.1	chr1C	392863225	1	2	1	3	1	3	1	1	1	1	2	1	3	3	3	1	1	3	3	1	1	3	3	3	3	3	1	1	1	1	1	3	3	3	3	3	1	1	1	2	3	3	3	3	3	1	1
avgbs_cluster_18985.1	chr1C	392991800	1	2	1	3	1	3	1	1	1	1	2	1	3	3	3	1	1	3	3	1	1	3	3	3	3	3	1	1	1	1	1	3	3	3	3	3	1	1	1	2	3	3	3	3	3	1	1
avgbs_26333.1	chr1C	394460945	1	2	1	3	1	3	1	1	1	1	2	1	3	3	3	1	1	3	3	1	1	3	3	3	3	3	1	1	1	1	1	3	3	3	3	3	1	1	1	2	3	3	3	3	3	1	1
avgbs_14740.1	chr1C	394984083	1	2	1	3	1	3	1	1	1	1	2	1	3	3	3	1	1	3	3	1	1	3	3	3	3	3	1	1	1	1	1	3	3	3	3	3	1	1	1	2	3	3	3	3	3	1	1
avgbs_cluster_2005.1	chr1C	395167724	1	2	1	3	1	3	1	1	1	1	2	1	3	3	3	1	1	3	3	1	1	3	3	3	3	3	1	1	1	1	1	3	3	3	3	3	1	1	1	2	3	3	3	3	3	1	1
avgbs_47743.1	chr1C	395290610	1	2	1	3	1	3	1	1	1	1	2	1	3	3	3	1	1	3	3	1	1	3	3	3	3	3	1	1	1	1	1	3	3	3	3	3	1	1	1	2	3	3	3	3	3	1	1
avgbs_50045.1	chr1C	396236317	1	2	1	3	1	3	1	1	1	1	2	1	3	3	3	1	1	3	3	1	1	3	3	3	3	3	1	1	1	1	1	3	3	3	3	3	1	1	1	2	3	3	3	3	3	1	1
avgbs_6396.1	chr1C	397138362	1	2	1	3	1	3	1	1	1	1	2	1	3	3	3	1	1	3	3	1	1	3	3	3	3	3	1	1	1	1	1	3	3	3	3	3	1	1	1	2	3	3	3	3	3	1	1
avgbs_cluster_28479.1	chr1C	397910059	3	2	1	3	1	3	1	1	1	1	2	1	3	3	3	1	1	3	3	1	1	3	3	3	3	3	1	1	1	1	1	3	3	3	3	3	1	1	1	2	3	3	3	3	3	1	1
avgbs_51951.1	chr1C	398094062	3	2	1	3	1	3	1	1	1	1	2	1	3	3	3	1	1	3	3	1	1	3	3	3	3	3	1	1	1	1	1	3	3	3	3	3	1	1	1	2	3	3	3	3	3	1	1
avgbs_16236.1	chr1C	398960329	3	2	1	3	1	3	1	1	1	1	2	1	3	3	3	1	1	3	3	1	1	3	3	3	3	3	1	1	1	1	1	3	3	3	3	3	1	1	1	2	3	3	3	3	3	1	1
avgbs_cluster_39973.1	chr1C	399056853	3	2	1	3	1	3	1	1	1	1	2	1	3	3	3	1	1	3	3	1	1	3	3	3	3	3	1	1	1	1	1	3	3	3	3	3	1	1	1	2	3	3	3	3	3	1	1
avgbs_cluster_15632.1	chr1C	399140984	3	2	1	3	1	3	1	1	1	1	2	1	3	3	3	1	1	3	3	1	1	3	3	3	3	3	1	1	1	1	1	3	3	3	3	3	1	1	1	2	3	3	3	3	3	1	1
avgbs_cluster_5598.1	chr1C	399788790	3	2	1	3	1	3	1	1	1	1	2	1	3	3	3	1	1	3	3	1	1	3	3	3	3	3	1	1	1	1	1	3	3	3	3	3	1	1	1	2	3	3	3	3	3	1	1
avgbs2_116412.1	chr1C	401742938	3	2	1	3	1	3	1	1	1	1	2	1	3	3	3	1	1	3	3	1	1	3	3	3	3	3	1	1	1	1	1	3	3	3	3	3	1	1	1	2	3	3	3	3	3	1	1
avgbs_54172.1	chr1C	402838105	3	2	1	3	1	3	1	1	1	1	2	1	3	3	3	1	1	3	3	1	1	3	3	3	3	3	1	1	1	1	1	3	3	3	3	3	1	1	1	2	3	3	3	3	3	1	1
avgbs_cluster_9720.1	chr1C	403597689	3	2	1	3	1	3	1	1	1	1	2	1	3	3	3	1	1	3	3	1	1	3	3	3	3	3	1	1	1	1	1	3	3	3	3	3	1	1	1	2	3	3	3	3	3	1	1
avgbs_cluster_11347.1	chr1C	403813426	3	2	1	3	1	3	1	1	1	1	2	1	3	3	3	1	1	3	3	1	1	3	3	3	3	3	1	1	1	1	1	3	3	3	3	3	1	1	1	2	3	3	3	3	3	1	1
avgbs_cluster_12647.1	chr1C	404062060	3	2	1	3	1	3	1	1	1	1	2	1	3	3	3	1	1	3	3	1	1	3	3	3	3	3	1	1	1	1	1	3	3	3	3	3	1	1	1	2	3	3	3	3	3	1	1
avgbs_30827.1	chr1C	404062120	3	2	1	3	1	3	1	1	1	1	2	1	3	3	3	1	1	3	3	1	1	3	3	3	3	3	1	1	1	1	1	3	3	3	3	3	1	1	1	2	3	3	3	3	3	1	1
avgbs_cluster_2504.1	chr1C	404176884	3	2	1	3	1	3	1	1	1	1	2	1	3	3	3	1	1	3	3	1	1	3	3	3	3	3	1	1	1	1	1	3	3	3	3	3	1	1	1	2	3	3	3	3	3	1	1
avgbs_cluster_25493.1	chr1C	404178733	3	2	1	3	1	3	1	1	1	1	2	1	3	3	3	1	1	3	3	1	1	3	3	3	3	3	1	1	1	1	1	3	3	3	3	3	1	1	1	2	3	3	3	3	3	1	1
avgbs_17674.1	chr1C	404254700	3	2	1	3	1	3	1	1	1	1	2	1	3	3	3	1	1	3	3	1	1	3	3	3	3	3	1	1	1	1	1	3	3	3	3	3	1	1	1	2	3	3	3	3	3	1	1
avgbs_82653.1	chr1C	405122272	3	2	1	3	1	3	1	1	1	1	2	1	3	3	3	1	1	3	3	1	1	3	3	3	3	3	1	1	1	1	1	3	3	3	3	3	1	1	1	2	3	3	3	3	3	1	1
avgbs_100143.1	chr1C	405599551	3	2	1	3	1	3	1	1	1	1	2	1	3	3	3	1	1	3	3	1	1	3	3	3	3	3	1	1	1	1	1	3	3	3	3	3	1	1	1	2	3	3	3	3	3	1	1
avgbs_cluster_24916.1	chr1C	405601341	3	2	1	3	1	3	1	1	1	1	2	1	3	3	3	1	1	3	3	1	1	3	3	3	3	3	1	1	1	1	1	3	3	3	3	3	1	1	1	2	3	3	3	3	3	1	1
avgbs_224089.1	chr1C	405623931	3	2	1	3	1	3	1	1	1	1	2	1	3	3	3	1	1	3	3	1	1	3	3	3	3	3	1	1	1	1	1	3	3	3	3	3	1	1	1	2	3	3	3	3	3	1	1
avgbs_18990.1	chr1C	405625192	3	2	1	3	1	3	1	1	1	1	2	1	3	3	3	1	1	3	3	1	1	3	3	3	3	3	1	1	1	1	1	3	3	3	3	3	1	1	1	2	3	3	3	3	3	1	1
avgbs_99496.1	chr1C	405731251	3	2	1	3	1	3	1	1	1	1	2	1	3	3	3	1	1	3	3	1	1	3	3	3	3	3	1	1	1	1	1	3	3	3	3	3	1	1	1	2	3	3	3	3	3	1	1
avgbs_cluster_33622.1	chr1C	405860749	3	2	1	3	1	3	1	1	1	1	2	1	3	3	3	1	1	3	3	1	1	3	3	3	3	3	1	1	1	1	1	3	3	3	3	3	1	1	1	2	3	3	3	3	3	1	1
avgbs_cluster_5583.1	chr1C	406006540	3	2	1	3	1	3	1	1	1	1	2	1	3	3	3	1	1	3	3	1	1	3	3	3	3	3	1	1	1	1	1	3	3	3	3	3	1	1	1	2	3	3	3	3	3	1	1
avgbs_cluster_14266.1	chr1C	407095847	3	2	1	3	1	3	1	1	1	1	2	1	3	3	3	1	1	3	3	1	1	3	3	3	3	3	1	1	1	1	1	3	3	3	3	3	1	1	1	2	3	3	3	3	3	1	1
avgbs_225618.1	chr1C	407194283	3	2	1	3	1	3	1	1	1	1	2	1	3	3	3	1	1	3	3	1	1	3	3	3	3	3	1	1	1	1	1	3	3	3	3	3	1	1	1	2	3	3	3	3	3	1	1
avgbs_cluster_23138.1	chr1C	407582436	3	2	1	3	1	3	1	1	1	1	2	1	3	3	3	1	1	3	3	1	1	3	3	3	3	3	1	1	1	1	1	3	3	3	3	3	1	1	1	2	3	3	3	3	3	1	1
avgbs_cluster_17318.1	chr1C	407725763	3	2	1	3	1	3	1	1	1	1	2	1	3	3	3	1	1	3	3	1	1	3	3	3	3	3	1	1	1	1	1	3	3	3	3	3	1	1	1	2	3	3	3	3	3	1	1
avgbs_cluster_9512.1	chr1C	407827819	3	2	1	3	1	3	1	1	1	1	2	1	3	3	3	1	1	3	3	1	1	3	3	3	3	3	1	1	1	1	1	3	3	3	3	3	1	1	1	2	3	3	3	3	3	1	1
avgbs_cluster_6887.1	chr1C	408230672	3	2	1	3	1	3	1	1	1	1	2	1	3	3	3	1	1	3	3	1	1	3	3	3	3	3	1	1	1	1	1	3	3	3	3	3	1	1	1	2	3	3	3	3	3	1	1
avgbs_103994.1	chr1C	408230732	3	2	1	3	1	3	1	1	1	1	2	1	3	3	3	1	1	3	3	1	1	3	3	3	3	3	1	1	1	1	1	3	3	3	3	3	1	1	1	2	3	3	3	3	3	1	1
avgbs_228264.1	chr1C	409399285	3	2	1	3	1	3	1	1	1	1	2	1	3	3	3	1	1	3	3	1	1	3	3	3	3	3	1	1	1	1	1	3	3	3	3	3	1	1	1	2	3	3	3	3	3	1	1
avgbs_60172.1	chr1C	409637805	3	2	1	3	1	3	1	1	1	1	2	1	3	3	3	1	1	3	3	1	1	3	3	3	3	3	1	1	1	1	1	3	3	3	3	3	1	1	1	2	3	3	3	3	3	1	1
avgbs_215652.1	chr1C	409654084	3	2	1	3	1	3	1	1	1	1	2	1	3	3	3	1	1	3	3	1	1	3	3	3	3	3	1	1	1	1	1	3	3	3	3	3	1	1	1	2	3	3	3	3	3	1	1
avgbs_cluster_26488.3	chr1C	410028668	3	2	1	3	1	3	1	1	1	1	2	1	3	3	3	1	1	3	3	1	1	3	3	3	3	3	1	1	1	1	1	3	3	3	3	3	1	1	1	2	3	3	3	3	3	1	1
avgbs_cluster_15293.1	chr1C	410141500	3	2	1	3	1	3	1	1	1	1	2	1	3	3	3	1	1	3	3	1	1	3	3	3	3	3	1	1	1	1	1	3	3	3	3	3	1	1	1	2	3	3	3	3	3	1	1
avgbs_60220.1	chr1C	410145948	3	2	1	3	1	3	1	1	1	1	2	1	3	3	3	1	1	3	3	1	1	3	3	3	3	3	1	1	1	1	1	3	3	3	3	3	1	1	1	2	3	3	3	3	3	1	1
avgbs_16280.1	chr1C	410264640	3	2	1	3	1	3	1	1	1	1	2	1	3	3	3	1	1	3	3	1	1	3	3	3	3	3	1	1	1	1	1	3	3	3	3	3	1	1	1	2	3	3	3	3	3	1	1
avgbs_cluster_24358.1	chr1C	410534723	3	2	1	3	1	3	1	1	1	1	2	1	3	3	3	1	1	3	3	1	1	3	3	3	3	3	1	1	1	1	1	3	3	3	3	3	1	1	1	2	3	3	3	3	3	1	1
avgbs_cluster_3343.1	chr1C	410806620	3	2	1	3	1	3	1	1	1	1	2	1	3	3	3	1	1	3	3	1	1	3	3	3	3	3	1	1	1	1	1	3	3	3	3	3	1	1	1	2	3	3	3	3	3	1	1
avgbs_cluster_15971.1	chr1C	411116302	3	2	1	3	1	3	1	1	1	1	2	1	3	3	3	1	1	3	3	1	1	3	3	3	3	3	1	1	1	1	1	3	3	3	3	3	1	1	1	2	3	3	3	3	3	1	1
avgbs_cluster_26279.1	chr1C	412011640	3	2	1	3	1	3	1	1	1	1	2	1	3	3	3	1	1	3	3	1	1	3	3	3	3	3	1	1	1	1	1	3	3	3	3	3	1	1	1	2	3	3	3	3	3	1	1
avgbs_cluster_41417.1	chr1C	412293606	3	2	1	3	1	3	1	1	1	1	2	1	3	3	3	1	1	3	3	1	1	3	3	3	3	3	1	1	1	1	1	3	3	3	3	3	1	1	1	2	3	3	3	3	3	1	1
avgbs_2685.1	chr1C	412308917	3	2	1	3	1	3	1	1	1	1	2	1	3	3	3	1	1	3	3	1	1	3	3	3	3	3	1	1	1	1	1	3	3	3	3	3	1	1	1	2	3	3	3	3	3	1	1
avgbs_75640.1	chr1C	413694034	3	2	1	3	1	3	1	1	1	1	2	1	3	3	3	1	1	3	3	1	1	3	3	3	3	3	1	1	1	1	1	3	3	3	3	3	1	1	1	2	3	3	3	3	3	1	1
avgbs_cluster_19364.1	chr1C	413727010	3	2	1	3	1	3	1	1	1	1	2	1	3	3	3	1	1	3	3	1	1	3	3	3	3	3	1	1	1	1	1	3	3	3	3	3	1	1	1	2	3	3	3	3	3	1	1
avgbs_cluster_15312.1	chr1C	414565367	3	2	1	3	1	3	1	1	1	1	2	1	3	3	3	1	1	3	3	1	1	3	3	3	3	3	1	1	1	1	1	3	3	3	3	3	1	1	1	2	3	3	3	3	3	1	1
avgbs_21034.1	chr1C	415196549	3	2	1	3	1	3	1	1	1	1	2	1	3	3	3	1	1	3	3	1	1	3	3	3	3	3	1	1	1	1	1	3	3	3	3	3	1	1	1	2	3	3	3	3	3	1	1
avgbs_cluster_25497.1	chr1C	415231820	3	2	1	3	1	3	1	1	1	1	2	1	3	3	3	1	1	3	3	1	1	3	3	3	3	3	1	1	1	1	1	3	3	3	3	3	1	1	1	2	3	3	3	3	3	1	1
avgbs_cluster_4039.1	chr1C	415654391	3	2	1	3	1	3	1	1	1	1	2	1	3	3	3	1	1	3	3	1	1	3	3	3	3	3	1	1	1	1	1	3	3	3	3	3	1	1	1	2	3	3	3	3	3	1	1
avgbs_cluster_30514.1	chr1C	416455665	3	2	1	3	1	3	1	1	1	1	2	1	3	3	3	1	1	3	3	1	1	3	3	3	3	3	1	1	1	1	1	3	3	3	3	3	1	1	1	2	3	3	3	3	3	1	1
avgbs_cluster_9082.1	chr1C	416607955	3	2	1	3	1	3	1	1	1	1	2	1	3	3	3	1	1	3	3	1	1	3	3	3	3	3	1	1	1	1	1	3	3	3	3	3	1	1	1	2	3	3	3	3	3	1	1
avgbs_41964.1	chr1C	417828781	3	2	1	3	1	3	1	1	1	1	2	1	3	3	3	1	1	3	3	1	1	3	3	3	3	3	1	1	1	1	1	3	3	3	3	3	1	1	1	2	3	3	3	3	3	1	1
avgbs_24967.1	chr1C	418076020	3	2	1	3	1	3	1	1	1	1	2	1	3	3	3	1	1	3	3	1	1	3	3	3	3	3	1	1	1	1	1	3	3	3	3	3	1	1	1	2	3	3	3	3	3	1	1
avgbs_cluster_24088.1	chr1C	420386649	3	2	1	3	1	3	1	1	1	1	2	1	3	3	3	1	1	3	3	1	1	3	3	3	3	3	1	1	1	1	1	3	3	3	3	3	1	1	1	2	3	3	3	3	3	1	1
avgbs_cluster_11341.1	chr1C	420501998	3	2	1	3	1	3	1	1	1	1	2	1	3	3	3	1	1	3	3	1	1	3	3	3	3	3	1	1	1	1	1	3	3	3	3	3	1	1	1	2	3	3	3	3	3	1	1
avgbs_cluster_19814.1	chr1C	420720843	3	2	1	3	1	3	1	1	1	1	2	1	3	3	3	1	1	3	3	1	1	3	3	3	3	3	1	1	1	1	1	3	3	3	3	3	1	1	1	2	3	3	3	3	3	1	1
avgbs_61772.1	chr1C	420720903	3	2	1	3	1	3	1	1	1	1	2	1	3	3	3	1	1	3	3	1	1	3	3	3	3	3	1	1	1	1	1	3	3	3	3	3	1	1	1	2	3	3	3	3	3	1	1
avgbs_cluster_28629.1	chr1C	421393591	3	2	1	3	1	3	1	1	1	1	2	1	3	3	3	1	1	3	3	1	1	3	3	3	3	3	1	1	1	1	1	3	3	3	3	3	1	1	1	2	3	3	3	3	3	1	1
avgbs_cluster_22473.1	chr1C	421682097	3	2	1	3	1	3	1	1	1	1	2	1	3	3	3	1	1	3	2	1	1	3	3	3	3	3	1	1	1	1	1	3	3	3	3	3	1	1	1	2	3	3	3	3	3	1	1
avgbs_cluster_3212.1	chr1C	421682157	3	2	1	3	1	3	1	1	1	1	2	1	3	3	3	1	1	3	2	1	1	3	3	3	3	3	1	1	1	1	1	3	3	3	3	3	1	1	1	2	3	3	3	3	3	1	1
#
#chr1CA
#
avgbs2_79941.2	chr1CA	422099977	3	2	1	3	1	3	1	1	1	1	2	1	3	3	3	1	1	3	3	1	1	3	3	3	3	3	1	2	1	2	1	3	3	3	3	3	1	1	1	1	3	3	3	3	3	1	1
avgbs_cluster_10188.1	chr1CA	422137063	3	2	1	3	1	3	1	1	1	1	2	1	3	3	3	1	1	3	3	1	1	3	3	3	3	3	1	2	1	2	1	3	3	3	3	3	1	1	1	1	3	3	3	3	3	1	1
avgbs_cluster_43296.1	chr1CA	422152974	3	2	1	3	1	3	1	1	1	1	2	1	3	3	3	1	1	3	3	1	1	3	3	3	3	3	1	2	1	2	1	3	3	3	3	3	1	1	1	1	3	3	3	3	3	1	1
avgbs_428039.1	chr1CA	422153423	3	2	1	3	1	3	1	1	1	1	2	1	3	3	3	1	1	3	3	1	1	3	3	3	3	3	1	2	1	2	1	3	3	3	3	3	1	1	1	1	3	3	3	3	3	1	1
avgbs_cluster_61809.1	chr1CA	422157575	3	2	1	3	1	3	1	1	1	1	2	1	3	3	3	1	1	3	3	1	1	3	3	3	3	3	1	2	1	2	1	3	3	3	3	3	1	1	1	1	3	3	3	3	3	1	1
avgbs_cluster_49790.1	chr1CA	423688078	3	2	1	3	1	3	1	1	1	1	2	1	3	3	3	1	1	3	3	1	1	3	3	3	3	3	1	2	1	2	1	3	3	3	3	3	1	1	1	1	3	3	3	3	3	1	1
avgbs2_163456.1	chr1CA	425017532	3	2	1	3	1	3	1	1	1	1	2	1	3	3	3	1	1	3	3	1	1	3	3	3	3	3	1	2	1	2	1	3	3	3	3	3	1	1	1	1	3	3	3	3	3	1	1
avgbs_cluster_23653.1	chr1CA	425724006	3	2	1	3	1	3	1	1	1	1	2	1	3	3	3	1	1	3	3	1	1	3	3	3	3	3	1	2	1	2	1	3	3	3	3	3	1	1	1	1	3	3	3	3	3	1	1
#
#chr1D
#
avgbs_cluster_6755.2	chr1D	200616	1	3	3	3	1	3	3	1	1	1	1	3	3	1	1	1	1	3	1	3	1	1	1	1	3	1	3	2	1	1	1	3	3	1	3	1	3	1	3	1	1	1	3	1	1	3	3
avgbs_cluster_39809.1	chr1D	481878	1	3	3	3	1	3	3	1	1	1	1	3	3	1	1	1	1	3	1	3	1	1	1	1	3	1	3	2	1	1	1	3	3	1	3	1	3	1	3	1	1	1	3	1	1	3	3
avgbs_cluster_6811.1	chr1D	488309	1	3	3	3	1	3	3	1	1	1	1	3	3	1	1	1	1	3	1	3	1	1	0	1	3	1	3	2	1	1	1	3	3	1	3	1	3	1	3	1	1	1	3	1	1	3	3
avgbs_cluster_7039.1	chr1D	3994834	1	3	3	3	1	3	3	1	1	1	1	3	3	1	1	1	1	3	1	3	1	1	3	1	3	1	3	2	1	1	1	3	3	1	3	1	3	1	3	1	1	1	3	1	1	3	3
avgbs_67863.1	chr1D	3995525	1	3	3	3	1	3	3	1	1	1	1	3	3	1	1	1	1	3	1	3	1	1	3	1	3	1	3	2	1	1	1	3	3	1	3	1	3	1	3	1	1	1	3	1	1	3	3
avgbs2_121241.1	chr1D	4157858	1	3	3	3	1	3	3	1	1	1	3	3	3	1	1	1	1	3	1	3	1	1	3	1	3	1	3	2	1	1	1	3	3	1	3	1	3	1	3	1	1	1	3	1	1	3	3
avgbs_113313.1	chr1D	4376067	1	3	3	3	1	3	3	1	1	1	3	3	3	1	1	1	1	3	1	3	1	1	3	1	3	1	3	2	1	1	1	3	3	1	3	1	3	1	3	1	1	1	3	1	1	3	3
avgbs_cluster_11630.1	chr1D	4814722	1	3	3	3	1	3	3	1	1	1	3	3	3	1	1	1	3	3	1	3	1	1	3	1	3	1	3	2	3	1	1	3	3	1	3	1	3	1	3	1	1	1	3	1	1	3	3
avgbs_6785.1	chr1D	5793053	1	3	3	3	1	3	3	1	1	1	3	3	3	1	1	3	3	3	1	3	1	1	3	1	3	1	3	2	3	1	1	3	3	3	3	1	3	1	3	1	1	1	3	1	1	3	1
avgbs_cluster_27680.1	chr1D	5820564	1	3	3	3	1	3	3	1	1	1	3	3	3	1	1	3	3	3	1	3	1	1	3	1	3	1	3	2	3	1	1	3	3	3	3	1	3	1	3	1	1	1	3	1	1	3	1
avgbs_cluster_29687.1	chr1D	7871426	3	3	3	3	1	3	3	1	1	1	3	3	3	3	1	3	3	3	1	3	1	1	0	1	3	1	3	2	3	1	1	3	3	3	3	1	3	1	0	1	1	1	3	3	1	3	1
avgbs_13421.1	chr1D	8222623	3	3	3	3	1	3	3	1	1	1	3	3	3	3	1	3	3	3	1	3	1	1	1	1	3	2	3	2	3	1	1	3	3	3	3	1	3	1	1	1	1	1	3	3	1	3	1
avgbs_13180.1	chr1D	8226370	3	3	3	3	1	3	3	1	1	1	3	3	3	3	1	3	3	3	1	3	1	1	1	1	3	2	3	2	3	1	1	3	3	3	3	1	3	1	1	1	1	1	3	3	1	3	1
avgbs_cluster_14544.1	chr1D	16838321	3	3	3	3	1	3	3	0	1	1	3	3	3	3	3	3	3	3	1	3	3	3	3	3	3	2	3	3	3	1	1	0	3	3	3	1	3	1	3	3	1	3	3	3	3	3	0
avgbs_118848.1	chr1D	17622968	3	3	3	3	0	3	3	3	1	1	3	3	3	3	3	3	3	3	1	3	3	3	3	3	3	2	3	3	3	1	1	0	3	3	3	1	3	1	3	3	1	3	3	3	3	3	0
avgbs_cluster_23003.1	chr1D	19380836	3	3	3	3	0	3	3	3	1	1	3	3	3	1	3	3	3	3	1	3	3	3	3	3	3	2	3	3	3	1	1	1	3	3	3	1	3	1	3	3	1	3	3	3	3	3	2
avgbs_81807.1	chr1D	19411602	3	3	3	3	3	3	3	3	1	0	3	3	3	1	3	3	3	3	1	3	3	3	3	3	3	2	3	3	3	1	1	1	3	3	3	1	3	1	3	3	1	3	3	3	3	3	2
avgbs_cluster_22991.1	chr1D	19888302	3	3	3	3	3	3	3	3	1	2	3	3	3	2	3	3	3	3	1	3	3	3	3	3	3	3	3	3	3	1	1	1	3	3	3	1	3	1	3	3	1	3	3	3	3	3	2
avgbs_84311.1	chr1D	20089796	3	3	3	3	3	3	3	3	1	2	3	0	3	2	3	3	3	3	1	3	3	3	3	3	3	3	3	3	3	1	1	1	3	3	3	1	3	1	3	3	1	3	3	3	3	3	2
avgbs_cluster_34377.1	chr1D	20388272	3	3	3	3	3	3	3	3	1	2	3	1	3	2	3	3	3	3	1	3	3	3	3	3	3	3	3	3	3	1	1	1	3	3	3	1	3	1	3	3	1	3	3	3	3	3	2
avgbs_9374.1	chr1D	20388412	3	3	3	3	3	3	3	3	1	2	3	1	3	2	3	3	3	3	1	3	3	3	3	3	3	3	3	3	3	1	1	1	3	3	3	1	3	1	3	3	1	3	3	3	3	3	2
avgbs_125823.1	chr1D	20799687	3	3	3	3	3	3	3	3	1	2	3	1	3	2	3	3	3	3	1	3	3	3	3	3	3	3	3	3	3	1	1	1	3	3	3	1	3	1	3	3	1	3	3	3	3	3	2
avgbs_cluster_45709.1	chr1D	20941601	3	3	3	3	3	3	3	3	1	2	3	1	3	2	3	3	3	3	1	3	3	3	3	3	3	3	3	3	3	1	1	1	3	3	3	1	3	1	3	3	1	3	3	3	3	3	2
avgbs_cluster_6157.1	chr1D	21082947	3	3	3	3	3	3	3	3	1	2	3	1	3	2	3	3	3	3	1	3	3	3	3	3	3	3	3	3	3	1	1	1	3	3	3	1	3	1	3	3	1	3	3	3	3	3	2
avgbs_cluster_31354.1	chr1D	22342107	3	3	3	3	3	3	3	3	1	2	3	1	3	2	3	3	3	3	1	3	3	3	3	3	3	3	3	3	3	1	1	1	3	3	3	1	3	1	3	3	1	3	3	3	3	3	2
avgbs_68238.1	chr1D	23057890	3	3	3	3	3	3	3	3	1	2	3	1	3	2	3	3	3	3	1	3	3	3	3	3	3	3	3	3	3	1	1	1	3	3	3	1	3	1	3	3	1	3	3	3	3	3	2
avgbs2_70818.1	chr1D	23382380	3	3	3	3	3	3	3	3	1	2	3	1	3	2	3	3	3	3	1	3	3	3	3	3	3	3	3	3	3	1	1	1	3	3	3	1	3	1	3	3	1	3	3	3	3	3	2
avgbs_cluster_39145.1	chr1D	24463204	3	3	3	3	3	3	3	3	1	2	3	1	3	2	3	3	3	3	1	3	3	3	3	3	3	3	3	3	3	1	1	1	3	3	3	1	3	1	3	3	1	3	3	3	3	3	2
avgbs_cluster_6726.1	chr1D	26447665	3	3	3	3	3	3	3	3	1	2	3	1	3	2	3	3	3	3	1	3	3	3	3	3	3	3	3	3	3	1	1	1	3	3	3	1	3	1	3	3	1	3	3	3	3	3	2
avgbs_19245.1	chr1D	26679892	3	3	3	3	3	3	3	3	1	2	3	1	3	2	3	3	3	3	1	3	3	3	3	3	3	3	3	3	3	1	1	1	3	3	3	1	3	1	3	3	1	3	3	3	3	3	2
avgbs_84170.1	chr1D	26751154	3	3	3	3	3	3	3	3	1	2	3	1	3	2	3	3	3	3	1	3	3	3	3	3	3	3	3	3	3	1	1	1	3	3	3	1	3	1	3	3	1	3	3	3	3	3	2
avgbs2_99396.1	chr1D	27618340	3	3	3	3	3	3	3	3	1	2	3	1	3	2	3	3	3	3	1	3	3	3	3	3	3	3	3	3	3	1	1	1	3	3	3	1	3	1	3	3	1	3	3	3	3	3	2
avgbs_100893.1	chr1D	40569948	3	3	3	3	3	3	3	3	1	2	3	1	3	2	3	3	3	3	1	3	3	3	3	3	3	3	3	3	3	1	1	1	3	3	3	1	3	1	3	3	1	3	3	3	3	3	2
avgbs_cluster_15714.1	chr1D	55926401	3	3	3	3	3	3	3	3	1	2	3	1	3	2	3	3	3	3	1	3	3	3	3	3	3	3	3	3	3	1	1	1	3	3	3	1	3	1	3	3	1	3	3	3	3	3	2
avgbs_26489.1	chr1D	57832710	3	3	3	3	3	3	3	3	1	2	3	1	3	2	3	3	3	3	1	3	3	3	3	3	3	3	3	3	3	1	1	1	3	3	3	1	3	1	3	3	1	3	3	3	3	3	2
avgbs_cluster_24860.1	chr1D	60338851	3	3	3	3	3	3	3	3	1	2	3	1	3	2	3	3	3	3	1	3	3	3	3	3	3	3	3	3	3	1	1	1	3	3	3	1	3	1	3	3	1	3	3	3	3	3	2
avgbs_cluster_27056.1	chr1D	66439498	3	3	3	3	3	3	3	3	1	2	3	1	3	2	3	3	3	3	1	3	3	3	3	3	3	3	3	3	3	1	1	1	3	3	3	1	3	1	3	3	1	3	3	3	3	3	2
avgbs_cluster_28832.1	chr1D	72621245	3	3	3	3	3	3	3	3	1	2	3	1	3	2	3	3	3	3	1	3	3	3	3	3	3	3	3	3	3	1	1	1	3	3	3	1	3	1	3	3	1	3	3	3	3	3	2
avgbs_245992.1	chr1D	112031326	3	3	3	3	3	3	3	3	1	2	3	1	3	2	3	3	3	3	1	3	3	3	3	3	3	3	3	3	3	1	1	1	3	3	3	1	3	1	3	3	1	3	3	3	3	3	2
avgbs_54336.1	chr1D	116359217	3	3	3	3	3	3	3	3	1	2	3	1	3	2	3	3	3	3	1	3	3	3	3	3	3	3	3	3	3	1	1	1	3	3	3	1	3	1	3	3	1	3	3	3	3	3	2
avgbs_cluster_40172.1	chr1D	121095154	3	3	3	3	3	3	3	3	1	2	3	1	3	2	3	3	3	3	1	3	3	3	3	3	3	3	3	3	3	1	1	1	3	3	3	1	3	1	3	3	1	3	3	3	3	3	2
avgbs_cluster_42141.1	chr1D	222342246	3	3	3	3	3	3	0	3	1	2	3	1	3	2	3	3	3	3	1	0	3	3	3	3	3	3	3	3	3	1	1	1	3	3	3	1	3	1	3	3	1	3	3	3	3	3	2
avgbs_cluster_11343.1	chr1D	224907701	3	3	3	3	3	3	1	3	1	2	3	1	3	2	3	3	3	3	1	1	3	3	3	3	3	3	3	3	3	1	1	1	3	3	3	1	3	1	3	3	1	3	3	3	3	3	2
avgbs_cluster_11660.1	chr1D	225148164	3	3	3	3	3	3	1	3	1	2	3	1	3	2	3	3	3	3	1	1	3	3	3	3	3	3	3	3	3	1	1	1	3	3	3	1	3	1	3	3	1	3	3	3	3	3	2
avgbs_cluster_11373.1	chr1D	225244676	3	3	3	3	3	3	1	3	1	2	3	1	3	2	3	3	3	3	1	1	3	3	3	3	3	3	3	3	3	1	1	1	3	3	3	1	3	1	3	3	1	3	3	3	3	3	2
avgbs_20309.1	chr1D	229789344	3	3	3	3	3	3	1	3	1	2	3	1	3	2	3	3	3	3	1	1	3	3	3	3	3	3	3	3	3	1	1	1	3	3	3	1	3	1	3	3	1	3	3	3	3	3	2
avgbs_cluster_38461.1	chr1D	229800725	3	3	3	3	3	3	1	3	1	2	3	1	3	2	3	3	3	3	1	1	3	3	3	3	3	3	3	3	3	1	1	1	3	3	3	1	3	1	3	3	1	3	3	3	3	3	2
avgbs_cluster_8930.1	chr1D	229804330	3	3	3	3	3	3	1	3	1	2	3	1	3	2	3	3	3	3	1	1	3	3	3	3	3	3	3	3	3	1	1	1	3	3	3	1	3	1	3	3	1	3	3	3	3	3	2
avgbs_106287.1	chr1D	229972998	3	3	3	3	3	3	1	3	1	2	3	1	3	2	3	3	3	3	1	1	3	3	3	3	3	3	3	3	3	1	1	1	3	3	3	1	3	1	3	3	1	3	3	3	3	3	2
avgbs_cluster_17289.1	chr1D	230188961	3	3	3	3	3	3	1	3	1	2	3	1	3	2	3	3	3	3	1	1	3	3	3	3	3	3	3	3	3	1	1	1	3	3	3	1	3	1	3	3	1	3	3	3	3	3	2
avgbs_206029.1	chr1D	230671952	3	3	3	3	3	3	1	3	1	2	3	1	3	2	3	3	3	3	1	1	3	3	3	3	3	3	3	3	3	1	1	1	3	3	3	1	3	1	3	3	1	3	3	3	3	3	2
avgbs_76284.1	chr1D	231822757	3	3	3	3	3	3	1	3	1	2	3	1	3	2	3	3	3	3	1	1	3	3	3	3	3	3	3	3	3	1	1	1	3	3	3	1	3	1	3	3	1	3	3	3	3	3	2
avgbs2_71771.1	chr1D	231857905	3	3	3	3	3	3	1	3	1	2	3	1	3	2	3	3	3	3	1	1	3	3	3	3	3	3	3	3	3	1	1	1	3	3	3	1	3	1	3	3	1	3	3	3	3	3	2
avgbs_cluster_8225.1	chr1D	233381965	3	3	3	3	3	3	1	3	1	2	3	1	3	2	3	3	3	3	1	1	3	3	3	3	3	3	3	3	3	1	1	1	3	3	3	1	3	1	3	3	1	3	3	3	3	3	2
avgbs_cluster_50413.1	chr1D	233598818	3	3	3	3	3	3	1	3	1	2	3	1	3	2	3	3	3	3	1	1	3	3	3	3	3	3	3	3	3	1	1	1	3	3	3	1	3	1	3	3	1	3	3	3	3	3	2
avgbs_cluster_18300.1	chr1D	233841944	3	3	3	3	3	3	1	3	1	2	3	1	3	2	3	3	3	3	1	1	3	3	3	3	3	3	3	3	3	1	1	1	3	3	3	1	3	1	3	3	1	3	3	3	3	3	2
avgbs_cluster_12580.1	chr1D	233863619	3	3	3	3	3	3	1	3	1	2	3	1	3	2	3	3	3	3	1	1	3	3	3	3	3	3	3	3	3	1	1	1	3	3	3	1	3	1	3	3	1	3	3	3	3	3	2
avgbs_cluster_40964.1	chr1D	234138962	3	3	3	3	3	3	1	3	1	2	3	1	3	2	3	3	3	3	1	1	3	3	3	3	3	3	3	3	3	1	1	1	3	3	3	1	3	1	3	3	1	3	3	3	3	3	2
avgbs_cluster_27058.1	chr1D	234714759	3	3	3	3	3	3	1	3	1	2	3	1	3	2	3	3	3	3	1	1	3	3	3	3	3	3	3	3	3	1	1	1	3	3	3	1	3	1	3	3	1	3	3	3	3	3	2
avgbs_38558.1	chr1D	235388596	3	3	3	3	3	3	1	3	1	2	3	1	3	2	3	3	3	3	1	1	3	3	3	3	3	3	3	3	3	1	1	1	3	3	3	1	3	1	3	3	1	3	3	3	3	3	2
avgbs_59368.1	chr1D	235473684	3	3	3	3	3	3	1	3	1	0	3	1	3	2	3	3	3	3	1	1	3	3	3	3	3	3	3	3	3	1	1	1	3	3	3	1	3	1	3	3	1	3	3	3	3	3	2
avgbs_cluster_30760.1	chr1D	236061841	3	3	3	3	3	3	1	3	1	3	3	1	3	2	3	3	3	3	1	1	3	3	3	3	3	3	3	3	3	1	1	1	3	3	3	1	3	1	3	3	1	3	3	3	3	3	2
avgbs2_52254.1	chr1D	236325751	3	3	3	3	3	3	1	3	1	3	3	1	3	0	3	3	3	3	1	1	3	3	3	3	3	3	3	3	3	1	1	1	3	3	3	1	3	1	3	3	1	3	3	3	3	3	2
avgbs_cluster_13848.1	chr1D	245692851	3	3	3	3	3	3	1	3	1	0	3	1	3	0	3	3	3	3	1	1	3	3	3	3	3	3	3	3	3	1	1	1	3	3	3	1	3	1	3	3	1	3	3	3	3	3	2
avgbs_cluster_47798.1	chr1D	275030814	3	3	3	3	3	3	3	3	1	1	3	1	3	3	3	3	3	3	3	1	3	3	3	3	3	3	3	3	3	1	1	1	3	3	3	3	3	1	3	1	1	3	3	3	3	3	2
avgbs_cluster_27624.1	chr1D	278024345	3	3	3	3	3	3	3	3	1	1	3	1	3	3	0	3	3	3	3	1	3	1	3	3	3	3	3	3	3	1	1	1	3	3	3	3	3	1	3	1	1	2	3	3	3	3	2
avgbs_cluster_34289.1	chr1D	278644437	3	3	3	3	3	3	3	3	1	1	3	1	3	3	0	3	3	3	3	1	3	1	3	3	3	3	3	3	3	1	1	1	3	3	3	3	3	1	3	1	1	2	3	3	3	3	2
avgbs_cluster_22026.1	chr1D	279052565	3	3	3	3	3	3	3	3	1	1	3	1	3	3	1	3	3	3	3	1	3	1	3	3	3	3	3	3	3	1	1	1	3	3	3	3	3	1	3	1	1	2	3	3	3	3	2
avgbs_82119.1	chr1D	280957273	3	3	3	3	3	3	3	3	1	1	3	1	3	3	1	3	3	3	3	1	3	1	3	3	3	3	3	3	3	1	1	1	3	3	3	3	3	1	3	1	1	2	3	3	3	3	2
avgbs_11733.1	chr1D	281094799	3	3	3	3	3	3	3	3	1	1	3	1	3	3	1	3	3	3	3	1	3	1	3	3	3	3	3	3	3	1	1	1	3	3	3	3	3	1	3	1	1	2	3	3	3	3	2
avgbs_10638.1	chr1D	281154470	3	3	3	3	3	3	3	3	1	1	3	1	3	3	1	3	3	3	3	1	3	1	3	3	3	3	3	3	3	1	1	1	3	3	3	3	3	1	3	1	1	2	3	3	3	3	2
avgbs2_43573.1	chr1D	281327985	3	3	3	3	3	3	3	3	1	1	3	1	3	3	1	3	3	3	3	1	3	1	3	3	3	3	3	3	3	1	1	1	3	3	3	3	3	1	3	1	1	2	3	3	3	3	2
avgbs_124273.1	chr1D	282947011	3	3	3	1	3	3	3	3	1	1	3	1	3	3	1	3	3	3	3	1	3	1	3	3	3	3	3	3	3	1	1	1	3	3	3	3	3	1	3	1	1	2	3	3	3	3	2
avgbs_cluster_13344.1	chr1D	288244909	3	3	3	1	3	3	3	3	1	1	3	1	3	3	1	3	3	3	3	1	3	1	3	3	3	3	3	3	3	1	1	1	1	3	3	3	3	1	3	1	1	2	3	3	3	3	2
avgbs_cluster_27413.1	chr1D	288537843	3	3	3	1	3	3	3	3	1	1	3	1	3	3	1	3	3	3	3	1	3	1	3	3	3	3	3	3	3	1	1	1	1	3	3	3	3	1	3	1	1	2	3	3	2	3	2
avgbs_cluster_37857.1	chr1D	288554746	3	3	3	1	3	3	3	3	1	1	3	3	3	3	1	3	3	3	3	1	3	1	3	3	3	3	3	3	3	1	1	1	1	3	3	3	3	1	3	1	1	2	3	3	0	3	2
avgbs_64013.1	chr1D	298432746	3	3	3	1	3	3	3	3	1	1	3	3	3	3	1	3	3	3	3	1	3	1	3	3	3	3	3	3	3	1	1	1	1	3	3	3	3	1	3	3	1	2	3	1	1	3	2
avgbs2_44010.1	chr1D	298469418	3	3	3	1	3	3	3	3	1	1	3	3	3	3	1	3	3	3	3	1	3	1	3	3	3	3	3	3	3	1	1	1	1	3	3	3	3	1	3	3	1	2	3	1	1	3	2
avgbs_cluster_42737.1	chr1D	298822489	3	3	3	1	3	3	3	3	1	1	3	3	3	3	1	3	3	3	3	1	3	1	3	3	3	3	3	3	3	1	1	1	1	3	3	3	3	1	3	3	1	2	3	1	1	3	2
avgbs_17583.1	chr1D	299852772	3	3	3	1	3	3	3	3	1	1	3	3	3	3	1	3	3	3	3	1	3	1	3	3	3	3	3	3	3	1	1	1	1	3	3	3	3	1	3	3	1	3	3	1	1	3	2
avgbs_121001.1	chr1D	301173363	3	3	3	1	3	3	3	3	1	1	3	3	3	3	1	3	3	3	3	1	3	1	3	3	3	3	3	3	3	1	1	1	1	3	3	3	3	1	3	3	1	1	3	1	1	3	2
avgbs_121598.1	chr1D	302234588	3	3	3	1	3	3	3	3	1	1	3	3	3	3	1	3	3	3	3	1	3	1	3	3	3	3	3	3	3	1	1	1	1	3	3	3	3	1	3	3	1	1	3	1	1	3	2
avgbs_cluster_20991.1	chr1D	303583667	3	3	3	1	3	3	3	3	1	1	3	3	3	3	1	3	3	3	3	1	3	1	3	3	3	3	3	3	3	1	1	1	1	3	3	3	3	1	3	3	1	1	3	1	1	3	2
avgbs_118924.1	chr1D	304283708	3	3	3	1	3	3	3	3	1	1	3	3	3	3	1	3	3	3	3	1	3	1	3	3	3	3	3	3	3	1	1	1	1	3	3	3	3	1	3	3	1	1	3	1	1	3	2
avgbs_69968.1	chr1D	304381317	3	3	3	1	3	3	3	3	1	1	3	3	3	3	1	3	3	3	3	1	3	1	3	3	3	3	3	3	3	1	1	1	1	3	3	3	3	1	3	3	1	1	3	1	1	3	2
avgbs_cluster_28078.1	chr1D	305125197	3	3	3	1	3	3	3	3	1	1	3	3	3	3	1	3	3	3	3	1	3	1	3	3	3	3	3	3	3	1	1	1	1	3	3	3	3	1	3	3	1	1	3	1	1	3	2
avgbs_cluster_53531.1	chr1D	305606070	3	3	3	1	3	3	3	3	1	1	3	3	3	3	1	3	3	3	3	1	3	1	3	3	3	3	3	3	3	1	1	1	1	3	3	3	3	1	3	3	1	1	3	1	1	3	2
avgbs_cluster_35521.1	chr1D	306079973	3	3	3	1	3	3	3	3	1	1	3	3	3	3	1	3	3	3	3	1	3	1	3	3	3	3	3	3	3	1	1	1	1	3	3	3	3	1	3	3	1	1	3	1	1	3	2
avgbs_cluster_12010.1	chr1D	307226921	3	3	3	1	3	3	3	3	1	1	3	3	3	3	1	3	3	3	3	1	1	1	3	3	3	3	3	3	3	1	1	1	1	3	3	3	3	1	3	3	1	1	3	1	1	3	2
avgbs_67386.1	chr1D	307260735	3	3	3	1	3	3	3	3	1	1	3	3	3	3	1	3	3	3	3	1	1	1	3	3	3	3	3	3	3	1	1	1	1	3	3	3	3	1	3	3	1	1	3	1	1	3	2
avgbs_37661.1	chr1D	307604754	3	3	3	1	3	3	3	3	1	1	3	3	3	3	1	3	3	3	3	1	1	1	3	3	3	3	3	3	3	1	1	1	1	3	3	3	3	1	3	3	1	1	3	1	1	3	2
avgbs_54688.1	chr1D	308281435	3	3	3	1	3	3	3	3	1	1	3	3	3	3	1	3	3	3	3	3	1	1	3	3	1	3	3	3	3	1	1	1	1	3	3	3	3	1	3	3	1	1	3	1	1	3	3
avgbs_214792.1	chr1D	309614253	3	3	3	1	3	3	3	3	1	1	3	3	3	3	1	3	3	3	3	3	1	1	3	3	1	3	3	3	3	1	1	1	1	3	3	3	3	1	3	3	1	1	3	1	1	3	3
avgbs_93978.1	chr1D	309881478	3	3	3	1	3	3	3	3	1	1	3	3	3	3	1	3	3	3	3	3	1	1	3	3	1	3	3	3	3	1	1	1	1	3	3	3	3	1	3	3	1	1	3	1	1	3	3
avgbs_cluster_27405.1	chr1D	310481473	3	3	3	1	3	3	3	3	1	1	3	3	3	3	1	3	3	3	3	3	1	1	3	3	1	3	3	3	3	1	1	1	1	3	3	3	3	1	3	3	3	1	3	1	1	3	3
avgbs2_80976.1	chr1D	310517404	3	3	3	1	3	3	3	3	1	1	3	3	3	3	1	3	3	3	3	3	1	1	3	3	1	3	3	3	3	1	1	1	1	3	3	3	3	1	3	3	3	1	3	1	1	3	3
avgbs_cluster_32873.1	chr1D	310851820	3	3	3	1	3	3	3	3	1	1	3	3	3	3	1	3	3	3	3	3	1	1	3	3	1	3	3	3	3	1	1	1	1	3	3	3	3	1	3	3	3	1	3	1	1	3	3
avgbs_cluster_31679.1	chr1D	311016348	3	3	3	1	3	3	3	3	1	1	3	3	3	3	1	3	3	3	3	3	1	1	3	3	1	3	3	3	3	1	1	1	1	3	3	3	3	1	3	3	3	1	3	1	1	3	3
avgbs_cluster_45305.1	chr1D	311187733	3	3	3	1	3	3	3	3	1	1	3	3	3	3	1	3	3	3	3	3	1	1	3	3	1	3	3	3	3	1	1	1	1	3	3	3	3	1	3	3	3	1	3	1	1	3	3
avgbs_117159.1	chr1D	311624230	3	3	3	1	3	3	3	3	1	1	3	3	3	3	1	3	3	3	3	3	1	1	3	3	1	3	3	3	3	1	1	1	1	3	3	3	3	1	3	3	3	1	3	1	1	3	3
avgbs_cluster_30041.1	chr1D	311768209	3	3	3	1	3	3	3	3	1	1	3	3	3	3	1	3	3	3	3	3	1	1	3	3	1	3	3	3	3	1	1	1	1	3	3	3	3	1	3	3	3	1	3	1	1	3	3
avgbs_114418.1	chr1D	311773080	3	3	3	1	3	3	3	3	1	1	3	3	3	3	1	3	3	3	3	3	1	1	3	3	1	3	3	3	3	1	1	1	1	3	3	3	3	1	3	3	3	1	3	1	1	3	3
avgbs_cluster_27155.1	chr1D	313167245	3	3	3	1	3	3	3	3	1	1	3	3	3	3	1	3	3	3	3	3	1	1	3	3	1	3	3	3	3	1	1	1	1	3	3	3	3	1	3	3	3	1	3	1	1	3	3
avgbs_cluster_15629.1	chr1D	313472780	3	3	3	1	3	3	3	3	1	1	3	3	3	3	1	3	3	3	3	3	1	1	3	3	1	3	3	3	3	1	1	1	1	3	3	3	3	1	3	3	3	1	3	1	1	3	3
avgbs_cluster_34649.1	chr1D	313753135	3	3	3	1	3	3	3	3	1	1	3	3	3	3	1	3	3	3	3	3	1	1	3	3	1	3	3	3	3	1	1	1	1	3	3	3	3	1	3	3	3	1	3	1	1	3	3
avgbs_39010.1	chr1D	323245797	3	3	3	1	3	3	1	3	1	1	3	3	3	3	1	1	1	0	3	3	3	1	3	3	1	3	3	3	1	1	1	1	1	3	0	3	3	1	3	3	3	1	1	1	1	3	3
avgbs_cluster_30014.1	chr1D	323604527	3	3	3	1	3	3	1	3	1	1	3	3	3	3	1	1	1	1	3	3	3	1	3	3	1	3	3	3	1	1	1	1	1	3	0	3	3	1	3	3	3	1	1	1	1	3	3
avgbs_7725.1	chr1D	323988479	3	3	3	1	3	3	1	3	1	1	3	3	3	3	1	1	1	1	3	3	3	1	3	3	1	3	3	3	1	1	1	1	1	3	0	3	3	1	3	3	3	1	1	1	1	3	3
avgbs_cluster_8.1	chr1D	324001661	3	3	3	1	3	3	1	3	1	1	3	3	3	3	1	1	1	1	3	3	3	1	3	3	1	3	3	3	1	1	1	1	1	3	1	3	3	1	3	3	3	1	1	1	1	3	3
avgbs_cluster_14943.1	chr1D	325521975	3	3	3	1	3	3	1	3	1	1	3	3	3	3	1	1	1	1	3	3	3	1	3	3	1	3	3	3	1	1	1	1	1	3	1	3	3	1	3	3	3	1	1	1	1	3	3
avgbs_52370.1	chr1D	325651807	3	3	3	1	3	3	1	3	1	1	3	3	3	3	1	1	1	1	3	3	3	1	3	3	1	3	3	3	1	1	1	1	1	3	1	3	3	1	3	3	3	1	1	1	1	3	3
avgbs_36337.1	chr1D	326597380	3	3	3	1	3	3	1	3	1	1	3	3	3	3	1	1	1	1	3	3	3	1	3	3	1	3	3	3	1	1	1	1	1	3	1	3	3	1	3	3	3	1	1	1	1	3	3
avgbs_10495.1	chr1D	327254513	3	3	1	1	3	3	1	3	1	1	3	3	3	3	1	1	1	1	3	3	3	1	3	3	1	3	3	3	1	1	1	1	1	3	1	3	3	1	3	3	3	1	1	1	1	3	3
avgbs_cluster_12769.1	chr1D	327287258	3	3	1	1	3	3	0	3	1	1	3	3	3	3	1	1	1	1	3	3	3	1	3	3	1	3	3	3	1	1	1	1	1	3	1	3	3	1	3	3	3	1	1	1	1	3	3
avgbs_69557.1	chr1D	327920817	3	3	1	1	3	3	0	3	1	1	3	3	3	3	1	1	1	1	3	3	3	1	3	3	1	3	3	3	1	1	1	1	1	3	1	3	3	1	3	3	3	1	1	1	1	3	3
avgbs_94012.1	chr1D	328375209	3	3	1	1	3	3	3	3	1	1	3	3	3	3	1	1	1	1	3	3	3	1	3	3	1	3	3	3	1	1	1	1	1	3	1	3	3	1	3	3	3	1	1	1	1	3	3
avgbs_cluster_12706.2	chr1D	328683511	3	3	1	1	3	3	3	3	1	1	3	3	3	3	1	1	1	1	3	3	3	1	3	3	1	3	3	3	1	1	1	1	1	3	1	3	3	1	3	3	3	1	1	1	1	3	3
avgbs2_10850.1	chr1D	329051959	3	3	1	1	3	3	3	3	1	1	3	3	3	3	1	1	1	1	3	3	3	1	3	3	1	3	3	3	1	1	1	1	1	3	1	3	3	1	3	3	3	1	1	1	1	3	3
avgbs_cluster_12452.1	chr1D	329653381	3	3	1	1	3	3	3	3	1	1	3	3	3	3	1	1	1	1	3	3	3	1	3	3	1	3	3	3	1	1	1	1	1	3	1	3	3	1	3	3	3	1	1	1	1	3	3
avgbs2_62389.1	chr1D	330206035	3	3	1	1	3	3	3	3	1	1	3	3	3	3	1	1	1	1	3	3	3	1	3	3	1	3	3	3	1	1	1	1	1	3	1	3	3	1	3	3	3	1	1	1	1	3	3
avgbs_82361.1	chr1D	330267311	3	3	1	1	3	3	3	3	1	1	3	3	3	3	1	1	1	1	3	3	3	1	3	3	1	3	3	3	1	1	1	1	1	3	1	3	3	1	3	3	3	1	1	1	1	3	3
avgbs2_46222.1	chr1D	330267371	3	3	1	1	3	3	3	3	1	1	3	3	3	3	1	1	1	1	3	3	3	1	3	3	1	3	3	3	1	1	1	1	1	3	1	3	3	1	3	3	3	1	1	1	1	3	3
avgbs_32516.1	chr1D	335338907	3	3	1	1	3	3	3	3	3	3	1	3	3	3	1	1	1	1	3	3	3	1	3	3	1	3	3	3	1	1	1	3	1	3	1	3	3	3	3	3	3	1	1	1	1	3	3
avgbs_cluster_31101.1	chr1D	335765651	3	3	1	1	3	3	3	3	3	3	1	3	3	3	1	1	1	1	3	3	3	1	3	3	1	3	3	3	1	1	1	3	1	3	1	3	3	3	3	3	3	1	1	1	1	3	3
avgbs_cluster_40637.1	chr1D	335767859	3	3	1	1	3	3	3	3	3	3	1	3	3	3	1	1	1	1	3	3	3	1	3	3	1	3	3	3	1	1	1	3	1	3	1	3	3	3	3	3	3	1	1	1	1	3	3
avgbs2_79552.1	chr1D	336309386	3	3	1	1	3	3	3	3	3	3	1	3	3	3	1	1	1	1	3	3	3	1	3	3	1	3	3	3	1	1	1	3	1	3	1	3	3	3	3	3	3	1	1	1	1	3	3
avgbs_90768.1	chr1D	336445909	3	3	1	1	3	3	3	3	3	3	1	3	3	3	1	1	1	1	3	3	3	1	3	3	1	3	3	3	1	1	1	3	1	3	1	3	3	3	3	3	3	1	1	1	1	3	3
avgbs_cluster_15711.1	chr1D	336534665	3	3	1	1	3	3	3	3	3	3	1	3	3	3	1	1	1	1	3	3	3	1	3	3	1	3	3	3	1	1	1	3	1	3	1	3	3	3	3	3	3	1	1	1	1	3	3
avgbs_cluster_28510.1	chr1D	337495619	3	3	1	1	3	3	3	3	3	3	1	3	3	3	1	1	1	1	3	3	3	1	3	3	1	3	3	3	1	1	1	3	1	3	1	3	3	3	3	3	3	1	1	1	1	3	3
avgbs_cluster_23171.1	chr1D	337825601	3	3	1	1	3	3	3	3	3	3	1	3	3	3	1	1	1	1	3	3	3	1	3	3	1	3	3	3	1	1	1	3	1	3	1	3	3	3	3	3	3	1	1	1	1	3	3
avgbs_cluster_45129.1	chr1D	337876398	3	3	1	1	3	3	3	3	3	3	1	3	3	3	1	1	1	1	3	3	3	1	3	3	1	3	3	3	1	1	1	3	1	3	1	3	3	3	3	3	3	1	1	1	1	3	3
avgbs_30275.1	chr1D	339401643	3	3	1	1	3	3	3	3	3	3	1	3	3	1	1	1	1	1	3	3	3	1	3	3	1	3	3	3	1	1	1	3	1	3	1	3	3	3	3	3	3	1	1	1	1	3	3
avgbs_cluster_25251.1	chr1D	339530374	3	3	1	1	3	3	3	3	3	3	1	3	3	1	1	1	1	1	3	3	3	1	3	3	1	3	3	3	1	1	1	3	1	3	1	3	3	3	3	3	3	1	1	1	1	3	3
avgbs2_77011.1	chr1D	339611396	3	3	1	1	3	3	3	3	3	3	1	3	3	1	1	1	1	1	3	3	3	1	3	3	1	3	3	3	1	1	1	3	1	3	1	3	3	3	3	3	3	1	1	1	1	3	0
avgbs_cluster_16620.1	chr1D	342753789	3	0	1	1	3	3	3	3	3	3	1	3	3	1	1	1	1	1	3	3	3	1	3	3	1	3	3	3	1	1	1	3	1	3	3	3	3	3	3	3	1	1	1	1	1	3	1
avgbs_24826.1	chr1D	343281624	3	1	1	1	3	3	3	3	3	3	1	3	3	1	1	1	1	1	3	3	3	1	3	3	1	3	3	3	1	1	1	3	1	3	3	3	3	3	3	3	1	1	1	1	1	3	1
avgbs_232278.1	chr1D	343295363	3	1	1	1	3	3	3	3	3	3	1	3	3	1	1	1	1	1	3	3	3	1	3	3	1	3	3	3	1	1	1	3	1	3	3	3	3	3	3	3	1	1	1	1	1	3	1
avgbs_cluster_38889.1	chr1D	343674429	3	1	1	1	3	3	3	3	3	3	1	3	3	1	1	1	1	1	3	3	3	1	3	3	1	3	3	3	1	1	1	3	1	3	3	3	3	3	3	3	1	1	1	1	1	3	1
avgbs_232631.1	chr1D	343718800	3	1	1	1	3	3	3	3	3	3	1	3	3	1	1	1	1	1	3	3	3	1	3	3	1	3	3	3	1	1	1	3	1	3	3	3	3	3	3	3	1	1	1	1	1	3	1
avgbs_cluster_5903.1	chr1D	344124477	3	1	1	1	3	3	3	3	3	3	1	3	3	1	1	1	1	1	3	3	3	1	3	3	1	3	3	3	1	1	1	3	1	3	3	3	3	3	3	3	1	1	1	1	1	3	1
avgbs_cluster_35816.1	chr1D	344182154	3	1	1	1	3	3	3	3	3	3	1	3	3	1	1	1	1	1	3	3	3	1	3	3	1	3	3	3	1	1	1	3	1	3	3	3	3	3	3	3	1	1	1	1	1	3	1
avgbs_cluster_35816.2	chr1D	344184862	3	1	1	1	3	3	3	3	3	3	1	3	3	1	1	1	1	1	3	3	3	1	3	3	1	3	3	3	1	1	1	3	1	3	3	3	3	3	3	3	1	1	1	1	1	3	1
avgbs_cluster_3825.1	chr1D	344494415	3	1	1	1	3	3	3	3	3	3	1	3	3	1	1	1	1	1	3	3	3	1	3	3	1	3	3	3	1	1	1	3	1	3	3	3	3	3	3	3	1	1	1	1	1	3	1
avgbs_cluster_15765.1	chr1D	344495121	3	1	1	1	3	3	3	3	3	3	1	3	3	1	1	1	1	1	3	3	3	1	3	3	1	3	3	3	1	1	1	3	1	3	3	3	3	3	3	3	1	1	1	1	1	3	1
avgbs_117368.1	chr1D	344557152	3	1	1	1	3	3	3	3	3	3	1	3	3	1	1	1	1	1	3	3	3	1	3	3	1	3	3	3	1	1	1	3	1	3	3	3	3	3	3	3	1	1	1	1	1	3	1
avgbs2_113701.1	chr1D	345530612	3	1	1	1	3	3	3	3	3	3	1	3	3	1	1	1	1	1	3	3	3	1	3	3	1	3	3	3	1	1	1	3	1	3	3	3	3	3	3	3	1	1	1	1	1	3	1
avgbs_cluster_35744.1	chr1D	345533215	3	1	1	1	3	3	3	3	3	3	1	3	3	1	1	1	1	1	3	3	3	1	3	3	1	3	3	3	1	1	1	3	1	3	3	3	3	3	3	3	1	1	1	1	1	3	1
avgbs_6K_9614.1	chr1D	346019001	3	1	1	1	3	3	3	3	3	3	1	3	3	1	1	1	1	1	3	3	3	1	3	3	1	3	3	3	1	1	1	3	1	3	3	3	3	3	3	3	1	1	1	1	1	3	1
avgbs_cluster_4707.1	chr1D	346041842	3	1	1	1	3	3	3	3	3	3	1	3	3	1	1	1	1	1	3	3	3	1	3	3	1	3	3	3	1	1	1	3	1	3	3	3	3	3	3	3	1	1	1	1	1	3	1
avgbs_cluster_36604.1	chr1D	346091842	3	1	1	1	3	3	3	3	3	3	1	3	3	1	1	1	1	1	3	3	3	1	3	3	1	3	3	3	1	1	1	3	1	3	3	3	3	3	3	3	1	1	1	1	1	3	1
avgbs_104212.1	chr1D	346319174	3	1	1	1	3	3	3	3	3	3	1	3	3	1	1	1	1	1	3	3	3	1	3	3	1	3	3	3	1	1	1	3	1	3	3	3	3	3	3	3	1	1	1	1	1	3	1
avgbs_cluster_27494.1	chr1D	346477777	3	1	1	1	3	3	3	3	3	3	1	3	3	1	1	1	1	1	3	3	3	1	3	3	1	3	3	3	1	1	1	3	1	3	3	3	3	3	3	3	1	1	1	1	1	3	1
avgbs_7627.1	chr1D	347002211	3	1	1	1	3	3	3	3	3	3	1	3	3	1	1	1	1	1	3	3	3	1	3	3	1	3	3	3	1	1	1	3	1	3	3	3	3	3	3	3	1	1	1	1	1	3	1
avgbs2_195002.2	chr1D	348626785	3	1	1	1	3	3	3	3	3	3	1	0	3	1	1	1	1	1	3	3	3	1	3	3	1	3	3	3	1	1	1	3	1	3	3	3	3	3	3	3	1	1	1	1	1	1	1
avgbs_34758.1	chr1D	348638120	3	1	1	1	3	3	3	3	3	3	1	0	3	1	1	1	1	1	3	3	3	1	3	3	1	3	3	3	1	1	1	3	1	3	3	3	3	3	3	3	1	1	1	1	1	1	1
avgbs_cluster_14420.1	chr1D	348754824	3	1	1	1	3	3	3	3	3	3	1	1	3	1	1	1	1	1	3	3	3	1	3	3	1	3	3	3	1	1	1	3	1	3	3	3	3	3	3	3	1	1	1	1	1	1	1
avgbs_58518.1	chr1D	349705027	3	1	1	1	3	3	3	3	3	3	1	1	3	1	1	1	1	1	3	3	3	1	3	3	1	3	3	3	1	1	1	3	1	3	3	3	3	3	3	3	1	1	1	1	1	1	1
avgbs_cluster_37393.1	chr1D	349871817	3	1	1	1	3	3	3	3	3	3	1	1	3	1	1	1	1	1	3	3	3	1	3	3	1	3	3	3	1	1	1	3	1	3	3	3	3	3	3	3	1	1	1	1	1	1	1
avgbs_119323.1	chr1D	350530655	3	1	1	1	3	3	3	3	3	3	1	1	3	1	1	1	1	1	3	3	3	1	3	3	1	3	3	3	1	1	1	3	1	3	3	3	3	3	3	3	1	1	1	1	1	1	1
avgbs_cluster_42320.1	chr1D	350646946	3	1	1	1	3	3	3	3	3	3	1	1	3	1	1	1	1	1	3	3	3	1	3	3	1	3	3	3	1	1	1	3	1	3	3	3	3	3	3	3	1	1	1	1	1	1	1
avgbs_61001.1	chr1D	350815578	3	1	1	1	3	3	3	3	3	3	1	1	3	1	1	1	1	1	3	3	3	1	3	3	1	3	3	3	1	1	1	3	1	3	3	3	3	3	3	3	1	1	1	1	1	1	1
avgbs_cluster_9341.1	chr1D	352317262	3	1	1	1	1	3	3	3	3	3	1	1	3	1	1	1	1	1	3	3	3	1	3	3	1	3	3	3	1	1	1	3	1	3	3	3	3	3	3	3	1	1	1	1	1	1	1
avgbs_21588.1	chr1D	352510446	3	1	1	1	1	3	3	3	3	3	1	1	3	1	1	1	1	1	3	3	3	1	3	3	1	3	0	3	1	1	1	3	1	3	3	3	3	3	3	3	1	1	1	1	1	1	1
avgbs_cluster_27422.1	chr1D	352735267	3	1	1	1	1	3	3	3	3	3	1	1	3	1	1	1	1	1	3	3	3	1	3	3	1	3	0	3	1	1	1	3	1	3	3	3	3	3	3	3	1	1	1	1	1	1	1
avgbs_cluster_9916.1	chr1D	353152330	3	1	1	1	1	3	3	3	3	3	1	1	3	1	1	1	1	1	3	3	3	1	3	3	1	3	1	3	1	1	1	3	1	3	3	3	3	3	3	3	1	1	1	1	1	1	1
avgbs_49537.1	chr1D	353206598	3	1	1	1	1	3	3	3	3	3	1	1	3	1	1	1	1	1	3	3	3	1	3	3	1	3	1	3	1	1	1	3	1	3	3	3	3	3	3	3	1	1	1	1	1	1	1
avgbs2_82929.1	chr1D	353262322	3	1	1	1	1	3	3	3	3	3	1	1	3	1	1	1	1	1	3	3	3	1	3	3	1	3	1	3	1	1	1	3	1	3	3	3	3	3	3	3	1	1	1	1	1	1	1
avgbs_cluster_35376.1	chr1D	355099914	3	1	1	1	1	3	3	3	3	3	1	3	3	1	1	1	1	1	3	3	3	1	3	3	1	3	1	3	1	1	1	3	1	1	3	3	3	3	3	3	1	1	1	1	1	1	1
avgbs_cluster_3452.1	chr1D	355638540	3	1	1	1	1	3	3	3	3	3	1	3	3	1	1	1	1	1	3	3	3	1	3	3	1	3	1	3	1	1	1	3	1	1	3	3	3	3	3	3	1	1	1	1	1	1	1
avgbs_11044.1	chr1D	355638600	3	1	1	1	1	3	3	3	3	3	1	3	3	1	1	1	1	1	3	3	3	1	3	3	1	3	1	3	1	1	1	3	1	1	3	3	3	3	3	3	1	1	1	1	1	1	1
avgbs2_23230.1	chr1D	355895185	3	1	1	1	1	3	3	3	3	3	1	3	3	1	1	1	1	1	3	3	3	1	3	3	1	3	1	3	1	1	1	3	1	1	3	3	3	3	3	3	1	1	1	1	1	1	1
avgbs2_7385.1	chr1D	356153852	3	1	1	1	1	3	3	3	3	3	1	3	3	1	1	1	1	1	3	3	3	1	3	3	1	3	1	3	1	1	1	3	1	1	3	3	3	3	3	3	1	1	1	1	1	1	1
avgbs_cluster_23843.1	chr1D	356234178	3	1	1	1	1	3	3	3	3	3	1	3	3	1	1	1	1	1	3	3	3	1	3	3	1	3	1	3	1	1	1	3	1	1	3	3	3	3	3	3	1	1	1	1	1	1	1
avgbs2_7400.1	chr1D	356292172	3	1	1	1	1	3	3	3	3	3	1	3	3	1	1	1	1	1	3	3	3	1	3	3	1	3	1	3	1	1	1	3	1	1	3	3	3	3	3	3	1	1	1	1	1	1	1
avgbs_cluster_25036.1	chr1D	356619594	3	1	1	1	1	3	3	3	3	3	1	3	3	1	1	1	1	1	3	3	3	1	3	3	1	3	1	3	1	1	1	3	1	1	3	3	3	3	3	3	1	1	1	1	1	1	1
avgbs_cluster_10241.1	chr1D	356622817	3	1	1	1	1	3	3	3	3	3	1	3	3	1	1	1	1	1	3	3	3	1	3	3	1	3	1	3	1	1	1	3	1	1	3	3	3	3	3	3	1	1	1	1	1	1	1
avgbs_87498.1	chr1D	356700638	3	1	1	1	1	3	3	3	3	3	1	3	3	1	1	1	1	1	3	3	3	1	3	3	1	3	1	3	1	1	1	3	1	1	3	3	3	3	3	3	1	1	1	1	1	1	1
avgbs_23070.1	chr1D	357537353	3	1	1	1	1	3	3	3	3	3	1	3	3	1	1	1	1	1	3	3	3	1	3	3	1	3	1	3	1	1	1	3	1	1	3	3	3	3	3	3	1	1	1	1	1	1	1
avgbs_110854.1	chr1D	357817389	3	1	1	1	1	3	3	3	3	3	1	3	3	0	1	1	1	1	3	3	3	1	3	3	1	3	1	3	1	1	1	3	1	1	3	3	3	3	3	3	1	1	1	3	1	1	1
avgbs_cluster_42335.1	chr1D	358022478	3	1	1	1	1	3	3	3	3	3	1	3	3	3	1	1	1	1	3	3	3	1	3	3	1	3	1	3	1	1	1	3	1	1	3	3	3	3	3	3	1	1	1	3	1	1	1
avgbs_319366.1	chr1D	358056403	3	1	1	1	1	3	3	3	3	3	1	3	3	3	1	1	1	1	3	3	3	1	3	3	1	3	1	3	1	1	1	3	1	1	3	3	3	3	3	3	1	1	1	3	1	1	1
avgbs_cluster_2365.1	chr1D	358548126	3	1	1	1	1	3	3	3	3	3	1	3	3	3	1	1	1	1	3	3	3	1	3	3	1	3	1	3	1	1	1	3	1	1	3	3	3	3	3	3	1	1	1	3	1	1	1
avgbs_121649.1	chr1D	358684905	3	1	1	1	1	3	3	3	3	3	1	3	3	3	1	1	1	1	3	3	3	1	3	3	1	3	1	3	1	1	1	3	1	1	3	3	3	3	3	3	1	1	1	3	1	1	1
avgbs_cluster_50389.1	chr1D	358699431	3	1	1	1	1	3	3	3	3	3	1	3	3	3	1	1	1	1	3	3	3	1	3	3	1	3	1	3	1	1	1	3	1	1	3	3	3	3	3	3	1	1	1	3	1	1	1
avgbs_cluster_114.1	chr1D	358930450	3	1	1	1	1	3	3	3	3	3	1	3	3	3	1	1	1	1	3	3	3	1	3	3	1	3	1	3	1	1	1	3	1	1	3	3	3	3	3	3	1	1	1	3	1	1	1
avgbs_cluster_8969.1	chr1D	359053177	3	1	1	1	1	3	3	3	3	3	1	3	3	3	1	1	1	1	3	3	3	1	3	3	1	3	1	3	1	1	1	3	1	1	3	3	3	3	3	3	1	1	1	3	1	1	1
avgbs_55182.1	chr1D	359057440	3	1	1	1	1	3	3	3	3	3	1	3	3	3	1	1	1	1	3	3	3	1	3	3	1	3	1	3	1	1	1	3	1	1	3	3	3	3	3	3	1	1	1	3	1	1	1
avgbs_cluster_19106.1	chr1D	359132776	3	1	1	1	1	3	3	3	3	3	1	3	3	3	1	1	1	1	3	3	3	1	3	3	1	3	1	3	1	1	1	3	1	1	3	3	3	3	3	3	1	1	1	3	1	1	1
avgbs_cluster_38297.1	chr1D	359337011	3	1	1	1	1	3	3	3	3	3	1	3	3	3	1	1	1	1	3	3	3	1	3	3	1	3	1	3	1	1	1	3	1	1	3	3	3	3	3	3	1	1	1	3	1	1	1
avgbs_cluster_24569.1	chr1D	359861080	3	1	1	1	1	3	3	3	3	3	1	3	3	3	1	1	1	1	3	3	3	1	3	3	1	3	1	3	1	1	1	3	1	1	3	3	3	3	3	3	1	1	1	3	1	1	1
avgbs_114277.1	chr1D	359954260	3	1	1	1	1	3	3	3	3	3	1	3	3	3	1	1	1	1	3	3	3	1	3	3	1	3	1	3	1	1	1	3	1	1	3	3	3	3	3	3	1	1	1	3	1	1	1
avgbs_cluster_4453.1	chr1D	360540904	3	1	1	1	1	3	3	3	3	3	1	3	3	3	1	1	1	1	3	3	3	1	3	3	1	3	1	3	1	1	1	3	1	1	3	3	3	3	3	3	1	1	1	3	1	1	1
avgbs_cluster_51637.1	chr1D	360659305	3	1	1	1	1	3	3	3	3	3	1	3	3	3	1	1	1	1	3	3	3	1	3	3	1	3	1	3	1	1	1	3	1	1	3	3	3	3	3	3	1	1	1	3	1	1	1
avgbs_28568.1	chr1D	361499667	3	1	1	1	1	3	3	3	3	3	1	3	3	3	1	1	1	1	3	3	3	1	3	3	1	3	1	3	1	1	1	3	1	1	3	3	3	3	3	3	1	1	1	3	1	1	1
avgbs_cluster_21146.1	chr1D	362184598	3	1	1	1	1	3	3	3	3	3	1	3	3	3	1	1	1	1	3	3	3	1	3	3	1	3	1	3	1	1	1	3	1	1	3	3	3	3	3	3	1	1	1	3	1	1	1
avgbs_cluster_8581.1	chr1D	362983397	3	1	1	1	1	3	3	3	3	3	1	3	3	3	1	1	1	1	3	3	3	1	3	3	1	3	1	3	1	1	1	3	1	1	3	3	3	3	3	3	1	1	1	3	1	1	1
avgbs_cluster_39310.1	chr1D	363089683	3	1	1	1	1	3	3	3	3	3	1	3	3	3	1	1	1	1	3	3	3	1	3	3	1	3	1	3	1	1	1	3	1	1	3	3	3	3	3	3	1	1	1	3	1	1	1
avgbs_cluster_32504.1	chr1D	363438520	3	1	1	1	1	3	3	3	3	3	1	3	3	3	1	1	1	1	3	3	3	1	3	3	1	3	1	3	1	1	1	3	1	1	3	3	3	3	3	3	1	1	1	3	1	1	1
avgbs_cluster_17154.1	chr1D	363730223	3	1	1	1	1	3	3	3	3	3	1	3	3	3	1	1	1	1	3	3	3	1	3	3	1	3	1	3	1	1	1	3	1	1	3	3	3	3	3	3	1	1	1	3	1	1	1
avgbs_109934.1	chr1D	363736635	3	1	1	1	1	3	3	3	3	3	1	3	3	3	1	1	1	1	3	3	3	1	3	3	1	3	1	3	1	1	1	3	1	1	3	3	3	3	3	3	1	1	1	3	1	1	1
avgbs_cluster_3527.1	chr1D	363751561	3	1	1	1	1	3	3	3	3	3	1	3	3	3	1	1	1	1	3	3	3	1	3	3	1	3	1	3	1	1	1	3	1	1	3	3	3	3	3	3	1	1	1	3	1	1	1
avgbs_cluster_3978.1	chr1D	363967410	3	1	1	1	1	3	3	3	3	3	1	3	3	3	1	1	1	1	3	3	3	1	3	3	1	3	1	3	1	1	1	3	1	1	3	3	3	3	3	3	1	1	1	3	1	1	1
avgbs_2177.1	chr1D	364056809	3	1	1	1	1	3	3	3	3	3	1	3	3	3	1	1	1	1	3	3	3	1	3	3	1	3	1	3	1	1	1	3	1	1	3	3	3	3	3	3	1	1	1	3	1	1	1
avgbs_cluster_7163.1	chr1D	364057150	3	1	1	1	1	3	3	3	3	3	1	3	3	3	1	1	1	1	3	3	3	1	3	3	1	3	1	3	1	1	1	3	1	1	3	3	3	3	3	3	1	1	1	3	1	1	1
avgbs_94201.1	chr1D	365372639	3	1	1	1	1	3	3	3	3	3	1	3	3	3	1	1	1	1	3	3	3	1	3	3	1	3	1	3	1	1	1	3	1	1	3	3	3	3	3	3	1	1	1	3	1	1	1
avgbs_6K_113240.1	chr1D	365799164	3	0	1	1	1	3	3	3	3	3	1	3	3	3	1	1	1	1	3	3	3	1	3	3	1	3	1	3	1	1	1	3	1	1	3	3	3	3	3	3	1	1	1	3	1	1	1
avgbs_cluster_28656.1	chr1D	366708930	3	3	1	1	1	3	3	3	3	3	1	3	3	3	1	1	1	1	3	3	3	1	3	3	1	3	1	3	1	1	1	3	1	1	3	3	3	3	3	3	1	1	1	3	1	1	1
avgbs_cluster_28022.1	chr1D	367033138	3	3	1	1	1	3	3	3	3	3	1	3	3	3	1	1	1	1	3	3	3	1	3	3	1	3	1	3	1	1	1	3	1	1	3	3	3	3	3	3	1	1	1	3	1	1	1
avgbs2_78971.1	chr1D	367232581	3	3	1	1	1	3	3	3	3	3	1	3	3	3	1	1	1	1	3	3	3	1	3	3	1	3	1	3	1	1	1	3	1	1	3	3	3	3	3	3	1	1	1	3	1	1	1
avgbs_cluster_38032.1	chr1D	367237087	3	3	1	1	1	3	3	3	3	3	1	3	3	3	1	1	1	1	3	3	3	1	3	3	1	3	1	3	1	1	1	3	1	1	3	3	3	3	3	3	1	1	1	3	1	1	1
avgbs_7849.1	chr1D	367315926	3	3	1	1	1	3	3	3	3	3	1	3	3	3	1	1	1	1	3	3	3	1	3	3	1	3	1	3	1	1	1	3	1	1	3	3	3	3	3	3	1	1	1	3	1	1	1
avgbs2_182992.1	chr1D	367373879	3	3	1	1	1	3	3	3	3	3	1	3	3	3	1	1	1	1	3	3	3	1	3	3	1	3	1	3	1	1	1	3	1	1	3	3	3	3	3	3	1	1	1	3	3	1	1
avgbs_1174.1	chr1D	367601609	3	3	3	1	1	3	3	3	3	3	1	3	3	3	1	3	0	1	3	3	3	1	3	3	1	3	1	3	3	1	1	3	1	1	3	3	3	3	3	3	1	1	1	3	3	1	1
avgbs_59045.1	chr1D	367775818	3	3	3	1	1	3	3	3	3	3	1	3	3	3	1	3	3	1	3	3	3	1	3	3	1	3	1	0	3	1	1	3	1	1	3	3	3	3	3	3	1	1	1	3	3	1	1
avgbs_cluster_28655.1	chr1D	367924873	3	3	3	1	1	3	3	3	3	3	1	3	3	3	1	3	3	1	3	3	3	1	3	3	1	3	1	1	3	1	1	3	1	1	3	3	3	3	3	3	1	1	1	3	3	1	1
avgbs_cluster_5898.1	chr1D	367935437	3	3	3	1	1	3	3	3	3	3	1	3	3	3	1	3	3	1	3	3	3	1	3	3	1	3	1	1	3	1	1	3	1	1	3	3	3	3	3	3	1	1	1	3	3	1	1
avgbs_287461.1	chr1D	367953807	3	3	3	1	1	3	3	3	3	3	1	3	3	3	1	3	3	1	3	3	3	1	3	3	1	3	1	1	3	1	1	3	1	1	3	3	3	3	3	3	1	1	1	3	3	1	1
avgbs_112377.1	chr1D	368100190	3	3	3	1	1	3	3	3	3	3	1	3	3	3	1	3	3	1	3	3	3	1	3	3	1	3	1	1	3	1	1	3	1	1	3	3	3	3	3	3	1	1	1	3	3	1	1
avgbs_67982.1	chr1D	368544636	3	3	3	1	1	3	3	3	3	3	1	3	3	3	1	3	3	1	3	3	3	1	3	3	1	3	1	1	3	1	1	3	1	1	3	3	3	3	3	3	1	1	1	3	3	1	1
avgbs_cluster_37703.1	chr1D	368732511	3	3	3	1	1	3	3	3	3	3	1	3	3	3	1	3	3	1	3	3	3	1	3	3	1	3	1	1	3	1	1	3	1	1	3	3	3	3	3	3	1	1	1	3	3	1	1
avgbs_78193.1	chr1D	368856609	3	3	3	1	1	3	3	3	3	3	1	3	3	3	1	3	3	1	3	3	3	1	3	3	1	3	1	1	3	1	1	3	1	1	3	3	3	3	3	3	1	1	1	3	3	1	1
avgbs_cluster_12220.1	chr1D	368971075	3	3	3	1	1	3	3	3	3	3	1	3	3	3	1	3	3	1	3	3	3	1	3	3	1	3	1	1	3	1	1	3	1	1	3	3	3	3	3	3	1	1	1	3	3	1	1
avgbs_cluster_35971.1	chr1D	369134035	3	3	3	1	1	3	3	3	3	3	1	3	3	3	1	3	3	1	3	3	3	1	3	3	1	3	1	1	3	1	1	3	1	1	3	3	3	3	3	3	1	1	1	3	3	1	1
avgbs_34756.1	chr1D	369345059	3	3	3	1	1	3	3	3	3	3	1	3	3	3	1	3	3	1	3	3	3	1	3	3	1	3	1	1	3	1	1	3	1	1	3	3	3	3	3	3	1	1	1	3	3	1	1
avgbs_cluster_12143.1	chr1D	369394451	3	3	3	1	1	3	3	3	3	3	1	3	3	3	1	3	3	1	3	3	3	1	3	3	1	3	1	1	3	1	1	3	1	1	3	3	3	3	3	3	1	1	1	3	3	1	1
avgbs_cluster_25193.1	chr1D	369432247	3	3	3	1	1	3	3	3	3	3	1	3	3	3	1	3	3	1	3	3	3	1	3	3	1	3	1	1	3	1	1	3	1	1	3	3	3	3	3	3	1	1	1	3	3	1	1
avgbs2_2457.1	chr1D	369470736	3	3	3	1	1	3	3	3	3	3	1	3	3	3	1	3	3	1	3	3	3	1	3	3	1	3	1	1	3	1	1	3	1	1	3	3	3	3	3	3	1	1	1	3	3	1	1
avgbs_72729.1	chr1D	369729020	3	3	3	1	1	3	3	3	3	3	1	3	3	3	1	3	3	1	3	3	3	1	3	3	1	3	1	1	3	1	1	3	1	1	3	3	3	3	3	3	1	1	1	3	3	1	1
avgbs_204743.1	chr1D	370534472	3	3	3	1	1	3	3	3	3	3	1	3	3	3	1	3	3	1	3	3	3	1	3	3	1	3	1	1	3	1	1	3	1	1	3	3	3	3	3	3	1	1	1	3	3	1	1
avgbs_cluster_27160.1	chr1D	370729839	3	3	3	1	1	3	3	3	3	3	1	3	3	3	1	3	3	1	3	3	3	1	3	3	0	3	1	1	3	1	1	3	1	1	3	3	3	3	3	3	1	1	1	3	3	1	1
avgbs_cluster_18708.1	chr1D	371055129	3	3	3	1	1	3	3	3	3	3	1	3	3	3	1	3	3	1	3	3	3	1	3	3	3	3	1	1	3	1	1	3	1	1	3	3	3	3	3	3	1	1	1	3	3	1	1
avgbs_cluster_70815.1	chr1D	371138395	3	3	3	1	1	3	3	3	3	3	1	3	3	3	1	3	3	1	3	3	3	1	3	3	3	3	1	1	3	1	1	3	1	1	3	3	3	3	3	3	1	1	1	3	3	1	1
avgbs_cluster_16697.1	chr1D	371438289	3	3	3	1	1	3	3	3	3	3	1	3	3	3	1	3	3	1	3	3	3	1	3	3	3	3	1	1	3	1	1	3	1	1	3	3	3	3	3	3	1	1	1	3	3	1	1
avgbs2_65193.1	chr1D	371794476	3	3	3	1	1	0	3	3	3	3	1	3	3	3	1	3	3	1	3	3	3	1	3	3	3	3	1	1	3	1	1	3	1	1	3	3	3	3	3	3	1	1	1	3	3	1	1
avgbs_cluster_27629.1	chr1D	373485131	3	3	3	1	1	1	3	3	3	3	1	3	3	3	1	3	3	1	3	3	3	1	3	3	3	3	1	1	3	1	0	3	1	1	3	3	3	3	3	3	1	1	1	3	3	1	1
avgbs_cluster_27485.1	chr1D	373585567	3	3	3	1	1	1	3	3	3	3	1	3	3	3	1	3	3	1	3	3	3	1	3	3	3	3	1	1	3	1	0	3	1	1	3	3	3	3	3	3	1	1	1	3	3	1	1
avgbs_cluster_1706.1	chr1D	373891383	3	3	3	1	1	1	3	3	3	3	1	3	3	3	1	3	3	1	3	3	3	1	3	3	3	3	1	1	3	1	3	3	1	1	3	3	3	3	3	3	1	1	1	3	3	1	1
avgbs_41255.1	chr1D	374001091	3	3	3	1	1	1	3	3	3	3	1	3	3	3	1	3	3	1	3	3	3	1	3	3	3	3	1	1	3	1	3	3	1	1	3	3	3	3	3	3	1	1	1	3	3	1	1
avgbs_cluster_24283.1	chr1D	374303453	3	3	3	1	1	1	3	3	3	3	1	3	3	3	1	3	3	1	3	3	3	1	3	3	3	3	1	1	3	1	3	3	1	1	3	3	3	3	3	3	1	1	1	3	3	1	1
avgbs_19192.1	chr1D	375348673	3	3	3	1	1	1	3	3	3	3	1	3	3	3	1	3	3	1	3	3	3	1	3	3	3	3	1	1	3	1	3	3	1	1	3	3	3	3	3	3	1	1	1	3	3	1	3
avgbs_121552.1	chr1D	375398168	3	3	3	1	1	1	3	3	3	3	1	3	3	3	1	3	3	1	3	3	3	1	3	3	3	3	1	1	3	1	3	3	1	1	3	3	3	3	3	3	1	1	1	3	3	1	3
avgbs_cluster_1658.1	chr1D	375769522	3	3	3	1	1	1	3	3	3	3	1	3	3	3	1	3	3	1	3	3	3	1	3	3	3	3	1	1	3	1	3	3	1	1	3	3	3	3	3	3	1	1	1	3	3	1	3
avgbs_cluster_30600.1	chr1D	375977489	3	3	3	1	1	1	3	3	3	3	1	3	3	3	1	3	3	1	3	3	3	1	3	3	3	3	1	1	3	1	3	3	1	1	3	3	3	3	3	3	1	1	1	3	3	1	3
avgbs_cluster_1771.1	chr1D	376164828	3	3	3	1	1	1	3	3	3	3	1	3	3	3	1	3	3	1	3	3	3	1	3	3	3	3	1	1	3	1	3	3	1	1	3	3	3	3	3	3	1	1	1	3	3	1	3
avgbs_40081.1	chr1D	376166469	3	3	3	1	1	1	3	3	3	3	1	3	3	3	1	3	3	1	3	3	3	1	3	3	3	3	1	1	3	1	3	3	1	1	3	3	3	3	3	3	1	1	1	3	3	1	3
avgbs_18949.1	chr1D	377148540	3	3	3	1	1	1	3	3	3	3	1	3	3	3	1	3	3	1	3	3	3	1	3	3	3	3	1	1	3	1	3	3	1	1	3	3	3	3	3	3	1	1	1	3	3	1	3
avgbs_70221.1	chr1D	377209855	3	3	3	1	1	1	3	3	3	3	1	3	3	3	1	3	3	1	3	3	3	1	3	3	3	3	1	1	3	1	3	3	1	1	3	3	3	3	3	3	1	1	1	3	3	1	3
avgbs_201762.1	chr1D	377741233	3	3	3	1	1	1	3	3	3	3	1	3	3	3	1	3	3	1	3	3	3	1	3	3	3	3	1	1	3	1	3	3	1	1	3	3	3	3	3	3	1	1	1	3	3	1	3
avgbs_cluster_31157.1	chr1D	379889152	3	3	3	1	1	1	3	3	3	3	1	3	3	3	1	3	3	1	3	3	3	1	3	3	3	3	1	1	3	1	3	3	1	1	3	3	3	3	3	3	1	1	1	3	3	1	3
avgbs_84536.1	chr1D	379965954	3	3	3	1	1	1	3	3	3	3	1	3	3	3	1	3	3	1	3	3	3	1	3	3	3	3	1	1	3	1	3	3	1	1	3	3	3	3	3	3	1	1	1	3	3	1	3
avgbs_115010.1	chr1D	380240532	3	3	3	1	1	1	3	3	3	3	1	3	3	3	1	3	3	1	3	3	3	1	3	3	3	3	1	1	3	1	3	3	1	1	3	3	3	3	3	3	1	1	1	3	3	1	3
avgbs_223908.1	chr1D	380258270	3	3	3	1	1	1	3	3	3	3	1	3	3	3	1	3	3	1	3	3	3	1	3	3	3	3	1	1	3	1	3	3	1	1	3	3	3	3	3	3	1	1	1	3	3	1	3
avgbs_25187.1	chr1D	380552075	3	3	3	1	1	1	3	3	3	3	1	3	3	3	1	3	3	1	3	3	3	1	3	3	3	3	1	1	3	1	3	3	1	1	3	3	3	3	3	3	1	1	1	3	3	1	3
avgbs_cluster_33516.1	chr1D	381244645	3	3	3	1	1	1	3	3	3	3	1	3	3	3	1	3	3	1	3	3	3	1	3	3	3	3	1	1	3	1	3	3	1	1	3	3	3	3	3	3	1	1	1	3	3	1	3
avgbs_cluster_13776.1	chr1D	381269852	3	3	3	1	1	1	3	3	3	3	1	3	3	3	1	3	3	1	3	3	3	1	3	3	3	3	1	1	3	1	3	3	1	1	3	3	3	3	3	3	1	1	1	3	3	1	3
avgbs_31855.1	chr1D	381339681	3	3	3	1	1	1	3	3	3	3	1	3	3	3	1	3	3	1	3	3	3	1	3	3	3	3	1	1	3	1	3	3	1	1	3	3	3	3	3	3	1	1	1	3	3	1	3
avgbs_cluster_11002.1	chr1D	381759825	3	3	3	1	1	1	3	3	3	3	1	3	3	3	1	3	3	1	3	3	3	1	3	3	3	3	1	1	3	1	3	3	1	1	3	3	3	3	3	3	1	1	1	3	3	1	3
avgbs_88818.1	chr1D	381900301	3	3	3	1	1	1	3	3	3	3	1	3	3	3	1	3	3	1	3	3	3	1	3	3	3	3	1	1	3	1	3	3	1	1	3	3	3	3	3	3	1	1	1	3	3	1	3
avgbs_121869.1	chr1D	381912782	3	3	3	1	1	1	3	3	3	3	1	3	3	3	1	3	3	1	3	3	3	1	3	3	3	3	1	1	3	1	3	3	1	1	3	3	3	3	3	3	1	1	1	3	3	1	3
avgbs_44092.1	chr1D	382294760	3	3	3	1	1	1	3	3	3	3	1	3	3	3	1	3	3	1	3	3	3	1	3	3	3	3	1	1	3	1	3	3	1	1	3	3	3	3	3	3	1	1	1	3	3	1	3
avgbs_cluster_19197.1	chr1D	382613291	3	3	3	1	1	1	3	3	3	3	1	3	3	3	1	3	3	1	3	3	3	1	3	3	3	3	1	1	3	1	3	3	1	1	3	3	3	3	3	3	1	1	1	3	3	1	3
avgbs_cluster_38926.1	chr1D	383218185	3	3	3	1	1	1	3	3	3	3	1	3	3	3	1	3	3	1	3	3	3	1	3	3	3	3	1	1	3	1	3	3	1	1	3	3	3	3	3	3	1	1	1	3	3	1	3
avgbs_cluster_27817.1	chr1D	383744256	3	3	3	1	1	1	3	3	3	3	1	3	3	3	1	3	3	1	3	3	3	1	3	3	3	3	1	1	3	1	3	3	1	1	3	3	3	3	3	3	1	1	1	3	3	1	3
avgbs_78208.1	chr1D	384765142	3	3	3	1	1	1	3	3	3	3	1	3	3	3	1	3	3	1	3	3	3	1	3	3	3	3	1	1	3	1	3	3	1	1	3	3	3	3	3	3	1	1	1	3	3	1	3
avgbs_cluster_31392.1	chr1D	384882696	3	3	3	1	1	1	3	3	3	3	1	3	3	3	1	3	3	1	3	3	3	1	3	3	3	3	1	1	3	1	3	3	1	1	3	3	3	3	3	3	1	1	1	3	3	1	3
avgbs_58206.1	chr1D	384892183	3	3	3	1	1	1	3	3	3	3	1	3	3	3	1	3	3	1	3	3	3	1	3	3	3	3	1	1	3	1	3	3	1	1	3	3	3	3	3	3	1	1	1	3	3	1	3
avgbs_108043.1	chr1D	385243490	3	3	3	1	1	1	3	3	3	3	1	3	3	3	1	3	3	1	3	3	3	1	3	3	3	3	1	1	3	1	3	3	1	1	3	3	3	3	3	3	1	1	1	3	3	1	3
avgbs_cluster_1774.1	chr1D	385980745	3	3	3	1	1	1	3	3	3	3	1	3	3	3	1	3	3	1	3	3	3	1	3	3	3	3	1	1	3	1	3	3	1	1	3	3	3	3	3	3	1	1	1	3	3	1	3
avgbs_cluster_24523.1	chr1D	386001906	3	3	3	1	1	1	3	3	3	3	1	3	3	3	1	3	3	1	3	3	3	1	3	3	3	3	1	1	3	1	3	3	1	1	3	3	3	3	3	3	1	1	1	3	3	1	3
avgbs_19045.1	chr1D	386158931	3	3	3	1	1	1	3	3	3	3	1	3	3	3	1	3	3	1	3	3	3	1	3	3	3	3	1	1	3	1	3	3	1	1	3	3	3	3	3	3	1	1	1	3	3	1	3
avgbs2_5001.1	chr1D	386659359	3	3	3	1	1	1	3	3	3	3	1	3	3	3	1	3	3	1	3	3	3	1	3	3	3	3	1	1	3	1	3	3	1	1	3	3	3	3	3	3	1	1	1	3	3	1	3
avgbs_cluster_10096.1	chr1D	387151709	3	3	3	1	1	1	3	3	3	3	1	3	3	3	1	3	3	1	3	3	3	1	3	3	3	3	1	1	3	1	3	3	1	1	3	3	3	3	3	3	1	1	1	3	3	1	3
avgbs2_110922.2	chr1D	387446970	3	3	3	1	1	1	3	3	3	3	1	3	3	3	1	3	3	1	3	3	3	1	3	3	3	3	1	1	3	1	3	3	1	1	3	3	3	3	3	3	1	1	1	3	3	1	3
avgbs_cluster_30750.1	chr1D	387549164	3	3	3	1	1	1	3	3	3	3	1	3	3	3	1	3	3	1	3	3	3	1	3	3	3	3	1	1	3	1	3	3	1	1	3	3	3	3	3	3	1	1	1	3	3	1	3
avgbs2_34913.1	chr1D	387797174	3	3	3	1	1	1	3	3	3	3	1	3	3	3	1	3	3	1	3	3	3	1	3	3	3	3	1	1	3	1	3	3	1	1	3	3	3	3	3	3	1	1	1	3	3	1	3
avgbs_72921.1	chr1D	388763452	3	3	3	1	1	1	3	3	3	3	1	3	3	3	1	3	3	1	3	3	3	1	3	3	3	3	1	1	3	1	3	3	1	1	3	3	3	3	3	3	1	1	1	3	3	1	3
avgbs_67981.1	chr1D	389137523	3	3	3	1	1	1	3	3	3	3	1	3	3	3	1	3	3	1	3	3	3	1	3	3	3	3	1	1	3	1	3	3	1	1	3	3	3	3	3	3	1	1	1	3	3	1	3
avgbs_cluster_32047.1	chr1D	389618484	3	3	3	1	1	1	3	3	3	3	1	3	3	3	1	3	3	1	3	3	3	1	3	3	3	3	1	1	3	1	3	3	1	1	3	3	3	3	3	3	1	1	1	3	3	1	3
avgbs_83739.1	chr1D	390784986	3	3	3	1	1	1	3	3	3	3	1	3	3	3	1	3	3	1	3	3	3	1	3	3	3	3	1	1	3	1	3	3	1	1	3	3	3	3	3	3	1	1	1	3	3	1	3
avgbs_49247.1	chr1D	390867227	3	3	3	1	1	1	3	3	3	3	1	3	3	3	1	3	3	1	3	3	3	1	3	3	3	3	1	1	3	1	3	3	1	1	3	3	3	3	3	3	1	1	1	3	3	1	3
avgbs_cluster_29265.1	chr1D	391971417	3	3	3	1	1	1	3	3	3	3	1	3	3	3	1	3	3	1	3	3	3	1	3	3	3	3	1	1	3	1	3	3	1	1	3	3	3	3	3	3	1	1	1	3	3	1	3
avgbs_79464.1	chr1D	392952079	3	3	3	1	1	1	3	3	3	3	1	3	3	3	1	3	3	1	3	3	3	1	3	3	3	3	1	1	3	1	3	3	1	1	3	3	3	3	3	3	1	1	1	3	3	1	3
avgbs2_80441.1	chr1D	393294775	3	3	3	1	1	1	3	3	3	3	1	3	3	3	1	3	3	1	3	3	3	1	3	3	3	3	1	1	3	1	3	3	1	1	3	3	3	3	3	3	1	1	1	3	3	1	3
avgbs_cluster_34455.1	chr1D	393671305	3	3	3	1	1	1	3	3	3	3	1	3	3	3	1	3	3	1	3	3	3	1	3	3	3	3	1	1	3	1	3	3	1	1	3	3	3	3	3	3	1	1	1	3	3	1	3
avgbs2_54135.1	chr1D	394181518	3	3	3	1	1	1	3	3	3	3	1	3	3	3	1	3	3	1	3	3	3	1	3	3	3	3	1	1	3	1	3	3	1	1	3	3	3	3	3	3	1	1	1	3	3	1	3
avgbs_98194.1	chr1D	394573922	3	3	3	1	1	1	3	3	3	3	1	3	3	3	1	3	3	1	3	3	3	1	3	3	3	3	1	1	3	1	3	3	1	1	3	3	3	3	3	3	1	1	1	3	3	1	3
avgbs_cluster_40222.1	chr1D	394606441	3	3	3	1	1	1	3	3	3	3	1	3	3	3	1	3	3	1	3	3	3	1	3	3	3	3	1	1	3	1	3	3	1	1	3	3	3	3	3	3	1	1	1	3	3	1	3
avgbs_cluster_23353.1	chr1D	394881255	3	3	3	1	1	1	3	3	3	3	1	3	3	3	1	3	3	1	3	3	3	1	3	3	3	3	1	1	3	1	3	3	1	1	3	3	3	3	3	3	1	1	1	3	3	1	3
avgbs_cluster_20204.1	chr1D	395055776	3	3	3	1	1	1	3	3	3	3	1	3	3	3	1	3	3	1	3	3	3	1	3	3	3	3	1	1	3	1	3	3	1	1	3	3	3	3	3	3	1	1	1	3	3	1	3
avgbs_cluster_40848.1	chr1D	395069793	3	3	3	1	1	1	3	3	3	3	1	3	3	3	1	3	3	1	3	3	3	1	3	3	3	3	1	1	3	1	3	3	1	1	3	3	3	3	3	3	1	1	1	3	3	1	3
avgbs2_68883.1	chr1D	395069853	3	3	3	1	1	1	3	3	3	3	1	3	3	3	1	3	3	1	3	3	3	1	3	3	3	3	1	1	3	1	3	3	1	1	3	3	3	3	3	3	1	1	1	3	3	1	3
avgbs_cluster_30555.1	chr1D	395672637	3	3	3	1	1	1	3	3	3	3	1	3	3	3	1	3	3	1	3	3	3	1	3	3	3	3	1	1	3	1	3	3	1	1	3	3	3	3	3	3	1	1	1	3	3	1	3
avgbs_cluster_747.1	chr1D	397070620	3	3	3	1	1	1	3	3	3	3	1	3	3	3	1	3	3	1	3	3	3	1	3	3	3	3	1	1	3	1	3	3	1	1	3	3	3	3	3	3	1	1	1	3	3	1	3
avgbs_cluster_4789.1	chr1D	397088874	3	3	3	1	1	1	3	3	3	3	1	3	3	3	1	3	3	1	3	3	3	1	3	3	3	3	1	1	3	1	3	3	1	1	3	3	3	3	3	3	1	1	1	3	3	1	3
avgbs_cluster_23074.1	chr1D	397454057	3	3	3	1	1	1	3	3	3	3	1	3	3	3	1	3	3	1	3	3	3	1	3	3	3	3	1	1	3	1	3	3	1	1	3	3	3	3	3	3	1	1	1	3	3	1	3
avgbs_cluster_38470.1	chr1D	398086679	3	3	3	1	1	1	3	3	3	3	1	3	3	3	1	3	3	1	3	3	3	1	3	3	3	3	1	1	3	1	3	3	1	1	3	3	3	3	3	3	1	1	1	3	3	1	3
avgbs_cluster_17259.1	chr1D	398303809	3	3	3	1	1	1	3	3	3	3	1	3	3	3	1	3	3	1	3	3	3	1	3	3	3	3	1	1	3	1	3	3	1	1	3	3	3	3	3	3	1	1	1	3	3	1	3
avgbs_7632.1	chr1D	398305137	3	3	3	1	1	1	3	3	3	3	1	3	3	3	1	3	3	1	3	3	3	1	3	3	3	3	1	1	3	1	3	3	1	1	3	3	3	3	3	3	1	1	1	3	3	1	3
avgbs_cluster_19859.1	chr1D	398446272	3	3	3	1	1	1	3	3	3	3	1	3	3	3	1	3	3	1	3	3	3	1	3	3	3	3	1	1	3	1	3	3	1	1	3	3	3	3	3	3	1	1	1	3	3	1	3
avgbs2_102365.1	chr1D	398468927	3	3	3	1	1	1	3	3	3	3	1	3	3	3	1	3	3	1	3	3	3	1	3	3	3	3	1	1	3	1	3	3	1	1	3	3	3	3	3	3	1	1	1	3	3	1	3
avgbs_cluster_4169.1	chr1D	399283230	3	3	3	1	1	1	3	3	3	3	1	3	3	3	1	3	3	1	3	3	3	1	3	3	3	3	1	1	3	1	3	3	1	1	3	3	3	3	3	3	1	1	1	3	3	1	3
avgbs_428262.1	chr1D	399506645	3	3	3	1	1	1	3	3	3	3	1	3	3	3	1	3	3	1	3	3	3	1	3	3	3	3	1	1	3	1	3	3	1	1	3	3	3	3	3	3	1	1	1	3	3	1	3
avgbs2_24271.1	chr1D	399509211	3	3	3	1	1	1	3	3	3	3	1	3	3	3	1	3	3	1	3	3	3	1	3	3	3	3	1	1	3	1	3	3	1	1	3	3	3	3	3	3	1	1	1	3	3	1	3
avgbs_cluster_22649.1	chr1D	399533004	3	3	3	1	1	1	3	3	3	3	1	3	3	3	1	3	3	1	3	3	3	1	3	3	3	3	1	1	3	1	3	3	1	1	3	3	3	3	3	3	1	1	1	3	3	1	3
avgbs_33849.1	chr1D	399547400	3	3	3	1	1	1	3	3	3	3	1	3	3	3	1	3	3	1	3	3	3	1	3	3	3	3	1	1	3	1	3	3	1	1	3	3	3	3	3	3	1	1	1	3	3	1	3
avgbs_cluster_21149.1	chr1D	399547460	3	3	3	1	1	1	3	3	3	3	1	3	3	3	1	3	3	1	3	3	3	1	3	3	3	3	1	1	3	1	3	3	1	1	3	3	3	3	3	3	1	1	1	3	3	1	3
avgbs_cluster_21148.1	chr1D	399685948	3	3	3	1	1	1	3	3	3	3	1	3	3	3	1	3	3	1	3	3	3	1	3	3	3	3	1	1	3	1	3	3	1	1	3	3	3	3	3	3	1	1	1	3	3	1	3
avgbs2_17739.1	chr1D	399954202	3	3	3	1	1	1	3	3	3	3	1	3	3	3	1	3	3	1	3	3	3	1	3	3	3	3	1	1	3	1	3	3	1	1	3	3	3	3	3	3	1	1	1	3	3	1	3
avgbs_cluster_14852.1	chr1D	400215762	3	3	3	1	1	1	3	3	3	3	1	3	3	3	1	3	3	1	3	3	3	1	3	3	3	3	1	1	3	1	3	3	1	1	3	3	3	3	3	3	1	1	1	3	3	1	3
avgbs_cluster_11810.1	chr1D	400541326	3	3	3	1	1	1	3	3	3	3	1	3	3	3	1	3	3	1	3	3	3	1	3	3	3	3	1	1	3	1	3	3	1	1	3	3	3	3	3	3	1	1	1	3	3	1	3
avgbs_cluster_13919.1	chr1D	400720461	3	3	3	1	1	1	3	3	3	3	1	3	3	3	1	3	3	1	3	3	3	1	3	3	3	3	1	1	3	1	3	3	1	1	3	3	3	3	3	3	1	1	1	3	3	1	3
avgbs2_89116.1	chr1D	400812188	3	3	3	1	1	1	3	3	3	3	1	3	3	3	1	3	3	1	3	3	3	1	3	3	3	3	1	1	3	1	3	3	1	1	3	3	3	3	3	3	1	1	1	3	3	1	3
avgbs_cluster_8420.1	chr1D	400970814	3	3	3	1	1	1	3	3	3	3	1	3	3	3	1	3	3	1	3	3	3	1	3	3	3	3	1	1	3	1	3	3	1	1	3	3	3	3	3	3	1	1	1	3	3	1	3
avgbs_101044.1	chr1D	401130521	3	3	3	1	1	1	3	3	3	3	1	3	3	3	1	3	3	1	3	3	3	1	3	3	3	3	1	1	3	1	3	3	1	1	3	3	3	3	3	3	1	1	1	3	3	1	3
avgbs_6K_89713.1	chr1D	401537863	3	3	3	1	1	1	3	3	3	3	1	3	3	3	1	3	3	1	3	3	3	1	3	3	3	3	1	1	3	1	3	3	1	1	3	3	3	3	3	3	1	1	1	3	3	1	3
avgbs_cluster_20353.1	chr1D	404806609	3	3	3	1	1	1	3	3	3	3	1	3	3	3	1	3	3	1	3	3	3	1	3	3	3	3	1	1	3	1	3	3	1	1	3	3	3	3	3	3	1	1	1	3	3	1	3
avgbs_cluster_9384.1	chr1D	405580877	3	3	3	1	1	1	3	3	3	3	1	3	3	3	1	3	3	1	3	3	3	1	3	3	3	3	1	1	3	1	3	3	1	1	3	3	3	3	3	3	1	1	1	3	3	1	3
avgbs2_167102.1	chr1D	405649244	3	3	3	1	1	1	3	3	3	3	1	3	3	3	1	3	3	1	3	3	3	1	3	3	3	3	1	1	3	1	3	3	1	1	3	3	3	3	3	3	1	1	1	3	3	1	3
avgbs_4488.1	chr1D	406301389	3	3	3	1	1	1	3	3	3	3	1	3	3	3	1	3	3	1	3	3	3	1	3	3	3	3	1	1	3	1	3	3	1	1	3	3	3	3	3	3	1	1	1	3	3	1	3
avgbs_cluster_19632.1	chr1D	407385386	3	3	3	1	1	1	3	3	3	3	1	3	3	3	1	3	3	1	3	3	3	1	3	3	3	3	1	1	3	1	3	3	1	1	3	3	3	3	3	3	1	1	1	3	3	1	3
avgbs2_22825.1	chr1D	408683160	3	3	3	1	1	1	3	3	3	3	1	3	3	3	1	3	3	1	3	3	3	1	3	3	3	3	1	1	3	1	3	3	1	1	3	3	3	3	3	3	1	1	1	3	3	1	3
avgbs_112664.1	chr1D	409101006	3	3	3	1	1	1	3	3	3	3	1	3	3	3	1	3	3	1	3	3	3	1	3	3	3	3	1	1	3	1	3	3	1	1	3	3	3	3	3	3	1	1	1	3	3	1	3
avgbs_cluster_8247.1	chr1D	409183434	3	3	3	1	1	1	3	3	3	3	1	3	3	3	1	3	3	1	3	3	3	1	3	3	3	3	1	1	3	1	3	3	1	1	3	3	3	3	3	3	1	1	1	3	3	1	3
avgbs_cluster_52480.1	chr1D	409683007	3	3	3	1	1	1	3	3	3	3	1	3	3	3	1	3	3	1	3	3	3	1	3	3	3	3	1	1	3	1	3	3	1	1	3	3	3	3	3	3	1	1	1	3	3	1	3
avgbs_cluster_26758.1	chr1D	412061626	3	3	3	1	1	1	3	3	3	3	1	3	3	3	1	3	3	1	3	3	3	1	3	3	3	3	1	1	3	1	3	3	1	1	3	3	3	3	3	3	1	1	1	3	3	1	3
avgbs_cluster_3017.1	chr1D	412410061	3	3	3	1	1	1	3	3	3	3	1	3	3	3	1	3	3	1	3	3	3	1	3	3	3	3	1	1	3	1	3	3	1	1	3	3	3	3	3	3	1	1	1	3	3	1	3
avgbs2_62140.1	chr1D	412761895	3	3	3	1	1	1	3	3	3	3	1	3	3	3	1	3	3	1	3	3	3	1	3	3	3	3	1	1	3	1	3	3	1	1	3	3	3	3	3	3	1	1	1	3	3	1	3
avgbs_94649.1	chr1D	412926678	3	3	3	1	1	1	3	3	3	3	1	3	3	3	1	3	3	1	3	3	3	1	3	3	3	3	1	1	3	1	3	3	1	1	3	3	3	3	3	3	1	1	1	3	3	1	3
avgbs_223451.1	chr1D	413556454	3	3	3	1	1	1	3	3	3	3	1	3	3	3	1	3	3	1	3	3	3	1	3	3	3	3	1	1	3	1	3	3	1	1	3	3	3	3	3	3	1	1	1	3	3	1	3
avgbs_2348.1	chr1D	413643721	3	3	3	1	1	1	3	3	3	3	1	3	3	3	1	3	3	1	3	3	3	1	3	3	3	3	1	1	3	1	3	3	1	1	3	3	3	3	3	3	1	1	1	3	3	1	3
avgbs_cluster_40033.1	chr1D	413647871	3	3	3	1	1	1	3	3	3	3	1	3	3	3	1	3	3	1	3	3	3	1	3	3	3	3	1	1	3	1	3	3	1	1	3	3	3	3	3	3	1	1	1	3	3	1	3
avgbs_91850.1	chr1D	414131668	3	3	3	1	1	1	3	3	3	3	1	3	3	3	1	3	3	1	3	3	3	1	3	3	3	3	1	1	3	1	3	3	1	1	3	3	3	3	3	3	1	1	1	3	3	1	3
avgbs2_17624.1	chr1D	415040427	3	3	3	1	1	1	3	3	3	3	1	3	3	3	1	3	3	1	3	3	3	1	3	3	3	3	1	1	3	1	3	3	1	1	3	3	3	3	3	3	1	1	1	3	3	1	3
avgbs_cluster_25615.1	chr1D	415332999	3	3	3	1	1	1	3	3	3	3	1	3	3	3	1	3	3	1	3	3	3	1	3	3	3	3	1	1	3	1	3	3	1	1	3	3	3	3	3	3	1	1	1	3	3	1	3
avgbs_cluster_6963.1	chr1D	415427167	3	3	3	1	1	1	3	3	3	3	1	3	3	3	1	3	3	1	3	3	3	1	3	3	3	3	1	1	3	1	3	3	1	1	3	3	3	3	3	3	1	1	1	3	3	1	3
avgbs_cluster_47911.1	chr1D	415603693	3	3	3	1	1	1	3	3	3	3	1	3	3	3	1	3	3	1	3	3	3	1	3	3	3	3	1	1	3	1	3	3	1	1	3	3	3	3	3	3	1	1	1	3	3	1	3
avgbs_cluster_37204.1	chr1D	415604056	3	3	3	1	1	1	3	3	3	3	1	3	3	3	1	3	3	1	3	3	3	1	3	3	3	3	1	1	3	1	3	3	1	1	3	3	3	3	3	3	1	1	1	3	3	1	3
avgbs_cluster_37918.1	chr1D	416094959	3	3	3	1	1	1	3	3	3	3	1	3	3	3	1	3	3	1	3	3	3	1	3	3	3	3	1	1	3	1	3	3	1	1	3	3	3	3	3	3	1	1	1	3	3	1	3
avgbs_cluster_13616.1	chr1D	416891347	3	3	3	1	1	1	3	3	3	3	1	3	3	3	1	3	3	1	3	3	3	1	3	3	3	3	1	1	3	1	3	3	1	1	3	3	3	3	3	3	1	1	1	3	3	1	3
avgbs_cluster_22622.1	chr1D	417510337	3	3	3	1	1	1	3	3	3	3	1	3	3	3	1	3	3	1	3	3	3	1	3	3	3	3	1	1	3	1	3	3	1	1	3	3	3	3	3	3	1	1	1	3	3	1	3
avgbs_cluster_11623.1	chr1D	418556583	3	3	3	1	1	1	3	3	3	3	1	3	3	3	1	3	3	1	3	3	3	1	3	3	3	3	1	1	3	1	3	3	1	1	3	3	3	3	3	3	1	1	1	3	3	1	3
avgbs_76400.1	chr1D	418728560	3	3	3	1	1	1	3	3	3	3	1	3	3	3	1	3	3	1	3	3	3	1	3	3	3	3	1	1	3	1	3	3	1	1	3	3	3	3	3	3	1	1	1	3	3	1	3
avgbs_cluster_33382.1	chr1D	419335761	3	3	3	1	1	1	3	3	3	3	1	3	3	3	1	3	3	1	3	3	3	1	3	3	3	3	1	1	3	1	3	3	1	1	3	3	3	3	3	3	1	1	1	3	3	1	3
avgbs_cluster_40095.1	chr1D	419496684	3	3	3	1	1	1	3	3	3	3	1	3	3	3	1	3	3	1	3	3	3	1	3	3	3	3	1	1	3	1	3	3	1	1	3	3	3	3	3	3	1	1	1	3	3	1	3
avgbs_cluster_21456.1	chr1D	419778009	3	3	3	1	1	1	3	3	3	3	1	3	3	3	1	3	3	1	3	3	3	1	3	3	3	3	1	1	3	1	3	3	1	1	3	3	3	3	3	3	1	1	1	3	3	1	3
avgbs_5541.1	chr1D	419943193	3	3	3	1	1	1	3	3	3	3	1	3	3	3	1	3	3	1	3	3	3	1	3	3	3	3	1	1	3	1	3	3	1	1	3	3	3	3	3	3	1	1	1	3	3	1	3
avgbs_118906.1	chr1D	419986479	3	3	3	1	1	1	3	3	3	3	1	3	3	3	1	3	3	1	3	3	3	1	3	3	3	3	1	1	3	1	3	3	1	1	3	3	3	3	3	3	1	1	1	3	3	1	3
avgbs_cluster_25618.1	chr1D	421182068	3	3	3	1	1	1	3	3	3	3	1	3	3	3	1	3	3	1	3	3	3	1	3	3	3	3	1	1	3	1	3	3	1	1	3	3	3	3	3	3	1	1	1	3	3	1	3
avgbs_3211.1	chr1D	421391205	3	3	3	1	1	1	3	3	3	3	1	3	3	3	1	3	3	1	3	3	3	1	3	3	3	3	1	1	3	1	3	3	1	1	3	3	3	3	3	3	1	1	1	3	3	1	3
avgbs_8080.1	chr1D	421439186	3	3	3	1	1	1	3	3	3	3	1	3	3	3	1	3	3	1	3	3	3	1	3	3	3	3	1	1	3	1	3	3	1	1	3	3	3	3	3	3	1	1	1	3	3	1	3
avgbs_cluster_27135.1	chr1D	422085791	3	3	3	1	1	1	3	3	3	3	1	3	3	3	1	3	3	1	3	3	3	1	3	3	3	3	1	1	3	1	3	3	1	1	3	3	3	3	3	3	1	1	1	3	3	1	3
avgbs_cluster_17103.1	chr1D	423532007	3	3	3	1	1	1	3	3	3	3	1	3	3	3	1	3	3	1	3	3	3	1	3	3	3	3	1	1	3	1	3	3	1	1	3	3	3	3	3	3	1	1	1	3	3	1	3
avgbs_cluster_35162.1	chr1D	423544127	3	3	3	1	1	1	3	3	3	3	1	3	3	3	1	3	3	1	3	3	3	1	3	3	3	3	1	1	3	1	3	3	1	1	3	3	3	3	3	3	1	1	1	3	3	1	3
avgbs2_111697.1	chr1D	423657475	3	3	3	1	1	1	3	3	3	3	1	3	3	3	1	3	3	1	3	3	3	1	3	3	3	3	1	1	3	1	3	3	1	1	3	3	3	3	3	3	1	1	1	3	3	1	3
avgbs2_150272.1	chr1D	423661131	3	3	3	1	1	1	3	3	3	3	1	3	3	3	1	3	3	1	3	3	3	1	3	3	3	3	1	1	3	1	3	3	1	1	3	3	3	3	3	3	1	1	1	3	3	1	3
avgbs_76702.1	chr1D	423695050	3	3	3	1	1	1	3	3	3	3	1	3	3	3	1	3	3	1	3	3	3	1	3	3	3	3	1	1	3	1	3	3	1	1	3	3	3	3	3	3	1	1	1	3	3	1	3
avgbs_cluster_27625.1	chr1D	424006326	3	3	3	1	1	1	3	3	3	3	1	3	3	3	1	3	3	1	3	3	3	1	3	3	3	3	1	1	3	1	3	3	1	1	3	3	3	3	3	3	1	1	1	3	3	1	3
avgbs_cluster_32534.1	chr1D	424093224	3	3	3	1	1	1	3	3	3	3	1	3	3	3	1	3	3	1	3	3	3	1	3	3	3	3	1	1	3	1	3	3	1	1	3	3	3	3	3	3	1	1	1	3	3	1	3
avgbs_cluster_48230.1	chr1D	424150831	3	3	3	1	1	1	3	3	3	3	1	3	3	3	1	3	3	1	3	3	3	1	3	3	3	3	1	1	3	1	3	3	1	1	3	3	3	3	3	3	1	1	1	3	3	1	3
avgbs_113864.1	chr1D	424527331	3	3	3	1	1	1	3	3	3	3	1	3	3	3	1	3	3	1	3	3	3	1	3	3	3	3	1	1	3	1	3	3	1	1	3	3	3	3	3	3	1	1	1	3	3	1	3
avgbs_80480.1	chr1D	426284824	3	3	3	1	1	1	3	3	3	3	1	3	3	3	1	3	3	1	3	3	3	1	3	3	3	3	1	1	3	1	3	3	1	1	3	3	3	3	3	3	1	1	1	3	3	1	3
avgbs_cluster_27939.1	chr1D	426390920	3	3	3	1	1	1	3	3	3	3	1	3	3	3	1	3	3	1	3	3	3	1	3	3	3	3	1	1	3	1	3	3	1	1	3	3	3	3	3	3	1	1	1	3	3	1	3
avgbs_119061.1	chr1D	426471440	3	3	3	1	1	1	3	3	3	3	1	3	3	3	1	3	3	1	3	3	3	1	3	3	3	3	1	1	3	1	3	3	1	1	3	3	3	3	3	3	1	1	1	3	3	1	3
avgbs_cluster_1419.1	chr1D	426554519	3	3	3	1	1	1	3	3	3	3	1	3	3	3	1	3	3	1	3	3	3	1	3	3	3	3	1	1	3	1	3	3	1	1	3	3	3	3	3	3	1	1	1	3	3	1	3
avgbs_cluster_28323.1	chr1D	427715457	3	3	3	1	1	1	3	3	3	3	1	1	3	3	1	3	3	1	3	3	3	1	3	3	3	3	1	1	3	1	3	3	1	1	3	3	3	3	3	3	1	1	1	3	3	1	3
avgbs2_193451.1	chr1D	430373161	3	3	3	1	1	1	3	3	3	3	1	1	3	3	1	3	3	1	3	3	3	1	3	3	3	3	1	1	3	1	3	3	1	1	3	3	3	3	3	3	1	1	1	3	3	1	3
avgbs_cluster_31851.1	chr1D	430438005	3	3	3	1	1	1	3	3	3	3	1	1	3	3	1	3	3	1	3	3	3	1	3	3	3	3	1	1	3	1	3	3	1	1	3	3	3	3	3	3	1	1	1	3	3	1	3
avgbs_61368.1	chr1D	430479045	3	3	3	1	1	1	3	3	3	3	1	1	3	3	1	3	3	1	3	3	3	1	3	3	3	3	1	1	3	1	3	3	1	1	3	3	3	3	3	3	1	1	1	3	3	1	3
avgbs_cluster_33413.1	chr1D	430479333	3	3	3	1	1	1	3	3	3	3	1	1	3	3	1	3	3	1	3	3	3	1	3	3	3	3	1	1	3	1	3	3	1	1	3	3	3	3	3	3	1	1	1	3	3	1	3
avgbs_cluster_5407.1	chr1D	430617087	3	3	3	1	1	1	3	3	3	3	1	1	3	3	1	3	3	1	2	3	3	1	3	3	3	3	1	1	3	1	3	3	1	1	3	3	3	3	3	3	1	1	1	3	3	1	3
avgbs2_73961.1	chr1D	430692977	3	3	3	1	1	1	3	3	3	3	1	1	3	3	1	3	3	1	2	3	3	1	3	3	3	3	1	1	3	1	3	3	1	1	3	3	3	3	3	3	1	1	1	3	3	1	3
avgbs2_4012.1	chr1D	430729154	3	3	3	1	1	1	3	3	3	3	1	1	3	3	1	3	3	1	3	3	3	1	3	3	3	3	1	1	3	1	3	3	1	1	3	3	3	3	3	3	1	1	1	3	3	1	3
avgbs_30979.1	chr1D	431128366	3	3	3	1	1	1	3	3	3	3	1	1	3	3	1	3	3	1	3	3	3	1	3	3	3	3	1	1	3	1	3	3	1	1	3	3	3	3	3	3	1	1	1	3	3	1	3
avgbs_cluster_19918.1	chr1D	431210989	3	3	3	1	1	1	3	3	3	3	1	1	3	3	1	3	3	1	3	3	3	1	3	3	3	3	1	1	3	1	3	3	1	1	3	3	3	3	3	3	1	1	1	3	3	1	3
avgbs_cluster_28335.1	chr1D	431382259	3	3	3	1	1	1	3	3	3	3	1	1	3	3	1	3	3	1	3	3	3	1	3	3	3	3	1	1	3	1	3	3	1	1	3	3	3	3	3	3	1	1	1	3	3	1	3
avgbs_1874.1	chr1D	431393416	3	3	3	1	1	1	3	3	3	3	1	1	3	3	1	3	3	1	3	3	3	1	3	3	3	3	1	1	3	1	3	3	1	1	3	3	3	3	3	3	1	1	1	3	3	1	3
avgbs_cluster_40772.1	chr1D	431631481	3	3	3	1	1	1	3	3	3	3	1	1	3	3	1	3	3	1	3	3	3	1	3	3	3	3	1	1	3	1	3	3	1	1	3	3	3	3	3	3	1	1	1	3	3	1	3
avgbs_cluster_14840.1	chr1D	432002055	3	3	3	1	1	1	3	3	3	3	1	1	3	3	1	3	3	1	3	3	3	1	3	3	3	3	1	1	3	1	3	3	1	1	3	3	3	3	3	3	1	1	1	3	3	1	3
avgbs2_1047.2	chr1D	432147628	3	3	3	1	1	1	3	3	3	3	1	1	3	3	1	3	3	1	3	3	3	1	3	3	3	3	1	1	3	1	3	3	1	1	3	3	3	3	3	3	1	1	1	3	3	1	3
avgbs_cluster_10903.1	chr1D	432357206	3	3	3	1	1	1	3	3	3	3	1	1	3	3	1	3	3	1	3	3	3	1	3	3	3	3	1	1	3	1	3	3	1	1	3	3	3	3	3	3	1	1	1	3	3	1	3
avgbs2_186474.1	chr1D	432449701	3	3	3	1	1	1	3	3	3	3	1	1	3	3	1	3	3	1	3	3	3	1	3	3	3	3	1	1	3	1	3	3	1	1	3	3	3	3	3	3	1	1	1	3	3	1	3
avgbs_cluster_2387.1	chr1D	432639498	3	3	3	1	1	1	3	3	3	3	1	1	3	3	1	3	3	1	3	3	3	1	3	3	3	3	1	1	3	1	3	3	1	1	3	3	3	3	3	3	1	1	1	3	3	1	3
avgbs_32356.1	chr1D	432640803	3	3	3	1	1	1	3	3	3	3	1	1	3	3	1	3	3	1	3	3	3	1	3	3	3	3	1	1	3	1	3	3	1	1	3	3	3	3	3	3	1	1	1	3	3	1	3
avgbs_91787.1	chr1D	432684397	3	3	3	1	1	1	3	3	3	3	1	1	3	3	1	3	3	1	3	3	3	1	3	3	3	3	1	1	3	1	3	3	1	1	3	3	3	3	3	3	1	1	1	3	3	1	3
avgbs_9834.1	chr1D	432797527	3	3	3	1	1	1	3	3	3	3	1	1	3	3	1	3	3	1	3	3	3	1	3	3	3	3	1	1	3	1	3	3	1	1	3	3	3	3	3	3	1	1	1	3	3	1	3
avgbs_cluster_29246.1	chr1D	432826985	3	3	3	1	1	1	3	3	3	3	1	1	3	3	1	3	3	1	3	3	3	1	3	3	3	3	1	1	3	1	3	3	1	1	3	3	3	3	3	3	1	1	1	3	3	1	3
avgbs_205558.1	chr1D	433228110	3	3	3	1	1	1	3	3	3	3	1	1	3	3	1	3	3	1	3	3	3	1	3	3	3	3	1	1	3	1	3	3	1	1	3	3	3	3	3	3	1	1	1	3	3	1	3
avgbs_cluster_10082.1	chr1D	433925294	3	3	3	1	1	1	3	3	3	3	1	1	3	3	1	3	3	1	3	3	3	1	3	3	3	3	1	1	3	1	3	3	1	1	3	3	3	3	3	3	1	1	1	3	3	1	3
avgbs_10942.1	chr1D	434354700	3	3	3	1	1	1	3	3	3	3	1	1	3	3	1	3	3	1	3	3	3	1	3	3	3	3	1	1	3	1	3	3	1	1	3	3	3	3	3	3	1	1	1	3	3	1	3
avgbs2_120712.1	chr1D	434383601	3	3	3	1	1	1	3	3	3	3	1	1	3	3	1	3	3	1	3	3	3	1	3	3	3	3	1	1	3	1	3	3	1	1	3	3	3	3	3	3	1	1	1	3	3	1	3
avgbs_291453.1	chr1D	434389178	3	3	3	1	1	1	3	3	3	3	1	1	3	3	1	3	3	1	3	3	3	1	3	3	3	3	1	1	3	1	3	3	1	1	3	3	3	3	3	3	1	1	1	3	3	1	3
avgbs_205820.1	chr1D	434783487	3	3	3	1	1	1	3	3	3	3	1	1	3	3	1	3	3	1	3	3	3	1	3	3	3	3	1	1	3	1	3	3	1	1	3	3	3	3	3	3	1	1	1	3	3	1	3
avgbs_cluster_29242.1	chr1D	434868457	3	3	3	1	1	1	3	3	3	3	1	1	3	3	1	3	3	1	3	3	3	1	3	3	3	3	1	1	3	1	3	3	1	1	3	3	3	3	3	3	1	1	1	3	3	1	3
avgbs_cluster_21909.1	chr1D	434893612	3	3	3	1	1	1	3	3	3	3	1	1	3	3	1	3	3	1	3	3	3	1	3	3	3	3	1	1	3	1	3	3	1	1	3	3	3	3	3	3	1	1	1	3	3	1	3
avgbs_108681.1	chr1D	435023743	3	3	3	1	1	1	3	3	3	3	1	1	3	3	1	3	3	1	3	3	3	1	3	3	3	3	1	1	3	1	3	3	1	1	3	3	3	3	3	3	1	1	1	3	3	1	3
avgbs_cluster_11849.1	chr1D	435231960	3	3	3	1	1	1	3	3	3	3	1	1	3	3	1	3	3	1	3	3	3	1	3	3	3	3	1	1	3	1	3	3	1	1	3	3	3	3	3	3	1	1	1	3	3	1	3
avgbs2_47603.1	chr1D	435835404	3	3	3	1	1	1	3	3	3	3	1	1	3	3	1	3	3	1	3	3	3	1	3	3	3	3	1	1	3	1	3	3	1	1	0	3	3	3	3	3	1	1	1	3	3	1	3
avgbs_226647.1	chr1D	435861066	3	3	3	1	1	1	3	3	3	3	1	1	3	3	1	3	3	1	3	3	3	1	3	3	3	3	1	1	3	1	3	3	1	1	2	3	3	3	3	3	1	1	1	3	3	1	3
avgbs2_113625.1	chr1D	438547747	3	3	3	1	1	1	3	3	3	3	1	1	3	3	1	3	3	1	3	3	3	1	3	3	3	3	1	1	3	1	3	3	1	1	1	3	3	3	3	3	1	1	1	3	3	1	3
avgbs2_69342.2	chr1D	438549227	3	3	3	1	1	1	3	3	3	3	1	1	3	3	1	3	3	1	3	3	3	1	3	3	3	3	1	1	3	1	3	3	1	1	1	3	3	3	3	3	1	1	1	3	3	1	3
avgbs2_113625.2	chr1D	438597679	3	3	3	1	1	1	3	3	3	3	1	1	3	3	1	3	3	1	3	3	3	1	3	3	3	3	1	1	3	1	3	3	1	1	1	3	3	3	3	3	1	1	1	3	3	1	3
avgbs_cluster_32778.1	chr1D	438627176	3	3	3	1	1	1	3	3	3	3	1	1	3	3	1	3	3	1	3	3	3	1	3	3	3	3	1	1	3	1	3	3	1	1	1	3	3	3	3	3	1	1	1	3	3	1	3
avgbs_125938.1	chr1D	438829464	3	3	3	1	1	1	3	3	3	3	1	1	3	3	1	3	3	1	3	3	3	1	3	3	3	3	1	1	3	1	3	3	1	1	1	3	3	3	3	3	1	1	1	3	3	1	3
avgbs2_179824.1	chr1D	438950458	3	3	3	1	1	1	3	3	3	3	1	1	3	3	1	3	3	1	3	3	3	1	3	3	3	3	1	1	3	1	3	3	1	1	1	3	3	3	3	3	1	1	1	3	3	1	3
avgbs_12838.1	chr1D	439652737	3	3	3	1	1	1	3	3	3	3	1	1	3	3	1	3	3	1	3	3	3	1	3	3	3	3	1	1	3	1	3	3	1	1	1	3	3	3	3	3	1	1	1	3	3	1	3
avgbs_cluster_45941.1	chr1D	439875648	3	3	3	1	1	1	3	3	3	3	1	1	3	3	1	3	3	1	3	3	3	1	3	3	3	3	1	1	3	1	3	3	1	1	1	3	3	3	3	3	1	1	1	3	3	1	3
avgbs_97250.1	chr1D	440013907	3	3	3	1	1	1	3	3	3	3	1	1	3	3	1	3	3	1	3	3	3	1	3	3	3	3	1	1	3	1	3	3	1	1	1	3	3	3	3	3	1	1	1	3	3	1	3
avgbs_69900.1	chr1D	440373167	3	3	3	1	1	1	3	3	3	3	1	1	3	3	1	3	3	1	3	3	3	1	3	3	3	3	1	1	3	1	3	3	1	1	1	3	3	3	3	3	1	1	1	3	3	1	3
avgbs_13481.1	chr1D	440500123	3	3	3	1	1	1	0	3	3	3	1	1	3	3	1	3	3	1	3	0	3	1	3	3	3	3	1	1	3	1	3	3	1	1	1	3	3	3	3	3	1	1	1	3	3	1	3
avgbs_87840.1	chr1D	444412173	3	3	3	1	1	1	1	3	3	3	1	1	3	3	1	3	3	1	3	1	3	1	3	3	3	3	1	1	3	1	3	3	1	1	1	3	1	3	3	3	1	1	1	3	3	1	3
avgbs_cluster_41430.1	chr1D	444878572	3	3	3	1	1	1	1	1	3	3	1	1	3	3	1	3	3	1	3	1	3	1	3	3	3	3	1	1	3	1	3	3	1	1	1	3	1	3	3	3	1	1	1	3	3	1	0
avgbs_50746.1	chr1D	445571861	3	3	3	1	1	1	1	1	3	3	1	1	3	3	1	3	3	1	3	1	3	1	3	3	3	3	1	1	3	1	3	3	1	1	1	3	1	3	3	3	1	1	3	3	3	1	1
avgbs_230325.1	chr1D	445690119	3	3	3	1	1	1	1	1	3	3	1	1	3	3	1	3	3	1	3	1	3	1	3	3	3	3	1	1	3	1	3	3	1	1	1	3	1	3	3	3	1	1	3	3	3	1	1
avgbs_cluster_13148.1	chr1D	446801513	3	3	3	1	1	1	1	1	3	3	2	1	3	3	1	3	3	1	3	1	3	1	3	3	3	3	1	1	3	1	3	3	1	1	1	3	1	3	3	3	1	1	3	3	3	1	1
avgbs_109074.1	chr1D	447001721	3	3	3	1	1	1	1	1	3	3	2	1	3	3	1	3	3	1	3	1	3	1	3	3	3	3	1	1	3	1	3	3	1	1	1	3	1	3	3	3	1	1	3	3	3	1	1
avgbs2_116495.1	chr1D	447315295	3	3	3	1	1	1	1	1	3	3	2	1	3	3	1	3	3	1	3	1	3	1	3	3	3	3	1	1	3	1	3	3	1	1	1	3	1	3	3	3	1	1	3	3	3	1	1
avgbs_55119.1	chr1D	447525923	3	3	3	1	1	1	1	1	3	3	2	1	3	3	1	3	3	1	3	1	3	0	3	3	3	3	1	1	3	1	3	3	1	1	1	3	1	3	3	3	1	1	3	3	3	1	1
avgbs_30476.1	chr1D	448319936	3	3	3	1	1	1	1	1	3	3	2	1	3	3	1	3	3	1	3	1	3	3	3	3	3	3	1	1	3	1	3	3	1	1	1	3	1	3	3	3	1	1	3	3	3	1	1
avgbs_cluster_42313.1	chr1D	448939181	3	3	3	1	1	1	1	1	3	3	2	1	3	3	1	3	3	1	3	1	3	3	3	3	3	3	1	1	3	1	3	3	1	1	1	3	1	3	3	3	1	1	3	3	3	1	1
avgbs_cluster_38109.1	chr1D	449832531	3	3	3	1	1	1	1	1	3	3	2	1	3	3	1	3	3	1	3	1	3	3	3	1	3	3	1	1	3	1	3	3	1	1	1	3	1	3	3	3	1	1	3	3	3	1	1
avgbs_214958.1	chr1D	450422141	3	3	1	1	1	1	1	1	3	3	2	1	3	3	1	3	3	1	3	1	3	3	3	1	3	3	1	1	3	1	3	3	1	1	1	3	1	3	3	3	1	1	3	3	3	1	1
avgbs_15951.1	chr1D	450473777	3	3	1	1	1	1	1	1	3	3	2	1	3	3	1	3	3	1	3	1	3	3	3	1	3	3	1	1	3	1	3	3	1	1	1	3	1	3	3	3	1	1	3	3	3	1	1
avgbs_98416.1	chr1D	450650302	3	3	1	1	3	1	1	1	3	3	2	1	3	3	1	3	3	1	3	1	3	3	3	1	3	3	1	1	3	1	3	3	1	1	1	3	1	3	3	3	1	1	3	3	3	1	1
avgbs_cluster_12453.1	chr1D	450650362	3	3	1	1	3	1	1	1	3	3	2	1	3	3	1	3	3	1	3	1	3	3	3	1	3	3	1	1	3	1	3	3	1	1	1	3	1	3	3	3	1	1	3	3	3	1	1
avgbs_cluster_32576.1	chr1D	450671088	3	3	1	1	3	1	1	1	3	3	2	1	3	3	1	3	3	1	3	1	3	3	3	1	3	3	1	1	3	1	3	3	1	1	1	3	1	3	3	3	1	1	3	3	3	1	1
avgbs2_39399.1	chr1D	450975244	3	3	1	1	3	1	1	1	3	3	2	1	3	3	1	3	3	1	3	1	3	3	3	1	3	3	1	1	3	1	3	3	1	1	1	3	1	3	3	3	1	1	3	3	3	1	1
avgbs_201229.1	chr1D	450977520	3	3	1	1	3	1	1	1	3	3	2	1	3	3	1	3	3	1	3	1	3	3	3	1	3	3	1	1	3	1	3	3	1	1	1	3	1	3	3	3	1	1	3	3	3	1	1
avgbs_6K_73494.1	chr1D	451174249	3	3	1	1	3	1	1	1	3	3	2	1	3	3	1	3	3	1	3	1	3	3	3	1	3	3	1	1	3	1	3	3	1	1	1	3	1	3	3	3	1	1	3	3	3	1	1
avgbs_53033.1	chr1D	451488704	3	3	1	1	3	1	1	1	3	3	2	1	3	3	1	3	3	1	3	1	3	3	3	1	3	3	1	1	3	1	3	3	1	1	1	3	1	3	3	3	1	1	3	3	3	1	1
avgbs2_59456.1	chr1D	451572287	3	3	1	1	3	1	1	1	3	3	2	1	3	3	1	3	3	1	3	1	3	3	3	1	3	3	1	1	3	1	3	3	1	1	1	3	1	3	3	3	1	1	3	3	3	1	1
avgbs_119048.1	chr1D	451584647	3	3	1	1	3	1	1	1	3	3	2	1	3	3	1	3	3	1	3	1	3	3	3	1	3	3	1	1	3	1	3	3	1	1	1	3	1	3	3	3	1	1	3	3	3	1	1
avgbs_cluster_8790.1	chr1D	451743198	3	3	1	1	3	1	1	1	3	3	2	1	3	3	1	3	3	1	3	1	3	3	3	1	3	3	1	1	3	1	3	3	1	1	1	3	1	3	3	3	1	1	3	3	3	1	1
avgbs_cluster_23494.1	chr1D	451917010	3	3	1	1	3	1	1	1	3	3	2	1	3	3	1	3	3	1	3	1	3	3	3	1	3	3	1	1	3	1	3	3	1	1	1	3	1	3	3	3	1	1	3	3	3	1	1
avgbs_96708.1	chr1D	452605593	3	3	1	1	3	1	1	1	3	3	2	1	3	3	1	3	3	1	3	1	3	3	3	1	3	3	1	1	3	1	3	3	1	1	1	3	1	3	3	3	1	1	3	3	3	1	1
avgbs_cluster_40830.1	chr1D	453660131	3	3	1	1	3	1	1	1	3	3	2	1	3	3	1	3	3	1	3	1	3	3	3	1	3	3	1	1	3	1	3	3	1	1	1	3	1	3	3	3	1	1	3	3	3	1	1
avgbs_117667.1	chr1D	455617709	3	1	1	1	3	1	1	1	3	3	2	1	3	3	1	3	3	1	3	1	0	3	3	1	3	3	1	1	1	1	3	0	1	1	1	3	1	3	0	3	0	1	3	3	3	1	1
avgbs_cluster_7944.1	chr1D	456260206	3	1	1	1	3	1	1	1	3	3	2	1	3	3	1	3	3	1	3	1	1	3	3	1	3	3	1	1	1	1	3	2	1	1	1	3	1	3	1	3	3	1	3	3	3	1	1
avgbs_cluster_6210.1	chr1D	456433107	3	1	1	1	3	1	1	1	3	3	2	1	3	3	1	3	3	1	3	1	1	3	3	1	3	3	1	1	1	1	3	2	1	1	1	3	1	3	1	3	3	1	3	3	3	1	1
avgbs_2627.1	chr1D	456447052	3	1	1	1	3	1	1	1	3	3	2	1	3	3	1	3	3	1	3	1	1	3	3	1	3	3	1	1	1	1	3	2	1	1	1	3	1	3	1	3	3	1	3	3	3	1	1
avgbs_cluster_31982.1	chr1D	456812535	3	1	1	1	3	1	1	1	3	3	2	1	3	3	1	3	3	1	3	1	1	3	3	1	3	3	1	1	1	1	3	2	1	1	1	3	1	3	1	3	3	1	3	3	3	1	1
avgbs2_24183.1	chr1D	456840559	3	1	1	1	3	1	1	1	3	3	2	1	3	3	1	3	3	1	3	1	1	3	3	1	3	3	1	1	1	1	3	2	1	1	1	3	1	3	1	3	3	1	3	3	3	1	1
avgbs_cluster_21864.1	chr1D	457080828	3	1	1	1	3	1	1	1	3	3	2	1	3	3	1	3	3	1	3	1	1	3	3	1	3	3	1	1	1	1	3	2	1	1	1	3	1	3	1	3	3	1	3	3	3	1	1
avgbs_6900.1	chr1D	457182542	3	1	1	1	3	1	1	1	3	3	2	1	3	3	1	3	3	1	3	1	1	3	3	1	3	3	1	1	1	1	3	2	1	1	1	3	1	3	1	3	3	1	3	3	3	1	1
avgbs_cluster_11708.1	chr1D	457436538	3	1	1	1	3	1	1	1	3	3	2	1	3	3	1	3	3	1	3	1	1	3	3	1	3	3	1	1	1	1	3	2	1	1	1	3	1	3	1	3	3	1	3	3	3	1	1
avgbs_220891.1	chr1D	457534936	3	1	1	1	3	1	1	1	3	3	2	1	3	3	1	3	3	1	3	1	1	3	3	1	3	3	1	1	1	1	3	2	1	1	1	3	1	3	1	3	3	1	3	3	3	1	1
avgbs_98380.1	chr1D	457535289	3	1	1	1	3	1	1	1	3	3	2	1	3	3	1	3	3	1	3	1	1	3	3	1	3	3	1	1	1	1	3	2	1	1	1	3	1	3	1	3	3	1	3	3	3	1	1
avgbs_316956.1	chr1D	457536075	3	1	1	1	3	1	1	1	3	3	2	1	3	3	1	3	3	1	3	1	1	3	3	1	3	3	1	1	1	1	3	2	1	1	1	3	1	3	1	3	3	1	3	3	3	1	1
avgbs2_62767.1	chr1D	457609493	3	1	1	1	3	1	1	1	3	3	2	1	3	3	1	3	3	1	3	1	1	3	3	1	3	3	1	1	1	1	3	2	1	1	1	3	1	3	1	3	3	1	3	3	3	1	1
avgbs_cluster_57647.1	chr1D	457790488	3	1	1	1	3	1	1	1	3	3	2	1	3	3	1	3	3	1	3	1	1	3	3	1	3	3	1	1	1	1	3	2	1	1	1	3	1	3	1	3	3	1	3	3	3	1	1
avgbs_21530.1	chr1D	458238241	3	1	1	1	3	1	1	1	3	3	2	1	3	3	1	3	3	1	3	1	1	3	3	1	3	3	1	1	1	1	3	2	1	1	1	3	1	3	1	3	3	1	3	3	3	1	1
avgbs_cluster_37883.1	chr1D	458720643	3	1	1	1	3	1	1	1	3	3	2	1	3	3	1	3	3	1	3	1	1	3	1	1	3	3	1	1	1	1	3	2	1	1	1	3	1	3	1	3	3	1	3	3	3	1	1
avgbs_cluster_64612.1	chr1D	459402126	3	1	1	1	3	1	1	1	3	3	2	1	3	3	1	3	3	1	3	1	1	3	1	1	3	3	1	1	1	1	3	2	1	1	0	3	1	3	1	3	3	1	3	3	3	1	1
avgbs_cluster_40203.1	chr1D	459561404	3	1	1	1	3	1	1	1	3	3	2	1	3	3	1	3	3	1	3	1	1	3	1	1	3	3	1	1	1	1	3	2	1	1	3	3	1	3	1	3	3	1	3	3	3	1	1
avgbs_cluster_42406.2	chr1D	459741626	3	1	1	1	3	1	1	1	3	3	2	1	3	3	1	3	3	1	3	1	1	3	1	1	3	3	1	1	1	1	3	2	1	1	3	3	1	3	1	3	3	1	3	3	3	1	1
avgbs_78525.1	chr1D	460278448	3	1	1	1	3	1	1	1	3	3	2	1	3	3	1	3	3	1	3	1	1	3	1	1	3	3	1	1	1	1	3	2	1	1	3	3	1	3	1	3	3	1	3	3	3	1	1
avgbs_56491.1	chr1D	460509572	3	1	1	1	3	1	1	1	3	3	2	1	3	3	1	3	3	1	3	1	1	3	1	1	3	3	1	1	1	1	3	2	1	1	3	3	1	3	1	3	3	1	3	3	3	1	1
avgbs_18481.1	chr1D	460779106	3	1	1	1	3	1	1	1	3	3	2	1	3	3	1	3	3	1	3	1	1	3	1	1	3	3	1	1	1	1	3	2	1	1	3	3	1	3	1	3	3	1	3	3	3	1	1
avgbs2_43392.1	chr1D	461392934	3	1	1	1	3	1	1	1	3	3	2	1	3	3	1	3	3	1	3	1	1	3	1	1	3	3	1	1	1	1	3	2	1	1	3	3	1	3	1	3	3	1	3	3	3	1	1
avgbs_cluster_11521.1	chr1D	461395573	3	1	1	1	3	1	1	1	3	3	2	1	3	3	1	3	3	1	3	1	1	3	1	1	3	3	1	1	1	1	3	3	1	1	3	3	1	3	1	3	3	1	3	3	3	1	1
avgbs_cluster_7495.1	chr1D	461798691	3	1	1	1	3	1	1	1	3	3	2	1	3	3	1	3	3	1	3	1	1	3	1	1	3	3	1	1	1	1	3	3	1	1	3	3	1	3	1	3	3	1	3	3	3	1	1
avgbs2_1095.1	chr1D	462419708	3	1	1	1	3	1	1	1	3	3	2	1	3	3	1	3	3	3	3	1	1	3	1	1	3	3	1	1	1	1	3	3	1	1	3	3	1	3	1	3	3	1	3	3	3	1	1
avgbs_cluster_63939.1	chr1D	462423275	3	1	1	1	3	1	1	1	3	3	2	1	3	3	1	3	3	3	3	1	1	3	1	1	3	3	1	1	1	1	3	3	1	1	3	3	1	3	1	3	3	1	3	3	3	1	1
avgbs_105828.1	chr1D	462532139	3	1	1	1	3	1	1	1	3	3	2	1	3	3	1	3	3	3	3	1	1	3	1	1	3	3	1	1	1	1	3	3	1	1	3	3	1	3	1	3	3	1	3	3	3	1	1
avgbs2_177182.1	chr1D	462618521	3	1	1	1	3	1	1	1	3	3	2	1	3	3	1	3	3	3	3	1	1	3	1	1	3	3	1	1	1	1	3	3	1	1	3	3	1	3	1	3	3	1	3	3	3	1	1
avgbs_74977.1	chr1D	463076131	3	1	1	1	3	1	1	1	3	3	2	1	3	3	1	3	3	3	3	1	1	3	1	1	3	3	1	1	1	1	3	3	1	1	3	3	1	3	1	3	3	1	3	3	3	1	1
avgbs_cluster_2419.1	chr1D	464667173	3	1	1	1	3	1	1	1	3	3	2	1	3	3	1	3	3	3	3	1	1	3	1	1	3	3	1	1	1	1	3	3	1	1	3	3	1	3	1	3	3	1	3	3	3	1	1
avgbs_391421.1	chr1D	464957926	3	1	1	1	3	1	1	1	3	3	2	1	3	3	1	3	3	3	3	1	1	3	1	1	3	3	1	1	1	1	3	3	1	1	3	3	1	3	1	3	3	1	3	3	3	1	1
avgbs2_132026.1	chr1D	464994176	3	1	1	1	3	1	1	1	3	3	2	1	3	3	1	3	3	3	3	1	1	3	1	1	3	3	1	1	1	1	3	3	1	1	3	3	1	3	1	3	3	1	3	3	3	1	1
avgbs_cluster_23938.1	chr1D	465468386	3	1	1	1	3	1	1	1	3	3	2	1	3	3	1	3	3	3	3	1	1	3	1	1	3	3	1	1	1	1	3	3	1	1	3	3	1	3	1	3	3	1	3	3	3	1	1
avgbs_43742.1	chr1D	465588017	3	1	1	1	3	1	1	1	3	3	2	1	3	3	1	3	3	3	3	1	1	3	1	1	3	3	1	1	1	1	3	3	1	1	3	3	1	3	1	3	3	1	3	3	3	1	1
avgbs_407016.1	chr1D	465707278	3	1	1	1	3	1	1	1	3	3	2	1	3	3	1	3	3	3	3	1	1	3	1	1	3	3	1	1	1	1	3	3	1	1	3	3	1	3	1	3	3	1	3	3	3	1	1
avgbs_428137.1	chr1D	466226463	3	1	1	1	3	1	1	1	3	3	1	1	3	3	1	3	3	3	3	1	1	3	1	1	3	3	1	1	1	1	3	3	1	1	3	3	1	3	1	3	3	1	3	3	3	1	1
avgbs_109203.1	chr1D	466326825	3	1	1	1	3	1	1	1	3	3	1	1	3	3	1	3	3	3	3	1	1	3	1	1	3	3	1	1	1	1	3	3	1	1	3	3	1	3	1	3	3	0	3	3	3	1	1
avgbs_cluster_25117.1	chr1D	467079250	3	1	1	1	3	1	1	1	3	3	1	3	3	3	0	3	3	3	3	1	1	3	1	1	3	3	1	1	1	1	3	3	1	1	3	3	1	3	1	3	3	0	3	3	3	1	1
avgbs_cluster_24639.1	chr1D	467670791	3	1	1	1	3	1	1	1	3	3	1	3	3	3	3	3	3	3	3	1	1	3	1	1	3	3	1	1	1	1	3	3	1	1	3	3	1	0	1	0	3	0	3	3	3	1	1
avgbs2_59774.1	chr1D	469284202	3	1	1	1	3	1	1	1	3	3	1	3	3	3	3	3	3	3	3	1	1	3	1	1	3	3	1	1	1	1	3	3	1	1	3	3	1	1	1	1	3	3	3	3	3	1	1
avgbs_cluster_10251.1	chr1D	469821180	3	1	1	1	3	1	1	1	3	3	1	3	3	3	3	3	3	3	3	1	1	3	1	1	3	3	1	1	1	1	3	3	1	1	3	3	1	1	1	1	3	3	3	3	3	1	1
avgbs_75917.1	chr1D	469842719	3	1	1	1	3	1	1	1	3	3	1	3	3	3	3	3	3	3	3	1	1	3	1	1	3	3	1	1	1	1	3	3	1	1	3	3	1	1	1	1	3	3	3	3	3	1	1
#
#chr2A
#
avgbs_22253.1	chr2A	6077815	3	1	1	3	3	1	1	3	1	1	3	1	1	1	1	3	3	1	1	1	3	3	3	3	1	3	1	3	3	3	3	1	1	1	1	1	1	2	2	1	3	1	3	2	1	1	3
avgbs_53994.1	chr2A	9214076	3	1	1	3	3	1	1	3	1	1	3	1	1	1	1	3	3	1	1	1	3	3	3	3	1	3	1	3	3	3	3	1	1	1	1	1	1	2	2	1	3	1	3	2	1	1	3
avgbs_120260.1	chr2A	9365339	3	1	1	3	3	1	1	3	1	1	3	1	1	1	1	3	3	1	1	1	3	3	3	3	1	3	1	3	3	3	3	1	1	1	1	1	1	1	3	1	3	1	3	1	1	1	3
avgbs_103297.1	chr2A	12238624	3	1	3	3	3	0	1	1	1	1	3	1	3	1	1	3	3	1	1	1	3	3	3	3	1	0	1	3	3	3	3	1	1	1	1	1	1	1	3	1	3	3	3	1	1	1	3
avgbs_51093.1	chr2A	12332905	3	1	3	3	3	3	1	1	1	1	3	1	3	1	1	3	3	1	1	1	3	3	3	3	1	1	1	3	3	3	3	1	1	1	1	1	1	1	3	1	3	3	3	1	1	1	3
avgbs_cluster_38849.1	chr2A	14526255	3	1	3	3	0	3	1	1	1	1	0	1	3	1	1	3	0	1	1	1	0	3	3	3	0	1	1	3	3	3	3	1	1	1	1	1	1	1	3	1	0	3	3	1	1	1	0
avgbs2_70278.1	chr2A	36249795	3	1	3	3	1	3	1	1	1	1	1	1	3	1	3	1	1	1	1	1	1	3	3	3	3	1	1	3	3	3	3	1	1	1	1	1	1	1	3	1	1	3	3	1	3	1	0
avgbs_cluster_19665.1	chr2A	46028523	3	1	3	3	1	3	1	1	1	1	1	1	3	1	3	1	1	1	1	1	1	3	3	3	3	1	1	3	3	3	3	1	1	1	1	1	1	1	3	1	1	3	3	1	3	1	1
avgbs_cluster_10833.1	chr2A	58532427	3	1	3	3	1	3	1	1	1	1	1	1	3	1	3	1	1	1	1	1	1	3	3	3	3	1	1	3	3	3	3	1	1	1	1	1	1	1	3	1	1	3	3	1	3	1	1
avgbs_61646.1	chr2A	117318114	3	1	3	3	1	3	1	1	1	1	1	1	3	1	3	1	1	1	1	1	1	3	3	3	3	1	1	3	3	3	3	1	1	1	1	1	1	1	3	1	1	3	3	1	3	1	1
avgbs_cluster_26772.2	chr2A	139694013	3	1	3	3	1	3	1	1	1	1	1	1	3	1	3	1	1	1	1	1	1	3	3	3	3	1	1	3	3	3	3	1	1	1	1	1	1	1	3	1	1	3	3	1	3	1	1
avgbs2_111378.2	chr2A	164421313	3	1	3	3	1	3	1	1	1	1	1	1	3	1	3	1	1	1	1	1	1	3	3	3	3	1	1	3	3	3	3	1	1	1	1	1	1	1	3	1	1	3	3	1	3	1	1
avgbs_cluster_23552.1	chr2A	194581724	3	1	3	3	1	3	1	1	1	1	1	1	3	1	3	1	1	1	1	1	1	3	3	0	3	1	1	3	3	3	3	1	1	1	1	1	1	1	3	1	1	3	3	1	3	1	1
avgbs_cluster_21715.1	chr2A	237463977	3	1	3	3	1	3	1	1	1	1	1	1	3	1	3	1	1	1	1	1	1	3	3	0	3	1	1	3	3	3	3	1	1	1	1	1	1	1	0	1	1	3	3	1	3	1	1
avgbs_63994.1	chr2A	283843419	3	1	3	3	1	3	1	1	1	1	1	1	3	1	3	1	1	1	1	1	1	3	3	0	3	0	1	3	1	1	3	1	1	1	1	1	1	3	0	0	1	3	3	1	3	1	1
avgbs_cluster_2652.1	chr2A	324599937	3	1	3	3	1	3	1	1	1	1	1	1	3	1	1	1	1	1	1	1	2	3	3	1	3	3	1	3	1	1	3	1	1	1	1	1	1	3	1	0	1	3	3	1	3	1	1
avgbs_cluster_22122.1	chr2A	326976113	3	1	3	3	1	3	1	1	1	1	1	1	3	1	1	1	1	1	1	1	2	3	3	1	3	3	1	3	1	1	3	2	1	1	1	1	1	3	1	3	1	3	3	1	3	1	1
avgbs_119096.1	chr2A	327046592	3	1	3	3	1	3	1	1	1	1	1	1	3	1	1	1	1	1	1	1	2	3	3	1	3	3	1	3	1	1	3	2	1	1	1	1	1	3	1	3	1	3	3	1	3	1	1
avgbs_48334.1	chr2A	327600747	3	1	3	3	1	3	1	1	1	1	1	1	3	1	1	1	1	1	1	1	2	3	3	1	3	3	1	0	1	1	3	2	1	1	1	1	1	3	1	3	1	3	3	1	3	1	1
avgbs_217536.1	chr2A	329874254	3	1	3	3	1	0	1	1	1	1	1	1	3	1	1	1	1	1	1	1	2	3	3	1	3	3	1	1	1	1	3	2	1	1	1	1	1	3	1	3	1	3	3	1	3	1	1
avgbs_cluster_40377.1	chr2A	333309997	3	1	3	3	1	1	1	1	1	1	1	1	3	1	1	1	1	1	1	1	2	3	3	1	3	3	1	1	1	1	3	2	1	1	1	1	1	3	1	3	1	3	3	1	3	1	1
avgbs_cluster_38815.1	chr2A	333501806	3	1	3	3	1	1	1	1	1	1	1	1	3	1	1	1	1	1	1	1	2	3	3	1	3	3	1	1	1	1	3	2	1	1	1	1	1	3	1	3	1	3	3	1	3	1	1
avgbs_96489.1	chr2A	333559215	3	1	3	3	1	1	1	1	1	1	1	1	3	1	1	1	1	1	1	1	2	3	3	1	3	3	1	1	1	1	3	2	1	1	1	1	1	3	1	3	1	3	3	1	3	1	1
avgbs2_110207.1	chr2A	333678358	3	1	3	3	1	1	1	1	1	1	1	1	3	1	1	1	1	1	1	1	2	3	3	1	3	3	1	1	1	1	3	2	1	1	1	1	1	3	1	3	1	3	3	1	3	1	1
avgbs_205917.1	chr2A	334151015	3	1	3	3	1	1	1	1	1	1	1	1	3	1	1	1	1	1	1	1	2	3	3	1	3	3	1	1	1	1	3	2	1	1	1	1	1	3	1	3	1	3	3	1	3	1	1
avgbs2_23310.1	chr2A	334349391	3	1	3	3	1	1	1	1	1	1	1	1	3	1	1	1	1	1	1	1	2	3	3	1	1	3	1	1	1	1	3	2	1	1	1	1	1	3	1	3	1	3	3	1	3	1	1
avgbs_cluster_16664.1	chr2A	334402712	3	1	3	3	1	1	1	1	1	1	1	1	3	1	1	1	1	1	1	1	2	3	3	1	1	3	1	1	1	1	3	2	1	1	1	1	1	3	1	3	1	3	3	1	3	1	1
avgbs_cluster_34837.1	chr2A	335162317	3	1	3	3	1	1	1	1	1	1	1	1	3	1	1	1	1	1	1	1	2	3	3	1	1	3	1	1	1	1	3	2	1	1	1	1	1	3	1	3	1	3	3	1	3	1	1
avgbs2_123719.1	chr2A	335986657	3	1	3	3	1	1	1	1	1	1	1	1	3	1	1	1	1	1	1	1	2	3	3	1	1	3	1	1	1	1	3	2	1	1	1	1	1	3	1	3	1	3	3	1	3	1	1
avgbs_cluster_2221.1	chr2A	338684978	3	2	3	1	1	1	1	1	1	1	1	1	3	1	1	1	1	1	1	1	2	3	3	1	1	3	1	1	1	1	3	2	1	1	1	1	1	3	1	3	1	3	3	1	3	1	1
avgbs_86134.1	chr2A	339875078	3	3	3	1	1	1	1	1	1	1	1	1	3	1	1	1	1	1	1	1	2	3	3	1	1	3	1	1	1	1	3	2	1	1	1	1	1	3	1	3	1	3	3	1	3	1	1
avgbs_cluster_32810.1	chr2A	343833501	3	3	3	1	1	1	1	1	1	1	1	1	3	1	1	1	1	1	1	1	2	3	3	1	1	1	1	1	1	1	3	2	1	1	1	1	1	3	1	3	1	3	3	1	3	1	1
avgbs_cluster_29635.1	chr2A	344193342	3	3	3	1	1	1	1	1	1	1	1	1	3	1	1	1	1	1	1	1	2	3	3	1	1	1	1	1	1	1	3	2	1	1	1	1	1	3	1	3	1	3	3	1	3	1	1
avgbs_cluster_27202.1	chr2A	344202472	3	3	3	1	1	1	1	1	1	1	1	1	3	1	1	1	1	1	1	1	2	3	3	1	1	1	1	1	1	1	3	2	1	1	1	1	1	3	1	3	1	3	3	1	3	1	1
avgbs_cluster_20060.1	chr2A	344652254	3	3	3	1	1	1	1	1	1	1	1	1	3	1	1	1	1	1	1	1	2	3	3	1	1	1	1	1	1	1	3	2	1	1	1	1	1	3	1	3	1	3	3	1	3	1	1
avgbs2_57866.1	chr2A	345289430	3	3	3	1	1	1	1	1	1	1	1	1	3	1	1	1	1	1	1	1	0	3	3	1	1	1	1	1	1	1	3	2	1	1	1	1	1	3	1	3	1	3	3	1	3	1	1
avgbs2_50067.1	chr2A	345604100	3	3	3	1	1	1	1	1	1	1	1	1	3	1	1	1	1	1	1	1	1	3	3	1	1	1	1	1	1	1	3	2	1	1	1	1	1	3	1	3	1	3	3	1	3	1	1
avgbs_37430.1	chr2A	346714488	3	3	3	1	1	1	1	1	1	1	1	1	3	1	1	1	1	1	1	1	1	3	3	1	1	1	1	1	1	1	3	2	1	1	1	1	1	3	1	3	1	3	3	1	3	1	1
avgbs2_2141.1	chr2A	351053309	3	3	3	1	1	1	1	1	3	3	1	1	3	1	1	1	1	1	1	1	1	3	3	1	1	1	1	1	1	1	3	2	1	1	1	1	1	3	1	3	1	3	3	1	3	1	1
avgbs_cluster_12318.1	chr2A	353051228	3	3	3	1	1	1	1	1	3	3	1	1	3	1	1	1	1	1	1	1	1	3	3	1	1	1	1	1	1	1	3	2	1	1	1	1	1	3	1	3	1	3	3	1	3	1	1
avgbs2_98370.1	chr2A	353243786	3	3	3	1	1	1	1	1	3	3	1	1	3	1	1	1	1	1	1	1	1	3	3	1	1	1	1	1	1	1	3	2	1	1	1	1	1	3	1	3	1	3	3	1	3	1	1
avgbs_cluster_26394.2	chr2A	353444297	3	3	3	1	1	1	1	1	3	3	1	1	3	1	1	1	1	1	1	1	1	3	3	1	1	1	1	1	1	1	3	2	1	1	1	1	1	3	1	3	1	3	3	1	3	1	1
avgbs_17257.1	chr2A	353554899	3	3	3	1	1	1	1	1	3	3	1	1	3	1	1	1	1	1	1	1	1	3	3	1	1	1	1	1	1	1	3	2	1	1	1	1	1	3	1	3	1	3	3	1	3	1	1
avgbs_cluster_18642.1	chr2A	353601217	3	3	3	1	1	1	1	1	3	3	1	1	3	1	1	1	1	1	1	1	1	3	3	1	1	1	1	1	1	1	3	2	1	1	1	1	1	3	1	3	1	3	3	1	3	1	1
avgbs_cluster_37379.1	chr2A	353616206	3	3	3	1	1	1	1	1	3	3	1	1	3	1	1	1	1	1	1	1	1	3	3	1	1	1	1	1	1	1	3	2	1	1	1	1	1	3	1	3	1	3	3	1	3	1	1
avgbs_110837.1	chr2A	354261928	3	3	3	1	1	1	1	1	3	3	1	1	3	1	1	1	1	1	1	1	1	3	3	1	1	1	1	1	1	1	3	2	1	1	1	1	1	3	1	3	1	3	3	1	3	1	1
avgbs_223741.1	chr2A	355566917	3	3	3	1	1	1	1	1	3	3	1	1	3	1	1	1	1	1	1	1	1	3	3	1	1	1	1	1	1	1	3	2	1	1	1	1	1	3	1	3	1	3	3	1	3	1	1
avgbs_cluster_40100.1	chr2A	356628484	3	3	3	1	1	1	1	1	3	3	1	1	3	1	1	1	1	0	1	1	1	3	3	1	1	1	1	1	1	1	3	2	1	1	1	1	1	3	1	3	1	3	3	1	3	1	1
avgbs_76200.1	chr2A	356654276	3	3	0	1	1	1	1	1	3	3	1	1	3	1	1	1	0	0	1	1	0	3	3	1	1	1	1	1	1	1	3	2	1	1	1	1	1	3	1	3	1	3	3	1	3	1	1
avgbs_cluster_13133.1	chr2A	393851564	0	3	1	3	3	3	0	0	3	3	3	3	3	3	1	0	3	3	1	1	3	1	1	1	1	1	0	1	1	1	1	3	1	1	1	1	3	1	1	3	3	1	0	3	0	3	1
avgbs2_58634.1	chr2A	394252487	1	3	1	3	3	3	0	3	3	3	3	3	3	3	1	3	3	3	1	1	3	1	1	1	1	1	0	1	1	1	1	3	1	1	1	1	3	1	1	3	3	1	0	3	1	3	1
avgbs_cluster_11961.1	chr2A	394958396	1	3	1	3	3	3	3	3	3	3	3	3	3	3	1	3	3	3	1	1	3	1	1	1	1	1	3	1	1	1	1	3	1	1	1	1	3	1	1	3	3	1	1	3	1	3	1
avgbs_cluster_27600.1	chr2A	395022243	1	3	1	3	3	3	3	3	3	3	3	3	3	3	1	3	3	3	1	1	3	1	1	1	1	1	3	1	1	1	1	3	1	1	1	1	3	1	1	3	3	1	1	3	1	3	1
avgbs_cluster_18227.1	chr2A	395074936	1	3	1	3	3	3	3	3	3	3	3	3	3	3	1	3	3	3	1	1	3	1	1	1	1	1	3	1	1	1	1	3	1	1	1	1	3	1	1	3	3	1	1	3	1	3	1
avgbs_115099.1	chr2A	395474769	1	3	1	3	3	3	3	3	3	3	3	3	3	3	1	3	3	3	1	1	3	1	1	1	1	1	3	1	1	1	1	3	1	1	1	1	3	1	1	3	3	1	1	3	1	3	1
avgbs_57743.1	chr2A	402982323	1	3	1	3	3	3	3	0	3	3	3	3	3	3	1	3	3	1	1	1	3	1	1	1	1	1	3	1	1	1	1	0	1	1	0	1	1	1	1	3	3	1	1	3	1	3	1
avgbs_cluster_10366.1	chr2A	404842032	1	3	1	3	3	3	3	1	3	3	3	3	3	3	1	3	3	1	1	1	3	1	1	1	1	1	3	1	1	1	1	1	1	1	3	1	1	1	1	3	3	1	1	3	1	3	1
avgbs_89636.1	chr2A	406417961	1	3	1	3	3	3	3	1	3	3	3	3	3	3	1	3	3	1	1	1	3	1	1	1	1	1	3	3	1	1	1	1	1	1	3	1	1	1	1	3	3	1	1	3	1	3	1
avgbs_cluster_25144.1	chr2A	407049363	1	3	1	3	3	3	3	1	3	3	3	3	3	3	1	3	3	1	1	1	3	1	1	1	1	1	3	3	1	1	1	1	1	1	3	1	1	1	1	3	3	1	1	3	1	3	1
avgbs_76859.1	chr2A	411026403	1	3	1	3	3	3	3	1	3	3	3	3	3	3	1	3	3	2	1	1	3	1	1	1	1	1	3	3	1	1	1	1	1	1	3	1	1	1	1	3	1	1	1	3	1	3	1
avgbs_124817.1	chr2A	411998511	1	3	1	3	3	3	3	1	3	3	3	3	3	3	1	3	3	2	1	1	3	1	1	1	1	1	3	3	1	1	1	1	1	1	3	1	1	1	1	3	1	1	1	3	1	3	1
avgbs_42640.1	chr2A	414190669	1	3	1	3	3	3	3	1	3	3	3	3	3	3	1	3	3	2	1	1	3	1	1	1	1	1	3	3	1	1	1	1	1	1	3	1	1	1	1	3	1	1	1	3	1	3	1
avgbs_5039.1	chr2A	414190729	1	3	1	3	3	3	3	1	3	3	3	3	3	3	1	3	3	2	1	1	3	1	1	1	1	1	3	3	1	1	1	1	1	1	3	1	1	1	1	3	1	1	1	3	1	3	1
avgbs_100692.1	chr2A	414253358	1	3	1	3	3	3	3	1	3	3	3	3	3	3	1	3	3	2	1	1	3	1	1	1	1	1	3	3	1	1	1	1	1	1	3	1	1	1	1	3	1	1	1	3	1	3	1
avgbs_15611.1	chr2A	418820145	1	3	1	3	3	3	3	1	3	3	3	3	3	3	1	3	3	2	1	1	3	1	1	1	1	1	3	3	1	1	1	1	1	1	3	1	1	1	1	3	1	1	1	3	1	3	1
avgbs_cluster_28886.1	chr2A	424297572	1	3	1	3	3	3	3	1	3	3	3	3	3	3	1	3	3	2	1	1	3	1	1	1	1	1	3	3	1	1	1	1	1	1	3	1	1	1	1	3	1	1	1	3	1	3	1
avgbs2_158994.2	chr2A	424971073	1	3	1	3	3	3	3	1	3	3	3	3	3	3	1	3	3	2	1	1	3	1	1	1	1	1	3	3	1	1	1	1	1	1	3	1	1	1	1	3	1	1	1	3	1	3	1
avgbs_6K_20448.1	chr2A	426323463	1	3	1	3	3	3	3	1	3	3	3	3	3	3	1	3	3	2	1	1	3	1	1	1	1	1	3	3	1	1	1	1	1	1	3	1	1	1	1	3	1	1	1	3	1	3	1
avgbs2_6490.2	chr2A	426423805	1	3	1	3	3	3	3	1	3	3	3	3	3	3	1	3	3	2	1	1	3	1	1	1	1	1	3	3	1	1	1	1	1	1	3	1	1	1	1	3	1	1	1	3	1	3	1
avgbs2_123763.1	chr2A	426547640	1	3	1	3	3	3	3	1	3	3	3	3	3	3	1	3	3	2	1	1	3	1	1	1	1	1	3	3	1	1	1	1	1	1	3	1	1	1	1	3	1	1	1	3	1	3	1
avgbs_cluster_39624.1	chr2A	428654132	1	3	1	3	3	3	3	1	3	3	3	3	3	3	1	3	3	2	1	1	3	1	1	1	1	1	3	3	1	1	1	1	1	1	3	1	1	1	1	3	1	1	1	3	1	3	1
avgbs2_134647.1	chr2A	429497987	1	3	1	3	3	3	3	1	3	3	3	3	3	3	1	3	3	2	1	1	3	1	1	1	1	1	3	3	1	1	1	1	1	1	3	1	1	1	1	3	1	1	1	3	1	3	1
avgbs2_159951.2	chr2A	429550302	1	3	1	3	3	3	3	1	3	3	3	3	3	3	1	3	3	2	1	1	3	1	1	1	1	1	3	3	1	1	1	1	1	1	3	1	1	1	1	3	1	1	1	3	1	3	1
avgbs2_77201.1	chr2A	430109301	1	3	1	3	3	3	3	1	3	3	3	3	3	3	1	3	3	2	1	1	3	1	1	1	1	1	3	3	1	1	1	1	1	1	3	1	1	1	1	3	1	1	1	3	1	3	1
avgbs2_158944.1	chr2A	430358095	1	3	1	3	3	3	3	1	3	3	3	3	3	3	1	3	3	2	1	1	3	1	1	1	1	1	3	3	1	1	1	1	1	1	3	1	1	1	1	3	1	1	1	3	1	3	1
avgbs2_12773.1	chr2A	430416081	1	3	1	3	3	3	3	1	3	3	3	3	3	3	1	3	3	2	1	1	3	1	1	1	1	1	3	3	1	1	1	1	1	1	3	1	1	1	1	3	1	1	1	3	1	3	1
avgbs_cluster_22614.1	chr2A	430637430	1	3	1	3	3	3	3	1	3	3	3	3	3	3	1	3	3	2	1	1	3	1	1	1	1	1	3	3	1	1	1	1	1	1	3	1	1	1	1	3	1	1	1	3	1	3	1
avgbs2_38563.1	chr2A	431596195	1	3	1	3	3	3	3	1	3	3	3	3	3	3	1	3	3	2	1	1	3	1	1	1	1	1	3	3	1	1	1	1	1	1	3	1	1	1	1	3	1	1	1	3	1	3	1
avgbs_cluster_23213.1	chr2A	431898273	1	3	1	3	3	3	3	1	3	3	3	3	3	3	1	3	3	2	1	1	3	1	1	1	1	1	3	3	1	1	1	1	1	1	3	1	1	1	1	3	1	1	1	3	1	3	1
avgbs_cluster_9528.1	chr2A	432061643	1	3	1	3	3	3	3	1	3	3	3	3	3	3	1	3	3	2	1	1	3	1	1	1	1	1	3	3	1	1	1	1	1	1	3	1	1	1	1	3	1	1	1	3	1	3	1
avgbs_95068.1	chr2A	432672681	1	3	1	3	3	3	3	1	3	3	3	3	3	3	1	3	3	2	1	1	3	1	1	1	1	1	3	3	1	1	1	1	1	1	3	1	1	1	1	3	1	1	1	3	1	3	1
avgbs_4205.1	chr2A	432676890	1	3	1	3	3	3	3	1	3	3	3	3	3	3	1	3	3	2	1	1	3	1	1	1	1	1	3	3	1	1	1	1	1	1	3	1	1	1	1	3	1	1	1	3	1	3	1
avgbs_cluster_7510.1	chr2A	433125543	1	3	1	3	3	3	3	1	3	3	3	3	3	3	1	3	3	2	1	1	3	1	1	1	1	1	3	3	1	1	1	1	1	1	3	1	1	1	1	3	1	1	1	3	1	3	1
avgbs_428121.1	chr2A	434342747	1	3	1	3	3	3	3	1	3	3	3	3	3	3	1	3	3	2	1	1	3	1	1	1	1	1	3	3	1	1	1	1	1	1	3	1	1	1	1	3	1	1	1	3	1	3	1
avgbs_cluster_32622.2	chr2A	436537722	1	3	1	3	3	3	3	1	3	3	3	3	3	3	1	3	3	2	1	1	3	1	1	1	1	1	3	3	1	1	1	1	1	1	3	1	1	1	1	3	1	1	1	3	1	3	1
avgbs_cluster_4709.1	chr2A	436541282	1	3	1	3	3	3	3	1	3	3	3	3	3	3	1	3	3	2	1	1	3	1	1	1	1	1	3	3	1	1	1	1	1	1	3	1	1	1	1	3	1	1	1	3	1	3	1
avgbs_cluster_14752.1	chr2A	440256621	1	3	1	3	3	3	3	1	3	3	3	3	3	3	1	3	3	2	1	1	3	1	1	1	1	1	3	3	1	1	1	1	1	1	3	1	1	1	1	3	1	1	1	3	1	3	1
avgbs2_89366.1	chr2A	440257084	1	3	1	3	3	3	3	1	3	3	3	3	3	3	1	3	3	2	1	1	3	1	1	1	1	1	3	3	1	1	1	1	1	1	3	1	1	1	1	3	1	1	1	3	1	3	1
avgbs2_164851.1	chr2A	440776265	1	3	1	3	3	3	3	1	3	3	3	3	3	3	1	3	3	2	1	1	3	1	1	1	1	1	3	3	1	1	1	1	1	1	3	1	1	1	1	3	1	1	1	3	1	3	1
avgbs_cluster_6736.1	chr2A	440776774	1	3	1	3	3	3	3	1	3	3	3	3	3	3	1	3	3	2	1	1	3	1	1	1	1	1	3	3	1	1	1	1	1	1	3	1	1	1	1	3	1	1	1	3	1	3	1
avgbs2_2219.1	chr2A	441058963	1	3	1	3	3	3	3	1	3	3	3	3	3	3	1	3	3	2	1	1	3	1	1	1	1	1	3	3	1	1	1	1	1	1	3	1	1	1	1	3	1	1	1	3	1	3	1
avgbs_cluster_23244.1	chr2A	441194410	1	3	1	3	3	3	3	1	3	3	3	3	3	3	1	3	3	2	1	1	3	1	1	1	1	1	3	3	1	1	1	1	1	1	3	1	1	1	1	3	1	1	1	3	1	3	1
avgbs_58225.1	chr2A	443005840	1	3	1	3	3	3	3	1	3	3	3	3	3	3	1	3	3	2	1	1	3	1	1	1	1	1	3	3	1	1	1	1	1	1	3	1	1	1	1	3	1	1	1	3	1	3	1
avgbs_cluster_17822.1	chr2A	443851925	1	3	1	3	3	3	3	1	3	3	3	3	3	3	1	3	3	2	1	1	3	1	1	1	1	1	3	3	1	1	1	1	1	1	3	1	1	1	1	3	1	1	1	3	1	3	1
avgbs_cluster_27072.1	chr2A	444028144	1	3	1	3	3	3	3	1	3	3	3	3	3	3	1	3	3	2	1	1	3	1	1	1	1	1	3	3	1	1	1	1	1	1	3	1	1	1	1	3	1	1	1	3	1	3	1
avgbs_3651.1	chr2A	444583007	1	3	1	3	3	3	3	1	3	3	3	3	3	3	1	3	3	2	1	1	3	1	1	1	1	1	3	3	1	1	1	1	1	1	3	1	1	1	1	3	1	1	1	3	1	3	1
avgbs_cluster_92.1	chr2A	445356137	1	3	1	3	3	3	3	1	3	3	3	3	3	3	1	3	3	2	1	1	3	1	1	1	1	1	3	3	1	1	1	1	1	1	3	1	1	1	1	3	1	1	1	3	1	3	1
avgbs_cluster_10915.1	chr2A	446283825	1	3	1	3	3	3	3	1	3	3	3	3	3	3	1	3	3	2	1	1	3	1	1	1	1	1	3	3	1	1	1	1	1	1	3	1	1	1	1	3	1	1	1	3	1	3	1
avgbs2_91977.2	chr2A	446321411	1	3	1	3	3	3	3	1	3	3	3	3	3	3	1	3	3	2	1	1	3	1	1	1	1	1	3	3	1	1	1	1	1	1	3	1	1	1	1	3	1	1	1	3	1	3	1
avgbs2_49054.1	chr2A	446391098	1	3	1	3	3	3	3	1	3	3	3	3	3	3	1	3	3	2	1	1	3	1	1	1	1	1	3	3	1	1	1	1	1	1	3	1	1	1	1	3	1	1	1	3	1	3	1
avgbs_202856.1	chr2A	446554562	1	3	1	3	3	3	3	1	3	3	3	3	3	3	1	3	3	2	1	1	3	1	1	1	1	1	3	3	1	1	1	1	1	1	3	1	1	1	1	3	1	1	1	3	1	3	1
avgbs2_149795.1	chr2A	447341245	1	3	1	3	3	3	3	1	3	3	3	3	3	3	1	3	3	2	1	1	3	1	1	1	1	1	3	3	1	1	1	1	1	1	3	1	1	1	1	3	1	1	1	3	1	3	1
avgbs2_166339.1	chr2A	448107482	1	3	1	3	3	3	3	1	3	3	3	3	3	3	1	3	3	2	1	1	3	1	1	1	1	1	3	3	1	1	1	1	1	1	3	1	1	1	1	3	1	1	1	3	1	3	1
avgbs2_990.1	chr2A	448765809	1	3	1	3	3	3	3	1	3	3	3	3	3	3	1	3	3	2	1	1	3	1	1	1	1	1	3	3	1	1	1	1	1	1	3	1	1	1	1	3	1	1	1	3	1	3	1
avgbs2_119272.1	chr2A	448813814	1	3	1	3	3	3	3	1	3	3	3	3	3	3	1	3	3	2	1	1	3	1	1	1	1	1	3	3	1	1	1	1	1	1	3	1	1	1	1	3	1	1	1	3	1	3	1
avgbs2_98176.1	chr2A	449067478	1	3	1	3	3	3	3	1	3	3	3	3	3	3	1	3	3	2	1	1	3	1	1	1	1	1	3	3	1	1	1	1	1	1	3	1	1	1	1	3	1	1	1	3	1	3	1
avgbs2_74786.1	chr2A	451796615	1	3	1	3	3	3	3	1	3	3	3	3	3	3	1	3	3	2	1	1	3	1	1	1	1	1	3	3	1	1	1	1	1	1	3	1	1	1	1	3	1	1	1	3	1	3	1
avgbs_86543.1	chr2A	455088959	1	3	1	3	3	3	3	1	3	3	3	3	3	3	1	3	3	2	1	1	3	1	1	1	1	1	3	3	1	1	1	1	1	1	3	1	1	1	1	3	1	1	1	3	1	3	1
avgbs_cluster_44290.1	chr2A	455245932	1	3	1	3	3	3	3	1	3	3	3	3	3	3	1	3	3	2	1	1	3	1	1	1	1	1	3	3	1	1	1	1	1	1	3	1	1	1	1	3	1	1	1	3	1	3	1
avgbs_cluster_178.1	chr2A	456866421	1	3	1	3	3	3	3	1	3	3	3	3	3	3	1	3	3	2	1	1	3	1	1	1	1	1	3	3	1	1	1	1	1	1	3	1	1	1	1	3	1	1	1	3	1	3	1
avgbs2_178133.1	chr2A	456935894	1	3	1	3	3	3	3	1	3	3	3	3	3	3	1	3	3	2	1	1	3	1	1	1	1	1	3	3	1	1	1	1	1	1	3	1	1	1	1	3	1	1	1	3	1	3	1
avgbs_cluster_801.1	chr2A	458223992	1	3	1	3	3	3	3	1	3	3	3	3	3	3	1	3	3	2	1	1	3	1	1	1	1	1	3	3	1	1	1	1	1	1	3	1	1	1	1	3	1	1	1	3	1	3	1
avgbs2_7549.2	chr2A	458277681	1	3	1	3	3	3	3	1	3	3	3	3	3	3	1	3	3	2	1	1	3	1	1	1	1	1	3	3	1	1	1	1	1	1	3	1	1	1	1	3	1	1	1	3	1	3	1
avgbs_cluster_34391.1	chr2A	458426786	1	3	1	3	3	3	3	1	3	3	3	3	3	3	1	3	3	2	1	1	3	1	1	1	1	1	3	3	1	1	1	1	1	1	3	1	1	1	1	3	1	1	1	3	1	3	1
avgbs_cluster_23651.1	chr2A	463410411	1	3	1	3	3	3	3	1	3	3	3	3	3	3	1	3	3	2	1	1	3	1	1	1	1	1	3	3	1	1	1	1	1	1	3	1	1	1	1	3	1	1	1	3	1	3	1
#
#chr2C
#
avgbs_78604.1	chr2C	141405	3	3	3	3	1	1	1	3	3	3	1	3	1	3	1	3	3	3	3	1	3	3	3	3	2	1	1	3	3	1	3	3	3	3	1	1	3	1	1	1	1	1	1	1	1	1	3
avgbs_cluster_16203.1	chr2C	513452	3	3	3	3	1	1	1	3	3	3	1	3	1	3	1	3	3	3	3	1	3	3	3	3	2	1	1	3	3	1	3	3	3	3	1	1	3	1	1	1	1	1	1	1	1	1	3
avgbs_cluster_3091.1	chr2C	570170	3	3	3	3	1	1	1	3	3	3	1	3	1	3	1	3	3	3	3	1	3	3	3	3	2	1	1	3	3	1	3	3	3	3	1	1	3	1	1	1	1	1	1	1	1	1	3
avgbs_8308.1	chr2C	638622	3	3	3	3	1	1	1	3	3	3	1	3	1	3	1	3	3	3	3	1	3	3	3	3	2	1	1	3	3	1	3	3	3	3	1	1	3	1	1	1	1	1	1	1	1	1	3
avgbs_63849.1	chr2C	1562453	3	3	3	3	1	1	1	3	3	3	1	3	1	3	1	3	3	3	3	1	3	3	3	3	2	1	1	3	3	1	3	3	3	3	1	1	3	1	1	1	1	1	3	1	1	1	3
avgbs_cluster_4443.1	chr2C	1658260	3	3	3	3	1	1	1	3	3	3	1	3	1	3	1	3	3	3	3	1	3	3	3	3	2	1	1	3	3	1	3	3	3	3	1	1	3	1	1	1	1	1	3	1	1	1	3
avgbs_9480.1	chr2C	1713942	3	3	3	3	1	1	1	3	3	3	1	3	1	3	1	3	3	3	3	1	3	3	3	3	0	1	1	3	3	1	3	3	3	3	1	1	3	1	1	1	1	1	3	1	1	1	3
avgbs_119576.1	chr2C	1917859	3	3	3	3	1	1	1	3	3	3	1	3	1	3	1	3	3	3	3	1	3	3	3	3	1	1	1	3	3	1	3	3	3	3	1	1	3	1	1	1	1	1	3	1	1	1	3
avgbs_39008.1	chr2C	2539056	3	3	3	3	1	1	1	3	3	3	1	3	1	3	1	3	3	3	3	1	3	3	3	3	1	1	1	3	3	1	3	3	3	3	1	1	3	1	1	1	1	1	3	1	1	1	3
avgbs_cluster_1170.1	chr2C	3401683	3	3	3	3	1	1	1	3	3	3	1	1	1	3	1	3	3	3	3	1	3	3	3	3	1	1	1	3	3	1	3	3	3	3	1	1	3	1	1	1	1	1	3	1	1	1	3
avgbs_cluster_19865.1	chr2C	4937374	3	3	3	3	1	1	1	3	3	3	1	1	1	3	1	3	3	3	3	1	3	3	3	0	1	1	1	3	3	1	3	3	3	3	1	1	3	1	1	1	1	1	3	1	1	1	3
avgbs_216255.1	chr2C	6564989	3	3	3	3	1	1	1	3	3	3	1	1	3	3	1	3	3	3	3	1	3	3	1	1	1	1	1	3	3	1	3	3	3	3	1	1	3	1	1	1	1	1	3	1	3	1	3
avgbs2_164428.1	chr2C	8446704	3	3	3	3	1	1	3	3	3	3	1	1	3	2	1	3	3	3	3	1	3	3	1	1	1	1	1	3	3	1	3	3	3	3	1	1	3	1	1	1	1	1	3	1	3	1	3
avgbs_4262.1	chr2C	8461084	3	3	3	3	1	0	3	3	3	0	1	1	0	1	1	0	3	3	3	1	3	3	1	1	1	1	1	3	0	1	3	3	3	3	1	1	3	1	1	1	1	1	3	1	3	0	3
avgbs_56187.1	chr2C	19384622	3	3	3	3	1	3	3	1	3	1	1	0	1	3	1	1	3	3	3	3	3	1	1	1	1	1	1	3	1	1	3	3	1	3	3	3	3	1	1	1	1	3	1	1	1	3	1
avgbs_67295.1	chr2C	20121107	3	3	3	3	1	3	3	1	3	1	1	3	1	3	1	1	3	3	3	3	3	1	1	1	1	1	1	3	1	1	3	3	1	3	3	3	3	1	1	1	1	3	1	1	1	3	1
avgbs_cluster_19674.1	chr2C	349998442	3	3	3	3	1	3	3	1	3	1	1	3	1	3	1	1	3	3	3	3	3	1	1	1	3	1	1	3	1	3	1	3	3	3	3	3	1	1	3	1	3	3	3	1	3	3	1
avgbs_cluster_10362.1	chr2C	370500715	3	3	3	3	1	3	3	1	2	1	1	3	1	3	1	1	3	3	3	3	3	1	1	1	3	1	1	3	1	3	1	3	3	3	3	3	1	1	1	1	3	3	3	1	3	3	1
avgbs_cluster_31344.1	chr2C	373808695	3	3	3	3	1	3	3	1	2	1	1	0	1	3	1	1	2	3	3	3	3	1	1	1	3	1	1	3	1	3	1	3	3	3	3	3	1	1	0	3	3	3	3	1	3	3	1
avgbs_cluster_909.1	chr2C	455880071	1	3	3	3	1	3	3	2	2	1	1	1	3	3	1	1	1	3	3	3	3	1	3	1	3	1	3	3	1	3	1	3	3	3	3	3	3	1	3	3	3	3	3	1	3	3	1
avgbs_214213.1	chr2C	457132113	1	3	3	3	1	3	3	2	2	1	1	1	3	3	1	1	1	3	3	3	3	1	3	1	3	1	3	3	1	3	1	2	3	3	3	3	3	1	3	3	3	3	3	1	3	3	1
avgbs_59780.1	chr2C	457168615	1	3	3	3	1	3	3	2	2	1	1	1	3	3	1	1	1	3	3	3	3	1	3	1	3	1	3	3	1	3	1	2	3	3	3	3	3	1	3	3	3	3	3	1	3	3	1
avgbs2_120937.1	chr2C	457375474	1	3	3	3	1	3	3	2	2	1	1	1	3	3	1	1	1	3	3	3	3	1	3	1	3	1	3	3	1	3	1	2	3	3	3	3	3	1	3	3	3	3	3	1	3	3	1
avgbs_cluster_33092.1	chr2C	458074420	1	3	3	3	1	3	3	2	2	1	1	1	3	3	1	1	1	3	3	3	3	1	3	1	3	1	3	3	1	3	1	2	3	3	3	3	3	1	3	3	3	3	3	1	3	3	1
avgbs_99138.1	chr2C	458795677	1	3	3	3	1	3	3	2	2	1	1	1	3	3	1	1	1	3	3	3	3	1	3	1	3	1	3	3	1	3	1	2	3	3	3	3	3	1	3	3	3	3	3	1	3	3	1
avgbs_39170.1	chr2C	458880655	1	3	3	3	1	3	3	2	2	1	1	1	3	3	1	1	1	3	3	3	3	1	3	1	3	1	3	3	1	3	1	2	3	3	3	3	3	1	3	3	3	3	3	1	3	3	1
avgbs_49685.1	chr2C	458963895	1	3	3	3	1	3	3	2	2	1	1	1	3	3	1	1	1	3	3	3	3	1	3	1	3	1	3	3	1	3	1	2	3	3	3	3	3	1	3	3	3	3	3	1	3	3	1
avgbs_33075.1	chr2C	459659211	1	3	3	3	1	3	3	2	2	1	1	1	3	3	1	1	1	3	3	3	3	1	3	1	3	1	3	3	1	3	1	2	3	3	3	3	3	1	3	3	3	3	3	1	3	3	1
avgbs_cluster_4218.1	chr2C	460710621	1	3	3	3	1	3	3	2	2	1	1	1	3	3	1	1	1	3	3	3	3	1	3	1	3	1	3	3	1	3	1	2	3	3	3	3	3	1	3	3	3	3	3	1	3	3	1
avgbs_61502.1	chr2C	460809262	1	3	3	3	1	3	3	2	2	1	1	1	3	3	1	1	1	3	3	3	3	1	3	1	3	1	3	3	1	3	1	2	3	3	3	3	3	1	3	3	3	3	3	1	3	3	1
avgbs_cluster_27498.1	chr2C	460813367	1	3	3	3	1	3	3	2	2	1	1	1	3	3	1	1	1	3	3	3	3	1	3	1	3	1	3	3	1	3	1	2	3	3	3	3	3	1	3	3	3	3	3	1	3	3	1
avgbs_97106.1	chr2C	461253873	1	3	3	3	1	3	3	2	2	1	1	1	3	3	1	1	1	3	3	3	3	1	3	1	3	1	3	3	1	3	1	2	3	3	3	3	3	1	3	3	3	3	3	1	3	3	1
avgbs_124224.1	chr2C	461361119	1	3	3	3	1	3	3	2	2	1	1	1	3	3	1	1	1	3	3	3	3	1	3	1	3	1	3	3	1	3	1	2	3	3	3	3	3	1	3	3	3	3	3	1	3	3	1
avgbs_106529.1	chr2C	461855800	1	3	3	3	1	3	3	2	2	1	1	1	3	3	1	1	1	3	3	3	3	1	3	1	3	1	3	3	1	3	1	2	3	3	3	3	3	1	3	3	3	3	3	1	3	3	1
avgbs_cluster_42370.1	chr2C	461898898	1	3	3	3	1	3	3	2	2	1	1	1	3	3	1	1	1	3	3	3	3	1	3	1	3	1	3	3	1	3	1	2	3	3	3	3	3	1	3	3	3	3	3	1	3	3	1
avgbs_98469.1	chr2C	461960852	1	3	3	3	1	3	3	2	2	1	1	1	3	3	1	1	1	3	3	3	3	1	3	1	3	1	3	3	1	3	1	2	3	0	3	3	3	1	3	3	3	3	3	1	3	3	1
avgbs_cluster_35930.2	chr2C	462154322	1	3	3	3	1	3	3	2	2	1	1	1	3	3	1	1	1	3	3	3	3	1	3	1	3	1	3	3	1	3	1	2	3	0	3	3	3	1	3	3	3	3	3	1	3	3	1
avgbs_114676.1	chr2C	484869741	3	3	3	3	1	3	3	3	2	1	1	1	3	3	1	3	3	3	3	0	1	1	3	1	3	1	3	3	0	1	1	1	3	1	0	3	3	1	3	3	3	3	3	1	3	3	1
avgbs_20962.1	chr2C	485323464	3	3	3	3	1	3	3	3	2	1	1	1	3	3	1	3	3	3	3	1	1	1	3	1	3	1	3	3	3	1	1	1	3	2	1	3	3	1	3	3	3	3	3	1	3	3	1
avgbs_cluster_19521.1	chr2C	485527274	3	3	3	3	1	3	3	3	2	1	1	1	3	3	1	3	3	3	3	1	1	1	3	1	3	1	3	3	3	1	1	1	3	2	1	3	3	1	3	3	3	3	3	1	3	3	1
avgbs_cluster_3483.1	chr2C	485622036	3	3	3	3	1	3	3	3	2	1	1	1	3	3	1	3	3	3	3	1	1	1	3	1	3	1	3	3	3	1	1	1	3	2	1	3	3	1	3	3	3	3	3	1	3	3	1
avgbs_cluster_38883.1	chr2C	485898179	3	3	3	3	1	3	3	3	2	1	1	2	3	3	1	3	3	3	3	1	1	1	3	1	3	1	3	3	3	1	1	1	3	2	1	3	3	1	3	3	3	3	3	1	3	3	1
avgbs_112537.1	chr2C	486019673	3	3	3	3	1	3	3	3	2	1	1	2	3	3	1	3	3	3	3	1	1	1	3	1	3	1	3	3	3	1	1	1	3	2	1	3	3	1	3	3	3	3	3	1	3	3	1
avgbs_cluster_28658.1	chr2C	487105758	3	3	3	3	1	3	3	3	2	1	1	2	3	3	1	3	3	3	3	1	1	1	3	1	3	1	3	3	3	1	1	1	3	2	1	3	3	1	3	3	3	3	3	1	3	3	1
avgbs_221651.1	chr2C	487202366	3	3	3	3	1	3	3	3	2	1	1	2	3	3	1	3	3	3	3	1	1	1	3	1	3	1	3	3	3	1	1	1	0	2	1	3	3	1	3	3	3	3	3	1	3	3	1
avgbs_cluster_11133.1	chr2C	487569691	3	3	3	3	1	3	3	3	2	1	1	2	3	3	1	3	3	3	3	1	1	1	3	1	3	1	3	3	3	1	1	1	0	2	1	3	3	1	3	3	3	3	3	1	3	3	1
avgbs_cluster_3134.1	chr2C	488518560	3	3	3	3	1	3	3	3	2	1	1	2	3	3	1	3	3	3	3	1	1	1	3	1	3	1	3	3	3	1	1	1	1	2	1	3	3	1	3	3	3	3	3	1	3	3	1
avgbs_cluster_25231.1	chr2C	489057204	3	3	3	3	1	3	3	3	2	1	1	2	3	3	1	3	3	3	3	1	1	1	3	1	3	1	3	3	3	1	1	1	1	2	1	3	3	1	3	3	3	3	3	1	3	3	1
avgbs_20351.1	chr2C	489061058	3	3	3	3	1	3	3	3	2	1	1	2	3	3	1	3	3	3	3	1	1	1	3	1	3	1	3	3	3	1	1	1	1	2	1	3	3	1	3	3	3	3	3	1	3	3	1
avgbs_cluster_39839.1	chr2C	489107993	3	3	3	3	1	3	3	3	2	1	1	2	3	3	1	3	3	3	3	1	1	1	3	1	3	1	3	3	3	1	1	1	1	2	1	3	3	1	3	3	3	3	3	1	3	3	1
avgbs_cluster_25235.1	chr2C	489472861	3	3	3	3	1	3	3	3	2	1	1	2	3	3	1	3	3	3	3	1	1	1	3	1	3	1	3	3	3	1	1	1	1	2	1	3	3	1	3	3	3	3	3	1	3	3	1
avgbs_cluster_15552.1	chr2C	489571332	3	3	3	3	1	3	3	3	2	1	1	2	3	3	1	3	3	3	3	1	1	1	3	1	3	1	3	3	3	1	1	1	1	2	1	3	3	1	3	3	3	3	3	1	3	3	1
avgbs_cluster_30744.1	chr2C	489954304	3	3	3	3	1	3	3	3	2	1	1	2	3	3	1	3	3	3	3	1	1	1	3	1	3	1	3	3	3	1	1	1	1	2	1	3	3	1	3	3	3	3	3	1	3	3	1
avgbs_cluster_30853.1	chr2C	489999881	3	3	3	3	1	3	3	3	2	1	1	2	3	3	1	3	3	3	3	1	1	1	3	1	3	1	3	3	3	1	1	1	1	2	1	3	3	1	3	3	3	3	3	1	3	3	1
avgbs_cluster_26788.1	chr2C	490179862	3	3	3	3	1	3	3	3	2	1	1	2	3	3	1	3	3	3	3	1	1	1	3	1	3	1	3	3	3	1	1	1	1	2	1	3	3	1	3	3	3	3	3	1	3	3	1
avgbs_120446.1	chr2C	490755593	3	3	3	3	1	3	3	3	2	1	1	2	3	3	1	3	3	3	3	1	1	1	3	1	3	1	3	3	3	1	1	1	1	2	1	3	3	1	3	3	3	3	3	1	3	3	1
avgbs_cluster_22963.1	chr2C	492873650	3	3	3	3	1	1	3	3	2	1	1	2	3	3	1	3	3	3	3	1	1	1	3	1	3	1	3	3	3	1	1	1	1	2	1	3	3	1	3	3	3	3	3	1	3	3	1
avgbs_cluster_27786.1	chr2C	492956390	3	3	3	3	1	1	3	3	2	1	1	2	3	3	1	3	3	3	3	1	1	1	3	1	3	1	3	3	3	1	1	1	1	2	1	3	3	1	3	0	3	3	3	1	3	3	1
avgbs_cluster_26687.1	chr2C	493155019	3	3	3	3	1	1	3	3	2	1	1	2	3	3	1	3	3	3	3	1	1	1	3	1	3	1	3	3	3	1	1	1	1	2	1	3	3	1	3	1	3	3	3	1	3	3	1
avgbs_cluster_28717.1	chr2C	493155079	3	3	3	3	1	1	3	3	2	1	1	2	3	3	1	3	3	3	3	1	1	1	3	1	3	1	3	3	3	1	1	1	1	2	1	3	3	1	3	1	3	3	3	1	3	3	1
avgbs_cluster_24261.1	chr2C	493160017	3	3	3	3	1	1	3	3	2	1	1	2	3	3	1	3	3	3	3	1	1	1	3	1	3	1	3	3	3	1	1	1	1	2	1	3	3	1	3	1	3	3	3	1	3	3	1
avgbs_cluster_21773.1	chr2C	493246924	3	3	3	3	1	1	3	3	2	1	1	2	3	3	1	3	3	3	3	1	1	1	3	1	3	1	3	3	3	1	1	1	1	2	1	3	3	1	3	1	3	3	3	1	3	3	1
avgbs_19157.1	chr2C	493257246	3	3	3	3	1	1	3	3	2	1	1	2	3	3	1	3	3	3	3	1	1	1	3	1	3	1	3	3	3	1	1	1	1	2	1	3	3	1	3	1	3	3	3	1	3	3	1
avgbs_cluster_5007.1	chr2C	493526993	3	3	3	3	1	1	3	3	2	1	1	2	3	3	1	3	3	3	3	1	1	1	3	1	3	1	3	3	3	1	1	1	1	2	1	3	3	1	3	1	3	3	3	1	3	3	1
avgbs_cluster_34504.1	chr2C	493541257	3	3	3	3	1	1	3	3	2	1	1	2	3	3	1	3	3	3	3	1	1	1	3	1	3	1	3	3	3	1	1	1	1	2	1	3	3	1	3	1	3	3	3	1	3	3	1
avgbs_cluster_34233.1	chr2C	493634858	3	3	3	3	1	1	3	3	2	1	1	2	3	3	1	3	3	3	3	1	1	1	3	1	3	1	3	3	3	1	1	1	1	2	1	3	3	1	3	1	3	3	3	1	3	3	1
avgbs_201249.1	chr2C	502866813	3	3	3	3	1	1	3	3	2	1	1	1	3	3	1	3	3	3	3	3	1	3	1	1	1	1	3	3	3	1	1	1	3	3	1	3	3	1	1	1	3	3	3	1	3	3	1
avgbs_118266.1	chr2C	504158304	3	3	3	3	1	1	3	3	2	1	1	1	3	3	1	3	3	3	3	3	1	3	1	1	1	1	3	3	3	1	1	1	3	3	1	3	3	1	1	1	3	3	3	1	3	3	1
avgbs_cluster_5489.1	chr2C	505577923	3	3	3	3	1	1	3	3	2	1	1	1	3	3	1	3	3	3	3	3	1	3	1	1	1	1	3	3	3	1	1	0	3	3	1	3	3	1	1	1	3	3	3	1	3	3	1
avgbs_99145.1	chr2C	505649134	3	3	3	3	1	1	3	3	2	1	1	1	3	3	1	3	3	3	3	3	1	3	1	1	1	1	3	3	3	1	1	3	3	3	1	3	3	1	1	1	3	3	3	1	3	3	1
avgbs_cluster_19195.1	chr2C	509117315	3	3	3	3	1	1	3	3	2	1	0	1	3	0	1	3	3	3	3	3	1	3	1	0	1	1	3	3	3	1	1	3	3	3	1	3	3	3	1	1	0	3	1	1	3	3	1
avgbs_cluster_5341.1	chr2C	511436904	3	3	3	3	1	1	3	3	2	1	3	1	3	1	1	3	3	3	3	3	1	3	1	3	1	1	3	3	3	1	1	3	1	3	1	3	3	3	1	1	1	3	1	1	3	3	1
avgbs_102716.1	chr2C	511865393	3	3	3	3	1	1	3	3	2	1	3	1	3	1	1	3	3	3	3	3	1	3	1	3	1	1	3	3	3	1	1	3	1	3	1	3	3	3	1	1	1	3	1	1	3	3	1
avgbs_3687.1	chr2C	511879752	3	3	3	3	1	1	3	3	2	1	3	1	3	1	1	3	3	3	3	3	1	3	1	3	1	1	3	3	3	1	1	3	1	3	1	3	3	3	1	1	1	3	1	1	3	3	1
avgbs_53008.1	chr2C	512149473	3	3	3	3	1	1	3	3	2	1	3	1	3	1	1	3	3	3	3	3	1	3	1	3	1	1	3	3	3	1	1	3	1	3	1	3	3	3	1	1	1	3	1	1	3	3	1
avgbs_cluster_40386.1	chr2C	512149774	3	3	3	3	1	1	3	3	2	1	3	1	3	1	1	3	3	3	3	3	1	3	1	3	1	1	3	3	3	1	1	3	1	3	1	3	3	3	1	1	1	3	1	1	3	3	1
avgbs_cluster_21193.1	chr2C	512315355	3	3	3	3	1	1	3	3	2	1	3	1	3	1	1	3	3	3	3	3	1	3	1	3	1	1	3	3	3	1	1	3	1	3	1	3	3	3	1	1	1	3	1	1	3	3	1
avgbs_cluster_10436.1	chr2C	512358824	3	3	3	3	1	1	3	3	2	1	3	1	3	1	1	3	3	3	3	3	1	3	1	3	1	1	3	3	3	1	1	3	1	3	1	3	3	3	1	1	1	3	1	1	3	3	1
avgbs_123485.1	chr2C	512510787	3	3	3	3	1	1	3	3	2	1	3	1	3	1	1	3	3	3	3	3	1	3	1	3	1	1	3	3	3	1	1	3	1	3	1	3	3	3	1	1	1	3	1	1	3	3	1
avgbs_cluster_16906.1	chr2C	512511712	3	3	3	3	1	1	3	3	2	1	3	1	3	1	1	3	3	3	3	3	1	3	1	3	1	1	3	3	3	1	1	3	1	3	1	3	3	3	1	1	1	3	1	1	3	3	1
avgbs_28593.1	chr2C	512661623	3	3	3	3	1	1	3	3	2	1	3	1	3	1	1	3	3	3	3	3	1	3	1	3	1	1	3	3	3	1	1	3	1	3	1	3	3	3	1	1	1	3	1	1	3	3	1
avgbs_cluster_14610.1	chr2C	512662330	3	3	3	3	1	1	3	3	2	1	3	1	3	1	1	3	3	3	3	3	1	3	1	3	1	1	3	3	3	1	1	3	1	3	1	3	3	3	1	1	1	3	1	1	3	3	1
avgbs_93788.1	chr2C	512876773	3	3	3	3	1	1	3	3	2	1	3	1	3	1	1	3	3	3	3	3	1	3	1	3	1	1	3	3	3	1	1	3	1	3	1	3	3	3	1	1	1	3	1	1	3	3	1
avgbs_cluster_34987.1	chr2C	512885582	3	3	3	3	1	1	3	3	2	1	3	1	3	1	1	3	3	3	3	3	1	3	1	3	1	1	3	3	3	1	1	3	1	3	1	3	3	3	1	1	1	3	1	1	3	3	1
avgbs_cluster_37476.1	chr2C	512885887	3	3	3	3	1	1	3	3	2	1	3	1	3	1	1	3	3	3	3	3	1	3	1	3	1	1	3	3	3	1	1	3	1	3	1	3	3	3	1	1	1	3	1	1	3	3	1
avgbs_cluster_23234.1	chr2C	512885947	3	3	3	3	1	1	3	3	2	1	3	1	3	1	1	3	3	3	3	3	1	3	1	3	1	1	3	3	3	1	1	3	1	3	1	3	3	3	1	1	1	3	1	1	3	3	1
avgbs_cluster_38703.1	chr2C	513251483	3	3	3	3	1	1	3	3	2	1	3	1	3	1	1	3	3	3	3	3	1	3	1	3	1	1	3	3	3	1	1	3	1	3	1	3	3	3	1	1	1	3	1	1	3	3	1
avgbs_31793.1	chr2C	513414482	3	3	3	3	1	1	3	3	2	1	3	1	3	1	1	3	3	3	3	3	1	3	1	3	1	1	3	3	3	1	1	3	1	3	1	3	3	3	1	1	1	3	1	1	3	3	1
avgbs_cluster_36410.1	chr2C	513529392	3	3	3	3	1	1	3	3	2	1	3	1	3	1	1	3	3	3	3	3	1	3	1	3	1	1	3	3	3	1	1	3	1	3	1	3	3	3	1	1	1	3	1	1	3	3	1
avgbs_cluster_38678.1	chr2C	513529681	3	3	3	3	1	1	3	3	2	1	3	1	3	1	1	3	3	3	3	3	1	3	1	3	1	1	3	3	3	1	1	3	1	3	1	3	3	3	1	1	1	3	1	1	3	3	1
avgbs_34750.1	chr2C	513769512	3	3	3	3	1	1	3	3	2	1	3	1	3	1	1	3	3	3	3	3	1	3	1	3	1	1	3	3	3	1	1	3	1	3	1	3	3	3	1	1	1	1	1	1	3	3	1
avgbs_cluster_20247.1	chr2C	513819819	3	3	3	3	1	1	3	3	2	1	3	1	3	1	1	3	3	3	3	3	1	3	1	3	1	1	3	3	3	1	1	3	1	3	1	3	3	3	1	1	1	1	1	1	3	3	1
avgbs_213448.1	chr2C	514018132	3	3	3	3	1	1	3	3	2	1	3	1	3	1	1	3	3	3	3	3	1	3	1	3	1	1	3	3	3	1	1	3	1	3	1	3	3	3	1	1	1	1	1	1	3	3	1
avgbs_cluster_36317.1	chr2C	514275491	3	3	3	3	1	1	3	3	2	1	3	1	3	1	1	3	3	3	3	3	1	3	1	3	1	1	3	3	3	1	1	3	1	3	1	3	3	3	1	1	1	1	1	1	3	3	1
avgbs_96260.1	chr2C	514690378	3	3	3	3	1	1	3	3	2	1	3	1	3	1	1	3	3	3	3	3	1	3	1	3	1	1	3	3	3	1	1	3	1	3	1	3	3	3	1	1	1	1	1	1	3	3	1
avgbs_125388.1	chr2C	514724858	3	3	3	3	1	1	3	3	2	1	3	1	3	1	1	3	3	3	3	3	1	3	1	3	1	1	3	3	3	1	1	3	1	3	1	3	3	3	1	1	1	1	1	1	3	3	1
avgbs_cluster_20817.1	chr2C	514853018	3	3	3	3	1	1	3	3	2	1	3	1	3	1	1	3	3	3	3	3	1	3	1	3	1	1	3	3	3	1	1	3	1	3	1	3	3	3	1	1	1	1	1	1	3	3	1
avgbs_cluster_42171.1	chr2C	515528056	3	3	3	3	1	1	3	3	2	1	3	1	3	1	1	3	3	3	3	3	1	3	1	3	1	1	3	3	3	1	1	3	1	3	1	3	3	3	1	1	1	1	1	1	3	3	1
avgbs_79841.1	chr2C	515528678	3	3	3	3	1	1	3	3	2	1	3	1	3	1	1	3	3	3	3	3	1	3	1	3	1	1	3	3	0	1	1	3	1	3	1	3	3	3	1	1	1	1	1	1	3	3	1
avgbs_cluster_7947.1	chr2C	515913105	3	3	3	3	1	1	3	3	2	1	3	1	3	1	1	1	1	3	3	3	1	3	1	3	1	1	3	3	1	1	1	3	1	3	1	3	3	3	1	1	1	1	1	1	3	3	1
avgbs_cluster_22617.1	chr2C	515957980	3	3	3	3	1	1	3	3	2	1	3	1	3	1	1	1	1	3	3	3	1	3	1	3	1	1	3	3	1	1	1	3	1	3	1	3	3	3	1	1	1	1	1	1	3	3	1
avgbs2_136294.1	chr2C	515980554	3	3	3	3	1	1	3	3	2	1	3	1	3	1	1	1	1	3	3	3	1	3	1	3	1	1	3	3	1	1	1	3	1	3	1	3	3	3	1	1	1	1	1	1	3	3	1
avgbs_cluster_21153.1	chr2C	519198549	3	3	1	3	1	1	3	3	1	1	3	1	3	3	1	1	1	3	1	3	1	3	1	3	1	1	3	3	1	3	1	3	1	3	1	3	3	3	1	1	1	1	3	1	3	3	3
avgbs_52268.1	chr2C	519359218	3	3	1	3	1	1	3	3	1	1	3	1	3	3	1	1	1	3	1	3	1	3	1	3	1	1	3	3	1	3	1	3	1	3	1	3	3	3	1	1	1	1	3	1	3	3	3
avgbs_cluster_2220.1	chr2C	519400971	3	3	1	3	1	1	3	3	1	1	3	1	3	3	1	1	1	3	1	3	1	3	1	3	1	1	3	3	1	3	1	3	1	3	1	3	3	3	1	1	1	1	3	1	3	3	3
avgbs_213929.1	chr2C	519571468	3	3	1	3	1	1	3	3	1	1	3	1	3	3	1	1	1	3	1	3	1	3	1	3	1	1	3	3	1	3	1	3	1	3	1	3	3	3	1	1	1	1	3	1	3	3	3
avgbs_cluster_28070.1	chr2C	519704089	3	3	1	3	1	1	3	3	1	1	3	1	3	3	1	1	1	3	1	3	1	3	1	3	1	1	3	3	1	3	1	3	1	3	1	3	3	3	1	1	1	1	3	1	3	3	3
avgbs_54781.1	chr2C	519758981	3	3	1	3	1	1	3	3	1	1	3	1	3	3	1	1	1	3	1	3	1	3	1	3	1	1	3	3	1	3	1	3	1	3	1	3	3	3	1	1	1	1	3	1	3	3	3
avgbs_cluster_1830.1	chr2C	519759041	3	3	1	3	1	1	3	3	1	1	3	1	3	3	1	1	1	3	1	3	1	3	1	3	1	1	3	3	1	3	1	3	1	3	1	3	3	3	1	1	1	1	3	1	3	3	3
avgbs_cluster_4695.1	chr2C	519866953	3	3	1	3	1	1	3	3	1	1	3	1	3	3	1	1	1	3	1	3	1	3	1	3	1	1	3	3	1	3	1	3	1	3	1	3	3	3	1	1	1	1	3	1	3	3	3
#
#chr2D
#
avgbs_cluster_20782.1	chr2D	1903341	3	1	1	3	1	3	3	3	3	3	1	1	1	1	3	3	1	1	3	1	3	3	3	3	3	3	1	1	1	3	1	3	1	1	3	3	3	3	1	3	1	3	3	1	1	1	1
avgbs_78931.1	chr2D	1990123	3	1	1	3	1	3	3	3	3	3	1	1	1	1	3	3	1	1	3	1	3	3	3	3	3	3	1	1	1	3	1	3	1	1	3	3	3	3	1	3	1	3	3	1	1	1	1
avgbs_cluster_26606.1	chr2D	2064958	3	1	1	3	1	3	3	3	3	3	1	1	1	1	3	3	1	1	3	1	3	3	3	3	3	3	1	1	1	3	1	3	1	1	3	3	3	3	1	3	1	3	3	1	1	1	1
avgbs_81221.1	chr2D	2447970	3	1	1	3	1	3	3	3	3	3	1	1	1	1	3	3	1	1	3	1	3	1	3	3	3	3	1	1	1	3	1	3	1	1	3	3	3	3	1	3	1	3	3	1	1	1	1
avgbs_cluster_33523.1	chr2D	2644516	3	1	1	3	1	3	3	3	3	3	1	1	1	1	3	3	1	1	3	1	3	1	3	3	3	3	1	1	1	3	1	3	1	1	3	3	3	3	1	3	1	3	3	1	1	1	1
avgbs_cluster_42140.1	chr2D	2695632	3	1	1	3	1	3	3	3	3	3	1	1	1	1	3	3	1	1	3	1	3	1	3	3	3	3	1	1	1	3	1	3	1	1	3	3	3	3	1	3	1	3	3	1	1	1	1
avgbs_cluster_39379.1	chr2D	2868357	3	1	1	3	1	3	3	3	3	3	1	1	1	1	3	3	1	1	3	1	3	1	3	3	3	3	1	1	1	3	1	3	1	1	3	3	3	3	1	3	1	3	3	1	1	1	1
avgbs2_120165.1	chr2D	3502588	3	1	1	3	1	3	3	1	3	3	1	1	1	1	3	3	1	1	3	1	3	1	3	3	3	3	1	1	1	3	1	3	1	1	3	3	3	3	1	3	1	3	3	1	1	1	1
avgbs_cluster_997.1	chr2D	3651170	3	1	1	3	1	3	3	1	3	0	1	1	1	1	3	3	1	1	3	1	3	1	3	3	3	3	1	1	1	3	1	3	1	1	3	3	3	3	1	3	1	3	3	1	1	1	1
avgbs_33757.1	chr2D	5859973	3	1	1	3	1	3	3	1	0	0	1	1	1	1	3	3	1	1	3	1	3	1	3	3	3	3	1	1	1	3	1	1	1	1	3	3	3	3	3	3	1	3	3	1	1	1	1
avgbs_cluster_39333.1	chr2D	12142478	1	3	1	3	1	3	3	1	1	1	1	1	3	1	3	3	1	1	3	1	1	1	3	3	3	3	1	3	1	3	1	1	3	1	3	1	3	3	3	3	1	3	3	1	1	1	1
avgbs_76639.1	chr2D	24374393	1	3	1	3	1	3	3	3	1	1	1	1	3	1	3	1	1	1	1	0	1	1	3	3	3	3	1	3	1	3	1	1	3	1	3	1	3	3	1	3	0	3	3	1	1	1	1
avgbs_cluster_36870.1	chr2D	30960226	1	3	1	1	1	3	3	3	1	1	1	1	3	3	3	1	1	1	1	3	1	3	3	3	3	3	1	3	1	3	1	1	3	1	3	1	3	3	1	3	3	3	3	3	1	1	1
avgbs_48591.1	chr2D	32364930	1	3	1	1	1	3	3	3	1	1	1	1	3	3	3	1	1	1	1	3	1	3	3	3	3	3	1	3	1	3	1	1	0	1	3	1	3	3	1	3	3	3	3	3	1	1	1
avgbs_cluster_8311.1	chr2D	32543370	1	3	1	1	1	3	3	3	1	1	1	1	3	3	3	1	1	1	1	3	1	3	3	3	3	3	1	3	1	3	1	1	1	1	3	1	3	3	1	3	3	3	3	3	1	1	1
avgbs_cluster_15573.1	chr2D	32791802	1	3	1	1	1	3	3	3	1	1	1	1	3	3	3	1	1	1	1	3	1	3	3	3	3	3	1	3	1	3	1	1	1	1	3	1	3	3	1	3	3	3	3	3	1	1	1
avgbs_58939.1	chr2D	32845983	1	3	1	1	1	3	3	3	0	1	1	1	3	3	3	1	1	1	1	3	1	3	3	3	3	3	1	3	1	3	1	1	1	1	3	1	3	3	1	3	3	3	3	3	1	1	1
avgbs_cluster_14910.1	chr2D	33117181	1	3	1	1	1	3	3	3	0	3	1	1	3	3	3	1	1	1	1	3	1	3	3	3	3	3	1	3	1	3	1	1	1	1	3	1	3	3	1	3	3	3	3	3	1	1	1
avgbs_78901.1	chr2D	33836423	1	3	1	1	1	3	3	3	3	3	1	1	3	3	3	1	1	1	1	3	1	3	3	3	3	3	1	3	1	3	1	1	1	1	3	1	3	3	1	3	3	3	3	3	1	1	1
avgbs_cluster_775.1	chr2D	33912660	1	3	1	1	1	3	3	3	3	3	1	1	3	3	3	1	1	1	1	3	1	3	3	3	3	3	1	3	1	3	1	1	1	1	3	1	3	3	1	3	3	3	3	3	1	1	1
avgbs_cluster_10964.1	chr2D	34764504	1	3	1	1	1	3	3	3	3	3	1	1	3	3	3	1	1	1	1	3	1	3	3	3	3	3	1	3	1	3	1	1	1	1	3	1	3	3	1	3	3	3	3	3	1	1	1
avgbs_68831.1	chr2D	34800555	1	3	1	1	1	3	3	3	3	3	1	1	3	3	3	1	1	1	1	3	1	3	3	3	3	3	1	3	1	3	1	1	1	1	3	1	3	3	1	3	3	3	3	3	1	1	1
avgbs2_84176.2	chr2D	35184626	1	3	1	1	1	3	3	3	3	3	1	1	3	3	3	1	1	1	1	3	1	3	3	3	3	3	1	3	1	3	1	1	1	1	3	1	3	3	1	3	3	3	3	3	1	1	1
avgbs_7687.1	chr2D	35684727	1	3	1	1	1	3	3	3	3	3	1	1	3	3	3	1	1	1	1	3	1	3	3	3	3	3	1	3	1	3	1	1	1	1	3	1	3	3	1	3	3	3	3	3	1	1	1
avgbs_200270.1	chr2D	35684832	1	3	1	1	1	3	3	3	3	3	1	1	3	3	3	1	1	1	1	3	1	3	3	3	3	3	1	3	1	3	1	1	1	1	3	1	3	3	1	3	3	3	3	3	1	1	1
avgbs_10880.1	chr2D	36519394	1	3	1	1	1	3	3	3	3	3	1	1	3	3	3	1	1	1	1	3	1	3	3	3	3	3	1	3	1	3	1	1	1	1	3	1	3	3	1	3	3	3	3	3	1	1	1
avgbs_cluster_2354.1	chr2D	36955085	1	3	1	1	1	3	3	3	3	3	1	1	3	3	3	1	1	1	1	3	1	3	3	3	3	3	1	3	1	3	1	1	1	1	3	1	3	3	1	3	3	3	3	3	1	1	1
avgbs_111376.1	chr2D	36969912	1	3	1	1	1	3	3	3	3	3	1	1	3	3	3	1	1	1	1	3	1	3	3	3	3	3	1	3	1	3	1	1	1	1	3	1	3	3	1	3	3	3	3	3	1	1	1
avgbs_cluster_37894.1	chr2D	37649350	1	3	1	1	1	3	3	3	3	3	1	1	3	3	3	1	1	1	1	3	1	3	3	3	3	3	1	3	1	3	1	1	1	1	3	1	3	3	1	3	3	3	3	3	1	1	1
avgbs_cluster_14087.1	chr2D	37666807	1	3	1	1	1	3	3	3	3	3	1	1	3	3	3	1	1	1	1	3	1	3	3	3	3	3	1	3	1	3	1	1	1	1	3	1	3	3	1	3	3	3	3	3	1	1	1
avgbs_17033.1	chr2D	37667267	1	3	1	1	1	3	3	3	3	3	1	1	3	3	3	1	1	1	1	3	1	3	3	3	3	3	1	3	1	3	1	1	1	1	3	1	3	3	1	3	3	3	3	3	1	1	1
avgbs_cluster_27567.1	chr2D	37667401	1	3	1	1	1	3	3	3	3	3	1	1	3	3	3	1	1	1	1	3	1	3	3	3	3	3	1	3	1	3	1	1	1	1	3	1	3	3	1	3	3	3	3	3	1	1	1
avgbs_cluster_18835.1	chr2D	37891721	1	3	1	1	1	3	3	3	3	3	1	1	3	3	3	1	1	1	1	3	1	3	3	3	3	3	1	3	1	3	1	1	1	1	3	1	3	3	1	3	3	3	3	3	1	1	1
avgbs_cluster_34269.1	chr2D	38173711	1	3	1	1	1	3	3	3	3	3	1	1	3	3	3	1	1	1	1	3	1	3	3	3	3	3	1	3	1	3	1	1	1	1	3	1	3	3	1	3	3	3	3	3	1	1	1
avgbs_34849.1	chr2D	38387681	1	3	1	1	1	3	0	3	3	3	1	1	3	3	3	1	1	1	1	3	1	3	3	3	3	3	1	3	1	3	1	1	1	1	3	1	3	3	1	3	3	3	3	3	1	1	1
avgbs_15359.1	chr2D	39059974	1	3	1	1	1	3	1	3	3	3	1	1	3	3	3	1	1	1	1	3	1	3	3	3	3	3	1	3	1	3	1	1	1	1	3	1	3	3	1	3	3	3	3	3	1	1	1
avgbs_33049.1	chr2D	39082295	1	3	1	1	1	3	1	3	3	3	1	1	3	3	3	1	1	1	1	3	1	3	3	3	3	3	1	3	1	3	1	1	1	1	3	1	3	3	1	3	3	3	3	3	1	1	1
avgbs_205514.1	chr2D	39082804	1	3	1	1	1	3	1	3	3	3	1	1	3	3	3	1	1	1	1	3	1	3	3	3	3	3	1	3	1	3	1	1	1	1	3	1	3	3	1	3	3	3	3	3	1	1	1
avgbs_36343.1	chr2D	39213853	1	3	1	1	1	3	1	3	3	3	1	1	3	3	3	1	1	1	1	3	1	3	3	3	3	3	1	3	1	3	1	1	1	1	3	1	3	3	1	3	3	3	3	3	1	1	1
avgbs_cluster_31106.1	chr2D	39904130	1	3	1	1	1	3	1	3	3	3	1	1	3	3	3	1	1	1	1	3	1	3	3	3	3	3	1	3	1	3	1	1	1	1	3	1	3	3	1	3	3	3	3	3	1	1	1
avgbs2_19810.1	chr2D	40372957	1	3	1	1	1	3	1	3	3	3	1	1	3	3	3	1	1	1	1	3	1	3	3	3	3	3	1	3	1	3	1	1	1	1	3	1	3	3	1	3	3	3	3	3	1	1	1
avgbs_cluster_49790.2	chr2D	41428884	1	3	1	1	1	3	1	3	3	3	1	1	3	3	3	1	1	1	1	3	1	3	3	3	3	3	1	3	1	3	1	1	1	1	3	1	3	3	1	3	3	3	3	3	1	1	1
avgbs_cluster_5522.1	chr2D	43209568	1	3	1	1	1	3	1	3	3	3	1	1	3	3	3	1	1	1	1	3	1	3	3	3	3	3	1	3	1	3	1	1	1	1	3	1	3	3	1	3	3	3	3	3	1	1	1
avgbs2_146586.1	chr2D	43209628	1	3	1	1	1	3	1	3	3	3	1	1	3	3	3	1	1	1	1	3	1	3	3	3	3	3	1	3	1	3	1	1	1	1	3	1	3	3	1	3	3	3	3	3	1	1	1
avgbs_cluster_36530.1	chr2D	43264035	1	3	1	1	1	3	1	3	3	3	1	1	3	3	3	1	1	1	1	3	1	3	3	3	3	3	1	3	1	3	1	1	1	1	3	1	3	3	1	3	3	3	3	3	1	1	1
avgbs_cluster_3751.1	chr2D	43590838	3	3	1	1	1	3	1	3	3	3	1	1	3	3	3	1	1	1	1	3	1	3	3	3	3	3	1	3	1	3	1	1	1	1	3	1	3	3	1	3	3	3	3	3	1	1	1
avgbs_cluster_35809.1	chr2D	43730104	3	3	1	1	1	3	1	3	3	3	1	1	3	3	3	1	1	1	1	3	1	3	3	3	3	3	1	3	1	3	1	1	1	1	3	1	3	3	1	3	3	3	3	3	1	1	1
avgbs_281019.1	chr2D	45209174	3	3	1	1	1	3	1	3	3	3	1	1	3	3	3	1	1	1	1	3	1	3	3	3	3	3	1	3	1	3	1	1	1	1	3	1	3	3	1	3	3	3	3	3	1	1	1
avgbs_70758.1	chr2D	45636486	3	3	1	1	1	3	1	3	3	3	1	1	3	3	3	1	1	1	1	3	1	3	3	3	3	3	1	3	1	3	1	1	1	1	3	1	3	3	1	3	3	3	3	3	1	1	1
avgbs_228352.1	chr2D	45896392	3	3	1	1	1	3	1	3	3	3	1	1	3	3	3	1	1	1	1	3	1	3	3	3	3	3	1	3	1	3	1	1	1	1	3	1	3	3	1	3	3	3	3	3	1	1	1
[truncated: 5,640 more rows]
[truncated: 112 more columns]

## Sheet: ShHf
#Locus	Chrom	BP	1	2	3	4	5	6	7	8	9	10	11	12	13	14	15	16	17	18	19	20	21	22	23	24	25	26	27	28	29	30	31	32	33	34	35	36	37	38	39	40	41	42	43	44	45	46	47
#
#chr1A
#
avgbs_235625.1	chr1A	6847840	3	1	1	3	1	3	3	1	2	1	1	1	3	1	1	1	3	3	3	3	3	2	3	1	3	3	1	3	1	3	3	1	2	3	3	1	1	1	2	3	1	1	3	1	1	1	3
avgbs_65429.1	chr1A	9344991	3	1	1	3	1	3	3	1	2	1	1	1	3	1	1	1	3	3	3	3	3	2	3	1	3	3	1	3	1	3	3	1	2	3	3	1	1	1	2	3	1	1	3	1	1	1	3
avgbs_30950.1	chr1A	9577390	3	1	1	3	1	3	3	1	2	1	1	1	3	1	1	1	3	1	3	3	3	2	3	1	3	3	1	3	1	3	3	1	2	3	3	1	1	1	2	3	1	1	3	2	1	1	3
avgbs_cluster_13640.1	chr1A	9752506	3	1	1	3	1	3	3	1	2	1	1	1	3	1	1	1	3	1	3	3	3	2	3	1	3	3	1	3	1	3	3	1	2	3	3	1	1	1	2	3	1	1	3	2	1	1	3
avgbs_21646.1	chr1A	11277896	3	1	1	3	1	3	3	1	2	1	1	1	3	1	1	1	3	3	3	3	3	2	3	1	3	3	1	3	1	3	3	1	2	3	3	1	1	1	2	3	1	1	1	1	1	1	3
avgbs_86872.1	chr1A	12402220	3	1	1	3	1	2	3	1	2	1	1	1	3	1	1	1	3	3	3	1	3	2	3	1	3	3	1	3	1	3	3	1	2	3	3	1	1	1	2	3	1	1	1	1	2	1	3
avgbs_100374.1	chr1A	18838972	3	1	1	3	1	2	1	1	2	1	3	1	3	1	1	1	3	3	3	1	3	2	3	1	3	3	1	3	3	3	3	1	2	3	3	1	1	1	2	3	1	1	1	1	2	1	1
avgbs_219885.1	chr1A	19108696	3	1	1	3	1	2	1	1	2	1	3	1	3	1	1	1	3	3	3	1	3	2	3	1	3	3	1	3	3	3	3	1	2	3	3	1	1	1	2	3	1	1	1	1	2	1	1
avgbs_109194.1	chr1A	19322525	3	1	1	3	1	2	1	1	2	1	3	1	3	1	1	1	3	3	3	1	3	2	3	1	3	3	1	3	3	0	3	1	2	3	3	1	1	1	2	3	1	1	1	1	2	1	1
avgbs_2095.1	chr1A	22068205	3	1	3	3	1	2	1	1	2	1	3	1	3	1	1	1	1	3	3	1	3	2	3	1	3	3	1	3	3	1	3	1	2	3	3	1	1	1	2	3	1	1	1	1	2	1	1
avgbs_cluster_9672.1	chr1A	22085024	3	1	3	3	1	2	1	1	2	1	3	1	3	1	1	1	1	3	3	1	3	2	3	1	3	3	1	3	3	1	3	1	2	2	3	1	1	1	2	3	1	1	1	1	2	1	1
avgbs_70334.1	chr1A	22266410	3	1	3	3	1	2	1	1	2	1	3	1	3	1	1	1	1	3	3	1	3	2	3	1	3	3	1	3	3	1	3	1	2	2	3	1	1	1	2	3	1	1	1	1	2	1	1
avgbs_100361.1	chr1A	23159012	3	1	3	3	1	2	1	1	2	1	3	1	3	1	1	1	1	3	3	1	3	2	3	1	3	3	1	3	3	1	3	1	2	2	3	1	1	1	2	3	1	1	1	1	2	1	1
avgbs2_48125.1	chr1A	23823484	3	1	3	3	1	2	1	1	2	1	3	1	3	1	1	1	1	3	3	1	3	2	3	1	3	3	1	3	3	1	3	1	2	2	3	1	1	1	2	3	1	1	1	1	2	1	1
avgbs_cluster_16493.1	chr1A	24110803	3	1	3	3	1	2	1	1	2	1	3	1	3	1	1	1	1	3	3	1	3	2	3	1	3	3	1	3	3	1	3	1	2	2	3	1	1	1	2	3	1	1	1	1	2	1	1
avgbs_1259.1	chr1A	31296258	3	1	3	3	1	2	1	1	2	1	3	1	3	1	1	1	1	3	3	1	3	2	3	1	0	3	1	3	3	1	3	1	2	2	3	1	1	1	2	3	1	1	1	1	2	1	1
avgbs_100563.1	chr1A	41066442	3	1	3	3	1	2	1	1	2	1	3	1	3	1	1	1	1	3	3	1	3	2	3	1	1	3	1	3	3	1	3	1	2	2	3	1	1	1	2	3	1	1	1	1	2	1	1
avgbs_67521.1	chr1A	51276053	3	1	3	3	1	2	1	1	2	1	3	1	3	1	1	1	1	3	3	1	3	2	3	1	1	3	1	3	3	1	3	1	2	2	3	1	1	1	2	3	1	1	1	1	2	1	1
avgbs_63404.1	chr1A	54542660	3	1	3	3	1	2	1	1	2	1	3	1	3	1	1	1	1	3	3	1	3	2	3	1	1	3	1	3	3	1	3	1	2	2	3	1	1	1	2	3	1	1	1	1	2	1	1
avgbs_cluster_11615.1	chr1A	57167245	3	1	3	3	1	2	1	1	2	1	3	1	3	1	1	1	1	3	3	1	3	2	3	1	1	3	1	3	3	1	3	1	2	2	3	2	1	1	2	3	1	1	1	1	2	1	2
avgbs_247424.1	chr1A	60571451	3	1	3	3	1	2	1	1	2	1	3	1	3	1	1	1	1	3	3	1	3	2	3	1	1	3	1	3	3	1	3	1	2	2	3	2	1	1	2	3	1	1	1	1	2	1	2
avgbs_106408.1	chr1A	65685453	3	1	3	3	1	2	1	1	2	1	3	1	3	1	1	1	1	3	3	1	3	2	3	1	1	3	1	3	3	1	3	1	2	2	3	2	1	1	2	3	1	1	1	1	2	1	2
avgbs_cluster_25583.1	chr1A	67131191	3	1	3	3	1	2	1	1	2	1	3	1	3	1	1	1	1	3	3	1	3	2	3	1	1	3	1	3	3	1	3	1	2	2	3	2	1	1	2	3	1	1	1	1	2	1	2
avgbs_81782.1	chr1A	84002161	3	1	3	3	1	2	1	1	2	1	3	1	3	1	1	1	1	3	3	1	3	2	3	1	1	3	1	3	3	1	3	1	2	2	3	2	1	1	2	3	1	1	1	1	2	1	2
avgbs_83765.1	chr1A	85238809	3	1	3	3	1	2	1	1	2	1	3	1	3	1	1	1	1	3	3	1	3	2	3	1	1	3	1	3	3	1	3	1	2	2	3	2	1	1	2	3	1	1	1	1	2	1	2
avgbs_cluster_14528.2	chr1A	85967294	3	1	3	3	1	2	1	1	2	1	3	1	3	1	1	1	1	3	3	1	3	2	3	1	1	3	1	3	3	1	3	1	2	2	3	2	1	1	2	3	1	1	1	1	2	1	2
avgbs_506222.1	chr1A	89245951	3	1	3	3	1	2	1	1	2	1	3	1	3	1	1	1	1	3	3	1	3	2	3	1	1	3	1	3	3	1	3	1	2	2	3	2	1	1	2	3	1	1	1	1	2	1	2
avgbs_84200.1	chr1A	105330243	3	1	3	3	1	2	1	1	2	1	3	1	3	1	1	1	1	3	3	1	3	2	3	1	1	3	1	3	3	1	3	1	2	2	3	2	1	1	2	3	1	1	1	1	2	1	2
avgbs_526945.1	chr1A	105418254	3	1	3	3	1	2	1	1	2	1	3	1	3	1	1	1	1	3	3	1	3	2	3	1	1	3	1	3	3	1	3	1	2	2	3	2	1	1	2	3	1	1	1	1	2	1	2
avgbs_217567.1	chr1A	109853039	3	1	3	3	1	2	1	1	2	1	3	1	3	1	1	1	1	3	3	1	3	2	3	1	1	3	1	3	3	1	3	1	2	2	3	2	1	1	2	3	1	1	1	1	2	1	2
avgbs_cluster_14688.1	chr1A	118710127	3	1	3	3	1	2	1	1	2	1	3	1	3	1	1	1	1	3	3	1	3	2	3	1	1	3	1	3	3	1	3	1	2	2	3	2	1	1	2	3	1	1	1	1	2	1	2
avgbs_206672.1	chr1A	122954504	3	1	3	3	1	2	1	1	2	1	3	1	3	1	1	1	1	3	3	1	3	2	3	1	1	3	1	3	3	1	3	1	2	2	3	2	1	1	2	3	1	1	1	1	2	1	2
avgbs_200815.1	chr1A	130371602	3	1	3	3	1	2	1	1	2	1	3	1	3	1	1	1	1	3	3	1	3	2	3	1	1	3	1	3	3	1	3	1	2	2	3	2	1	1	2	3	1	1	1	1	2	1	2
avgbs_122203.1	chr1A	137807523	3	1	3	3	1	2	1	1	2	1	3	1	3	1	1	1	1	3	3	1	3	2	3	1	1	3	1	3	3	1	3	1	2	2	3	2	1	1	2	3	1	1	1	1	2	1	2
avgbs_121972.1	chr1A	143822695	3	1	3	3	1	2	1	1	2	1	3	1	3	1	1	1	1	3	3	1	3	2	3	1	1	3	1	3	3	1	3	1	2	2	3	2	1	1	2	3	1	1	1	1	2	1	2
avgbs_452549.1	chr1A	146508739	3	1	3	3	1	2	1	1	2	1	3	1	3	1	1	1	1	3	3	1	3	2	3	1	1	3	1	3	3	1	3	1	2	2	3	2	1	1	2	3	1	1	1	1	2	1	2
avgbs_238586.1	chr1A	147986530	3	1	3	3	1	2	1	1	2	1	3	1	3	1	1	1	1	3	3	1	3	2	3	1	1	3	1	3	3	1	3	1	2	2	3	2	1	1	2	3	1	1	1	1	2	1	2
avgbs_21624.1	chr1A	150806063	3	1	3	3	1	2	1	1	2	1	3	1	3	1	1	1	1	3	3	1	3	2	3	1	1	3	1	3	3	1	3	1	2	2	3	2	1	1	2	3	1	1	1	1	2	1	2
avgbs_93143.1	chr1A	171812073	3	1	3	3	1	2	1	1	2	1	3	1	3	1	1	1	1	3	3	1	3	2	3	1	1	3	1	3	3	1	3	1	2	2	3	2	1	1	2	3	1	1	1	1	2	1	2
avgbs_89314.1	chr1A	171896087	3	1	3	3	1	2	1	1	2	1	3	1	3	1	1	1	1	3	3	1	3	2	3	1	1	3	1	3	3	1	3	1	2	2	3	2	1	1	2	3	1	1	1	1	2	1	2
avgbs2_11458.1	chr1A	190670662	3	1	3	3	1	2	1	1	2	1	3	1	3	1	1	1	1	3	3	1	3	2	3	1	1	3	1	3	3	1	3	1	2	2	3	2	1	1	2	3	1	1	1	1	2	1	2
avgbs_500518.1	chr1A	198722612	3	1	3	3	1	2	1	1	2	1	3	1	3	1	1	1	1	3	3	1	3	2	3	1	1	3	1	3	3	1	3	1	2	2	3	2	1	1	2	3	1	1	1	1	2	1	2
avgbs_493074.1	chr1A	198895851	3	1	3	3	1	2	1	1	2	1	3	1	3	1	1	1	1	3	3	1	3	2	3	1	1	3	1	3	3	1	3	1	2	2	3	2	1	1	2	3	1	1	1	1	2	1	2
avgbs2_47822.1	chr1A	200505873	3	1	3	3	1	2	1	1	2	1	3	1	3	1	1	1	1	3	3	1	3	2	3	1	1	3	1	3	3	1	3	1	2	2	3	2	1	1	2	3	1	1	1	1	2	1	2
avgbs_89110.1	chr1A	202884874	3	1	3	3	1	2	1	1	2	1	3	1	3	1	1	1	1	3	3	1	3	2	3	1	1	3	1	3	3	1	3	1	2	2	3	2	1	1	2	3	1	1	1	1	2	1	2
avgbs_105042.1	chr1A	229994350	3	1	3	3	1	2	1	1	2	1	3	1	3	1	1	1	1	3	3	1	3	2	3	1	1	3	1	3	1	1	3	1	2	2	3	2	1	1	2	3	1	1	1	1	2	1	2
avgbs_cluster_16100.1	chr1A	235148758	3	1	3	3	1	2	1	1	2	1	3	1	3	1	1	1	1	3	3	1	3	2	3	1	1	3	1	3	1	1	3	1	2	2	3	2	1	1	2	3	1	1	1	1	2	1	2
avgbs_64961.1	chr1A	235151213	3	1	3	3	1	2	1	1	2	1	3	1	3	1	1	1	1	3	3	1	3	2	3	1	1	3	1	3	1	1	3	1	2	2	3	2	1	1	2	3	1	1	1	1	2	1	2
avgbs_30627.1	chr1A	235321178	3	1	3	3	1	2	1	1	2	1	3	1	3	1	1	1	1	3	3	1	3	2	3	1	1	3	1	3	1	1	3	1	2	2	3	2	1	1	2	3	1	1	1	1	2	1	2
avgbs_485811.1	chr1A	239495338	3	1	3	3	1	2	1	1	2	1	3	1	3	1	1	1	1	3	3	1	3	2	3	1	1	3	1	3	1	1	3	1	2	2	3	2	1	1	2	3	1	1	1	1	2	1	2
avgbs_213309.1	chr1A	239559618	3	1	3	3	1	2	1	1	2	1	3	1	3	1	1	1	1	3	3	1	3	2	3	1	1	3	1	3	1	1	3	1	2	2	3	2	1	1	2	3	1	1	1	1	2	1	2
avgbs_cluster_21938.1	chr1A	239641586	3	1	3	3	1	2	1	1	2	1	3	1	3	1	1	1	1	3	3	1	3	2	3	1	1	3	1	3	1	1	3	1	2	2	3	2	1	1	2	3	1	1	1	1	2	1	2
avgbs_cluster_16021.1	chr1A	241865863	3	1	3	3	1	2	1	1	2	1	3	1	3	1	1	1	1	3	3	1	3	2	3	1	1	3	1	3	1	1	3	1	2	2	3	2	1	1	2	3	1	1	1	1	2	1	2
avgbs_238584.1	chr1A	244085273	3	1	3	3	1	2	1	1	2	1	3	1	3	1	1	1	1	3	3	1	3	2	3	1	1	3	1	3	1	1	3	1	2	2	3	2	1	1	2	3	1	1	1	1	2	1	2
avgbs_102695.1	chr1A	244118361	3	1	3	3	1	2	1	1	2	1	3	1	3	1	1	1	1	3	3	1	3	2	3	1	1	3	1	3	1	1	3	1	2	2	3	2	1	1	2	3	1	1	1	1	2	1	2
avgbs_36870.1	chr1A	252796464	3	1	3	3	1	2	1	1	2	1	3	1	3	1	1	1	1	3	3	1	3	2	3	1	1	3	1	3	1	1	3	1	2	2	3	2	1	1	2	3	1	1	1	1	2	1	2
avgbs_cluster_39652.1	chr1A	255823380	3	1	3	3	1	2	1	1	2	1	3	1	3	1	1	1	1	3	3	1	3	2	3	1	1	3	1	3	1	1	3	1	2	2	3	2	1	1	2	3	1	1	1	1	2	1	2
avgbs2_47791.1	chr1A	256392362	3	1	3	3	1	2	1	1	2	1	3	1	3	1	1	1	1	3	3	1	3	2	3	1	1	3	1	3	1	1	3	1	2	2	3	2	1	1	2	3	1	1	1	1	2	1	2
avgbs_56612.1	chr1A	257449608	3	1	3	3	1	2	1	1	2	1	3	1	3	1	1	1	1	3	3	1	3	2	3	1	1	3	1	3	1	1	3	1	2	2	3	2	1	1	2	3	1	1	1	1	2	1	2
avgbs_105597.1	chr1A	258561074	3	1	3	3	1	2	1	1	2	1	3	1	3	1	1	1	1	3	3	1	3	2	3	1	1	3	1	3	1	1	3	1	2	2	3	2	1	1	2	3	1	1	1	1	2	1	3
avgbs_43899.1	chr1A	264652544	3	1	3	3	1	3	0	0	3	1	3	1	3	1	1	1	1	3	3	1	3	2	3	1	1	3	1	3	1	1	3	1	2	2	3	2	1	1	2	3	1	1	1	1	2	1	3
avgbs_69589.1	chr1A	283039675	3	1	3	3	1	1	0	3	3	1	3	1	3	1	1	1	1	3	3	1	3	2	3	1	1	3	1	3	1	1	3	1	2	2	3	2	1	1	2	3	1	1	1	1	2	1	3
avgbs_215561.1	chr1A	289280763	3	1	3	3	1	1	3	3	3	1	3	1	3	1	1	1	1	3	3	1	3	2	3	1	1	1	3	3	1	3	3	1	2	2	3	2	1	1	2	3	1	1	1	1	2	1	3
avgbs_68313.1	chr1A	327006959	1	1	3	3	3	1	3	3	3	1	3	1	1	1	1	1	1	1	3	1	3	1	3	1	1	1	3	1	3	3	3	1	2	2	1	2	1	1	3	3	1	1	1	1	1	1	3
avgbs_70033.1	chr1A	328098516	1	1	3	0	3	1	3	3	3	1	3	1	0	1	1	1	1	1	3	0	3	1	3	1	1	1	3	1	3	3	3	1	2	2	1	2	1	1	3	3	1	1	0	0	1	1	3
avgbs_39927.1	chr1A	332825603	1	1	3	1	3	1	3	3	3	1	3	1	2	1	1	1	1	1	3	0	3	1	3	1	1	1	3	1	3	3	3	1	2	2	1	2	1	1	3	3	1	1	0	3	1	1	3
avgbs_cluster_35870.1	chr1A	345176667	1	1	3	1	3	1	3	3	3	1	3	1	2	1	1	1	1	1	3	3	3	1	3	1	1	1	3	1	3	3	3	1	2	2	1	2	1	1	3	3	1	1	3	2	1	3	3
avgbs2_150183.1	chr1A	358662733	1	1	3	1	3	1	1	3	1	1	0	1	2	1	1	1	1	1	0	3	3	1	0	1	1	1	3	3	3	3	3	1	2	2	1	2	1	1	3	3	1	1	3	2	1	3	3
avgbs_cluster_2565.1	chr1A	359384297	1	1	3	1	3	1	1	3	1	1	1	1	2	1	1	1	1	1	1	3	3	1	1	1	1	1	3	3	3	3	3	1	2	2	1	2	1	1	3	3	1	1	3	2	1	3	3
avgbs_cluster_38077.1	chr1A	359963613	1	1	3	1	3	1	1	3	1	1	1	1	2	1	1	1	1	1	1	3	3	1	1	1	1	1	3	3	3	3	3	1	2	2	1	2	1	1	3	3	1	1	3	2	1	3	3
avgbs_227622.1	chr1A	360928792	1	1	3	1	3	1	1	3	1	1	1	1	2	1	1	1	1	1	1	3	3	1	1	1	1	1	3	3	3	2	3	1	2	2	1	2	1	1	3	3	1	1	3	2	1	3	3
avgbs_cluster_32428.1	chr1A	362393042	1	1	3	1	3	1	1	3	1	1	1	1	2	1	1	1	1	1	1	3	3	1	1	1	1	1	3	3	3	2	3	1	2	2	1	2	1	1	3	3	1	1	3	2	1	3	3
avgbs_cluster_36957.1	chr1A	362393102	1	1	3	1	3	1	1	3	1	1	1	1	2	1	1	1	1	1	1	3	3	1	1	1	1	1	3	3	3	2	3	1	2	2	1	2	1	1	3	3	1	1	3	2	1	3	3
avgbs_cluster_5145.1	chr1A	362541353	1	1	3	1	3	1	1	3	1	1	1	1	2	1	1	1	1	1	1	3	3	1	1	1	1	1	3	3	3	2	3	1	2	2	1	2	1	1	3	3	1	1	3	2	1	3	3
avgbs_10394.1	chr1A	362740358	1	1	3	1	3	1	1	3	1	1	1	1	2	1	1	1	1	1	1	3	3	1	1	1	1	1	3	3	3	2	3	1	2	2	1	2	1	1	3	3	1	1	3	2	1	3	3
avgbs_cluster_30279.1	chr1A	362981391	1	1	3	1	3	1	1	3	1	1	1	1	2	1	1	1	1	1	1	3	3	1	1	1	1	1	3	3	3	2	3	1	2	2	1	2	1	1	3	3	1	1	3	2	1	3	3
avgbs2_131509.1	chr1A	363280805	1	1	3	1	3	1	1	3	1	1	1	1	2	1	1	1	1	1	1	3	3	1	1	1	1	1	3	3	3	2	3	1	2	2	1	2	1	1	3	3	1	1	3	2	1	3	3
avgbs2_116986.2	chr1A	363289888	1	1	3	1	3	1	1	3	1	1	1	1	2	1	1	1	1	1	1	3	3	1	1	1	1	1	3	3	3	2	3	1	2	2	1	2	1	1	3	3	1	1	3	2	1	3	3
avgbs_6K_9578.1	chr1A	363607990	1	1	3	1	3	1	1	3	1	1	1	1	2	1	1	1	1	1	1	3	3	1	1	1	1	1	3	3	3	2	3	1	2	2	1	2	1	1	3	3	1	1	3	2	1	3	3
avgbs_26642.1	chr1A	363702375	1	1	3	1	3	1	1	3	1	1	1	1	2	1	1	1	1	1	1	3	3	1	1	1	1	1	3	3	3	2	3	1	2	2	1	2	1	1	3	3	1	1	3	2	1	3	3
avgbs_cluster_38890.1	chr1A	363990045	1	1	3	1	3	1	1	3	1	1	1	1	2	1	1	1	1	1	1	3	3	1	1	1	1	1	3	3	3	2	3	1	2	2	1	2	1	1	3	3	1	1	3	2	1	3	3
avgbs_6K_88528.1	chr1A	364141574	1	1	3	1	3	1	1	3	1	1	1	1	2	1	1	1	1	1	1	3	3	1	1	1	1	1	3	3	3	2	3	1	2	2	1	2	1	1	3	3	1	1	3	2	1	3	3
avgbs2_195076.3	chr1A	364306950	1	1	3	1	3	1	1	3	1	1	1	1	2	1	1	1	1	1	1	3	3	1	1	1	1	1	3	3	3	2	3	1	2	2	1	2	1	1	3	3	1	1	3	2	1	3	3
avgbs_11523.1	chr1A	364319178	1	1	3	1	3	1	1	3	1	1	1	1	2	1	1	1	1	1	1	3	3	1	1	1	1	1	3	3	3	2	3	1	2	2	1	2	1	1	3	3	1	1	3	2	1	3	3
avgbs2_142983.3	chr1A	364332132	1	1	3	1	3	1	1	3	1	1	1	1	2	1	1	1	1	1	1	3	3	1	1	1	1	1	3	3	3	2	3	1	2	2	1	2	1	1	3	3	1	1	3	2	1	3	3
avgbs2_89891.1	chr1A	364332612	1	1	3	1	3	1	1	3	1	1	1	1	2	1	1	1	1	1	1	3	3	1	1	1	1	1	3	3	3	2	3	1	2	2	1	2	1	1	3	3	1	1	3	2	1	3	3
avgbs_cluster_16829.1	chr1A	364579576	1	1	3	1	3	1	1	3	1	1	1	1	2	1	1	1	1	1	1	3	3	1	1	1	1	1	3	3	3	2	3	1	2	2	1	2	1	1	3	3	1	1	3	2	1	3	3
avgbs_80319.1	chr1A	364579636	1	1	3	1	3	1	1	3	1	1	1	1	2	1	1	1	1	1	1	3	3	1	1	1	1	1	3	3	3	2	3	1	2	2	1	2	1	1	3	3	1	1	3	2	1	3	3
avgbs_13172.1	chr1A	365052833	1	1	3	1	3	1	1	3	1	1	1	1	2	1	1	1	1	1	1	3	3	1	1	1	1	1	3	3	3	2	3	1	2	2	1	2	1	1	3	3	1	1	3	2	1	3	3
avgbs2_153996.1	chr1A	365227020	1	1	3	1	3	1	1	3	1	1	1	1	2	1	1	1	1	1	1	3	3	1	1	1	1	1	3	3	3	2	3	1	2	2	1	2	1	1	3	3	1	1	3	2	1	3	3
avgbs_63952.1	chr1A	367222972	1	1	3	1	3	1	1	3	1	1	1	1	2	1	1	1	1	1	1	3	3	1	1	1	1	1	3	3	3	2	3	1	2	2	1	2	1	1	3	3	1	1	3	2	1	3	3
avgbs_90899.1	chr1A	367776180	1	1	3	1	3	1	1	3	1	1	1	1	2	1	1	1	1	1	1	3	3	1	1	1	1	1	3	3	3	2	3	1	2	2	1	2	1	1	3	3	1	1	3	2	1	3	3
avgbs_31948.1	chr1A	367903322	1	1	3	1	3	1	1	3	1	1	1	1	2	1	1	1	1	1	1	3	3	1	1	1	1	1	3	3	3	2	3	1	2	2	1	2	1	1	3	3	1	1	3	2	1	3	3
avgbs_92450.1	chr1A	368075932	1	1	3	1	3	1	1	3	1	1	1	1	2	1	1	1	1	1	1	3	3	1	1	1	1	1	3	3	3	2	3	1	2	2	1	2	1	1	3	3	1	1	3	2	1	3	3
avgbs_31033.1	chr1A	368666487	1	1	3	1	3	1	1	3	1	1	1	1	2	1	1	1	1	1	1	3	3	1	1	1	1	1	3	3	3	2	3	1	2	2	1	2	1	1	3	3	1	1	3	2	1	3	3
avgbs_cluster_34138.1	chr1A	368675867	1	1	3	1	3	1	1	3	1	1	1	1	2	1	1	1	1	1	1	3	3	1	1	1	1	1	3	3	3	2	3	1	2	2	1	2	1	1	3	3	1	1	3	2	1	3	3
avgbs_cluster_34168.1	chr1A	369053873	1	1	3	1	3	1	1	3	1	1	1	1	2	1	1	1	1	1	1	3	3	1	1	1	1	1	3	3	3	2	3	1	2	2	1	2	1	1	3	3	1	1	3	2	1	3	3
avgbs_cluster_3884.1	chr1A	369658858	1	1	3	1	3	1	1	3	1	1	1	1	2	1	1	1	1	1	1	3	3	1	1	1	1	1	3	3	3	2	3	1	2	2	1	2	1	1	3	3	1	1	3	2	1	3	3
avgbs_cluster_44879.1	chr1A	369764218	1	1	3	1	3	1	1	3	1	1	1	1	2	1	1	1	1	1	1	3	3	1	1	1	1	1	3	3	3	2	3	1	2	2	1	2	1	1	3	3	1	1	3	2	1	3	3
avgbs_34431.1	chr1A	369856524	1	1	3	1	3	1	1	3	1	1	1	1	2	1	1	1	1	1	1	3	3	1	1	1	1	1	3	3	3	2	3	1	2	2	1	2	1	1	3	3	1	1	3	2	1	3	3
avgbs_cluster_9027.1	chr1A	370077206	1	1	3	1	3	1	1	3	1	1	1	1	2	1	1	1	1	1	1	3	3	1	1	1	1	1	3	3	3	2	3	1	2	2	1	2	1	1	3	3	1	1	3	2	1	3	3
avgbs_13795.1	chr1A	370274508	1	1	3	1	3	1	1	3	1	1	1	1	2	1	1	1	1	1	1	3	3	1	1	1	1	1	3	3	3	2	3	1	2	2	1	2	1	1	3	3	1	1	3	2	1	3	3
avgbs_307845.1	chr1A	370509387	1	1	3	1	3	1	1	3	1	1	1	1	2	1	1	1	1	1	1	3	3	1	1	1	1	1	3	3	3	2	3	1	2	2	1	2	1	1	3	3	1	1	3	2	1	3	3
avgbs_5598.1	chr1A	371802916	1	1	3	1	3	1	1	3	1	1	1	1	2	1	1	1	1	1	1	3	3	1	1	1	1	1	3	3	3	2	3	1	2	2	1	2	1	1	3	3	1	1	3	2	1	3	3
avgbs_36228.1	chr1A	372135675	1	1	3	1	3	1	1	3	1	1	1	1	2	1	1	1	1	1	1	3	3	1	1	1	1	1	3	3	3	2	3	1	2	2	1	2	1	1	3	3	1	1	3	2	1	3	3
avgbs_cluster_6982.1	chr1A	372266933	1	1	3	1	3	1	1	3	1	1	1	1	2	1	1	1	1	1	1	3	3	1	1	1	1	1	3	3	3	2	3	1	2	2	1	2	1	1	3	3	1	1	3	2	1	3	3
avgbs_245602.1	chr1A	372475586	1	1	3	1	3	1	1	3	1	1	1	1	2	1	1	1	1	1	1	3	3	1	1	1	1	1	3	3	3	2	3	1	2	2	1	2	1	1	3	3	1	1	3	2	1	3	3
avgbs_cluster_25679.2	chr1A	372764931	1	1	3	1	3	1	1	3	1	1	1	1	2	1	1	1	1	1	1	3	3	1	1	1	1	1	3	3	3	2	3	1	2	2	1	2	1	1	3	3	1	1	3	2	1	3	3
avgbs_102520.1	chr1A	372973505	1	1	3	1	3	1	1	3	1	1	1	1	2	1	1	1	1	1	1	3	3	1	1	1	1	1	3	3	3	2	3	1	2	2	1	2	1	1	3	3	1	1	3	2	1	3	3
avgbs_424019.1	chr1A	373621324	1	1	3	1	3	1	1	3	1	1	1	1	2	1	1	1	1	1	1	3	3	1	1	1	1	1	3	3	3	2	3	1	2	2	1	2	1	1	3	3	1	1	3	2	1	3	3
avgbs_247180.1	chr1A	374457115	1	1	3	1	3	1	1	3	1	1	1	1	2	1	1	1	1	1	1	3	3	1	1	1	1	1	1	3	3	2	3	1	2	2	1	2	1	1	3	3	1	1	3	2	1	3	3
avgbs_cluster_31296.1	chr1A	374747573	1	1	3	1	3	1	1	3	1	1	1	1	2	1	1	1	1	1	1	3	3	1	1	1	1	1	1	3	3	2	3	1	2	2	1	2	1	1	3	3	1	1	3	2	1	3	3
avgbs_cluster_44610.1	chr1A	375456040	1	1	3	1	3	1	1	3	1	1	1	1	2	1	1	1	1	1	1	3	3	1	1	1	1	1	1	3	3	2	3	1	2	2	1	2	1	1	3	3	1	1	3	2	1	3	3
avgbs_75157.1	chr1A	376039864	1	1	3	1	3	1	1	3	1	1	1	1	2	1	1	1	1	1	1	3	3	1	1	1	1	1	2	3	3	2	3	1	2	2	1	2	1	1	3	3	1	1	3	2	1	3	3
avgbs2_90643.2	chr1A	376278004	1	1	3	1	3	1	1	3	1	1	1	1	2	1	1	1	1	1	1	3	3	1	1	1	1	1	2	3	3	2	3	1	2	2	1	2	1	1	3	3	1	1	3	2	1	3	3
avgbs_cluster_2345.1	chr1A	376371654	1	1	3	1	3	1	1	3	1	1	1	1	2	1	1	1	1	1	1	3	3	1	1	1	1	1	2	3	3	2	3	1	2	2	1	2	1	1	3	3	1	1	3	2	1	3	3
avgbs2_30040.2	chr1A	376372015	1	1	3	1	3	1	1	3	1	1	1	1	2	1	1	1	1	1	1	3	3	1	1	1	1	1	2	3	3	2	3	1	2	2	1	2	1	1	3	3	1	1	3	2	1	3	3
avgbs_cluster_44723.1	chr1A	376424878	1	1	3	1	3	1	1	3	1	1	1	1	2	1	1	1	1	1	1	3	3	1	1	1	1	1	2	3	3	2	3	1	2	2	1	2	1	1	3	3	1	1	3	2	1	3	3
avgbs2_125897.1	chr1A	376432208	1	1	3	1	3	1	1	3	1	1	1	1	2	1	1	1	1	1	1	3	3	1	1	1	1	1	2	3	3	2	3	1	2	2	1	2	1	1	3	3	1	1	3	2	1	3	3
avgbs_cluster_32784.1	chr1A	376507824	1	1	3	1	3	1	1	3	1	1	1	1	2	1	1	1	1	1	1	3	3	1	1	1	1	1	2	3	3	2	3	1	2	2	1	2	1	1	3	3	1	1	3	2	1	3	3
avgbs_cluster_11210.1	chr1A	377300257	1	1	3	1	3	1	1	3	1	1	1	1	2	1	1	1	1	1	1	3	3	1	1	1	1	1	2	3	3	2	3	1	2	2	1	2	1	1	3	3	1	1	3	2	1	3	3
avgbs_106646.1	chr1A	377497326	1	1	3	1	3	1	1	3	1	1	1	1	2	1	1	1	1	1	1	3	3	1	1	1	1	1	2	3	3	2	3	1	2	2	1	2	1	1	3	3	1	1	3	2	1	3	3
avgbs_41128.1	chr1A	377551287	1	1	3	1	3	1	1	3	1	1	1	1	2	1	1	1	1	1	1	3	3	1	1	1	1	1	2	3	3	2	3	1	2	2	1	2	1	1	3	3	1	1	3	2	1	3	3
avgbs_19836.1	chr1A	377552857	1	1	3	1	3	1	1	3	1	1	1	1	2	1	1	1	1	1	1	3	3	1	1	1	1	1	2	3	3	2	3	1	2	2	1	2	1	1	3	3	1	1	3	2	1	3	3
avgbs_cluster_36724.1	chr1A	377832992	1	1	3	1	3	1	1	3	1	1	1	1	2	1	1	1	1	1	1	3	3	1	1	1	1	1	2	3	3	2	3	1	2	2	1	2	1	1	3	3	1	1	3	2	1	3	3
avgbs_cluster_24626.1	chr1A	378313575	1	1	3	1	3	1	1	3	1	1	1	1	2	1	1	1	1	1	1	3	3	1	1	1	1	1	2	3	3	2	3	1	2	2	1	2	1	1	3	3	1	1	3	2	1	3	3
avgbs_87716.1	chr1A	378438887	1	1	3	1	3	1	1	3	1	1	1	1	2	1	1	1	1	1	1	3	3	1	1	1	1	1	2	3	3	2	3	1	2	2	1	2	1	1	3	3	1	1	3	2	1	3	3
avgbs_98528.1	chr1A	378907472	1	1	3	1	3	1	1	3	1	1	1	1	2	1	1	1	1	1	1	3	3	1	1	1	1	1	2	3	3	2	3	1	2	2	1	2	1	1	3	3	1	1	3	2	1	3	3
avgbs_97875.1	chr1A	378929456	1	1	3	1	3	1	1	3	1	1	1	1	2	1	1	1	1	1	1	3	3	1	1	1	1	1	2	3	3	2	3	1	2	2	1	2	1	1	3	3	1	1	3	2	1	3	3
avgbs2_20316.1	chr1A	379247425	1	1	3	1	3	1	1	3	1	1	1	1	2	1	1	1	1	1	1	3	3	1	1	1	1	1	2	3	3	2	3	1	2	2	1	2	1	1	3	3	1	1	3	2	1	3	3
avgbs2_10640.2	chr1A	379247485	1	1	3	1	3	1	1	3	1	1	1	1	2	1	1	1	1	1	1	3	3	1	1	1	1	1	2	3	3	2	3	1	2	2	1	2	1	1	3	3	1	1	3	2	1	3	3
avgbs2_83176.1	chr1A	379602779	1	1	3	1	3	1	1	3	1	1	1	1	2	1	1	1	1	1	1	3	3	1	1	1	1	1	2	3	3	2	3	1	2	2	1	2	1	1	3	3	1	1	3	2	1	3	3
avgbs_cluster_1625.1	chr1A	379663001	1	1	3	1	3	1	1	3	1	1	1	1	2	1	1	1	1	1	1	3	3	1	1	1	1	1	2	3	3	2	3	1	2	2	1	2	1	1	3	3	1	1	3	2	1	3	3
avgbs2_89610.2	chr1A	380816519	1	1	3	1	3	1	1	3	1	1	1	1	2	1	1	1	1	1	1	3	3	1	1	1	1	1	2	3	3	2	3	1	2	2	1	2	1	1	3	3	1	1	3	2	1	3	3
avgbs2_112489.1	chr1A	380950742	1	1	3	1	3	1	1	3	1	1	1	1	2	1	1	1	1	1	1	3	3	1	1	1	1	1	2	3	3	2	3	1	2	2	1	2	1	1	3	3	1	1	3	2	1	3	3
avgbs_76085.1	chr1A	381682796	1	1	3	1	3	1	1	3	1	1	1	1	2	1	1	1	1	1	1	3	3	1	1	1	1	1	2	3	3	2	3	1	2	2	1	2	1	1	3	3	1	1	3	2	1	3	3
avgbs_cluster_40795.1	chr1A	381701564	1	1	3	1	3	1	1	3	1	1	1	1	2	1	1	1	1	1	1	3	3	1	1	1	1	1	2	3	3	2	3	1	2	2	1	2	1	1	3	3	1	1	3	2	1	3	3
avgbs2_181761.1	chr1A	381917393	1	1	3	1	3	1	1	3	1	1	1	1	2	1	1	1	1	1	1	3	3	1	1	1	1	1	2	3	3	2	3	1	2	2	1	2	1	1	3	3	1	1	3	2	1	3	3
avgbs_8539.1	chr1A	382412374	1	1	3	1	3	1	1	3	1	1	1	1	2	1	1	1	1	1	1	3	3	1	1	1	1	1	2	3	3	2	3	1	2	2	1	2	1	1	3	3	1	1	3	2	1	3	3
avgbs_245387.1	chr1A	382632165	1	1	3	1	3	1	1	3	1	1	1	1	2	1	1	1	1	1	1	3	3	1	1	1	1	1	2	3	3	2	3	1	2	2	1	2	1	1	3	3	1	1	3	2	1	3	3
avgbs_225097.1	chr1A	382681336	1	1	3	1	3	1	1	3	1	1	1	1	2	1	1	1	1	1	1	3	3	1	1	1	1	1	2	3	3	2	3	1	2	2	1	2	1	1	3	3	1	1	3	2	1	3	3
avgbs2_136684.1	chr1A	383248271	1	1	3	1	3	1	1	3	1	1	1	1	2	1	1	1	1	1	1	3	3	1	1	1	1	1	2	3	3	2	3	1	2	2	1	2	1	1	3	3	1	1	3	2	1	3	3
avgbs2_87493.1	chr1A	384625816	1	1	3	1	3	1	1	3	1	1	1	1	2	1	1	1	1	1	1	3	3	1	1	1	1	1	2	3	3	2	3	1	2	2	1	2	1	1	3	3	1	1	3	2	1	3	3
avgbs2_30459.1	chr1A	385237112	1	1	3	1	3	1	1	3	1	1	1	1	2	1	1	1	1	1	1	3	3	1	1	1	1	1	2	3	3	2	3	1	2	2	1	2	1	1	3	3	1	1	3	2	1	3	3
avgbs_77327.1	chr1A	385757898	1	1	3	1	3	1	1	3	1	1	1	1	2	1	1	1	1	1	1	3	3	1	1	1	1	1	2	3	3	2	3	1	2	2	1	2	1	1	3	3	1	1	3	2	1	3	3
avgbs_cluster_29707.2	chr1A	387100076	1	1	3	1	3	1	1	3	1	1	1	1	2	1	1	1	1	1	1	3	3	1	1	1	1	1	2	3	3	2	3	1	2	2	1	2	1	1	3	3	1	1	3	2	1	3	3
avgbs2_21663.1	chr1A	387105647	1	1	3	1	3	1	1	3	1	1	1	1	2	1	1	1	1	1	1	3	3	1	1	1	1	1	2	3	3	2	3	1	2	2	1	2	1	1	3	3	1	1	3	2	1	3	3
avgbs_56040.1	chr1A	387292271	1	1	3	1	3	1	1	3	1	1	1	1	2	1	1	1	1	1	1	3	3	1	1	1	1	1	2	3	3	2	3	1	2	2	1	2	1	1	3	3	1	1	3	2	1	3	3
avgbs_cluster_866.1	chr1A	387567762	1	1	3	1	3	1	1	3	1	1	1	1	2	1	1	1	1	1	1	3	3	1	1	1	1	1	2	3	3	2	3	1	2	2	1	2	1	1	3	3	1	1	3	2	1	3	3
avgbs_31709.1	chr1A	387778158	1	1	3	1	3	1	1	3	1	1	1	1	2	1	1	1	1	1	1	3	3	1	1	1	1	1	2	3	3	2	3	1	2	2	1	2	1	1	3	3	1	1	3	2	1	3	3
avgbs2_71424.1	chr1A	388531784	1	1	3	1	3	1	1	3	1	1	1	1	2	1	1	1	1	1	1	3	3	1	1	1	1	1	2	3	3	2	3	1	2	2	1	2	1	1	3	3	1	1	3	2	1	3	3
avgbs_31574.1	chr1A	389035566	1	1	3	1	3	1	1	3	1	1	1	1	2	1	1	1	1	1	1	3	3	1	1	1	1	1	2	3	3	2	3	1	2	2	1	2	1	1	3	3	1	1	3	2	1	3	3
avgbs_cluster_43301.1	chr1A	389245602	1	1	3	1	3	1	1	3	1	1	1	1	2	1	1	1	1	1	1	3	3	1	1	1	1	1	2	3	3	2	3	1	2	2	1	2	1	1	3	3	1	1	3	2	1	3	3
avgbs_cluster_9994.1	chr1A	389507762	1	1	3	1	3	1	1	3	1	1	1	1	2	1	1	1	1	1	1	3	3	1	1	1	1	1	2	3	3	2	3	1	2	2	1	2	1	1	3	3	1	1	3	2	1	3	3
avgbs2_149364.1	chr1A	389510201	1	1	3	1	3	1	1	3	1	1	1	1	2	1	1	1	1	1	1	3	3	1	1	1	1	1	2	3	3	2	3	1	2	2	1	2	1	1	3	3	1	1	3	2	1	3	3
avgbs2_14025.1	chr1A	389691291	1	1	3	1	3	1	1	3	1	1	1	1	2	1	1	1	1	1	1	3	3	1	1	1	1	1	2	3	3	2	3	1	2	2	1	2	1	1	3	3	1	1	3	2	1	3	3
avgbs_cluster_24852.1	chr1A	389843521	1	1	3	1	3	1	1	3	1	1	1	1	2	1	1	1	1	1	1	3	3	1	1	1	1	1	2	3	3	2	3	1	2	2	1	2	1	1	3	3	1	1	3	2	1	3	3
avgbs_223315.1	chr1A	389994925	1	1	3	1	3	1	1	3	1	1	1	1	2	1	1	1	1	1	1	3	3	1	1	1	1	1	2	3	3	2	3	1	2	2	1	2	1	1	3	3	1	1	3	2	1	3	3
avgbs_cluster_43236.1	chr1A	390321814	1	1	3	1	3	1	1	3	1	1	1	1	2	1	1	1	1	1	1	3	3	1	1	1	1	1	2	3	3	2	3	1	2	2	1	2	1	1	3	3	1	1	3	2	1	3	3
avgbs_cluster_8421.1	chr1A	391056839	1	1	3	1	3	1	1	3	1	1	1	1	2	1	1	1	1	1	1	3	3	1	1	1	1	1	2	3	3	2	3	1	2	2	1	2	1	1	3	3	1	1	3	2	1	3	3
avgbs2_36921.1	chr1A	391194891	1	1	3	1	3	1	1	3	1	1	1	1	2	1	1	1	1	1	1	3	3	1	1	1	1	1	2	3	3	2	3	1	2	2	1	2	1	1	3	3	1	1	3	2	1	3	3
avgbs_cluster_26019.1	chr1A	391397394	1	1	3	1	3	1	1	3	1	1	1	1	2	1	1	1	1	1	1	3	3	1	1	1	1	1	2	3	3	2	3	1	2	2	1	2	1	1	3	3	1	1	3	2	1	3	3
avgbs2_138517.1	chr1A	391509080	1	1	3	1	3	1	1	3	1	1	1	1	2	1	1	1	1	1	1	3	3	1	1	1	1	1	2	3	3	2	3	1	2	2	1	2	1	1	3	3	1	1	3	2	1	3	3
avgbs_cluster_39857.1	chr1A	391575006	1	1	3	1	3	1	1	3	1	1	1	1	2	1	1	1	1	1	1	3	3	1	1	1	1	1	2	3	3	2	3	1	2	2	1	2	1	1	3	3	1	1	3	2	1	3	3
avgbs2_197273.1	chr1A	392000873	1	1	3	1	3	1	1	3	1	1	1	1	2	1	1	1	1	1	1	3	3	1	1	1	1	1	2	3	3	2	3	1	2	2	1	2	1	1	3	3	1	1	3	2	1	3	3
avgbs_cluster_7643.1	chr1A	392200700	1	1	3	1	3	1	1	3	1	1	1	1	2	1	1	1	1	1	1	3	3	1	1	1	1	1	2	3	3	2	3	1	2	2	1	2	1	1	3	3	1	1	3	2	1	3	3
avgbs_cluster_23712.1	chr1A	392270598	1	1	3	1	3	1	1	3	1	1	1	1	2	1	1	1	1	1	1	3	3	1	1	1	1	1	2	3	3	2	3	1	2	2	1	2	1	1	3	3	1	1	3	2	1	3	3
avgbs2_89075.1	chr1A	392295735	1	1	3	1	3	1	1	3	1	1	1	1	2	1	1	1	1	1	1	3	3	1	1	1	1	1	2	3	3	2	3	1	2	2	1	2	1	1	3	3	1	1	3	2	1	3	3
avgbs_cluster_24841.1	chr1A	392315729	1	1	3	1	3	1	1	3	1	1	1	1	2	1	1	1	1	1	1	3	3	1	1	1	1	1	2	3	3	2	3	1	2	2	1	2	1	1	3	3	1	1	3	2	1	3	3
avgbs_cluster_35417.1	chr1A	393064032	1	1	3	1	3	1	1	3	1	1	1	1	2	1	1	1	1	1	1	3	3	1	1	1	1	1	2	3	3	2	3	1	2	2	1	2	1	1	3	3	1	1	3	2	1	3	3
avgbs_cluster_4864.1	chr1A	393090779	1	1	3	1	3	1	1	3	1	1	1	1	2	1	1	1	1	1	1	3	3	1	1	1	1	1	2	3	3	2	3	1	2	2	1	2	1	1	3	3	1	1	3	2	1	3	3
avgbs2_180754.1	chr1A	395030165	1	1	3	1	3	1	1	3	1	1	1	1	2	1	1	1	1	1	1	3	3	1	1	1	1	1	2	3	3	2	3	1	2	2	1	2	1	1	3	3	1	1	3	2	1	3	3
avgbs_cluster_31897.1	chr1A	395405556	1	1	3	1	3	1	1	3	1	1	1	1	2	1	1	1	1	1	1	3	3	1	1	1	1	1	2	3	3	2	3	1	2	2	1	2	1	1	3	3	1	1	3	2	1	3	3
avgbs2_18198.1	chr1A	396906492	1	1	3	1	3	1	1	3	1	1	1	1	2	1	1	1	1	1	1	3	3	1	1	1	1	1	2	3	3	2	3	1	2	2	1	2	1	1	3	3	1	1	3	2	1	3	3
avgbs_37308.1	chr1A	397424503	1	1	3	1	3	1	1	3	1	1	1	1	2	1	1	1	1	1	1	3	3	1	1	1	1	1	2	3	3	2	3	1	2	2	1	2	1	1	3	3	1	1	3	2	1	3	3
avgbs_cluster_211.1	chr1A	397503284	1	1	3	1	3	1	1	3	1	1	1	1	2	1	1	1	1	1	1	3	3	1	1	1	1	1	2	3	3	2	3	1	2	2	1	2	1	1	3	3	1	1	3	2	1	3	3
avgbs_cluster_43255.1	chr1A	397813258	1	1	3	1	3	1	1	3	1	1	1	1	2	1	1	1	1	1	1	3	3	1	1	1	1	1	2	3	3	2	3	1	2	2	1	2	1	1	3	3	1	1	3	2	1	3	3
avgbs_111777.1	chr1A	397975926	1	1	3	1	3	1	1	3	1	1	1	1	2	1	1	1	1	1	1	3	3	1	1	1	1	1	2	3	3	2	3	1	2	2	1	2	1	1	3	3	1	1	3	2	1	3	3
avgbs_87124.1	chr1A	397997856	1	1	3	1	3	1	1	3	1	1	1	1	2	1	1	1	1	1	1	3	3	1	1	1	1	1	2	3	3	2	3	1	2	2	1	2	1	1	3	3	1	1	3	2	1	3	3
avgbs2_121735.2	chr1A	398374527	1	1	3	1	3	1	1	3	1	1	1	1	2	1	1	1	1	1	1	3	3	1	1	1	1	1	2	3	3	2	3	1	2	2	1	2	1	1	3	3	1	1	3	2	1	3	3
avgbs_98917.1	chr1A	398513109	1	1	3	1	3	1	1	3	1	1	1	1	2	1	1	1	1	1	1	3	3	1	1	1	1	1	2	3	3	2	3	1	2	2	1	2	1	1	3	3	1	1	3	2	1	3	3
avgbs2_89852.1	chr1A	399073964	1	1	3	1	3	1	1	3	1	1	1	1	2	1	1	1	1	1	1	3	3	1	1	1	1	1	2	3	3	2	3	1	2	2	1	2	1	1	3	3	1	1	3	2	1	3	3
avgbs2_138778.1	chr1A	399869655	1	1	3	1	3	1	1	3	1	1	1	1	2	1	1	1	1	1	1	3	3	1	1	1	1	1	2	3	3	2	3	1	2	2	1	2	1	1	3	3	1	1	3	2	1	3	3
avgbs_13252.1	chr1A	400346847	1	1	3	1	3	1	1	3	1	1	1	1	2	1	1	1	1	1	1	3	3	1	1	1	1	1	2	3	3	2	3	1	2	2	1	2	1	1	3	3	1	1	3	2	1	3	3
avgbs_111873.1	chr1A	400856302	1	1	3	1	3	1	1	3	1	1	1	1	2	1	1	1	1	1	1	3	3	1	1	1	1	1	2	3	3	2	3	1	2	2	1	2	1	1	3	3	1	1	3	2	1	3	3
avgbs_cluster_37708.1	chr1A	401567127	1	1	3	1	3	1	1	3	1	1	1	1	2	1	1	1	1	1	1	3	3	1	1	1	1	1	2	3	3	2	3	1	2	2	1	2	1	1	3	3	1	1	3	2	1	3	3
avgbs_cluster_24644.1	chr1A	401567578	1	1	3	1	3	1	1	3	1	1	1	1	2	1	1	1	1	1	1	3	3	1	1	1	1	1	2	3	3	2	3	1	2	2	1	2	1	1	3	3	1	1	3	2	1	3	3
avgbs_cluster_7276.1	chr1A	402139974	1	1	3	1	3	1	1	3	1	1	1	1	2	1	1	1	1	1	1	3	3	1	1	1	1	1	2	3	3	2	3	1	2	2	1	2	1	1	3	3	1	1	3	2	1	3	3
avgbs_52117.1	chr1A	402259395	1	1	3	1	3	1	1	3	1	1	1	1	2	1	1	1	1	1	1	3	3	1	1	1	1	1	2	3	3	2	3	1	2	2	1	2	1	1	3	3	1	1	3	2	1	3	3
avgbs2_77263.1	chr1A	402614658	1	1	3	1	3	1	1	3	1	1	1	1	2	1	1	1	1	1	1	3	3	1	1	1	1	1	2	3	3	2	3	1	2	2	1	2	1	1	3	3	1	1	3	2	1	3	3
avgbs2_34871.1	chr1A	402881260	1	1	3	1	3	1	1	3	1	1	1	1	2	1	1	1	1	1	1	3	3	1	1	1	1	1	2	3	3	2	3	1	2	2	1	2	1	1	3	3	1	1	3	2	1	3	3
avgbs_cluster_28360.1	chr1A	404094279	1	1	3	1	3	1	1	3	1	1	1	1	2	1	1	1	1	1	1	3	3	1	1	1	1	1	2	3	3	2	3	1	2	2	1	2	1	1	3	3	1	1	3	2	1	3	3
avgbs_cluster_16087.1	chr1A	404213898	1	1	3	1	3	1	1	3	1	1	1	1	2	1	1	1	1	1	1	3	3	1	1	1	1	1	2	3	3	2	3	1	2	2	1	2	1	1	3	3	1	1	3	2	1	3	3
avgbs_cluster_24339.1	chr1A	404812531	1	1	3	1	3	1	1	3	1	1	1	1	2	1	1	1	1	1	1	3	3	1	1	1	1	1	2	3	3	2	3	1	2	2	1	2	1	1	3	3	1	1	3	2	1	3	3
avgbs_cluster_29916.1	chr1A	405450426	1	1	3	1	3	1	1	3	1	1	1	1	2	1	1	1	1	1	1	3	3	1	1	1	1	1	2	3	3	2	3	1	2	2	1	2	1	1	3	3	1	1	3	2	1	3	3
avgbs_cluster_44040.1	chr1A	405732728	1	1	3	1	3	1	1	3	1	1	1	1	2	1	1	1	1	1	1	3	3	1	1	1	1	1	2	3	3	2	3	1	2	2	1	2	1	1	3	3	1	1	3	2	1	3	3
avgbs_cluster_30714.1	chr1A	405785913	1	1	3	1	3	1	1	3	1	1	1	1	2	1	1	1	1	1	1	3	3	1	1	1	1	1	2	3	3	2	3	1	2	2	1	2	1	1	3	3	1	1	3	2	1	3	3
avgbs_117177.1	chr1A	405832298	1	1	3	1	3	1	1	3	1	1	1	1	2	1	1	1	1	1	1	3	3	1	1	1	1	1	2	3	3	2	3	1	2	2	1	2	1	1	3	3	1	1	3	2	1	3	3
avgbs2_191926.1	chr1A	406079003	1	1	3	1	3	1	1	3	1	1	1	1	2	1	1	1	1	1	1	3	3	1	1	1	1	1	2	3	3	2	3	1	2	2	1	2	1	1	3	3	1	1	3	2	1	3	3
avgbs_cluster_14555.1	chr1A	406139148	1	1	3	1	3	1	1	3	1	1	1	1	2	1	1	1	1	1	1	3	3	1	1	1	1	1	2	3	3	2	3	1	2	2	1	2	1	1	3	3	1	1	3	2	1	3	3
avgbs_119036.1	chr1A	406176830	1	1	3	1	3	1	1	3	1	1	1	1	2	1	1	1	1	1	1	3	3	1	1	1	1	1	2	3	3	2	3	1	2	2	1	2	1	1	3	3	1	1	3	2	1	3	3
avgbs_cluster_37481.1	chr1A	406177459	1	1	3	1	3	1	1	3	1	1	1	1	2	1	1	1	1	1	1	3	3	1	1	1	1	1	2	3	3	2	3	1	2	2	1	2	1	1	3	3	1	1	3	2	1	3	3
avgbs_cluster_17183.1	chr1A	406733956	1	1	3	1	3	1	1	3	1	1	1	1	2	1	1	1	1	1	1	3	3	1	1	1	1	1	2	3	3	2	3	1	2	2	1	2	1	1	3	3	1	1	3	2	1	3	3
avgbs_cluster_11313.1	chr1A	406849554	1	1	3	1	3	1	1	3	1	1	1	1	2	1	1	1	1	1	1	3	3	1	1	1	1	1	2	3	3	2	3	1	2	2	1	2	1	1	3	3	1	1	3	2	1	3	3
avgbs2_67304.1	chr1A	407070347	1	1	3	1	3	1	1	3	1	1	1	1	2	1	1	1	1	1	1	3	3	1	1	1	1	1	2	3	3	2	3	1	2	2	1	2	1	1	3	3	1	1	3	2	1	3	3
avgbs_224970.1	chr1A	407843729	1	1	3	1	3	1	1	3	1	1	1	1	2	1	1	1	1	1	1	3	3	1	1	1	1	1	2	3	3	2	3	1	2	2	1	2	1	1	3	3	1	1	3	2	1	3	3
avgbs_cluster_36036.1	chr1A	408814185	1	1	3	1	3	1	1	3	1	1	1	1	2	1	1	1	1	1	1	3	3	1	1	1	1	1	2	3	3	2	3	1	2	2	1	2	1	1	3	3	1	1	3	2	1	3	3
avgbs2_74479.1	chr1A	410226245	1	1	3	1	3	1	1	3	1	1	1	1	2	1	1	1	1	1	1	3	3	1	1	1	1	1	2	3	3	2	3	1	2	2	1	2	1	1	3	3	1	1	3	2	1	3	3
avgbs_cluster_20.1	chr1A	410234583	1	1	3	1	3	1	1	3	1	1	1	1	2	1	1	1	1	1	1	3	3	1	1	1	1	1	2	3	3	2	3	1	2	2	1	2	1	1	3	3	1	1	3	2	1	3	3
avgbs2_53658.1	chr1A	410360876	1	1	3	1	3	1	1	3	1	1	1	1	2	1	1	1	1	1	1	3	3	1	1	1	1	1	2	3	3	2	3	1	2	2	1	2	1	1	3	3	1	1	3	2	1	3	3
avgbs2_22121.1	chr1A	410423451	1	1	3	1	3	1	1	3	1	1	1	1	2	1	1	1	1	1	1	3	3	1	1	1	1	1	2	3	3	2	3	1	2	2	1	2	1	1	3	3	1	1	3	2	1	3	3
avgbs_cluster_33204.1	chr1A	410908112	1	1	3	1	3	1	1	3	1	1	1	1	2	1	1	1	1	1	1	3	3	1	1	1	1	1	2	3	3	2	3	1	2	2	1	2	1	1	3	3	1	1	3	2	1	3	3
avgbs2_73708.1	chr1A	412023118	1	1	3	1	3	1	1	3	1	1	1	1	2	1	1	1	1	1	1	3	3	1	1	1	1	1	2	3	3	2	3	1	2	2	1	2	1	1	3	3	1	1	3	2	1	3	3
avgbs_cluster_20966.1	chr1A	412092737	1	1	3	1	3	1	1	3	1	1	1	1	2	1	1	1	1	1	1	3	3	1	1	1	1	1	2	3	3	2	3	1	2	2	1	2	1	1	3	3	1	1	3	2	1	3	3
avgbs_cluster_26147.1	chr1A	412106243	1	1	3	1	3	1	1	3	1	1	1	1	2	1	1	1	1	1	1	3	3	1	1	1	1	1	2	3	3	2	3	1	2	2	1	2	1	1	3	3	1	1	3	2	1	3	3
avgbs_49929.1	chr1A	412211437	1	1	3	1	3	1	1	3	1	1	1	1	2	1	1	1	1	1	1	3	3	1	1	1	1	1	2	3	3	2	3	1	2	2	1	2	1	1	3	3	1	1	3	2	1	3	3
avgbs_37607.1	chr1A	412385245	1	1	3	1	3	1	1	3	1	1	1	1	2	1	1	1	1	1	1	3	3	1	1	1	1	1	2	3	3	2	3	1	2	2	1	2	1	1	3	3	1	1	3	2	1	3	3
avgbs_329543.1	chr1A	412549436	1	1	3	1	3	1	1	3	1	1	1	1	2	1	1	1	1	1	1	3	3	1	1	1	1	1	2	3	3	2	3	1	2	2	1	2	1	1	3	3	1	1	3	2	1	3	3
avgbs_cluster_33074.1	chr1A	413149721	1	1	3	1	3	1	1	3	1	1	1	1	2	1	1	1	1	1	1	3	3	1	1	1	1	1	2	3	3	2	3	1	2	2	1	2	1	1	3	3	1	1	3	2	1	3	3
avgbs_cluster_53584.1	chr1A	413796952	1	1	3	1	3	1	1	3	1	1	1	1	2	1	1	1	1	1	1	3	3	1	1	1	1	1	2	3	3	2	3	1	2	2	1	2	1	1	3	3	1	1	3	2	1	3	3
avgbs_530789.1	chr1A	413953391	1	1	3	1	3	1	1	3	1	1	1	1	2	1	1	1	1	1	1	3	3	1	1	1	1	1	2	3	3	2	3	1	2	2	1	2	1	1	3	3	1	1	3	2	1	3	3
avgbs_cluster_34954.1	chr1A	414400881	1	1	3	1	3	1	1	3	1	1	1	1	2	1	1	1	1	1	1	3	3	1	1	1	1	1	2	3	3	2	3	1	2	2	1	2	1	1	3	3	1	1	3	2	1	3	3
avgbs_224595.1	chr1A	414783569	1	1	3	1	3	1	1	3	1	1	1	1	2	1	1	1	1	1	1	3	3	1	1	1	1	1	2	3	3	2	3	1	2	2	1	2	1	1	3	3	1	1	3	2	1	3	3
avgbs_cluster_36654.1	chr1A	415017712	1	1	3	1	3	1	1	3	1	1	1	1	2	1	1	1	1	1	1	3	3	1	1	1	1	1	2	3	3	2	3	1	2	2	1	2	1	1	3	3	1	1	3	2	1	3	3
avgbs_cluster_5427.1	chr1A	415598778	1	1	3	1	3	1	1	3	1	1	1	1	2	1	1	1	1	1	1	3	3	1	1	1	1	1	2	3	3	2	3	1	2	2	1	2	1	1	3	3	1	1	3	2	1	3	3
avgbs_3069.1	chr1A	415898861	1	1	3	1	3	1	1	3	1	1	1	1	2	1	1	1	1	1	1	3	3	1	1	1	1	1	2	3	3	2	3	1	2	2	1	2	1	1	3	3	1	1	3	2	1	3	3
avgbs_cluster_33194.1	chr1A	416637895	1	1	3	1	3	1	1	3	1	1	1	1	2	1	1	1	1	1	1	3	3	1	1	1	1	1	2	3	3	2	3	1	2	2	1	2	1	1	3	3	1	1	3	2	1	3	3
avgbs_cluster_6360.1	chr1A	416774350	1	1	3	1	3	1	1	3	1	1	1	1	2	1	1	1	1	1	1	3	3	1	1	1	1	1	2	3	3	2	3	1	2	2	1	2	1	1	3	3	1	1	3	2	1	3	3
avgbs_cluster_23508.1	chr1A	419320353	1	1	3	1	3	1	1	3	1	1	1	1	2	1	1	1	1	1	1	3	3	1	1	1	1	1	2	3	3	2	3	1	2	2	1	2	1	1	3	3	1	1	3	2	1	3	3
#
#chr1AC
#
avgbs_3091.1	chr1AC	420223778	1	1	3	1	3	1	1	3	1	1	1	1	1	1	1	1	1	1	2	3	3	1	1	1	1	2	1	3	3	2	3	1	2	1	2	1	1	1	3	3	1	1	3	1	2	3	3
avgbs_cluster_34612.1	chr1AC	420599987	1	1	3	1	3	1	1	3	1	1	1	1	1	1	1	1	1	1	2	3	3	1	1	1	1	2	1	3	3	2	3	1	2	1	2	1	1	1	3	3	1	1	3	1	2	3	3
avgbs_46563.1	chr1AC	420905862	1	1	3	1	3	1	1	3	1	1	1	1	1	1	1	1	1	1	2	3	3	1	1	1	1	2	1	3	3	2	3	1	2	1	2	1	1	1	3	3	1	1	3	2	2	3	3
avgbs_cluster_39391.1	chr1AC	421179275	1	1	3	1	3	1	1	3	1	1	1	1	1	1	1	1	1	1	2	3	3	1	1	1	1	2	1	3	3	2	3	1	2	1	2	1	1	1	3	3	1	1	3	2	2	3	3
avgbs_377937.1	chr1AC	421477070	1	1	3	1	3	1	1	3	1	1	1	1	1	1	1	1	1	1	2	3	3	1	1	1	1	2	1	3	3	2	3	1	2	1	2	1	1	1	3	3	1	1	3	2	2	3	3
avgbs_32993.1	chr1AC	421715869	1	1	3	1	3	1	1	3	1	1	1	1	1	1	1	1	1	1	2	3	3	1	1	1	1	2	1	3	3	2	3	1	2	1	2	1	1	1	3	3	1	1	3	2	2	3	3
avgbs_223661.1	chr1AC	422161743	1	1	3	1	3	1	1	3	1	1	1	1	1	1	1	1	1	1	2	3	3	1	1	1	1	2	1	3	3	2	3	1	2	1	2	1	1	1	3	3	1	1	3	2	2	3	3
avgbs_77401.1	chr1AC	422338388	1	1	3	1	3	1	1	3	1	1	1	1	1	1	1	1	1	1	2	3	3	1	1	1	1	2	1	3	3	2	3	1	2	1	2	1	1	1	3	3	1	1	3	2	2	3	3
avgbs_33712.1	chr1AC	422635775	1	1	3	1	3	1	1	3	1	1	1	1	1	1	1	1	1	1	2	3	3	1	1	1	1	2	1	3	3	2	3	1	2	1	2	1	1	1	3	3	1	1	3	2	2	3	3
avgbs_cluster_58738.1	chr1AC	422698436	1	1	3	1	3	1	1	3	1	1	1	1	1	1	1	1	1	1	2	3	3	1	1	1	1	2	1	3	3	2	3	1	2	1	2	1	1	1	3	3	1	1	3	2	2	3	3
avgbs_67601.1	chr1AC	422703950	1	1	3	1	3	1	1	3	1	1	1	1	1	1	1	1	1	1	2	3	3	1	1	1	1	2	1	3	3	2	3	1	2	1	2	1	1	1	3	3	1	1	3	2	2	3	3
avgbs_cluster_36609.1	chr1AC	423508373	1	1	3	1	3	1	1	3	1	1	1	1	1	1	1	1	1	1	2	3	3	1	1	1	1	2	1	3	3	2	3	1	2	1	2	1	1	1	3	3	1	1	3	2	2	3	3
avgbs_120890.1	chr1AC	424126214	1	1	3	1	3	1	1	3	1	1	1	1	1	1	1	1	1	1	2	3	3	1	1	1	1	2	1	3	3	2	3	1	2	1	2	1	1	1	3	3	1	1	3	2	2	3	3
avgbs_cluster_1589.1	chr1AC	424351402	1	1	3	1	3	1	1	3	1	1	1	1	1	1	1	1	1	1	2	3	3	1	1	1	1	2	1	3	3	2	3	1	2	1	2	1	1	1	3	3	1	1	3	2	2	3	3
avgbs_cluster_20575.1	chr1AC	424708508	1	1	3	1	3	1	1	3	1	1	1	1	1	1	1	1	1	1	2	3	3	1	1	1	1	2	1	3	3	2	3	1	2	1	2	1	1	1	3	3	1	1	3	2	2	3	3
avgbs_cluster_28639.1	chr1AC	425186601	1	1	3	1	3	1	1	3	1	1	1	1	1	1	1	1	1	1	2	3	3	1	1	1	1	2	1	3	3	2	3	1	2	1	2	2	1	1	3	3	1	1	3	2	2	3	3
avgbs_683413.1	chr1AC	425186661	1	1	3	1	3	1	1	3	1	1	1	1	1	1	1	1	1	1	2	3	3	1	1	1	1	2	1	3	3	2	3	1	2	1	2	2	1	1	3	3	1	1	3	2	2	3	3
avgbs_108610.1	chr1AC	425294925	1	1	3	1	3	1	1	3	1	1	1	1	1	1	1	1	1	1	2	3	3	1	1	1	1	2	1	3	3	2	3	1	2	1	2	2	1	1	3	3	1	1	3	2	2	3	3
avgbs_cluster_34139.1	chr1AC	425322511	1	1	3	1	3	1	1	3	1	1	1	1	1	1	1	1	1	1	2	3	3	1	1	1	1	2	1	3	3	2	3	1	2	1	2	2	1	1	3	3	1	1	3	2	2	3	3
avgbs2_175934.1	chr1AC	425337331	1	1	3	1	3	1	1	3	1	1	1	1	1	1	1	1	1	1	2	3	3	1	1	1	1	2	1	3	3	2	3	1	2	1	2	2	1	1	3	3	1	1	3	2	2	3	3
avgbs_cluster_12638.1	chr1AC	425386800	1	1	3	1	3	1	1	3	1	1	1	1	1	1	1	1	1	1	2	3	3	1	1	1	1	2	1	3	3	2	3	1	2	1	2	2	1	1	3	3	1	1	3	2	2	3	3
avgbs_cluster_17610.1	chr1AC	425840758	1	1	3	1	3	1	1	3	1	1	1	1	1	1	1	1	1	1	2	3	3	1	1	1	1	2	1	3	3	2	3	1	2	1	2	2	1	1	3	3	1	1	3	2	2	3	3
avgbs_51402.1	chr1AC	426360721	1	1	3	1	3	1	1	3	1	1	1	1	1	1	1	1	1	1	2	3	3	1	1	1	1	2	1	3	3	2	3	1	2	1	2	2	1	1	3	3	1	1	3	2	2	3	3
avgbs_223540.1	chr1AC	427450477	1	1	3	1	3	1	1	3	1	1	1	1	1	1	1	1	1	1	2	3	3	1	1	1	1	2	1	3	3	2	3	1	2	1	2	2	1	1	3	3	1	1	3	2	2	3	3
avgbs_cluster_39008.1	chr1AC	427531299	1	1	3	1	3	1	1	3	1	1	1	1	1	1	1	1	1	1	2	3	3	1	1	1	1	2	1	3	3	2	3	1	2	1	2	2	1	1	3	3	1	1	3	2	2	3	3
avgbs_cluster_24226.1	chr1AC	427671263	1	1	3	1	3	1	1	3	1	1	1	1	1	1	1	1	1	1	2	3	3	1	1	1	1	2	1	3	3	2	3	1	2	1	2	2	1	1	3	3	1	1	3	2	2	3	3
avgbs_113325.1	chr1AC	427861543	1	1	3	1	3	1	1	3	1	1	1	1	1	1	1	1	1	1	2	3	3	1	1	1	1	2	1	3	3	2	3	1	2	1	2	2	1	1	3	3	1	1	3	2	2	3	3
avgbs_cluster_11017.1	chr1AC	427902534	1	1	3	1	3	1	1	3	1	1	1	1	1	1	1	1	1	1	2	3	3	1	1	1	1	2	1	3	3	2	3	1	2	1	2	2	1	1	3	3	1	1	3	2	2	3	3
avgbs_80175.1	chr1AC	428338817	1	1	3	1	3	1	1	3	1	1	1	1	1	1	1	1	1	1	2	3	3	1	1	1	1	2	1	3	3	2	3	1	2	1	2	2	1	1	3	3	1	1	3	2	2	3	3
avgbs_126033.1	chr1AC	428392905	1	1	3	1	3	1	1	3	1	1	1	1	1	1	1	1	1	1	2	3	3	1	1	1	1	2	1	3	3	2	3	1	2	1	2	2	1	1	3	3	1	1	3	2	2	3	3
avgbs_14124.1	chr1AC	428675922	1	1	3	1	3	1	1	3	1	1	1	1	1	1	1	1	1	1	2	3	3	1	1	1	1	2	1	3	3	2	3	1	2	1	2	2	1	1	3	3	1	1	3	2	2	3	3
avgbs2_179035.1	chr1AC	429354379	1	1	3	1	3	1	1	3	1	1	1	1	1	1	1	1	1	1	2	3	3	1	1	1	1	2	1	3	3	2	3	1	2	1	2	2	1	1	3	3	1	1	3	2	2	3	3
avgbs_cluster_14022.1	chr1AC	429354872	1	1	3	1	3	1	1	3	1	1	1	1	1	1	1	1	1	1	2	3	3	1	1	1	1	2	1	3	3	2	3	1	2	1	2	2	1	1	3	3	1	1	3	2	2	3	3
avgbs_640981.1	chr1AC	429522495	1	1	3	1	3	1	1	3	1	1	1	1	1	1	1	1	1	1	2	3	3	1	1	1	1	2	1	3	3	2	3	1	2	1	2	2	1	1	3	3	1	1	3	2	2	3	3
avgbs_54519.1	chr1AC	429745907	1	1	3	1	3	1	1	3	1	1	1	1	1	1	1	1	1	1	2	3	3	1	1	1	1	2	1	3	3	2	3	1	2	1	2	2	1	1	3	3	1	1	3	2	2	3	3
avgbs_cluster_17321.1	chr1AC	430451041	1	1	3	1	3	1	1	3	1	1	1	1	1	1	1	1	1	1	2	3	3	1	1	1	1	2	1	3	3	2	3	1	2	1	2	2	1	1	3	3	1	1	3	2	2	3	3
avgbs_cluster_37060.1	chr1AC	430451101	1	1	3	1	3	1	1	3	1	1	1	1	1	1	1	1	1	1	2	3	3	1	1	1	1	2	1	3	3	2	3	1	2	1	2	2	1	1	3	3	1	1	3	2	2	3	3
avgbs_cluster_34061.1	chr1AC	430561102	1	1	3	1	3	1	1	3	1	1	1	1	1	1	1	1	1	1	2	3	3	1	1	1	1	2	1	3	3	2	3	1	2	1	2	2	1	1	3	3	1	1	3	2	2	3	3
avgbs_cluster_135.1	chr1AC	430761297	1	1	3	1	3	1	1	3	1	1	1	1	1	1	1	1	1	1	2	3	3	1	1	1	1	2	1	3	3	2	3	1	2	1	2	2	1	1	3	3	1	1	3	2	2	3	3
avgbs2_14669.1	chr1AC	431208031	1	1	3	1	3	1	1	3	1	1	1	1	1	1	1	1	1	1	2	3	3	1	1	1	1	2	1	3	3	2	3	1	2	1	2	2	1	1	3	3	1	1	3	2	2	3	3
avgbs_cluster_11357.1	chr1AC	432181564	1	1	3	1	3	1	1	3	1	1	1	1	1	1	1	1	1	1	2	3	3	1	1	1	1	2	1	3	3	2	3	1	2	1	2	2	1	1	3	3	1	1	3	2	2	3	3
avgbs_494220.1	chr1AC	432310818	1	1	3	1	3	1	1	3	1	1	1	1	1	1	1	1	1	1	2	3	3	1	1	1	1	2	1	3	3	2	3	1	2	1	2	2	1	1	3	3	1	1	3	2	2	3	3
avgbs_459509.1	chr1AC	432414749	1	1	3	1	3	1	1	3	1	1	1	1	1	1	1	1	1	1	2	3	3	1	1	1	1	2	1	3	3	2	3	1	2	1	2	2	1	1	3	3	1	1	3	2	2	3	3
avgbs_91364.1	chr1AC	432549777	1	1	3	1	3	1	1	3	1	1	1	1	1	1	1	1	1	1	2	3	3	1	1	1	1	2	1	3	3	2	3	1	2	1	2	2	1	1	3	3	1	1	3	2	2	3	3
avgbs_10231.1	chr1AC	432657662	1	1	3	1	3	1	1	3	1	1	1	1	1	1	1	1	1	1	2	3	3	1	1	1	1	2	1	3	3	2	3	1	2	1	2	2	1	1	3	3	1	1	3	2	2	3	3
avgbs2_43555.1	chr1AC	432789103	1	1	3	1	3	1	1	3	1	1	1	1	1	1	1	1	1	1	2	3	3	1	1	1	1	2	1	3	3	2	3	1	2	1	2	2	1	1	3	3	1	1	3	2	2	3	3
avgbs_cluster_11817.1	chr1AC	432790632	1	1	3	1	3	1	1	3	1	1	1	1	1	1	1	1	1	1	2	3	3	1	1	1	1	2	1	3	3	2	3	1	2	1	2	2	1	1	3	3	1	1	3	2	2	3	3
avgbs_63552.1	chr1AC	433259168	1	1	3	1	3	1	1	3	1	1	1	1	1	1	1	1	1	1	2	3	3	1	1	1	1	2	1	3	3	2	3	1	2	1	2	2	1	1	3	3	1	1	3	2	2	3	3
avgbs2_137068.1	chr1AC	433298667	1	1	3	1	3	1	1	3	1	1	1	1	1	1	1	1	1	1	2	3	3	1	1	1	1	2	1	3	3	2	3	1	2	1	2	2	1	1	3	3	1	1	3	2	2	3	3
avgbs_352306.1	chr1AC	433305622	1	1	3	1	3	1	1	3	1	1	1	1	1	1	1	1	1	1	2	3	3	1	1	1	1	2	1	3	3	2	3	1	2	1	2	2	1	1	3	3	1	1	3	2	2	3	3
avgbs_6K_103591.1	chr1AC	433591628	1	1	3	1	3	1	1	3	1	1	1	1	1	1	1	1	1	1	2	3	3	1	1	1	1	2	1	3	3	2	3	1	2	1	2	2	1	1	3	3	1	1	3	2	2	3	3
avgbs_225151.1	chr1AC	433611022	1	1	3	1	3	1	1	3	1	1	1	1	1	1	1	1	1	1	2	3	3	1	1	1	1	2	1	3	3	2	3	1	2	1	2	2	1	1	3	3	1	1	3	2	2	3	3
avgbs_109685.1	chr1AC	433685988	1	1	3	1	3	1	1	3	1	1	1	1	1	1	1	1	1	1	2	3	3	1	1	1	1	2	1	3	3	2	3	1	2	1	2	2	1	1	3	3	1	1	3	2	2	3	3
avgbs2_66494.1	chr1AC	433688379	1	1	3	1	3	1	1	3	1	1	1	1	1	1	1	1	1	1	2	3	3	1	1	1	1	2	1	3	3	2	3	1	2	1	2	2	1	1	3	3	1	1	3	2	2	3	3
avgbs_460.1	chr1AC	433705179	1	1	3	1	3	1	1	3	1	1	1	1	1	1	1	1	1	1	2	3	3	1	1	1	1	2	1	3	3	2	3	1	2	1	2	2	1	1	3	3	1	1	3	2	2	3	3
avgbs_52809.1	chr1AC	433707934	1	1	3	1	3	1	1	3	1	1	1	1	1	1	1	1	1	1	2	3	3	1	1	1	1	2	1	3	3	2	3	1	2	1	2	2	1	1	3	3	1	1	3	2	2	3	3
avgbs_67653.1	chr1AC	434646308	1	1	3	1	3	1	1	3	1	1	1	1	1	1	1	1	1	1	2	3	3	1	1	1	1	2	1	3	3	2	3	1	2	1	2	2	1	1	3	3	1	1	3	2	2	3	3
avgbs_79700.1	chr1AC	435019788	1	1	3	1	3	1	1	3	1	1	1	1	1	1	1	1	1	1	2	3	3	1	1	1	1	2	1	3	3	2	3	1	2	1	2	1	1	1	3	3	1	1	3	2	2	3	3
avgbs_107514.1	chr1AC	435264463	1	1	3	1	3	1	1	3	1	1	1	1	1	1	1	1	1	1	2	3	3	1	1	1	1	2	1	3	3	2	3	1	2	1	2	1	1	1	3	3	1	1	3	2	2	3	3
avgbs_cluster_21055.1	chr1AC	435908820	1	1	3	1	3	1	1	3	1	1	1	1	1	1	1	1	1	1	2	3	3	1	1	1	1	2	1	3	3	2	3	1	2	1	2	1	1	1	3	3	1	1	3	2	2	3	3
avgbs_cluster_39025.1	chr1AC	436280672	1	1	3	1	3	1	1	3	1	1	1	1	1	1	1	1	1	1	2	3	3	1	1	1	1	2	1	3	3	2	3	1	2	1	2	1	1	1	3	3	1	1	3	2	2	3	3
avgbs_340637.1	chr1AC	436283346	1	1	3	1	3	1	1	3	1	1	1	1	1	1	1	1	1	1	2	3	3	1	1	1	1	2	1	3	3	2	3	1	2	1	2	1	1	1	3	3	1	1	3	2	2	3	3
avgbs_cluster_13035.1	chr1AC	436285068	1	1	3	1	3	1	1	3	1	1	1	1	1	1	1	1	1	1	2	3	3	1	1	1	1	2	1	3	3	2	3	1	2	1	2	1	1	1	3	3	1	1	3	2	2	3	3
avgbs_cluster_2041.1	chr1AC	436544647	1	1	3	1	3	1	1	3	1	1	1	1	1	1	1	1	1	1	2	3	3	1	1	1	1	2	1	3	3	2	3	1	2	1	2	1	1	1	3	3	1	1	3	2	2	3	3
avgbs2_316.1	chr1AC	436578309	1	1	3	1	3	1	1	3	1	1	1	1	1	1	1	1	1	1	2	3	3	1	1	1	1	2	1	3	3	2	3	1	2	1	2	1	1	1	3	3	1	1	3	2	2	3	3
avgbs_17284.1	chr1AC	436804645	1	1	3	1	3	1	1	3	1	1	1	1	1	1	1	1	1	1	2	3	3	1	1	1	1	2	1	3	3	2	3	1	2	1	2	1	1	1	3	3	1	1	3	2	2	3	3
avgbs2_179212.1	chr1AC	436804705	1	1	3	1	3	1	1	3	1	1	1	1	1	1	1	1	1	1	2	3	3	1	1	1	1	2	1	3	3	2	3	1	2	1	2	1	1	1	3	3	1	1	3	2	2	3	3
avgbs_63865.1	chr1AC	436941517	1	1	3	1	3	1	1	3	1	1	1	1	1	1	1	1	1	1	2	3	3	1	1	1	1	2	1	3	3	2	3	1	2	1	2	1	1	1	3	3	1	1	3	2	2	3	3
avgbs_23338.1	chr1AC	437557431	1	1	3	1	3	1	1	3	1	1	1	1	1	1	1	1	1	1	2	3	3	1	1	1	1	2	1	3	3	2	3	1	2	1	2	1	1	1	3	3	1	1	3	2	2	3	3
avgbs_cluster_29381.1	chr1AC	437718448	1	1	3	1	3	1	1	3	1	1	1	1	1	1	1	1	1	1	2	3	3	1	1	1	1	2	1	3	3	2	3	1	2	1	2	1	1	1	3	3	1	1	3	2	2	3	3
avgbs_339338.1	chr1AC	438493231	1	1	3	1	3	1	1	3	1	1	1	1	1	1	1	1	1	1	2	3	3	1	1	1	1	2	1	3	3	2	3	1	2	1	2	1	1	1	3	3	1	1	3	2	2	3	3
avgbs_21827.1	chr1AC	438621051	1	1	3	1	3	1	1	3	1	1	1	1	1	1	1	1	1	1	2	3	3	1	1	1	1	2	1	3	3	2	3	1	2	1	2	1	1	1	3	3	1	1	3	2	2	3	3
avgbs_534694.1	chr1AC	439009437	1	1	3	1	3	1	1	3	1	1	1	1	1	1	1	1	1	1	2	3	3	1	1	1	1	2	1	3	3	2	3	1	2	1	2	1	1	1	3	3	1	1	3	2	2	3	3
avgbs_87222.1	chr1AC	439111923	1	1	3	1	3	1	1	3	1	1	1	1	1	1	1	1	1	1	2	3	3	1	1	1	1	2	1	3	3	2	3	1	2	1	2	2	1	1	3	3	1	1	3	2	2	3	3
avgbs2_155242.1	chr1AC	439547597	1	1	3	1	3	1	1	3	1	1	1	1	1	1	1	1	1	1	2	3	3	1	1	1	1	2	1	3	3	2	3	1	2	1	2	2	1	1	3	3	1	1	3	2	2	3	3
avgbs_cluster_2215.1	chr1AC	439738896	1	1	3	1	3	1	1	3	1	1	1	1	1	1	1	1	1	1	2	3	3	1	1	1	1	2	1	3	3	2	3	1	2	1	2	2	1	1	3	3	1	1	3	2	2	3	3
avgbs_115046.1	chr1AC	439738956	1	1	3	1	3	1	1	3	1	1	1	1	1	1	1	1	1	1	2	3	3	1	1	1	1	2	1	3	3	2	3	1	2	1	2	2	1	1	3	3	1	1	3	2	2	3	3
avgbs_20597.1	chr1AC	441153075	1	1	3	1	3	1	1	3	1	1	1	1	1	1	1	1	1	1	2	3	3	1	1	1	1	2	1	3	3	2	3	1	2	1	2	2	1	1	3	3	1	1	3	2	2	3	3
avgbs_cluster_29716.1	chr1AC	441330895	1	1	3	1	3	1	1	3	1	1	1	1	1	1	1	1	1	1	2	3	3	1	1	1	1	2	1	3	3	2	3	1	2	1	2	2	1	1	3	3	1	1	3	2	2	3	3
avgbs_26366.1	chr1AC	441651073	1	1	3	1	3	1	1	3	1	1	1	1	1	1	1	1	1	1	2	3	3	1	1	1	1	2	1	3	3	2	3	1	2	1	2	2	1	1	3	3	1	1	3	2	2	3	3
avgbs_95367.1	chr1AC	443044513	1	1	3	1	3	1	1	3	1	1	1	1	1	1	1	1	1	1	2	3	3	1	1	1	1	2	1	3	3	2	3	1	2	1	2	2	1	1	3	3	1	1	3	2	2	3	3
avgbs_124963.1	chr1AC	443174444	1	1	3	1	3	1	1	3	1	1	1	1	1	1	1	1	1	1	2	3	3	1	1	1	1	2	1	3	3	2	3	1	2	1	2	2	1	1	3	3	1	1	3	2	2	3	3
avgbs_17066.1	chr1AC	443192542	1	1	3	1	3	1	1	3	1	1	1	1	1	1	1	1	1	1	2	3	3	1	1	1	1	2	1	3	3	2	3	1	2	1	2	2	1	1	3	3	1	1	3	2	2	3	3
avgbs_99595.1	chr1AC	443256833	1	1	3	1	3	1	1	3	1	1	1	1	1	1	1	1	1	1	2	3	3	1	1	1	1	2	1	3	3	2	3	1	2	1	2	2	1	1	3	3	1	1	3	2	2	3	3
avgbs_86844.1	chr1AC	443415894	1	1	3	1	3	1	1	3	1	1	1	1	1	1	1	1	1	1	2	3	3	1	1	1	1	2	1	3	3	2	3	1	2	1	2	2	1	1	3	3	1	1	3	2	2	3	3
avgbs_330318.1	chr1AC	443425110	1	1	3	1	3	1	1	3	1	1	1	1	1	1	1	1	1	1	2	3	3	1	1	1	1	2	1	3	3	2	3	1	2	1	2	2	1	1	3	3	1	1	3	2	2	3	3
avgbs_cluster_20671.1	chr1AC	443867422	1	1	3	1	3	1	1	3	1	1	1	1	1	1	1	1	1	1	2	3	3	1	1	1	1	2	1	3	3	2	3	1	2	1	2	2	1	1	3	3	1	1	3	2	2	3	3
avgbs_6K_69480.1	chr1AC	443922037	1	1	3	1	3	1	1	3	1	1	1	1	1	1	1	1	1	1	2	3	3	1	1	1	1	2	1	3	3	2	3	1	2	1	2	2	1	1	3	3	1	1	3	2	2	3	3
avgbs_cluster_19567.1	chr1AC	443925142	1	1	3	1	3	1	1	3	1	1	1	1	1	1	1	1	1	1	2	3	3	1	1	1	1	2	1	3	3	2	3	1	2	1	2	2	1	1	3	3	1	1	3	2	2	3	3
avgbs2_100534.1	chr1AC	444028204	1	1	3	1	3	1	1	3	1	1	1	1	1	1	1	1	1	1	2	3	3	1	1	1	1	2	1	3	3	2	3	1	2	1	2	2	1	1	3	3	1	1	3	2	2	3	3
avgbs_cluster_40041.1	chr1AC	444039919	1	1	3	1	3	1	1	3	1	1	1	1	1	1	1	1	1	1	2	3	3	1	1	1	1	2	1	3	3	2	3	1	2	1	2	2	1	1	3	3	1	1	3	2	2	3	3
avgbs_1074.1	chr1AC	444936987	1	1	3	1	3	1	1	3	1	1	1	1	1	1	1	1	1	1	2	3	3	1	1	1	1	2	1	3	3	2	3	1	2	1	2	2	1	1	3	3	1	1	3	2	2	3	3
avgbs_cluster_5744.1	chr1AC	444948497	1	1	3	1	3	1	1	3	1	1	1	1	1	1	1	1	1	1	2	3	3	1	1	1	1	2	1	3	3	2	3	1	2	1	2	2	1	1	3	3	1	1	3	2	2	3	3
avgbs_452071.1	chr1AC	445039572	1	1	3	1	3	1	1	3	1	1	1	1	1	1	1	1	1	1	2	3	3	1	1	1	1	2	1	3	3	2	3	1	2	1	2	2	1	1	3	3	1	1	3	2	2	3	3
avgbs_cluster_41597.1	chr1AC	446309338	1	1	3	1	3	1	1	3	1	1	1	1	1	1	1	1	1	1	2	3	3	1	1	1	1	2	1	3	3	2	3	1	2	1	2	2	1	1	3	3	1	1	3	2	2	3	3
avgbs2_158517.1	chr1AC	446324144	1	1	3	1	3	1	1	3	1	1	1	1	1	1	1	1	1	1	2	3	3	1	1	1	1	2	1	3	3	2	3	1	2	1	2	2	1	1	3	3	1	1	3	2	2	3	3
avgbs_457897.1	chr1AC	446461689	1	1	3	1	3	1	1	3	1	1	1	1	1	1	1	1	1	1	2	3	3	1	1	1	1	2	1	3	3	2	3	1	2	1	2	2	1	1	3	3	1	1	3	2	2	3	3
avgbs2_125423.1	chr1AC	447546256	1	1	3	1	3	1	1	3	1	1	1	1	1	1	1	1	1	1	2	3	3	1	1	1	1	2	1	3	3	2	3	1	2	1	2	2	1	1	3	3	1	1	3	2	2	3	3
avgbs_37502.1	chr1AC	448579692	1	1	3	1	3	1	1	3	1	1	1	1	1	1	1	1	1	1	2	3	3	1	1	1	1	2	1	3	3	2	3	1	2	1	2	2	1	1	3	3	1	1	3	2	2	3	3
avgbs_78454.1	chr1AC	448798582	1	1	3	1	3	1	1	3	1	1	1	1	1	1	1	1	1	1	2	3	3	1	1	1	1	2	1	3	3	2	3	1	2	1	2	2	1	1	3	3	1	1	3	2	2	3	3
avgbs_365942.1	chr1AC	449518486	1	1	3	1	3	1	1	3	1	1	1	1	1	1	1	1	1	1	2	3	3	1	1	1	1	2	1	3	3	2	3	1	2	1	2	2	1	1	3	3	1	1	3	2	2	3	3
avgbs_cluster_37178.1	chr1AC	449736658	1	1	3	1	3	1	1	3	1	1	1	1	1	1	1	1	1	1	2	3	3	1	1	1	1	2	1	3	3	2	3	1	2	1	2	2	1	1	3	3	1	1	3	2	2	3	3
avgbs_105878.1	chr1AC	449796558	1	1	3	1	3	1	1	3	1	1	1	1	1	1	1	1	1	1	2	3	3	1	1	1	1	2	1	3	3	2	3	1	2	1	2	2	1	1	3	3	1	1	3	2	2	3	3
avgbs_68116.1	chr1AC	450504609	1	1	3	1	3	1	1	3	1	1	1	1	1	1	1	1	1	1	2	3	3	1	1	1	1	2	1	3	3	2	3	1	2	1	2	2	1	1	3	3	1	1	3	2	2	3	3
avgbs_68031.1	chr1AC	450520565	1	1	3	1	3	1	1	3	1	1	1	1	1	1	1	1	1	1	2	3	3	1	1	1	1	2	1	3	3	2	3	1	2	1	2	2	1	1	3	3	1	1	3	2	2	3	3
avgbs_99652.1	chr1AC	450631699	1	1	3	1	3	1	1	3	1	1	1	1	1	1	1	1	1	1	2	3	3	1	1	1	1	2	1	3	3	2	3	1	2	1	2	2	1	1	3	3	1	1	3	2	2	3	3
avgbs_81718.1	chr1AC	451048859	1	1	3	1	3	1	1	3	1	1	1	1	1	1	1	1	1	1	2	3	3	1	1	1	1	2	1	3	3	2	3	1	2	1	2	2	1	1	3	3	1	1	3	2	2	3	3
avgbs_373191.1	chr1AC	451233802	1	1	3	1	3	1	1	3	1	1	1	1	1	1	1	1	1	1	2	3	3	1	1	1	1	2	1	3	3	2	3	1	2	1	2	2	1	1	3	3	1	1	3	2	2	3	3
avgbs_427977.1	chr1AC	451586923	1	1	3	1	3	1	1	3	1	1	1	1	1	1	1	1	1	1	2	3	3	1	1	1	1	2	1	3	3	2	3	1	2	1	2	2	1	1	3	3	1	1	3	2	2	3	3
avgbs2_175874.1	chr1AC	452175270	1	1	3	1	3	1	1	3	1	1	1	1	1	1	1	1	1	1	2	3	3	1	1	1	1	2	1	3	3	2	3	1	2	1	2	2	1	1	3	3	1	1	3	2	2	3	3
avgbs_21414.1	chr1AC	453458845	1	1	3	1	3	1	1	3	1	1	1	1	1	1	1	1	1	1	2	3	3	1	1	1	1	2	1	3	3	2	3	1	2	1	2	2	1	1	3	3	1	1	3	2	2	3	3
avgbs_cluster_8676.1	chr1AC	453830506	1	1	3	1	3	1	1	3	1	1	1	1	1	1	1	1	1	1	2	3	3	1	1	1	1	2	1	3	3	2	3	1	2	1	2	2	1	1	3	3	1	1	3	2	2	3	3
avgbs_cluster_8675.1	chr1AC	453861188	1	1	3	1	3	1	1	3	1	1	1	1	1	1	1	1	1	1	2	3	3	1	1	1	1	2	1	3	3	2	3	1	2	1	2	2	1	1	3	3	1	1	3	2	2	3	3
avgbs_cluster_38882.1	chr1AC	454280090	1	1	3	1	3	1	1	3	1	1	1	1	1	1	1	1	1	1	2	3	3	1	1	1	1	2	1	3	3	2	3	1	2	1	2	2	1	1	3	3	1	1	3	2	2	3	3
avgbs_29912.1	chr1AC	454565392	1	1	3	1	3	1	1	3	1	1	1	1	1	1	1	1	1	1	2	3	3	1	1	1	1	2	1	3	3	2	3	1	2	1	2	2	1	1	3	3	1	1	3	2	2	3	3
avgbs2_27970.1	chr1AC	454791882	1	1	3	1	3	1	1	3	1	1	1	1	1	1	1	1	1	1	2	3	3	1	1	1	1	2	1	3	3	2	3	1	2	1	2	2	1	1	3	3	1	1	3	2	2	3	3
avgbs2_12993.1	chr1AC	454799366	1	1	3	1	3	1	1	3	1	1	1	1	1	1	1	1	1	1	2	3	3	1	1	1	1	2	1	3	3	2	3	1	2	1	2	2	1	1	3	3	1	1	3	2	2	3	3
avgbs_122570.1	chr1AC	455210482	1	1	3	1	3	1	1	3	1	1	1	1	1	1	1	1	1	1	2	3	3	1	1	1	1	2	1	3	3	2	3	1	2	1	2	2	1	1	3	3	1	1	3	2	2	3	3
avgbs_92358.1	chr1AC	455211448	1	1	3	1	3	1	1	3	1	1	1	1	1	1	1	1	1	1	2	3	3	1	1	1	1	2	1	3	3	2	3	1	2	1	2	2	1	1	3	3	1	1	3	2	2	3	3
avgbs_92060.1	chr1AC	455324927	1	1	3	1	3	1	1	3	1	1	1	1	1	1	1	1	1	1	2	3	3	1	1	1	1	2	1	3	3	2	3	1	2	1	2	2	1	1	3	3	1	1	3	2	2	3	3
avgbs_119046.1	chr1AC	455330660	1	1	3	1	3	1	1	3	1	1	1	1	1	1	1	1	1	1	2	3	3	1	1	1	1	2	1	3	3	2	3	1	2	1	2	2	1	1	3	3	1	1	3	2	2	3	3
avgbs_cluster_5535.1	chr1AC	455330720	1	1	3	1	3	1	1	3	1	1	1	1	1	1	1	1	1	1	2	3	3	1	1	1	1	2	1	3	3	2	3	1	2	1	2	2	1	1	3	3	1	1	3	2	2	3	3
avgbs2_31037.2	chr1AC	455559170	1	1	3	1	3	1	1	3	1	1	1	1	1	1	1	1	1	1	2	3	3	1	1	1	1	2	1	3	3	2	3	1	2	1	2	2	1	1	3	3	1	1	3	2	2	3	3
avgbs_375940.1	chr1AC	455895145	1	1	3	1	3	1	1	3	1	1	1	1	1	1	1	1	1	1	2	3	3	1	1	1	1	2	1	3	3	2	3	1	2	1	2	2	1	1	3	3	1	1	3	2	2	3	3
avgbs_105768.1	chr1AC	456036863	1	1	3	1	3	1	1	3	1	1	1	1	1	1	1	1	1	1	2	3	3	1	1	1	1	2	1	3	3	2	3	1	2	1	2	2	1	1	3	3	1	1	3	2	2	3	3
avgbs_115620.1	chr1AC	456107427	1	1	3	1	3	1	1	3	1	1	1	1	1	1	1	1	1	1	2	3	3	1	1	1	1	2	1	3	3	2	3	1	2	1	2	2	1	1	3	3	1	1	3	2	2	3	3
avgbs_cluster_11475.1	chr1AC	456363977	1	1	3	1	3	1	1	3	1	1	1	1	1	1	1	1	1	1	2	3	3	1	1	1	1	2	1	3	3	2	3	1	2	1	2	2	1	1	3	3	1	1	3	2	2	3	3
avgbs_cluster_30012.1	chr1AC	456711224	1	1	3	1	3	1	1	3	1	1	1	1	1	1	1	1	1	1	2	3	3	1	1	1	1	2	1	3	3	2	3	1	2	1	2	2	1	1	3	3	1	1	3	2	2	3	3
avgbs_124658.1	chr1AC	457737174	1	1	3	1	3	1	1	3	1	1	1	1	1	1	1	1	1	1	2	3	3	1	1	1	1	2	1	3	3	2	3	1	2	1	2	2	1	1	3	3	1	1	3	2	2	3	3
avgbs_cluster_1596.1	chr1AC	464372280	1	1	3	1	3	1	1	3	1	1	1	1	1	1	1	1	1	1	2	3	3	1	1	1	1	2	1	3	3	2	3	1	2	1	2	2	1	1	3	3	1	1	3	2	2	3	3
avgbs_115614.1	chr1AC	464807724	1	1	3	1	3	1	1	3	1	1	1	1	1	1	1	1	1	1	2	3	3	1	1	1	1	2	1	3	3	2	3	1	2	1	2	2	1	1	3	3	1	1	3	2	2	3	3
avgbs_124397.1	chr1AC	464936158	1	1	3	1	3	1	1	3	1	1	1	1	1	1	1	1	1	1	2	3	3	1	1	1	1	2	1	3	3	2	3	1	2	1	2	2	1	1	3	3	1	1	3	2	2	3	3
avgbs_242845.1	chr1AC	464939491	1	1	3	1	3	1	1	3	1	1	1	1	1	1	1	1	1	1	2	3	3	1	1	1	1	2	1	3	3	2	3	1	2	1	2	2	1	1	3	3	1	1	3	2	2	3	3
avgbs_103101.1	chr1AC	464984520	1	1	3	1	3	1	1	3	1	1	1	1	1	1	1	1	1	1	2	3	3	1	1	1	1	2	1	3	3	2	3	1	2	1	2	2	1	1	3	3	1	1	3	2	2	3	3
avgbs_cluster_39313.1	chr1AC	465198980	1	1	3	1	3	1	1	3	1	1	1	1	1	1	1	1	1	1	2	3	3	1	1	1	1	2	1	3	3	2	3	1	2	1	2	2	1	1	3	3	1	1	3	2	2	3	3
avgbs_95806.1	chr1AC	465202444	1	1	3	1	3	1	1	3	1	1	1	1	1	1	1	1	1	1	2	3	3	1	1	1	1	2	1	3	3	2	3	1	2	1	2	2	1	1	3	3	1	1	3	2	2	3	3
avgbs_13228.1	chr1AC	465380189	1	1	3	1	3	1	1	3	1	1	1	1	1	1	1	1	1	1	2	3	3	1	1	1	1	2	1	3	3	2	3	1	2	1	2	2	1	1	3	3	1	1	3	2	2	3	3
avgbs_25422.1	chr1AC	465426935	1	1	3	1	3	1	1	3	1	1	1	1	1	1	1	1	1	1	2	3	3	1	1	1	1	2	1	3	3	2	3	1	2	1	2	2	1	1	3	3	1	1	3	2	2	3	3
avgbs_cluster_34959.1	chr1AC	465698426	1	1	3	1	3	1	1	3	1	1	1	1	1	1	1	1	1	1	2	3	3	1	1	1	1	2	1	3	3	2	3	1	2	1	2	2	1	1	3	3	1	1	3	2	2	3	3
avgbs_6K_65753.1	chr1AC	466538497	1	1	3	1	3	1	1	3	1	1	1	1	1	1	1	1	1	1	2	3	3	1	1	1	1	2	1	3	3	2	3	1	2	1	2	2	1	1	3	3	1	1	3	2	2	3	3
avgbs_cluster_35161.1	chr1AC	466576478	1	1	3	1	3	1	1	3	1	1	1	1	1	1	1	1	1	1	2	3	3	1	1	1	1	2	1	3	3	2	3	1	2	1	2	2	1	1	3	3	1	1	3	2	2	3	3
avgbs_cluster_20170.1	chr1AC	466582181	1	1	3	1	3	1	1	3	1	1	1	1	1	1	1	1	1	1	2	3	3	1	1	1	1	2	1	3	3	2	3	1	2	1	2	2	1	1	3	3	1	1	3	2	2	3	3
avgbs_cluster_40727.1	chr1AC	467396777	1	1	3	1	3	1	1	3	1	1	1	1	1	1	1	1	1	1	2	3	3	1	1	1	1	2	1	3	3	2	3	1	2	1	2	2	1	1	3	3	1	1	3	2	2	3	3
avgbs_cluster_29212.1	chr1AC	467794455	1	1	3	1	3	1	1	3	1	1	1	1	1	1	1	1	1	1	2	3	3	1	1	1	1	2	1	3	3	2	3	1	2	1	2	2	1	1	3	3	1	1	3	2	2	3	3
avgbs_103787.1	chr1AC	468072207	1	1	3	1	3	1	1	3	1	1	1	1	1	1	1	1	1	1	2	3	3	1	1	1	1	2	1	3	3	2	3	1	2	1	2	2	1	1	3	3	1	1	3	2	2	3	3
avgbs_cluster_1075.1	chr1AC	468269307	1	1	3	1	3	1	1	3	1	1	1	1	1	1	1	1	1	1	2	3	3	1	1	1	1	2	1	3	3	2	3	1	2	1	2	2	1	1	3	3	1	1	3	2	2	3	3
avgbs_78396.1	chr1AC	468583304	1	1	3	1	3	1	1	3	1	1	1	1	1	1	1	1	1	1	2	3	3	1	1	1	1	2	1	3	3	2	3	1	2	1	2	2	1	1	3	3	1	1	3	2	2	3	3
avgbs_cluster_15542.2	chr1AC	468781225	1	1	3	1	3	1	1	3	1	1	1	1	1	1	1	1	1	1	2	3	3	1	1	1	1	2	1	3	3	2	3	1	2	1	2	2	1	1	3	3	1	1	3	2	2	3	3
avgbs_511729.1	chr1AC	468957195	1	1	3	1	3	1	1	3	1	1	1	1	1	1	1	1	1	1	2	3	3	1	1	1	1	2	1	3	3	2	3	1	2	1	2	2	1	1	3	3	1	1	3	2	2	3	3
avgbs_cluster_1342.1	chr1AC	469113670	1	1	3	1	3	1	1	3	1	1	1	1	1	1	1	1	1	1	2	3	3	1	1	1	1	2	1	3	3	2	3	1	2	1	2	2	1	1	3	3	1	1	3	2	2	3	3
avgbs_47896.1	chr1AC	469519996	1	1	3	1	3	1	1	3	1	1	1	1	1	1	1	1	1	1	2	3	3	1	1	1	1	2	1	3	3	2	3	1	2	1	2	2	1	1	3	3	1	1	3	2	2	3	3
avgbs_219724.1	chr1AC	469928921	1	1	3	1	3	1	1	3	1	1	1	1	1	1	1	1	1	1	2	3	3	1	1	1	1	2	1	3	3	2	3	1	2	1	2	2	1	1	3	3	1	1	3	2	2	3	3
avgbs_206489.1	chr1AC	470222892	1	1	3	1	3	1	1	3	1	1	1	1	1	1	1	1	1	1	2	3	3	1	1	1	1	2	1	3	3	2	3	1	2	1	2	2	1	1	3	3	1	1	3	2	2	3	3
avgbs_123072.1	chr1AC	470543935	1	1	3	1	3	1	1	3	1	1	1	1	1	1	1	1	1	1	2	3	3	1	1	1	1	2	1	3	3	2	3	1	2	1	2	2	1	1	3	3	1	1	3	2	2	3	3
avgbs_cluster_24293.1	chr1AC	470554553	1	1	3	1	3	1	1	3	1	1	1	1	1	1	1	1	1	1	2	3	3	1	1	1	1	2	1	3	3	2	3	1	2	1	2	2	1	1	3	3	1	1	3	2	2	3	3
avgbs_355209.1	chr1AC	472893876	1	1	3	1	3	1	1	3	1	1	1	1	1	1	1	1	1	1	2	3	3	1	1	1	1	2	1	3	3	2	3	1	2	1	2	2	1	1	3	3	1	1	3	2	1	3	3
avgbs_cluster_43981.1	chr1AC	473046564	1	1	3	1	3	1	1	3	1	1	1	1	1	1	1	1	1	1	2	3	3	1	1	1	1	2	1	3	3	2	3	1	2	1	2	2	1	1	3	3	1	1	3	2	1	3	3
avgbs_cluster_1456.1	chr1AC	473073051	1	1	3	1	3	1	1	3	1	1	1	1	1	1	1	1	1	1	2	3	3	1	1	1	1	2	1	3	3	2	3	1	2	1	2	2	1	1	3	3	1	1	3	2	1	3	3
avgbs_cluster_37263.1	chr1AC	475427582	1	1	3	1	3	1	1	3	1	1	1	1	1	1	1	1	1	1	2	3	3	1	1	1	1	2	1	3	3	2	3	1	2	1	2	2	1	1	3	3	1	1	3	2	1	3	3
avgbs_223684.1	chr1AC	475734230	1	1	3	1	3	1	1	3	1	1	1	1	1	1	1	1	1	1	2	3	3	1	1	1	1	2	1	3	3	2	3	1	2	1	2	2	1	1	3	3	1	1	3	2	1	3	3
avgbs_38021.1	chr1AC	475752253	1	1	3	1	3	1	1	3	1	1	1	1	1	1	1	1	1	1	2	3	3	1	1	1	1	2	1	3	3	2	3	1	2	1	2	0	1	1	3	3	1	1	3	2	1	3	3
avgbs_cluster_34413.1	chr1AC	479735285	1	1	3	1	3	1	1	3	1	1	1	1	1	1	1	1	1	1	2	3	3	1	1	1	1	2	1	3	3	2	3	1	2	1	2	1	1	1	3	3	1	1	3	2	1	3	3
avgbs_216260.1	chr1AC	479779729	1	1	3	1	3	1	1	3	1	1	1	1	1	1	1	1	1	1	2	3	3	1	1	1	1	2	1	3	3	2	3	1	2	1	2	1	0	1	3	3	1	1	3	2	1	3	3
avgbs_89183.1	chr1AC	481358800	1	1	3	1	3	1	1	3	1	1	1	1	1	1	1	1	1	1	2	3	3	1	1	1	1	2	1	3	3	2	3	1	2	1	2	1	2	1	3	3	1	1	3	2	1	3	3
avgbs_cluster_32184.1	chr1AC	481361797	1	1	3	1	3	1	1	3	1	1	1	1	1	1	1	1	1	1	2	3	3	1	1	1	1	2	1	3	3	2	3	1	2	1	2	1	2	1	3	3	1	1	3	2	1	3	3
avgbs_58788.1	chr1AC	481409733	1	1	3	1	3	1	1	3	1	1	1	1	1	1	1	1	1	1	2	3	3	1	1	1	1	2	1	3	3	2	3	1	2	1	2	1	2	1	3	3	1	1	3	2	1	3	3
avgbs_cluster_16825.1	chr1AC	481417075	1	1	3	1	3	1	1	3	1	1	1	1	1	1	1	1	1	1	2	3	3	1	1	1	1	2	1	3	3	2	3	1	2	1	2	1	2	1	3	3	1	1	3	2	1	3	3
avgbs_104801.1	chr1AC	481547540	1	1	3	1	3	1	1	3	1	1	1	1	1	1	1	1	1	1	2	3	3	1	1	1	1	2	1	3	3	2	3	1	2	1	2	1	2	1	3	3	1	1	3	2	1	3	3
avgbs_77014.1	chr1AC	481881132	1	1	3	1	3	1	1	3	1	1	1	1	1	1	1	1	1	1	2	3	3	1	1	1	3	2	1	3	3	2	3	1	2	1	2	1	2	1	3	3	1	1	3	2	1	3	3
avgbs_cluster_23453.1	chr1AC	482435284	1	1	3	1	3	1	1	3	1	1	1	1	1	1	1	1	1	1	2	3	3	1	1	1	3	2	1	3	3	2	3	1	2	1	2	1	2	1	3	3	1	1	3	2	1	3	3
avgbs_209962.1	chr1AC	483640479	1	1	3	1	3	1	1	3	1	1	1	1	1	1	1	1	1	1	2	3	3	1	1	1	3	2	1	3	3	2	3	1	2	1	2	1	2	1	3	3	1	1	3	2	1	3	3
avgbs_cluster_26239.1	chr1AC	483662074	1	1	3	1	3	1	1	3	1	1	1	1	1	1	1	1	1	1	2	3	3	1	1	1	3	2	1	3	3	2	3	1	2	1	2	1	2	1	3	3	1	1	3	2	1	3	3
avgbs_52527.1	chr1AC	484087314	1	3	3	1	3	1	1	3	1	1	1	1	1	1	1	3	1	1	2	3	3	1	1	1	3	2	1	3	3	2	3	1	2	1	2	1	2	1	3	3	1	1	3	2	1	3	3
avgbs_8659.1	chr1AC	484150300	1	3	3	1	3	1	1	3	1	1	1	1	1	1	1	3	1	1	2	3	3	1	1	1	3	2	1	3	3	2	3	1	2	1	2	1	2	1	3	3	1	1	3	2	1	3	3
avgbs_cluster_30389.1	chr1AC	484527622	1	3	3	1	3	1	1	3	1	1	1	1	1	1	1	3	1	1	2	3	3	1	1	1	3	2	1	3	3	3	3	1	2	1	2	1	2	1	3	3	1	1	3	2	1	3	3
avgbs_cluster_42716.1	chr1AC	485144724	1	3	3	1	3	1	1	3	1	1	1	1	1	1	1	3	1	1	2	3	3	1	1	1	3	2	1	3	3	3	3	1	2	1	2	1	2	1	3	3	1	1	3	2	1	3	3
avgbs_105778.1	chr1AC	485180228	1	3	3	1	3	1	1	3	1	1	1	1	1	1	1	3	1	1	2	3	3	1	1	1	3	2	1	3	3	3	3	1	2	1	2	1	2	1	3	3	1	1	3	2	1	3	3
avgbs_96429.1	chr1AC	485561231	1	3	3	1	3	1	1	3	1	1	1	0	1	1	1	3	1	1	2	3	3	1	1	1	3	2	1	3	3	3	3	1	2	1	2	1	2	1	3	3	1	1	3	2	1	3	3
avgbs_26340.1	chr1AC	486201126	1	3	3	1	3	1	1	3	1	1	1	3	1	1	1	3	1	1	2	3	3	1	2	1	3	2	1	3	3	3	3	1	2	1	2	1	2	1	3	3	1	1	3	2	1	3	3
avgbs_50219.1	chr1AC	486203443	1	3	3	1	3	1	1	3	1	1	1	3	1	1	1	3	1	1	2	3	3	1	2	1	3	2	1	3	3	3	3	1	2	1	2	1	2	1	3	3	1	1	3	2	1	3	3
avgbs_203899.1	chr1AC	486568266	1	3	3	1	3	1	1	3	1	1	1	3	1	1	1	3	1	1	2	3	3	1	2	1	3	2	1	1	3	3	3	1	2	1	2	1	2	1	3	3	1	1	3	2	1	3	3
avgbs_51729.1	chr1AC	486603557	1	3	3	1	3	1	1	3	1	1	1	3	1	1	1	3	1	1	2	3	3	1	2	1	3	2	1	1	3	3	3	1	2	1	2	1	2	1	3	3	1	1	3	2	1	3	3
avgbs_cluster_20615.1	chr1AC	486606705	1	3	3	1	3	1	1	3	1	1	1	3	1	1	1	3	1	1	2	3	3	1	2	1	3	2	1	1	3	3	3	1	2	1	2	1	2	1	3	3	1	1	3	2	1	3	3
avgbs_125929.1	chr1AC	486723567	1	3	3	1	3	1	1	3	1	1	1	3	1	1	1	3	1	1	2	3	3	1	2	1	3	2	1	1	3	3	3	1	2	1	2	1	2	1	3	3	1	1	3	2	1	3	3
avgbs_cluster_1842.1	chr1AC	486841281	1	3	3	1	3	1	1	3	1	1	1	3	1	1	1	3	1	1	2	3	3	1	2	1	3	2	1	1	3	3	3	1	2	1	2	1	2	1	3	3	1	1	3	2	1	3	3
avgbs_cluster_14291.1	chr1AC	486849449	1	3	3	1	3	1	1	3	1	1	1	3	1	1	1	3	1	1	2	3	3	1	2	1	3	2	1	1	3	3	3	1	2	1	2	1	2	1	3	3	1	1	3	2	1	3	3
avgbs_cluster_59939.1	chr1AC	488690410	1	3	3	1	3	1	1	3	3	1	1	3	1	1	1	3	1	1	1	3	3	1	2	1	3	2	1	1	3	3	3	1	2	1	2	1	2	1	3	3	1	1	3	2	1	3	3
avgbs2_62107.1	chr1AC	488779682	1	3	3	1	3	1	1	3	2	1	1	3	1	1	1	3	1	1	1	3	3	1	2	1	3	2	1	1	3	3	3	1	2	1	2	1	2	1	3	3	1	1	3	2	1	3	3
avgbs2_189614.1	chr1AC	489042842	1	3	3	1	3	1	1	3	2	1	1	3	1	1	1	3	1	1	1	3	3	1	2	1	3	2	1	1	3	3	3	1	2	1	2	1	2	1	3	3	1	1	3	2	1	3	3
avgbs_cluster_32740.1	chr1AC	489274891	1	3	3	1	3	1	1	3	2	1	1	3	1	1	1	3	1	1	1	3	3	1	2	1	3	2	1	1	3	3	3	1	2	1	2	1	2	1	1	3	1	1	3	2	1	3	3
avgbs_11845.1	chr1AC	489399113	1	3	3	1	3	1	1	3	2	1	1	3	1	1	1	3	1	1	1	3	3	1	2	1	3	2	3	1	3	3	3	1	2	1	2	1	2	1	1	3	1	1	3	2	1	3	3
avgbs_cluster_40516.1	chr1AC	490103840	1	3	3	1	3	1	1	3	2	1	1	3	1	1	1	3	1	1	1	3	3	1	2	1	3	2	3	1	3	3	3	1	2	1	2	1	2	1	1	3	1	1	3	2	1	3	3
avgbs_108418.1	chr1AC	490106056	1	3	3	1	3	1	1	3	2	1	1	3	1	1	1	3	1	1	1	3	3	1	2	1	3	2	3	1	3	3	3	1	2	1	2	1	2	1	1	3	1	1	3	2	1	3	3
avgbs_97457.1	chr1AC	490136149	1	3	3	1	3	1	1	3	2	1	1	3	1	1	1	3	1	1	1	3	3	1	2	1	3	2	3	1	3	3	3	1	2	1	2	1	2	1	1	3	1	1	3	2	1	3	3
avgbs_108575.1	chr1AC	490180490	1	3	3	1	3	1	1	3	2	1	1	3	1	1	1	3	1	1	1	3	3	1	2	1	3	2	3	1	3	3	3	1	2	1	2	1	2	1	1	3	1	1	3	2	1	3	3
avgbs_52431.1	chr1AC	490187186	1	3	3	1	3	1	1	3	2	1	1	3	1	1	1	3	1	1	1	3	3	1	2	1	3	2	3	1	3	3	3	1	2	1	2	1	2	1	1	3	1	1	3	2	1	3	3
avgbs_79775.1	chr1AC	490485849	1	3	3	1	3	1	1	3	2	1	1	3	1	1	1	3	1	1	1	3	3	1	2	1	3	2	3	1	3	3	3	1	2	1	2	1	2	1	1	3	1	1	3	2	1	3	3
avgbs_35315.1	chr1AC	493330558	1	3	3	1	3	1	1	3	2	1	1	3	1	1	1	3	1	1	1	3	3	1	2	1	3	2	3	1	3	3	3	1	2	1	2	1	2	1	1	3	1	1	3	2	1	3	3
avgbs_cluster_42974.1	chr1AC	497290936	1	3	3	1	3	1	1	3	2	1	1	1	3	1	3	3	1	1	1	3	3	1	2	1	1	2	3	3	3	3	3	1	3	1	2	1	3	1	1	3	1	1	3	2	1	3	3
avgbs_cluster_8560.1	chr1AC	499007312	1	1	3	1	3	1	1	3	2	1	1	1	3	1	3	3	1	1	1	3	3	1	2	1	1	2	3	3	1	3	3	1	3	1	2	1	3	1	1	3	1	1	3	2	1	3	3
avgbs_cluster_26242.1	chr1AC	499022123	1	1	3	1	3	1	1	3	2	1	1	1	3	1	3	3	1	1	1	3	3	1	2	1	1	2	3	3	1	3	3	1	3	1	2	1	3	1	1	3	1	1	3	2	1	3	3
avgbs_460197.1	chr1AC	499140336	1	1	3	1	3	1	1	3	2	1	1	1	3	1	3	3	1	1	1	3	3	1	2	1	1	2	3	3	1	3	3	1	3	1	2	1	3	1	1	3	1	1	3	2	1	3	3
avgbs_491547.1	chr1AC	499831473	1	1	3	1	3	1	1	3	2	1	1	1	3	1	3	3	1	1	1	3	3	1	2	1	1	2	3	3	1	3	3	1	3	1	2	1	3	1	1	3	1	1	3	2	1	3	3
avgbs_cluster_16196.1	chr1AC	501471556	1	1	3	1	3	1	1	3	2	1	1	1	3	1	3	3	1	1	1	3	3	1	2	1	1	2	3	3	1	3	3	1	3	1	2	1	3	1	1	3	1	1	3	2	1	3	3
avgbs_56823.1	chr1AC	501568187	1	1	3	1	3	1	1	3	2	1	1	1	3	1	3	3	1	1	1	3	3	1	2	1	1	2	3	3	1	3	3	1	3	1	2	1	3	1	1	3	1	1	3	2	1	3	3
avgbs_cluster_31809.1	chr1AC	502478237	1	1	3	1	3	1	1	3	2	1	1	1	3	1	3	3	1	1	1	3	3	1	2	1	1	3	3	3	1	3	3	1	3	1	2	1	3	1	1	3	1	1	3	2	1	3	3
avgbs_457342.1	chr1AC	502697256	1	1	3	1	3	1	1	3	2	1	1	1	3	1	3	3	1	1	1	3	3	1	2	1	1	3	3	3	1	3	3	1	3	1	2	1	3	1	1	3	1	1	3	2	1	0	3
avgbs_21420.1	chr1AC	502815452	1	1	3	1	3	1	1	3	2	1	1	1	3	1	3	3	1	1	1	3	3	1	2	1	1	3	3	3	1	3	3	1	3	1	2	1	3	1	1	3	1	1	3	2	1	1	3
avgbs_345524.1	chr1AC	502842052	1	1	3	1	3	1	1	3	2	1	1	1	3	1	3	3	1	1	1	3	3	1	2	1	1	3	3	3	1	3	3	1	3	1	2	1	3	1	1	3	1	1	3	2	1	1	3
avgbs_106146.1	chr1AC	502845840	1	1	3	1	3	1	1	3	2	1	1	1	3	1	3	3	1	1	1	3	3	1	2	1	1	3	3	3	1	3	3	1	3	1	2	1	3	1	1	3	1	1	3	2	1	1	3
avgbs_cluster_2680.1	chr1AC	502875283	1	1	3	1	3	1	1	3	2	1	1	1	3	1	3	3	1	1	1	3	3	1	2	1	1	3	3	3	1	3	3	1	3	1	2	1	3	1	1	3	1	1	3	2	1	1	3
avgbs_cluster_408.1	chr1AC	502885781	1	1	3	1	3	1	1	3	2	1	1	1	3	1	3	3	1	1	1	3	3	1	2	1	1	3	3	3	1	3	3	1	3	1	2	1	3	1	1	3	1	1	3	2	1	1	3
avgbs_6486.1	chr1AC	502961432	1	1	3	1	3	1	1	3	2	1	1	1	3	1	3	3	1	1	1	3	3	1	2	1	1	3	3	3	1	3	3	1	3	1	2	1	3	1	1	3	1	1	3	2	1	1	3
avgbs_cluster_32377.1	chr1AC	502995154	1	1	3	1	3	1	1	3	2	1	1	1	3	1	3	3	1	1	1	3	3	1	2	1	1	3	3	3	1	3	3	1	3	1	2	1	3	1	1	3	1	1	3	2	1	1	3
avgbs_21666.1	chr1AC	503222606	1	1	3	1	3	1	1	3	2	1	1	1	3	1	3	3	1	1	1	3	3	1	2	1	1	3	3	3	1	3	3	1	3	1	2	1	3	1	1	3	1	1	3	2	1	1	3
avgbs_cluster_30206.1	chr1AC	503640603	1	1	3	1	3	1	1	3	2	1	1	1	3	1	3	3	1	1	1	3	3	1	2	1	1	3	3	3	1	3	3	1	3	3	2	1	3	1	1	3	1	1	3	2	1	1	3
avgbs_cluster_16254.1	chr1AC	504092343	1	1	3	1	3	1	1	3	2	1	1	1	3	1	3	3	1	1	1	3	3	1	2	1	1	3	3	3	1	3	3	1	3	3	2	1	3	1	1	3	1	1	3	2	1	1	3
avgbs_49858.1	chr1AC	504506805	1	1	3	1	3	1	1	3	3	1	1	1	3	1	3	3	1	1	1	3	3	1	2	1	1	3	3	3	1	3	3	1	3	3	2	1	3	1	1	3	1	1	3	2	1	1	3
avgbs_cluster_38484.1	chr1AC	505661231	1	1	3	1	3	1	1	3	3	1	1	1	3	1	3	3	1	1	1	3	3	1	2	1	1	3	3	3	1	3	3	1	3	3	2	1	3	1	1	3	1	1	3	2	1	1	3
avgbs_cluster_12206.1	chr1AC	505907376	1	1	3	1	3	1	1	3	3	1	1	1	3	1	3	3	1	1	1	3	3	1	2	1	1	3	3	3	1	3	3	1	3	3	2	1	3	1	1	3	1	1	3	2	1	1	3
avgbs_cluster_12446.1	chr1AC	505909028	1	1	3	1	3	1	1	3	3	1	1	1	3	1	3	3	1	1	1	3	3	1	2	1	1	3	3	3	1	3	3	1	3	3	2	1	3	1	1	3	1	1	3	2	1	1	3
avgbs_248247.1	chr1AC	511074738	1	1	1	1	3	0	1	3	3	3	1	1	3	1	3	3	1	1	1	3	1	1	2	1	1	3	3	3	1	3	1	3	3	3	2	1	3	1	1	3	1	1	1	2	1	1	3
avgbs_82029.1	chr1AC	511092346	1	1	1	1	3	3	1	3	3	3	1	1	3	1	3	3	1	1	1	3	1	1	2	1	1	3	3	3	1	3	1	3	3	3	2	1	3	1	1	3	1	1	1	2	1	1	3
avgbs_cluster_35790.1	chr1AC	512647789	1	1	1	1	3	3	1	3	3	3	1	1	3	0	3	3	1	1	1	3	1	1	2	1	1	3	3	3	1	3	1	3	3	3	2	1	3	1	1	3	1	1	1	2	1	1	3
avgbs_cluster_1820.1	chr1AC	512693623	1	1	1	1	3	3	1	3	3	3	1	1	3	2	3	3	1	1	1	3	1	1	2	1	1	3	3	3	1	3	1	2	3	3	2	1	3	1	1	3	1	1	1	2	1	1	3
avgbs_cluster_11295.1	chr1AC	512725587	1	1	1	1	3	3	1	3	3	3	1	1	3	2	3	3	1	1	1	3	1	1	2	1	1	3	3	3	1	2	1	2	3	3	2	1	3	1	1	3	1	1	1	2	1	1	3
avgbs_224464.1	chr1AC	513533564	1	1	1	1	3	3	1	3	3	3	1	1	3	2	3	3	1	1	1	3	1	1	2	1	1	3	3	3	1	2	1	2	3	3	2	1	3	1	1	3	1	1	1	2	1	1	3
avgbs_70992.1	chr1AC	513768092	1	1	1	1	3	3	1	3	3	3	1	1	3	2	3	3	1	1	1	3	1	1	2	1	1	3	3	3	1	2	1	2	3	3	2	1	3	1	1	3	1	1	1	2	1	1	3
avgbs_cluster_38528.1	chr1AC	513776097	1	1	1	1	3	3	1	3	3	3	1	1	3	2	3	3	1	1	1	3	1	1	2	1	1	3	3	3	1	2	1	2	3	3	2	1	3	1	1	3	1	1	1	2	1	1	3
avgbs_23940.1	chr1AC	514422476	1	1	1	1	3	3	1	3	3	3	1	1	3	2	3	3	1	1	1	3	1	1	2	1	1	3	3	3	1	2	1	2	3	3	2	1	3	1	1	3	1	1	1	2	1	1	3
avgbs_20850.1	chr1AC	514475451	1	1	1	1	3	3	1	3	3	3	1	1	3	2	3	3	1	1	1	3	1	1	2	1	1	3	3	3	1	2	1	2	3	3	2	1	3	1	1	3	1	1	1	2	1	1	3
avgbs2_111827.2	chr1AC	514528464	1	1	1	1	3	3	1	3	3	3	1	1	3	2	3	3	1	1	1	3	1	1	2	1	1	3	3	3	1	2	1	2	3	3	2	1	3	1	1	3	1	1	1	2	1	1	3
avgbs_5781.1	chr1AC	514606745	1	1	1	1	3	2	1	3	3	3	1	1	3	2	3	3	1	1	1	3	1	1	2	1	1	3	3	3	1	2	1	2	3	3	2	1	3	1	1	3	1	1	1	2	1	1	3
avgbs_124046.1	chr1AC	514612668	1	1	1	1	3	2	1	3	3	3	1	1	3	2	3	3	1	1	1	3	1	1	2	1	1	3	3	3	1	2	1	2	3	3	2	1	3	1	1	3	1	1	1	2	1	1	3
avgbs_cluster_11004.1	chr1AC	514705765	1	1	1	1	3	2	1	3	3	3	1	1	3	2	3	3	1	1	1	3	1	1	2	1	1	3	3	3	1	2	1	2	3	3	2	1	3	1	1	1	1	1	1	2	1	1	3
avgbs_cluster_35711.2	chr1AC	514804083	1	1	1	1	3	2	1	3	3	3	1	1	3	2	3	3	1	1	1	3	1	1	2	1	1	3	3	3	1	2	1	2	3	3	2	1	3	1	1	1	1	1	1	2	1	1	3
avgbs2_63265.1	chr1AC	514804143	1	1	1	1	3	2	1	3	3	3	1	1	3	2	3	3	1	1	1	3	1	1	2	1	1	3	3	3	1	2	1	2	3	3	2	1	3	1	1	1	1	1	1	2	1	1	3
avgbs_216842.1	chr1AC	514869707	1	1	1	1	3	2	1	3	3	3	1	1	3	2	3	3	1	1	1	3	1	1	2	1	1	3	3	3	1	2	1	2	3	3	2	1	3	1	1	1	1	1	1	2	1	1	3
avgbs_74420.1	chr1AC	514870294	1	1	1	1	3	2	1	3	3	3	1	1	3	2	3	3	1	1	1	3	1	1	2	1	1	3	3	3	1	2	1	2	3	3	2	1	3	1	1	1	1	1	1	2	1	1	3
avgbs_cluster_29214.1	chr1AC	514874755	1	1	1	1	3	2	1	3	3	3	1	1	3	2	3	3	1	1	1	3	1	1	2	1	1	3	3	3	1	2	1	2	3	3	2	1	3	1	1	1	1	1	1	2	1	1	3
avgbs_cluster_37766.1	chr1AC	515059488	1	1	1	1	3	2	1	3	3	3	1	1	3	2	3	3	1	1	1	3	1	1	2	1	1	3	3	3	1	2	1	2	3	3	2	1	3	1	1	1	1	1	1	2	1	1	3
avgbs_206900.1	chr1AC	515096555	1	1	1	1	3	2	1	3	3	3	1	1	3	2	3	3	1	1	1	3	1	1	2	1	1	3	3	3	1	2	1	2	3	3	2	1	3	1	1	1	1	1	1	2	1	1	3
avgbs_43051.1	chr1AC	515188282	1	1	1	1	3	2	1	3	3	3	1	1	3	2	3	3	1	1	1	3	1	1	2	1	1	3	3	3	1	2	1	2	3	3	2	1	3	1	1	1	1	1	1	2	1	1	3
avgbs_241928.1	chr1AC	515328466	1	1	1	1	3	2	1	3	3	3	1	1	3	2	3	3	1	1	1	3	1	1	2	1	1	3	3	3	1	2	1	2	3	3	2	1	3	1	1	1	1	1	1	2	1	1	3
avgbs_cluster_11441.1	chr1AC	515493629	1	1	1	1	3	2	1	3	3	3	1	1	3	2	3	3	1	1	1	3	1	1	2	1	1	3	3	3	1	2	1	2	3	3	2	1	3	1	1	1	1	1	1	2	1	1	3
avgbs_204693.1	chr1AC	515657456	1	1	1	1	3	2	1	3	3	3	1	1	3	2	3	3	1	1	1	3	1	1	2	1	1	3	3	3	1	2	1	2	3	3	2	1	3	1	1	1	1	1	1	2	1	1	3
avgbs_cluster_25185.1	chr1AC	515990452	1	1	1	1	3	2	1	3	3	3	1	1	3	2	3	3	3	3	1	3	1	1	2	1	1	3	3	3	1	2	1	2	3	3	2	1	3	1	1	1	1	1	1	2	1	1	3
avgbs_cluster_39059.1	chr1AC	516057221	1	1	1	1	3	2	1	3	3	3	1	1	3	2	3	3	3	3	1	3	1	1	2	1	1	3	3	3	1	2	1	2	3	3	2	1	3	1	1	1	1	1	1	2	1	1	3
avgbs_cluster_38435.1	chr1AC	516405490	1	1	1	1	3	2	1	3	3	3	0	1	3	2	3	3	3	3	1	3	1	1	2	1	1	3	3	3	1	2	1	2	3	3	2	1	3	1	1	1	1	1	1	2	1	1	3
avgbs_46579.1	chr1AC	516540312	1	1	1	1	3	2	1	3	3	3	3	1	3	2	3	3	3	3	1	3	1	1	2	1	1	3	3	3	1	2	1	2	3	3	2	1	3	1	1	1	1	1	1	2	1	1	3
avgbs2_175065.1	chr1AC	516728039	1	1	1	1	3	2	1	3	3	3	3	1	3	2	3	3	3	3	1	3	1	1	2	1	1	3	3	3	1	2	1	2	3	3	2	1	3	1	1	1	1	1	1	2	1	1	3
avgbs_29974.1	chr1AC	516769134	1	1	1	1	3	2	1	3	3	3	3	1	3	2	3	3	3	3	1	3	1	1	2	1	1	3	3	3	1	2	1	2	3	3	2	1	3	1	1	1	1	1	1	2	1	1	3
avgbs_cluster_30737.1	chr1AC	516881909	1	1	1	1	3	2	1	3	3	3	3	1	3	2	3	3	3	3	1	3	1	1	2	1	1	3	3	3	1	2	1	2	3	3	2	1	3	1	1	1	1	1	1	2	1	1	3
avgbs_17103.1	chr1AC	517238022	1	1	1	1	3	2	1	3	3	3	3	1	3	2	3	3	3	3	1	3	1	1	2	1	1	3	3	3	1	2	1	2	3	3	2	1	3	1	1	1	1	1	1	2	1	1	3
avgbs_cluster_24533.1	chr1AC	517284911	1	1	1	1	3	2	1	3	3	3	3	1	3	2	3	3	3	3	1	3	1	1	2	1	1	3	3	3	1	2	1	2	3	3	2	1	3	1	1	1	1	1	1	2	1	1	3
avgbs_cluster_5272.1	chr1AC	517473148	1	1	1	1	3	2	1	3	3	3	3	1	3	2	3	3	3	3	1	3	1	1	2	1	1	3	3	3	1	2	1	2	3	3	2	1	3	1	1	1	1	1	1	2	1	1	3
avgbs_240838.1	chr1AC	517628024	1	1	1	1	3	2	1	3	3	3	3	1	3	2	3	3	3	3	1	3	1	1	2	1	1	3	3	3	1	2	1	2	3	3	2	1	3	1	1	1	1	1	1	2	1	1	3
avgbs_cluster_1847.1	chr1AC	517700282	1	1	1	1	3	2	1	3	2	3	3	1	3	2	3	3	3	3	1	3	1	1	2	1	1	3	3	3	1	2	1	2	3	3	2	1	3	1	1	1	1	1	1	2	1	1	3
avgbs_213249.1	chr1AC	517835893	1	1	1	1	3	2	1	3	2	3	3	1	3	2	3	3	3	3	1	3	1	1	2	1	1	3	3	3	1	2	1	2	3	3	2	1	3	1	1	1	1	1	1	2	1	1	3
avgbs_106814.1	chr1AC	517939852	1	1	1	1	3	2	1	3	2	3	3	1	3	2	3	3	3	3	1	3	1	1	2	1	1	3	3	3	1	2	1	2	3	3	2	1	3	1	1	1	1	1	1	2	1	1	3
avgbs_38970.1	chr1AC	518022127	1	1	1	1	3	2	1	3	2	3	3	1	3	2	3	3	3	3	1	3	1	1	2	1	1	3	3	3	1	2	1	2	3	3	2	1	3	1	1	1	1	1	1	2	1	1	3
avgbs2_188323.1	chr1AC	518192365	1	1	1	1	3	2	1	3	2	3	3	1	3	2	3	3	3	3	1	3	1	1	2	1	1	3	3	3	1	2	1	2	3	3	2	1	3	1	1	1	1	1	1	2	1	1	3
avgbs_68042.1	chr1AC	518263217	1	1	1	1	3	2	1	3	2	3	3	1	3	2	3	3	3	3	1	3	1	1	2	1	1	3	3	3	1	2	1	2	3	3	2	1	3	1	1	1	1	1	1	2	1	1	3
avgbs_7255.1	chr1AC	518373959	1	1	1	1	3	2	1	3	2	3	3	1	3	2	3	3	3	3	1	3	1	1	2	1	1	3	3	3	1	2	1	2	3	3	2	1	3	1	1	1	1	1	1	2	1	1	3
avgbs_cluster_4212.1	chr1AC	518678522	1	1	1	1	3	2	1	3	2	3	3	1	3	2	3	3	3	3	1	3	1	1	2	1	1	3	3	3	1	2	1	2	3	3	2	1	3	1	1	1	1	1	1	2	1	1	3
avgbs_102668.1	chr1AC	518686312	1	1	1	1	3	2	1	3	2	3	3	1	3	2	3	3	3	3	1	3	1	1	2	1	1	3	3	3	1	2	1	2	3	3	2	1	3	1	1	1	3	3	1	2	1	1	3
avgbs_203746.1	chr1AC	518793079	1	1	1	1	3	2	1	3	2	3	3	1	3	2	3	3	3	3	1	3	1	1	2	1	1	3	3	3	1	2	1	2	3	3	2	1	3	1	1	1	3	3	1	2	1	1	3
avgbs_cluster_39952.1	chr1AC	518946591	1	1	1	1	3	2	1	3	2	3	3	1	3	2	3	3	3	3	1	3	1	1	2	1	1	3	3	3	1	2	1	2	3	3	2	1	3	1	1	1	3	3	1	2	1	1	3
avgbs_10697.1	chr1AC	519310862	1	1	1	1	3	2	1	3	2	3	3	1	3	2	3	3	3	3	1	3	1	1	2	1	1	3	3	3	1	2	1	2	3	3	2	1	3	1	1	1	3	3	1	2	1	1	3
avgbs2_74628.1	chr1AC	519340882	1	1	1	1	3	2	1	3	2	3	3	1	3	2	3	3	3	3	1	3	1	1	2	1	1	3	3	3	1	2	1	2	3	3	2	1	3	1	1	1	3	3	1	2	1	1	3
avgbs2_74628.2	chr1AC	519342591	1	1	1	1	3	2	1	3	2	3	3	1	3	2	3	3	3	3	1	3	1	1	2	1	1	3	3	3	1	2	1	2	3	3	2	1	3	1	1	1	3	3	1	2	1	1	3
avgbs_cluster_16064.1	chr1AC	519361321	1	1	1	1	3	2	1	3	2	3	3	1	3	2	3	3	3	3	1	3	1	1	2	1	1	3	3	3	1	2	1	2	3	3	2	1	3	1	1	1	3	3	1	2	1	1	3
avgbs_cluster_49549.1	chr1AC	519367843	1	1	1	1	3	2	1	3	2	3	3	1	3	2	3	3	3	3	1	3	1	1	2	1	1	3	3	3	1	2	1	2	3	3	2	1	3	1	1	1	3	3	1	2	1	1	3
avgbs_109795.1	chr1AC	519381880	1	1	1	1	3	2	1	3	2	3	3	1	3	2	3	3	3	3	1	3	1	1	2	1	1	3	3	3	1	2	1	2	3	3	2	1	3	1	1	1	3	3	1	2	1	1	3
avgbs_87031.1	chr1AC	519383744	1	1	1	1	3	2	1	3	2	3	3	1	3	2	3	3	3	3	1	3	1	1	2	1	1	3	3	3	1	2	1	2	3	3	2	1	3	1	1	1	3	3	1	2	1	1	3
avgbs_91378.1	chr1AC	519383878	1	1	1	1	3	2	1	3	2	3	3	1	3	2	3	3	3	3	1	3	1	1	2	1	1	3	3	3	1	2	1	2	3	3	2	1	3	1	1	1	3	3	1	2	1	1	3
avgbs_cluster_33057.1	chr1AC	519438139	1	1	1	1	3	2	1	3	2	3	3	1	3	2	3	3	3	3	1	3	1	1	2	1	1	3	3	3	1	2	1	2	3	3	2	1	3	1	1	1	3	3	1	2	1	1	3
avgbs_115825.1	chr1AC	519628470	1	1	1	1	3	2	1	3	2	3	3	1	3	2	3	3	3	3	1	3	1	1	2	1	1	3	3	3	1	2	1	2	3	3	2	1	3	1	1	1	3	3	1	2	1	1	3
avgbs_cluster_38995.1	chr1AC	519679786	1	1	1	1	3	2	1	3	2	3	3	1	3	2	3	3	3	3	1	3	1	1	2	1	1	3	3	3	1	2	1	2	3	3	2	0	3	1	1	1	3	3	1	2	1	1	3
avgbs_cluster_8202.1	chr1AC	519995609	3	1	1	1	3	2	1	3	2	3	3	1	3	2	3	3	3	3	1	3	1	1	2	1	1	3	3	3	1	2	1	2	3	3	2	0	3	1	1	1	3	3	1	2	1	1	3
avgbs_429862.1	chr1AC	520084442	3	1	1	1	3	2	1	3	2	3	3	1	3	2	3	3	3	3	1	3	1	3	2	1	1	3	3	3	1	2	1	2	3	3	2	0	3	1	1	1	3	3	1	2	1	1	3
avgbs_30974.1	chr1AC	520151455	3	1	1	1	3	2	1	3	2	3	3	1	3	2	3	1	3	3	1	3	1	2	2	1	1	3	3	3	1	2	1	2	3	3	2	3	3	1	1	1	3	3	1	2	1	1	3
avgbs_cluster_2508.1	chr1AC	520224046	3	1	1	1	3	2	1	3	2	3	3	1	3	2	3	1	3	3	1	3	1	2	2	1	1	3	3	3	1	2	1	2	3	3	2	3	3	1	1	1	3	3	1	2	1	1	3
avgbs_124468.1	chr1AC	520237882	3	1	1	1	3	2	1	3	2	3	3	1	3	2	3	1	3	3	1	3	1	2	2	1	1	3	3	3	1	2	1	2	3	3	2	3	3	1	1	1	3	3	1	2	1	1	3
avgbs2_32148.1	chr1AC	520406140	3	1	1	1	3	2	1	3	2	3	3	1	3	2	3	1	3	3	1	3	1	2	2	1	1	3	3	3	1	2	1	2	3	3	2	3	3	1	1	1	3	3	1	2	1	1	3
avgbs2_115148.1	chr1AC	520521448	3	1	1	1	3	2	1	3	2	3	3	1	3	2	3	1	3	3	1	3	1	2	2	1	1	3	3	3	1	2	1	2	3	3	2	3	3	1	1	1	3	3	1	2	1	1	3
avgbs_cluster_10878.1	chr1AC	520521520	3	1	1	1	3	2	1	3	2	3	3	1	3	2	3	1	3	3	1	3	1	2	2	1	1	3	3	3	1	2	1	2	3	3	2	2	3	1	1	1	3	3	1	2	1	1	3
avgbs_6114.1	chr1AC	520568538	3	1	1	1	3	2	1	3	2	3	3	1	3	2	3	1	3	3	1	3	1	2	2	1	1	3	3	3	1	2	1	2	3	3	2	2	3	1	1	1	3	3	1	2	1	1	3
avgbs_cluster_41129.1	chr1AC	520598491	3	1	1	1	3	2	1	3	2	3	3	1	3	2	3	1	3	3	1	3	1	2	2	1	1	3	3	3	1	2	1	2	3	3	2	2	3	1	1	1	3	3	1	2	1	1	3
avgbs_73063.1	chr1AC	520843883	3	1	1	1	3	2	1	3	2	3	3	1	3	2	3	1	3	3	1	3	1	2	2	1	1	3	3	3	1	3	1	2	3	3	2	2	3	1	1	1	3	3	1	2	1	1	3
avgbs_cluster_28690.1	chr1AC	520866964	3	1	1	1	3	2	1	3	2	3	3	1	3	2	3	1	3	3	1	3	1	2	2	1	1	3	3	3	1	3	1	2	3	3	2	2	3	1	1	1	3	3	1	2	1	1	3
avgbs_cluster_36540.1	chr1AC	521327538	3	1	1	1	3	2	1	3	2	3	3	1	3	2	3	1	3	3	1	2	1	2	2	1	1	3	3	3	1	1	1	2	3	3	2	2	3	1	1	1	3	3	1	2	1	1	3
avgbs2_143666.1	chr1AC	521395546	3	1	1	1	3	2	1	3	2	3	3	1	3	2	3	1	3	3	1	2	1	2	2	1	1	3	3	3	1	1	1	2	3	3	2	2	3	1	1	1	3	3	1	2	1	1	3
avgbs_cluster_35594.1	chr1AC	521683638	3	1	1	1	3	2	1	3	2	3	3	1	3	2	3	1	3	3	1	2	1	2	2	1	1	3	3	3	1	1	1	2	3	3	2	2	3	1	1	1	3	3	1	2	1	1	3
avgbs_cluster_1008.1	chr1AC	521689029	3	1	1	1	3	2	1	3	2	3	3	1	3	2	3	1	3	3	1	2	1	2	2	1	1	3	3	3	1	1	1	2	3	3	2	2	3	1	1	1	3	3	1	2	1	1	3
avgbs_36246.1	chr1AC	521692361	3	1	1	1	3	2	1	3	2	3	3	1	3	2	3	1	3	3	1	2	1	2	2	1	1	3	3	3	1	1	1	2	3	3	2	2	3	1	1	1	3	3	1	2	1	1	3
avgbs_45603.1	chr1AC	521706150	3	1	1	1	3	2	1	3	2	3	3	1	3	2	3	1	3	3	1	2	1	2	2	1	1	3	3	3	1	1	1	2	3	3	2	2	3	1	1	1	3	3	1	2	1	1	3
avgbs_215705.1	chr1AC	521733293	3	1	1	1	3	2	1	3	2	3	3	1	3	2	3	1	3	3	1	2	1	2	2	1	1	3	3	3	1	1	1	2	3	3	2	2	3	1	1	1	3	3	1	2	1	1	3
avgbs_cluster_28089.1	chr1AC	521733848	3	1	1	1	3	2	1	3	2	3	3	1	3	2	3	1	3	3	1	2	1	2	2	1	1	3	3	3	1	1	1	2	3	3	2	2	3	1	1	1	3	3	1	2	1	1	3
avgbs_cluster_9912.1	chr1AC	521747470	3	1	1	1	3	2	1	3	2	3	3	1	3	2	3	1	3	3	1	2	1	2	2	1	1	3	3	3	1	1	1	2	3	3	2	2	3	1	1	1	3	3	1	2	1	1	3
avgbs_cluster_23204.1	chr1AC	521750553	3	1	1	1	3	2	1	3	2	3	3	1	3	2	3	1	3	3	1	2	1	2	2	1	1	3	3	3	1	1	1	2	3	3	2	2	3	1	1	1	3	3	1	2	1	1	3
avgbs_cluster_16802.1	chr1AC	522248282	3	1	1	1	3	2	1	3	2	3	3	1	3	2	3	1	3	3	1	2	1	2	2	1	1	3	3	3	1	1	1	2	3	3	2	2	3	1	1	1	3	3	1	2	1	1	3
avgbs_cluster_31710.1	chr1AC	522313443	3	1	1	1	3	2	1	3	2	3	3	1	3	2	3	1	3	3	1	2	1	2	2	1	1	3	3	3	1	1	1	2	3	3	2	2	3	1	1	1	3	3	1	2	1	1	3
avgbs_cluster_29053.1	chr1AC	522358904	3	1	1	1	3	2	1	3	2	3	3	1	3	2	3	1	3	3	1	2	1	2	2	1	1	3	3	3	1	1	1	2	3	3	2	2	3	1	1	1	3	3	1	2	1	1	3
avgbs2_14528.1	chr1AC	522359901	3	1	1	1	3	2	1	3	2	3	3	1	3	2	3	1	3	3	1	2	1	2	2	1	1	3	3	3	1	1	1	2	3	3	2	2	3	1	1	1	3	3	1	2	1	1	3
avgbs_53849.1	chr1AC	522408268	3	1	1	1	3	2	1	3	2	3	3	1	3	2	3	1	3	3	1	2	1	2	2	1	1	3	3	3	1	1	1	2	3	3	2	2	3	1	1	1	3	3	1	2	1	1	3
avgbs2_3074.2	chr1AC	524859160	3	1	3	1	3	2	1	3	2	3	3	1	3	2	3	1	3	3	1	2	1	2	2	1	1	3	3	2	1	1	1	2	3	3	2	2	3	1	1	1	3	3	1	2	1	1	3
avgbs_cluster_28077.1	chr1AC	524887713	3	1	3	1	3	2	1	3	2	3	3	1	3	2	3	1	3	3	2	2	1	2	2	1	1	3	3	2	1	1	1	2	3	3	2	2	3	1	1	1	3	3	1	2	1	1	3
avgbs_cluster_19092.1	chr1AC	525062464	3	1	3	1	3	2	1	3	2	3	3	1	3	2	3	1	3	3	2	2	1	2	2	1	1	3	3	2	1	1	1	2	3	3	2	2	3	1	1	1	3	3	1	2	1	1	3
avgbs_cluster_40556.1	chr1AC	525306558	3	1	3	1	3	2	1	3	2	3	3	1	3	2	3	1	3	3	2	2	1	2	2	1	1	3	3	2	1	1	1	2	3	3	2	2	3	1	1	1	3	3	1	2	1	1	3
avgbs_99893.1	chr1AC	525650707	3	1	3	1	3	2	1	3	2	3	3	1	3	2	3	1	3	3	2	2	1	2	2	1	1	3	3	2	1	1	1	2	3	3	2	2	3	1	1	1	3	3	1	2	1	1	3
#
#chr1C
#
avgbs_cluster_33880.1	chr1C	5727991	1	1	3	1	1	2	1	3	2	1	1	1	1	1	1	1	1	1	3	3	3	1	1	1	1	1	1	1	3	1	1	1	2	1	3	2	3	1	3	1	1	1	1	2	3	1	1
avgbs_cluster_171.1	chr1C	7005166	1	1	3	1	1	2	1	3	2	1	1	1	1	1	1	1	1	1	3	3	3	1	1	1	1	1	1	1	3	1	1	1	2	1	3	2	3	1	3	1	1	1	1	2	3	1	1
avgbs_cluster_40278.1	chr1C	7139539	1	1	3	1	1	2	1	3	2	1	1	1	1	1	1	1	1	1	3	3	3	1	1	1	1	1	1	1	3	1	1	1	2	1	3	2	3	1	3	1	1	1	1	2	3	1	1
avgbs_116123.1	chr1C	7139599	1	1	3	1	1	2	1	3	2	1	1	1	1	1	1	1	1	1	3	3	3	1	1	1	1	1	1	1	3	1	1	1	2	1	3	2	3	1	3	1	1	1	1	2	3	1	1
avgbs_231355.1	chr1C	7163540	1	1	3	1	1	2	1	3	2	1	1	1	1	1	1	1	1	1	3	3	3	1	1	1	1	1	1	1	3	1	1	1	2	1	3	2	3	1	3	1	1	1	1	2	3	1	1
avgbs_cluster_5001.1	chr1C	7609989	1	1	3	1	1	2	1	3	2	1	1	1	1	1	1	1	1	1	3	3	3	1	1	1	1	1	1	1	3	1	1	1	2	1	3	2	3	1	3	1	1	1	1	2	3	1	1
avgbs_cluster_44148.1	chr1C	8127562	1	1	3	1	1	2	1	3	2	1	1	1	1	1	1	1	1	1	3	3	3	1	1	1	1	1	0	1	3	1	1	1	2	1	3	2	3	1	0	1	1	1	1	2	3	1	1
avgbs_38331.1	chr1C	8161651	1	1	3	1	1	2	1	3	2	1	1	1	1	1	1	1	1	1	3	3	3	1	1	1	1	1	3	1	3	1	1	1	2	1	3	2	3	1	1	1	1	1	1	2	3	1	1
avgbs_cluster_33311.1	chr1C	8358779	1	1	3	1	1	2	1	3	2	1	1	1	1	1	1	1	1	1	3	3	3	1	1	1	1	1	3	1	3	1	1	1	2	1	3	2	3	1	1	1	1	1	1	2	3	1	1
avgbs_cluster_16956.1	chr1C	9195026	1	1	3	1	1	2	1	3	2	1	1	1	1	1	1	1	1	1	3	3	3	1	1	1	1	1	3	1	3	1	1	1	2	1	3	2	3	1	1	1	1	1	1	2	3	1	1
avgbs_cluster_6007.1	chr1C	9368465	1	1	3	1	1	2	1	3	2	1	1	1	1	1	1	1	1	1	3	3	3	1	1	1	1	1	3	1	3	1	1	1	2	1	3	2	3	1	1	1	1	1	1	2	3	1	1
avgbs2_102913.1	chr1C	10054008	1	1	3	1	1	2	1	3	2	1	1	1	1	1	1	1	1	1	3	3	3	1	1	1	1	1	3	1	3	1	1	1	2	1	3	2	3	1	1	1	1	1	1	2	3	1	1
avgbs_124646.1	chr1C	10304634	1	1	3	1	1	2	1	3	2	1	1	1	1	1	1	1	1	1	3	3	3	1	1	1	1	1	3	1	3	1	1	1	2	1	3	2	3	1	1	1	1	1	1	2	3	1	1
avgbs_1987.1	chr1C	10319977	1	1	3	1	1	2	1	3	2	1	1	1	1	1	1	1	1	1	3	3	3	1	1	1	1	1	3	1	3	1	1	1	2	1	3	2	3	1	1	1	1	1	1	2	3	1	1
avgbs_cluster_16878.1	chr1C	10483322	1	1	3	1	1	2	1	3	2	1	1	1	1	1	1	1	1	1	3	3	3	1	1	1	1	1	3	1	3	1	1	1	2	1	3	2	3	1	1	1	1	1	1	2	3	1	1
avgbs_cluster_4623.1	chr1C	11419815	1	1	3	1	1	2	1	3	2	1	1	1	1	1	1	1	1	1	3	3	3	1	1	1	1	1	3	1	3	1	1	1	2	1	3	2	3	1	1	1	1	1	1	2	3	1	1
avgbs2_38450.1	chr1C	11517148	1	1	3	1	1	2	1	3	2	1	1	1	1	1	1	1	1	1	3	3	3	1	1	1	1	1	3	1	3	1	1	1	2	1	3	2	3	1	1	1	1	1	1	2	3	1	1
avgbs_78202.1	chr1C	11803219	1	1	3	1	1	2	1	3	2	1	1	1	1	1	1	1	1	1	3	3	3	1	1	1	1	1	3	1	3	1	1	1	2	1	3	2	3	1	1	1	1	1	1	2	3	1	1
avgbs2_116974.1	chr1C	11955983	1	3	3	1	1	2	1	3	2	1	1	1	1	1	1	1	1	1	3	3	3	1	1	1	1	1	3	1	3	1	1	1	2	1	3	2	3	1	1	1	1	1	1	2	3	1	1
avgbs_cluster_37741.1	chr1C	12019117	1	3	3	1	1	2	1	3	2	1	1	1	1	1	1	1	1	1	3	3	3	1	1	1	1	1	3	1	3	1	1	1	2	1	3	2	3	1	1	1	1	1	1	2	3	1	1
avgbs_419947.1	chr1C	12084450	1	2	3	1	1	2	1	3	2	1	1	1	1	1	1	1	1	1	3	3	3	1	1	1	1	1	3	1	3	1	1	1	2	1	3	2	3	1	1	1	1	1	1	2	3	1	1
avgbs2_115846.1	chr1C	12089827	1	2	3	1	1	2	1	3	2	1	1	1	1	1	1	1	1	1	3	3	3	1	1	1	1	1	3	1	3	1	1	1	2	1	3	2	3	1	1	1	1	1	1	2	3	1	1
avgbs2_1416.1	chr1C	12246707	1	2	2	1	1	2	1	3	2	1	1	1	1	1	1	1	1	1	3	3	3	1	1	1	1	1	3	1	3	1	1	1	2	1	3	2	3	1	1	1	1	1	1	2	3	1	1
avgbs_72800.1	chr1C	14007802	1	2	1	1	1	2	1	3	2	1	1	1	1	1	1	1	1	1	3	3	3	1	1	1	1	1	3	1	3	1	1	3	2	1	3	2	3	1	1	1	1	1	1	2	3	1	1
avgbs_cluster_29785.1	chr1C	14426920	1	2	1	1	1	2	1	3	2	1	1	1	1	1	1	1	1	1	3	3	3	1	1	1	1	1	3	1	3	1	1	3	2	1	3	2	3	1	1	1	1	1	1	2	3	1	1
avgbs_cluster_13103.1	chr1C	14442834	1	2	1	1	1	2	1	3	2	1	1	1	1	1	1	1	1	1	3	3	1	1	1	1	1	1	3	1	3	1	1	3	2	1	3	2	3	1	1	1	1	1	1	2	3	1	1
avgbs_40044.1	chr1C	14915936	1	2	1	1	1	2	1	3	2	1	1	1	1	1	1	1	1	1	3	3	1	1	1	1	1	1	3	1	3	1	1	3	2	1	3	2	3	1	1	1	1	1	1	2	3	1	1
avgbs_57237.1	chr1C	14925883	1	2	1	1	1	2	1	3	2	1	1	1	1	1	1	1	1	1	3	3	1	1	1	1	1	1	3	1	3	1	1	3	2	1	3	2	3	1	1	1	1	1	1	2	3	1	1
avgbs_cluster_34680.1	chr1C	15497706	1	2	1	1	1	2	1	3	2	1	1	1	1	1	1	1	1	1	3	3	1	1	1	1	1	1	3	1	3	1	1	3	2	1	3	2	3	1	1	1	1	1	1	2	3	1	1
avgbs2_137407.1	chr1C	17083713	1	2	1	0	1	2	1	3	2	1	3	1	1	1	1	1	1	1	3	3	1	1	1	1	3	1	3	1	3	1	1	3	2	3	3	2	3	1	1	1	1	1	1	2	3	1	1
avgbs2_34809.1	chr1C	19985221	1	2	1	3	1	2	1	3	2	1	3	1	1	1	1	1	1	1	3	3	1	1	1	1	3	1	3	1	3	1	1	3	2	3	3	2	3	1	1	1	1	1	1	2	3	1	1
avgbs_206012.1	chr1C	19996334	1	2	1	3	1	2	1	3	2	1	3	1	1	1	1	1	1	1	3	3	1	1	1	1	3	1	3	1	3	1	1	3	2	3	3	2	3	1	1	1	1	1	1	2	3	1	1
avgbs_82168.1	chr1C	20533353	1	2	1	3	1	2	1	3	2	1	3	1	1	1	1	1	1	1	3	3	1	1	1	1	3	1	3	1	3	1	1	3	2	3	3	2	3	1	1	1	1	1	1	2	3	1	1
avgbs_cluster_50096.1	chr1C	21810254	1	2	1	3	1	2	1	3	2	1	3	1	1	1	1	1	3	3	3	3	1	1	1	1	3	1	3	1	3	1	1	3	2	3	3	2	3	1	1	1	1	1	1	2	3	1	1
avgbs_cluster_37448.1	chr1C	21890615	1	2	1	3	1	2	1	3	2	1	3	1	1	1	1	1	3	3	3	3	1	1	1	1	3	1	3	1	3	1	1	3	2	3	3	2	3	1	1	1	1	1	1	2	3	1	1
avgbs_28933.1	chr1C	22964773	1	2	1	3	1	2	1	3	2	1	3	1	1	1	1	3	3	3	3	3	1	1	1	1	3	1	3	1	3	1	1	3	2	3	3	2	3	1	1	1	1	1	1	2	3	1	1
avgbs_cluster_14709.1	chr1C	23016263	1	2	1	3	1	2	1	3	2	1	3	1	1	1	1	3	3	3	3	3	1	1	1	1	3	1	3	1	3	1	1	3	2	3	3	2	3	1	1	1	1	1	1	2	3	1	1
avgbs_cluster_455.1	chr1C	23196779	1	2	1	3	1	2	1	3	2	1	3	1	1	1	1	3	3	3	3	3	1	1	1	1	3	1	3	1	3	1	1	3	2	3	3	2	3	1	1	1	1	1	1	2	3	1	1
avgbs_52506.1	chr1C	23532998	1	2	1	3	1	2	1	3	2	1	3	1	1	1	1	3	3	3	3	3	1	1	1	1	3	1	3	1	3	1	1	3	2	3	3	2	3	1	1	1	1	1	1	2	3	1	1
avgbs_cluster_18215.1	chr1C	23616275	1	2	1	3	1	2	1	3	0	1	3	1	1	1	1	3	3	3	3	3	1	1	1	1	3	1	3	1	3	1	1	3	2	3	3	2	3	1	1	1	1	1	1	2	3	1	1
avgbs_cluster_517.1	chr1C	23645999	1	2	1	3	1	2	1	3	3	1	3	1	1	1	1	3	3	3	3	3	1	1	1	1	3	1	3	1	3	1	1	3	2	3	3	2	3	1	1	1	1	1	1	2	3	1	1
avgbs_68570.1	chr1C	23885506	1	2	1	3	1	2	1	3	3	1	3	1	1	1	1	3	3	3	3	3	1	1	1	1	3	1	3	1	3	1	1	3	2	3	3	2	3	1	1	1	1	1	1	2	3	1	1
avgbs_cluster_31044.1	chr1C	24173175	1	2	1	3	1	2	1	3	3	1	3	1	1	1	1	3	3	3	3	3	1	1	1	1	0	1	3	1	3	1	1	3	2	3	3	2	3	1	1	1	1	1	1	2	3	1	1
avgbs2_32256.1	chr1C	24272024	1	2	1	3	1	2	1	3	3	1	3	1	1	1	1	3	3	3	3	3	1	1	1	1	0	0	3	1	3	1	1	3	2	0	3	2	3	1	1	1	1	1	1	2	3	1	1
avgbs_cluster_28136.1	chr1C	24279642	1	2	1	3	1	2	1	3	3	1	0	1	1	1	1	3	3	3	3	3	1	1	1	1	0	0	3	0	3	1	1	3	2	0	3	2	0	1	0	1	1	1	1	2	3	0	1
avgbs_cluster_43474.1	chr1C	31563878	1	2	3	1	3	2	1	3	1	1	0	1	1	1	1	0	0	1	3	3	3	1	1	1	0	3	3	3	3	1	3	1	2	1	3	2	0	1	3	3	1	1	3	2	3	0	3
avgbs_cluster_23205.1	chr1C	31597481	1	2	3	1	3	2	1	3	1	1	1	1	1	1	1	1	1	1	3	3	3	1	1	1	1	3	3	3	3	1	3	1	2	1	3	2	1	1	3	3	1	1	3	2	3	3	3
avgbs_cluster_4396.1	chr1C	31632266	1	2	3	1	3	2	1	3	1	1	1	1	1	1	1	1	1	1	3	3	3	1	1	1	1	3	3	3	3	1	3	1	2	1	3	2	1	1	3	3	1	1	3	2	2	3	3
avgbs_cluster_21431.1	chr1C	31944926	1	2	3	1	3	2	1	3	1	1	1	1	1	1	1	1	1	1	3	3	3	1	1	1	1	3	3	3	3	1	3	1	2	1	3	2	1	1	3	3	1	1	3	2	2	3	3
avgbs2_174078.1	chr1C	32407367	1	2	3	1	3	2	1	3	1	1	1	1	1	1	1	1	1	1	3	3	3	1	1	1	1	3	3	3	3	1	3	1	2	1	3	2	1	1	3	3	1	1	3	2	2	3	3
avgbs_cluster_60993.1	chr1C	33302893	1	3	3	1	3	2	1	3	1	1	1	1	1	1	1	1	1	1	3	3	3	1	1	1	1	3	0	3	3	1	3	1	2	1	3	2	1	1	3	3	1	1	3	2	2	3	3
avgbs_110984.1	chr1C	44062469	1	1	3	1	3	1	1	3	1	1	1	1	1	1	1	1	1	1	3	3	3	1	1	1	1	3	1	3	3	3	3	1	2	1	2	2	1	1	3	3	1	1	3	2	2	3	3
avgbs_21851.1	chr1C	44128866	1	1	3	1	3	1	1	3	1	1	1	1	1	1	1	1	1	1	3	3	3	1	1	1	1	3	1	3	3	3	3	1	2	1	2	2	1	1	3	3	1	1	3	2	2	3	3
avgbs_75960.1	chr1C	44681571	1	1	3	1	3	1	1	3	1	1	1	1	1	1	1	1	1	1	3	3	3	1	1	1	1	3	1	3	3	3	3	1	2	1	2	2	1	1	3	3	1	1	3	2	2	3	3
avgbs2_67308.1	chr1C	44681901	1	1	3	1	3	1	1	3	1	1	1	1	1	1	1	1	1	1	3	3	3	1	1	1	1	3	1	3	3	3	3	1	2	1	2	2	1	1	3	3	1	1	3	2	2	3	3
avgbs_104393.1	chr1C	45845220	1	1	3	1	3	1	1	3	1	1	1	1	1	1	1	1	1	1	3	3	3	1	1	1	1	3	1	3	3	3	3	1	2	1	2	2	1	1	3	3	1	1	3	2	2	3	3
avgbs_59745.1	chr1C	45847998	1	1	3	1	3	1	1	3	1	1	1	1	1	1	1	1	1	1	3	3	3	1	1	1	1	3	1	3	3	3	3	1	2	1	2	2	1	1	3	3	1	1	3	2	2	3	3
avgbs_340044.1	chr1C	46373303	1	1	3	1	3	1	1	3	1	1	1	1	1	1	1	1	1	1	3	3	3	1	1	1	1	3	1	3	3	3	3	1	2	1	2	2	1	1	3	3	1	1	3	2	2	3	3
avgbs_cluster_1032.1	chr1C	46786097	1	1	3	1	3	1	1	3	1	1	1	1	1	1	1	1	1	1	3	3	3	1	1	1	1	3	1	3	3	3	3	1	2	1	2	2	1	1	3	3	1	1	3	2	2	3	3
avgbs_cluster_19354.1	chr1C	47226661	1	1	3	1	3	1	1	3	1	1	1	1	1	1	1	1	1	1	3	3	3	1	1	1	1	3	1	3	3	3	3	1	2	1	2	2	1	1	3	3	1	1	3	2	2	3	3
avgbs_244028.1	chr1C	47470207	1	1	3	1	3	1	1	3	1	1	1	1	1	1	1	1	1	1	3	3	3	1	1	1	1	3	1	3	3	3	3	1	2	1	2	2	1	1	3	3	1	1	3	2	2	3	3
avgbs_33848.1	chr1C	47597416	1	1	3	1	3	1	1	3	1	1	1	1	1	1	1	1	1	1	3	3	3	1	1	1	1	3	1	3	3	3	3	1	2	1	2	2	1	1	3	3	1	1	3	2	2	3	3
avgbs_cluster_61983.1	chr1C	47749990	1	1	3	1	3	1	1	3	1	1	1	1	1	1	1	1	1	1	3	3	3	1	1	1	1	3	1	3	3	3	3	1	2	1	2	2	1	1	3	3	1	1	3	2	2	3	3
avgbs_57355.1	chr1C	48070239	1	1	3	1	3	1	1	3	1	1	1	1	1	1	1	1	1	1	3	3	3	1	1	1	1	3	1	3	3	3	3	1	2	1	2	2	1	1	3	3	1	1	3	2	2	3	3
avgbs_cluster_5743.1	chr1C	48071866	1	1	3	1	3	1	1	3	1	1	1	1	1	1	1	1	1	1	3	3	3	1	1	1	1	3	1	3	3	3	3	1	2	1	2	2	1	1	3	3	1	1	3	2	2	3	3
avgbs2_169015.1	chr1C	48754615	1	1	3	1	3	1	1	3	1	1	1	1	1	1	1	1	1	1	3	3	3	1	1	1	1	3	1	3	3	3	3	1	2	1	2	2	1	1	3	3	1	1	3	2	2	3	3
avgbs_93852.1	chr1C	48882702	1	1	3	1	3	1	1	3	1	1	1	1	1	1	1	1	1	1	3	3	3	1	1	1	1	3	1	3	3	3	3	1	2	1	2	2	1	1	3	3	1	1	3	2	2	3	3
avgbs_cluster_12796.1	chr1C	49002997	1	1	3	1	3	1	1	3	1	1	1	1	1	1	1	1	1	1	3	3	3	1	1	1	1	3	1	3	3	3	3	1	2	1	2	2	1	1	3	3	1	1	3	2	2	3	3
avgbs_674386.1	chr1C	49523542	1	1	3	1	3	1	1	3	1	1	1	1	1	1	1	1	1	1	3	3	3	1	1	1	1	3	1	3	3	3	3	1	2	1	2	2	1	1	3	3	1	1	3	2	2	3	3
avgbs_cluster_17925.1	chr1C	49997001	1	1	3	1	3	1	1	3	1	1	1	1	1	1	1	1	1	1	3	3	3	1	1	1	1	3	1	3	3	3	3	1	2	1	2	2	1	1	3	3	1	1	3	2	2	3	3
avgbs_21683.1	chr1C	50374023	1	1	3	1	3	1	1	3	1	1	1	1	1	1	1	1	1	1	3	3	3	1	1	1	1	3	1	3	3	3	3	1	2	1	2	2	1	1	3	3	1	1	3	2	2	3	3
avgbs_105255.1	chr1C	50748600	1	1	3	1	3	1	1	3	1	1	1	1	1	1	1	1	1	1	3	3	3	1	1	1	1	3	1	3	3	3	3	1	2	1	2	2	1	1	3	3	1	1	3	2	2	3	3
avgbs_cluster_42705.1	chr1C	51961527	1	1	3	1	3	1	1	3	1	1	1	1	1	1	1	1	1	1	3	3	3	1	1	1	1	3	1	3	3	3	3	1	2	1	2	2	1	1	3	3	1	1	3	2	2	3	3
avgbs_cluster_33172.1	chr1C	52087507	1	1	3	1	3	1	1	3	1	1	1	1	1	1	1	1	1	1	3	3	3	1	1	1	1	3	1	3	3	3	3	1	2	1	2	2	1	1	3	3	1	1	3	2	2	3	3
avgbs_cluster_29698.1	chr1C	52422214	1	1	3	1	3	1	1	3	1	1	1	1	1	1	1	1	1	1	3	3	3	1	1	1	1	3	1	3	3	3	3	1	2	1	2	2	1	1	3	3	1	1	3	2	2	3	3
avgbs2_317.1	chr1C	53800624	1	1	3	1	3	1	1	3	1	1	1	1	1	1	1	1	1	1	3	3	3	1	1	1	1	3	1	3	3	3	3	1	2	1	2	2	1	1	3	3	1	1	3	2	2	3	3
avgbs2_105236.1	chr1C	54045732	1	1	3	1	3	1	1	3	1	1	1	1	1	1	1	1	1	1	3	3	3	1	1	1	1	3	1	3	3	3	3	1	2	1	2	2	1	1	3	3	1	1	3	2	2	3	3
avgbs_374332.1	chr1C	54047114	1	1	3	1	3	1	1	3	1	1	1	1	1	1	1	1	1	1	3	3	3	1	1	1	1	3	1	3	3	3	3	1	2	1	2	2	1	1	3	3	1	1	3	2	2	3	3
avgbs_cluster_8011.1	chr1C	54568433	1	1	3	1	3	1	1	3	1	1	1	1	1	1	1	1	1	1	3	3	3	1	1	1	1	3	1	3	3	3	3	1	2	1	2	2	1	1	3	3	1	1	3	2	2	3	3
avgbs_cluster_16111.1	chr1C	54678819	1	1	3	1	3	1	1	3	1	1	1	1	1	1	1	1	1	1	3	3	3	1	1	1	1	3	1	3	3	3	3	1	2	1	2	2	1	1	3	3	1	1	3	2	2	3	3
avgbs_47992.1	chr1C	54829245	1	1	3	1	3	1	1	3	1	1	1	1	1	1	1	1	1	1	3	3	3	1	1	1	1	3	1	3	3	3	3	1	2	1	2	2	1	1	3	3	1	1	3	2	2	3	3
avgbs_cluster_19347.1	chr1C	54840520	1	1	3	1	3	1	1	3	1	1	1	1	1	1	1	1	1	1	3	3	3	1	1	1	1	3	1	3	3	3	3	1	2	1	2	2	1	1	3	3	1	1	3	2	2	3	3
avgbs_cluster_22409.1	chr1C	54911564	1	1	3	1	3	1	1	3	1	1	1	1	1	1	1	1	1	1	3	3	3	1	1	1	1	3	1	3	3	3	3	1	2	1	2	2	1	1	3	3	1	1	3	2	2	3	3
avgbs_56402.1	chr1C	55182003	1	1	3	1	3	1	1	3	1	1	1	1	1	1	1	1	1	1	3	3	3	1	1	1	1	3	1	3	3	3	3	1	2	1	2	2	1	1	3	3	1	1	3	2	2	3	3
avgbs_49866.1	chr1C	55443401	1	1	3	1	3	1	1	3	1	1	1	1	1	1	1	1	1	1	3	3	3	1	1	1	1	3	1	3	3	3	3	1	2	1	2	2	1	1	3	3	1	1	3	2	2	3	3
avgbs_cluster_32136.1	chr1C	55789494	1	1	3	1	3	1	1	3	1	1	1	1	1	1	1	1	1	1	3	3	3	1	1	1	1	3	1	3	3	3	3	1	2	1	2	2	1	1	3	3	1	1	3	2	2	3	3
avgbs_60203.1	chr1C	56397455	1	1	3	1	3	1	1	3	1	1	1	1	1	1	1	1	1	1	3	3	3	1	1	1	1	3	1	3	3	3	3	1	2	1	2	2	1	1	3	3	1	1	3	2	2	3	3
avgbs_cluster_4416.1	chr1C	58250552	1	1	3	1	3	1	1	3	1	1	1	1	1	1	1	1	1	1	3	3	3	1	1	1	1	3	1	3	3	3	3	1	2	1	2	2	1	1	3	3	1	1	3	2	2	3	3
avgbs_cluster_43190.1	chr1C	58333616	1	1	3	1	3	1	1	3	1	1	1	1	1	1	1	1	1	1	3	3	3	1	1	1	1	3	1	3	3	3	3	1	2	1	2	2	1	1	3	3	1	1	3	2	2	3	3
avgbs_cluster_27717.1	chr1C	58335794	1	1	3	1	3	1	1	3	1	1	1	1	1	1	1	1	1	1	3	3	3	1	1	1	1	3	1	3	3	3	3	1	2	1	2	2	1	1	3	3	1	1	3	2	2	3	3
avgbs_102612.1	chr1C	58446985	1	1	3	1	3	1	1	3	1	1	1	1	1	1	1	1	1	1	3	3	3	1	1	1	1	3	1	3	3	3	3	1	2	1	2	2	1	1	3	3	1	1	3	2	2	3	3
avgbs_cluster_23121.1	chr1C	59049245	1	1	3	1	3	1	1	3	1	1	1	1	1	1	1	1	1	1	3	3	3	1	1	1	1	3	1	3	3	3	3	1	2	1	2	2	1	1	3	3	1	1	3	2	2	3	3
avgbs_643103.1	chr1C	59064709	1	1	3	1	3	1	1	3	1	1	1	1	1	1	1	1	1	1	3	3	3	1	1	1	1	3	1	3	3	3	3	1	2	1	2	2	1	1	3	3	1	1	3	2	2	3	3
avgbs_cluster_38980.1	chr1C	59256250	1	1	3	1	3	1	1	3	1	1	1	1	1	1	1	1	1	1	3	3	3	1	1	1	1	3	1	3	3	3	3	1	2	1	2	2	1	1	3	3	1	1	3	2	2	3	3
avgbs_cluster_37039.1	chr1C	59405518	1	1	3	1	3	1	1	3	1	1	1	1	1	1	1	1	1	1	3	3	3	1	1	1	1	3	1	3	3	3	3	1	2	1	2	2	1	1	3	3	1	1	3	2	2	3	3
avgbs_cluster_21950.1	chr1C	59410816	1	1	3	1	3	1	1	3	1	1	1	1	1	1	1	1	1	1	3	3	3	1	1	1	1	3	1	3	3	3	3	1	2	1	2	2	1	1	3	3	1	1	3	2	2	3	3
avgbs_223874.1	chr1C	59427423	1	1	3	1	3	1	1	3	1	1	1	1	1	1	1	1	1	1	3	3	3	1	1	1	1	3	1	3	3	3	3	1	2	1	2	2	1	1	3	3	1	1	3	2	2	3	3
avgbs_cluster_36630.1	chr1C	60871780	1	1	3	1	3	1	1	3	1	1	1	1	1	1	1	1	1	1	3	3	3	1	1	1	1	3	1	3	3	3	3	1	2	1	2	2	1	1	3	3	1	1	3	2	2	3	3
avgbs_cluster_31411.1	chr1C	60944339	1	1	3	1	3	1	1	3	1	1	1	1	1	1	1	1	1	1	3	3	3	1	1	1	1	3	1	3	3	3	3	1	2	1	2	2	1	1	3	3	1	1	3	2	2	3	3
avgbs_224099.1	chr1C	61303650	1	1	3	1	3	1	1	3	1	1	1	1	1	1	1	1	1	1	3	3	3	1	1	1	1	3	1	3	3	3	3	1	2	1	2	2	1	1	3	3	1	1	3	2	2	3	3
avgbs2_84389.1	chr1C	61402568	1	1	3	1	3	1	1	3	1	1	1	1	1	1	1	1	1	1	3	3	3	1	1	1	1	3	1	3	3	3	3	1	2	1	2	2	1	1	3	3	1	1	3	2	2	3	3
avgbs_cluster_40975.1	chr1C	62148711	1	1	3	1	3	1	1	3	1	1	1	1	1	1	1	1	1	1	3	3	3	1	1	1	1	3	1	3	3	3	3	1	2	1	2	2	1	1	3	3	1	1	3	2	2	3	3
avgbs_224736.1	chr1C	62225520	1	1	3	1	3	1	1	3	1	1	1	1	1	1	1	1	1	1	3	3	3	1	1	1	1	3	1	3	3	3	3	1	2	1	2	2	1	1	3	3	1	1	3	2	2	3	3
avgbs_cluster_17373.1	chr1C	62853408	1	1	3	1	3	1	1	3	1	1	1	1	1	1	1	1	1	1	3	3	3	1	1	1	1	3	1	3	3	3	3	1	2	1	2	2	1	1	3	3	1	1	3	2	2	3	3
avgbs2_146118.2	chr1C	62994929	1	1	3	1	3	1	1	3	1	1	1	1	1	1	1	1	1	1	3	3	3	1	1	1	1	3	1	3	3	3	3	1	2	1	2	2	1	1	3	3	1	1	3	2	2	3	3
avgbs2_18238.1	chr1C	63513692	1	1	3	1	3	1	1	3	1	1	1	1	1	1	1	1	1	1	3	3	3	1	1	1	1	3	1	3	3	3	3	1	2	1	2	2	1	1	3	3	1	1	3	2	2	3	3
avgbs_507637.1	chr1C	63516425	1	1	3	1	3	1	1	3	1	1	1	1	1	1	1	1	1	1	3	3	3	1	1	1	1	3	1	3	3	3	3	1	2	1	2	2	1	1	3	3	1	1	3	2	2	3	3
avgbs_cluster_38325.1	chr1C	64782024	1	1	3	1	3	1	1	3	1	1	1	1	1	1	1	1	1	1	3	3	3	1	1	1	1	3	1	3	3	3	3	1	2	1	2	2	1	1	3	3	1	1	3	2	2	3	3
avgbs_223600.1	chr1C	64782084	1	1	3	1	3	1	1	3	1	1	1	1	1	1	1	1	1	1	3	3	3	1	1	1	1	3	1	3	3	3	3	1	2	1	2	2	1	1	3	3	1	1	3	2	2	3	3
avgbs_632349.1	chr1C	65017577	1	1	3	1	3	1	1	3	1	1	1	1	1	1	1	1	1	1	3	3	3	1	1	1	1	3	1	3	3	3	3	1	2	1	2	2	1	1	3	3	1	1	3	2	2	3	3
avgbs_225732.1	chr1C	65036708	1	1	3	1	3	1	1	3	1	1	1	1	1	1	1	1	1	1	3	3	3	1	1	1	1	3	1	3	3	3	3	1	2	1	2	2	1	1	3	3	1	1	3	2	2	3	3
avgbs2_11435.1	chr1C	66776297	1	1	3	1	3	1	1	3	1	1	1	1	1	1	1	1	1	1	3	3	3	1	1	1	1	3	1	3	3	3	3	1	2	1	2	2	1	1	3	3	1	1	3	2	2	3	3
avgbs_612759.1	chr1C	67279965	1	1	3	1	3	1	1	3	1	1	1	1	1	1	1	1	1	1	3	3	3	1	1	1	1	3	1	3	3	3	3	1	2	1	2	2	1	1	3	3	1	1	3	2	2	3	3
avgbs_478787.1	chr1C	67320927	1	1	3	1	3	1	1	3	1	1	1	1	1	1	1	1	1	1	3	3	3	1	1	1	1	3	1	3	3	3	3	1	2	1	2	2	1	1	3	3	1	1	3	2	2	3	3
avgbs_cluster_7647.1	chr1C	67454936	1	1	3	1	3	1	1	3	1	1	1	1	1	1	1	1	1	1	3	3	3	1	1	1	1	3	1	3	3	3	3	1	2	1	2	2	1	1	3	3	1	1	3	2	2	3	3
avgbs_223672.1	chr1C	68090218	1	1	3	1	3	1	1	3	1	1	1	1	1	1	1	1	1	1	3	3	3	1	1	1	1	3	1	3	3	3	3	1	2	1	2	2	1	1	3	3	1	1	3	2	2	3	3
avgbs_50883.1	chr1C	69123481	1	1	3	1	3	1	1	3	1	1	1	1	1	1	1	1	1	1	3	3	3	1	1	1	1	3	1	3	3	3	3	1	2	1	2	2	1	1	3	3	1	1	3	2	2	3	3
avgbs_cluster_40602.1	chr1C	69483823	1	1	3	1	3	1	1	3	1	1	1	1	1	1	1	1	1	1	3	3	3	1	1	1	1	3	1	3	3	3	3	1	2	1	2	2	1	1	3	3	1	1	3	2	2	3	3
avgbs2_100301.1	chr1C	69707407	1	1	3	1	3	1	1	3	1	1	1	1	1	1	1	1	1	1	3	3	3	1	1	1	1	3	1	3	3	3	3	1	2	1	2	2	1	1	3	3	1	1	3	2	2	3	3
avgbs_cluster_3257.1	chr1C	70225473	1	1	3	1	3	1	1	3	1	1	1	1	1	1	1	1	1	1	3	3	3	1	1	1	1	3	1	3	3	3	3	1	2	1	2	2	1	1	3	3	1	1	3	2	2	3	3
avgbs_cluster_3187.1	chr1C	70462382	1	1	3	1	3	1	1	3	1	1	1	1	1	1	1	1	1	1	3	3	3	1	1	1	1	3	1	3	3	3	3	1	2	1	2	2	1	1	3	3	1	1	3	2	2	3	3
avgbs_cluster_12281.1	chr1C	70892668	1	1	3	1	3	1	1	3	1	1	1	1	1	1	1	1	1	1	3	3	3	1	1	1	1	3	1	3	3	3	3	1	2	1	2	2	1	1	3	3	1	1	3	2	2	3	3
avgbs_cluster_20338.1	chr1C	70972439	1	1	3	1	3	1	1	3	1	1	1	1	1	1	1	1	1	1	3	3	3	1	1	1	1	3	1	3	3	3	3	1	2	1	2	2	1	1	3	3	1	1	3	2	2	3	3
avgbs_224801.1	chr1C	71024517	1	1	3	1	3	1	1	3	1	1	1	1	1	1	1	1	1	1	3	3	3	1	1	1	1	3	1	3	3	3	3	1	2	1	2	2	1	1	3	3	1	1	3	2	2	3	3
avgbs_373734.1	chr1C	71270025	1	1	3	1	3	1	1	3	1	1	1	1	1	1	1	1	1	1	3	3	3	1	1	1	1	3	1	3	3	3	3	1	2	1	2	2	1	1	3	3	1	1	3	2	2	3	3
avgbs_35598.1	chr1C	71656630	1	1	3	1	3	1	1	3	1	1	1	1	1	1	1	1	1	1	3	3	3	1	1	1	1	3	1	3	3	3	3	1	2	1	2	2	1	1	3	3	1	1	3	2	2	3	3
avgbs_37249.1	chr1C	71683470	1	1	3	1	3	1	1	3	1	1	1	1	1	1	1	1	1	1	3	3	3	1	1	1	1	3	1	3	3	3	3	1	2	1	2	2	1	1	3	3	1	1	3	2	2	3	3
avgbs2_134494.1	chr1C	72040953	1	1	3	1	3	1	1	3	1	1	1	1	1	1	1	1	1	1	3	3	3	1	1	1	1	3	1	3	3	3	3	1	2	1	2	2	1	1	3	3	1	1	3	2	2	3	3
avgbs_cluster_2303.1	chr1C	72056557	1	1	3	1	3	1	1	3	1	1	1	1	1	1	1	1	1	1	3	3	3	1	1	1	1	3	1	3	3	3	3	1	2	1	2	2	1	1	3	3	1	1	3	2	2	3	3
avgbs_cluster_10629.1	chr1C	72797308	1	1	3	1	3	1	1	3	1	1	1	1	1	1	1	1	1	1	3	3	3	1	1	1	1	3	1	3	3	3	3	1	2	1	2	2	1	1	3	3	1	1	3	2	2	3	3
avgbs2_63198.2	chr1C	72908385	1	1	3	1	3	1	1	3	1	1	1	1	1	1	1	1	1	1	3	3	3	1	1	1	1	3	1	3	3	3	3	1	2	1	2	2	1	1	3	3	1	1	3	2	2	3	3
avgbs2_37630.1	chr1C	72915572	1	1	3	1	3	1	1	3	1	1	1	1	1	1	1	1	1	1	3	3	3	1	1	1	1	3	1	3	3	3	3	1	2	1	2	2	1	1	3	3	1	1	3	2	2	3	3
avgbs_cluster_12497.1	chr1C	72915656	1	1	3	1	3	1	1	3	1	1	1	1	1	1	1	1	1	1	3	3	3	1	1	1	1	3	1	3	3	3	3	1	2	1	2	2	1	1	3	3	1	1	3	2	2	3	3
avgbs_cluster_42627.1	chr1C	73357227	1	1	3	1	3	1	1	3	1	1	1	1	1	1	1	1	1	1	3	3	3	1	1	1	1	3	1	3	3	3	3	1	2	1	2	2	1	1	3	3	1	1	3	2	2	3	3
avgbs_29209.1	chr1C	73406032	1	1	3	1	3	1	1	3	1	1	1	1	1	1	1	1	1	1	3	3	3	1	1	1	1	3	1	3	3	3	3	1	2	1	2	2	1	1	3	3	1	1	3	2	2	3	3
avgbs2_179383.1	chr1C	73422801	1	1	3	1	3	1	1	3	1	1	1	1	1	1	1	1	1	1	3	3	3	1	1	1	1	3	1	3	3	3	3	1	2	1	2	2	1	1	3	3	1	1	3	2	2	3	3
avgbs_cluster_32483.1	chr1C	73637596	1	1	3	1	3	1	1	3	1	1	1	1	1	1	1	1	1	1	3	3	3	1	1	1	1	3	1	3	3	3	3	1	2	1	2	2	1	1	3	3	1	1	3	2	2	3	3
avgbs_6600.1	chr1C	73643921	1	1	3	1	3	1	1	3	1	1	1	1	1	1	1	1	1	1	3	3	3	1	1	1	1	3	1	3	3	3	3	1	2	1	2	2	1	1	3	3	1	1	3	2	2	3	3
avgbs_99264.1	chr1C	74430893	1	1	3	1	3	1	1	3	1	1	1	1	1	1	1	1	1	1	3	3	3	1	1	1	1	3	1	3	3	3	3	1	2	1	2	2	1	1	3	3	1	1	3	2	2	3	3
avgbs_6K_47695.1	chr1C	75475332	1	1	3	1	3	1	1	3	1	1	1	1	1	1	1	1	1	1	3	3	3	1	1	1	1	3	1	3	3	3	3	1	2	1	2	2	1	1	3	3	1	1	3	2	2	3	3
avgbs_355896.1	chr1C	75734496	1	1	3	1	3	1	1	3	1	1	1	1	1	1	1	1	1	1	3	3	3	1	1	1	1	3	1	3	3	3	3	1	2	1	2	2	1	1	3	3	1	1	3	2	2	3	3
avgbs_339204.1	chr1C	76472280	1	1	3	1	3	1	1	3	1	1	1	1	1	1	1	1	1	1	3	3	3	1	1	1	1	3	1	3	3	3	3	1	2	1	2	2	1	1	3	3	1	1	3	2	2	3	3
avgbs_112872.1	chr1C	77048167	1	1	3	1	3	1	1	3	1	1	1	1	1	1	1	1	1	1	3	3	3	1	1	1	1	3	1	3	3	3	3	1	2	1	2	2	1	1	3	3	1	1	3	2	2	3	3
avgbs_330119.1	chr1C	77744070	1	1	3	1	3	1	1	3	1	1	1	1	1	1	1	1	1	1	3	3	3	1	1	1	1	3	1	3	3	3	3	1	2	1	2	2	1	1	3	3	1	1	3	2	2	3	3
avgbs_224617.1	chr1C	78272723	1	1	3	1	3	1	1	3	1	1	1	1	1	1	1	1	1	1	3	3	3	1	1	1	1	3	1	3	3	3	3	1	2	1	2	2	1	1	3	3	1	1	3	2	2	3	3
avgbs_356028.1	chr1C	78351575	1	1	3	1	3	1	1	3	1	1	1	1	1	1	1	1	1	1	3	3	3	1	1	1	1	3	1	3	3	3	3	1	2	1	2	2	1	1	3	3	1	1	3	2	2	3	3
avgbs_68117.1	chr1C	79185229	1	1	3	1	3	1	1	3	1	1	1	1	1	1	1	1	1	1	3	3	3	1	1	1	1	3	1	3	3	3	3	1	2	1	2	2	1	1	3	3	1	1	3	2	2	3	3
avgbs_77116.1	chr1C	79236128	1	1	3	1	3	1	1	3	1	1	1	1	1	1	1	1	1	1	3	3	3	1	1	1	1	3	1	3	3	3	3	1	2	1	2	2	1	1	3	3	1	1	3	2	2	3	3
avgbs_347146.1	chr1C	79737096	1	1	3	1	3	1	1	3	1	1	1	1	1	1	1	1	1	1	3	3	3	1	1	1	1	3	1	3	3	3	3	1	2	1	2	2	1	1	3	3	1	1	3	2	2	3	3
avgbs_cluster_13713.1	chr1C	79921456	1	1	3	1	3	1	1	3	1	1	1	1	1	1	1	1	1	1	3	3	3	1	1	1	1	3	1	3	3	3	3	1	2	1	2	2	1	1	3	3	1	1	3	2	2	3	3
avgbs2_62354.1	chr1C	80184551	1	1	3	1	3	1	1	3	1	1	1	1	1	1	1	1	1	1	3	3	3	1	1	1	1	3	1	3	3	3	3	1	2	1	2	2	1	1	3	3	1	1	3	2	2	3	3
avgbs_cluster_16544.1	chr1C	80216037	1	1	3	1	3	1	1	3	1	1	1	1	1	1	1	1	1	1	3	3	3	1	1	1	1	3	1	3	3	3	3	1	2	1	2	2	1	1	3	3	1	1	3	2	2	3	3
avgbs_96103.1	chr1C	80924725	1	1	3	1	3	1	1	3	1	1	1	1	1	1	1	1	1	1	3	3	3	1	1	1	1	3	1	3	3	3	3	1	2	1	2	2	1	1	3	3	1	1	3	2	2	3	3
avgbs_cluster_26202.1	chr1C	80931977	1	1	3	1	3	1	1	3	1	1	1	1	1	1	1	1	1	1	3	3	3	1	1	1	1	3	1	3	3	3	3	1	2	1	2	2	1	1	3	3	1	1	3	2	2	3	3
avgbs_80452.1	chr1C	80934568	1	1	3	1	3	1	1	3	1	1	1	1	1	1	1	1	1	1	3	3	3	1	1	1	1	3	1	3	3	3	3	1	2	1	2	2	1	1	3	3	1	1	3	2	2	3	3
avgbs2_194422.1	chr1C	81702116	1	1	3	1	3	1	1	3	1	1	1	1	1	1	1	1	1	1	3	3	3	1	1	1	1	3	1	3	3	3	3	1	2	1	2	2	1	1	3	3	1	1	3	2	2	3	3
avgbs_cluster_44514.1	chr1C	81947174	1	1	3	1	3	1	1	3	1	1	1	1	1	1	1	1	1	1	3	3	3	1	1	1	1	3	1	3	3	3	3	1	2	1	2	2	1	1	3	3	1	1	3	2	2	3	3
avgbs_cluster_3796.1	chr1C	82035312	1	1	3	1	3	1	1	3	1	1	1	1	1	1	1	1	1	1	3	3	3	1	1	1	1	3	1	3	3	3	3	1	2	1	2	2	1	1	3	3	1	1	3	2	2	3	3
avgbs_35177.1	chr1C	82273101	1	1	3	1	3	1	1	3	1	1	1	1	1	1	1	1	1	1	3	3	3	1	1	1	1	3	1	3	3	3	3	1	2	1	2	2	1	1	3	3	1	1	3	2	2	3	3
avgbs_cluster_14893.1	chr1C	82273161	1	1	3	1	3	1	1	3	1	1	1	1	1	1	1	1	1	1	3	3	3	1	1	1	1	3	1	3	3	3	3	1	2	1	2	2	1	1	3	3	1	1	3	2	2	3	3
avgbs_cluster_26216.1	chr1C	82397433	1	1	3	1	3	1	1	3	1	1	1	1	1	1	1	1	1	1	3	3	3	1	1	1	1	3	1	3	3	3	3	1	2	1	2	2	1	1	3	3	1	1	3	2	2	3	3
avgbs_cluster_39638.1	chr1C	82397493	1	1	3	1	3	1	1	3	1	1	1	1	1	1	1	1	1	1	3	3	3	1	1	1	1	3	1	3	3	3	3	1	2	1	2	2	1	1	3	3	1	1	3	2	2	3	3
avgbs_cluster_23052.1	chr1C	82606999	1	1	3	1	3	1	1	3	1	1	1	1	1	1	1	1	1	1	3	3	3	1	1	1	1	3	1	3	3	3	3	1	2	1	2	2	1	1	3	3	1	1	3	2	2	3	3
avgbs_25317.1	chr1C	83468595	1	1	3	1	3	1	1	3	1	1	1	1	1	1	1	1	1	1	3	3	3	1	1	1	1	3	1	3	3	3	3	1	2	1	2	2	1	1	3	3	1	1	3	2	2	3	3
avgbs_111150.1	chr1C	84251008	1	1	3	1	3	1	1	3	1	1	1	1	1	1	1	1	1	1	3	3	3	1	1	1	1	3	1	3	3	3	3	1	2	1	2	2	1	1	3	3	1	1	3	2	2	3	3
avgbs_68213.1	chr1C	84252975	1	1	3	1	3	1	1	3	1	1	1	1	1	1	1	1	1	1	3	3	3	1	1	1	1	3	1	3	3	3	3	1	2	1	2	2	1	1	3	3	1	1	3	2	2	3	3
avgbs_622227.1	chr1C	84253035	1	1	3	1	3	1	1	3	1	1	1	1	1	1	1	1	1	1	3	3	3	1	1	1	1	3	1	3	3	3	3	1	2	1	2	2	1	1	3	3	1	1	3	2	2	3	3
avgbs_101220.1	chr1C	85400210	1	1	3	1	3	1	1	3	1	1	1	1	1	1	1	1	1	1	3	3	3	1	1	1	1	3	1	3	3	3	3	1	2	1	2	2	1	1	3	3	1	1	3	2	2	3	3
avgbs_342815.1	chr1C	85401298	1	1	3	1	3	1	1	3	1	1	1	1	1	1	1	1	1	1	3	3	3	1	1	1	1	3	1	3	3	3	3	1	2	1	2	2	1	1	3	3	1	1	3	2	2	3	3
avgbs_cluster_11784.1	chr1C	85689592	1	1	3	1	3	1	1	3	1	1	1	1	1	1	1	1	1	1	3	3	3	1	1	1	1	3	1	3	3	3	3	1	2	1	2	2	1	1	3	3	1	1	3	2	2	3	3
avgbs_360536.1	chr1C	86164372	1	1	3	1	3	1	1	3	1	1	1	1	1	1	1	1	1	1	3	3	3	1	1	1	1	3	1	3	3	3	3	1	2	1	2	2	1	1	3	3	1	1	3	2	2	3	3
avgbs2_162503.1	chr1C	86706198	1	1	3	1	3	1	1	3	1	1	1	1	1	1	1	1	1	1	3	3	3	1	1	1	1	3	1	3	3	3	3	1	2	1	2	2	1	1	3	3	1	1	3	2	2	3	3
avgbs_cluster_14225.1	chr1C	87258746	1	1	3	1	3	1	1	3	1	1	1	1	1	1	1	1	1	1	3	3	3	1	1	1	1	3	1	3	3	3	3	1	2	1	2	2	1	1	3	3	1	1	3	2	2	3	3
avgbs_cluster_7451.1	chr1C	87853770	1	1	3	1	3	1	1	3	1	1	1	1	1	1	1	1	1	1	3	3	3	1	1	1	1	3	1	3	3	3	3	1	2	1	2	2	1	1	3	3	1	1	3	2	2	3	3
avgbs_225444.1	chr1C	87950570	1	1	3	1	3	1	1	3	1	1	1	1	1	1	1	1	1	1	3	3	3	1	1	1	1	3	1	3	3	3	3	1	2	1	2	2	1	1	3	3	1	1	3	2	2	3	3
avgbs_224269.1	chr1C	88691905	1	1	3	1	3	1	1	3	1	1	1	1	1	1	1	1	1	1	3	3	3	1	1	1	1	3	1	3	3	3	3	1	2	1	2	2	1	1	3	3	1	1	3	2	2	3	3
avgbs2_45933.1	chr1C	89642124	1	1	3	1	3	1	1	3	1	1	1	1	1	1	1	1	1	1	3	3	3	1	1	1	1	3	1	3	3	3	3	1	2	1	2	2	1	1	3	3	1	1	3	2	2	3	3
avgbs_610823.1	chr1C	89683325	1	1	3	1	3	1	1	3	1	1	1	1	1	1	1	1	1	1	3	3	3	1	1	1	1	3	1	3	3	3	3	1	2	1	2	2	1	1	3	3	1	1	3	2	2	3	3
avgbs_cluster_41519.1	chr1C	89721181	1	1	3	1	3	1	1	3	1	1	1	1	1	1	1	1	1	1	3	3	3	1	1	1	1	3	1	3	3	3	3	1	2	1	2	2	1	1	3	3	1	1	3	2	2	3	3
avgbs_cluster_15740.1	chr1C	90012669	1	1	3	1	3	1	1	3	1	1	1	1	1	1	1	1	1	1	3	3	3	1	1	1	1	3	1	3	3	3	3	1	2	1	2	2	1	1	3	3	1	1	3	2	2	3	3
avgbs2_46473.1	chr1C	90103167	1	1	3	1	3	1	1	3	1	1	1	1	1	1	1	1	1	1	3	3	3	1	1	1	1	3	1	3	3	3	3	1	2	1	2	2	1	1	3	3	1	1	3	2	2	3	3
avgbs_40693.1	chr1C	90263469	1	1	3	1	3	1	1	3	1	1	1	1	1	1	1	1	1	1	3	3	3	1	1	1	1	3	1	3	3	3	3	1	2	1	2	2	1	1	3	3	1	1	3	2	2	3	3
avgbs2_52432.1	chr1C	90344226	1	1	3	1	3	1	1	3	1	1	1	1	1	1	1	1	1	1	3	3	3	1	1	1	1	3	1	3	3	3	3	1	2	1	2	2	1	1	3	3	1	1	3	2	2	3	3
avgbs_cluster_13819.1	chr1C	90416026	1	1	3	1	3	1	1	3	1	1	1	1	1	1	1	1	1	1	3	3	3	1	1	1	1	3	1	3	3	3	3	1	2	1	2	2	1	1	3	3	1	1	3	2	2	3	3
avgbs_631676.1	chr1C	90915097	1	1	3	1	3	1	1	3	1	1	1	1	1	1	1	1	1	1	3	3	3	1	1	1	1	3	1	3	3	3	3	1	2	1	2	2	1	1	3	3	1	1	3	2	2	3	3
avgbs2_169209.1	chr1C	90970320	1	1	3	1	3	1	1	3	1	1	1	1	1	1	1	1	1	1	3	3	3	1	1	1	1	3	1	3	3	3	3	1	2	1	2	2	1	1	3	3	1	1	3	2	2	3	3
avgbs_467772.1	chr1C	91119093	1	1	3	1	3	1	1	3	1	1	1	1	1	1	1	1	1	1	3	3	3	1	1	1	1	3	1	3	3	3	3	1	2	1	2	2	1	1	3	3	1	1	3	2	2	3	3
avgbs_cluster_15602.1	chr1C	91212079	1	1	3	1	3	1	1	3	1	1	1	1	1	1	1	1	1	1	3	3	3	1	1	1	1	3	1	3	3	3	3	1	2	1	2	2	1	1	3	3	1	1	3	2	2	3	3
avgbs_114489.1	chr1C	91225257	1	1	3	1	3	1	1	3	1	1	1	1	1	1	1	1	1	1	3	3	3	1	1	1	1	3	1	3	3	3	3	1	2	1	2	2	1	1	3	3	1	1	3	2	2	3	3
avgbs_478697.1	chr1C	91971085	1	1	3	1	3	1	1	3	1	1	1	1	1	1	1	1	1	1	3	3	3	1	1	1	1	3	1	3	3	3	3	1	2	1	2	2	1	1	3	3	1	1	3	2	2	3	3
avgbs_666852.1	chr1C	92466279	1	1	3	1	3	1	1	3	1	1	1	1	1	1	1	1	1	1	3	3	3	1	1	1	1	3	1	3	3	3	3	1	2	1	2	2	1	1	3	3	1	1	3	2	2	3	3
avgbs_cluster_14238.1	chr1C	93042195	1	1	3	1	3	1	1	3	1	1	1	1	1	1	1	1	1	1	3	3	3	1	1	1	1	3	1	3	3	3	3	1	2	1	2	2	1	1	3	3	1	1	3	2	2	3	3
avgbs_cluster_10892.1	chr1C	94258479	1	1	3	1	3	1	1	3	1	1	1	1	1	1	1	1	1	1	3	3	3	1	1	1	1	3	1	3	3	3	3	1	2	1	2	2	1	1	3	3	1	1	3	2	2	3	3
avgbs2_63616.1	chr1C	94923428	1	1	3	1	3	1	1	3	1	1	1	1	1	1	1	1	1	1	3	3	3	1	1	1	1	3	1	3	3	3	3	1	2	1	2	2	1	1	3	3	1	1	3	2	2	3	3
avgbs_cluster_7650.1	chr1C	95994357	1	1	3	1	3	1	1	3	1	1	1	1	1	1	1	1	1	1	3	3	3	1	1	1	1	3	1	3	3	3	3	1	2	1	2	2	1	1	3	3	1	1	3	2	2	3	3
avgbs_cluster_29419.1	chr1C	96020872	1	1	3	1	3	1	1	3	1	1	1	1	1	1	1	1	1	1	3	3	3	1	1	1	1	3	1	3	3	3	3	1	2	1	2	2	1	1	3	3	1	1	3	2	2	3	3
avgbs2_77166.1	chr1C	96823679	1	1	3	1	3	1	1	3	1	1	1	1	1	1	1	1	1	1	3	3	3	1	1	1	1	3	1	3	3	3	3	1	2	1	2	2	1	1	3	3	1	1	3	2	2	3	3
avgbs_cluster_12583.1	chr1C	96906300	1	1	3	1	3	1	1	3	1	1	1	1	1	1	1	1	1	1	3	3	3	1	1	1	1	3	1	3	3	3	3	1	2	1	2	2	1	1	3	3	1	1	3	2	2	3	3
avgbs_cluster_15375.1	chr1C	96906360	1	1	3	1	3	1	1	3	1	1	1	1	1	1	1	1	1	1	3	3	3	1	1	1	1	3	1	3	3	3	3	1	2	1	2	2	1	1	3	3	1	1	3	2	2	3	3
avgbs_224900.1	chr1C	96907551	1	1	3	1	3	1	1	3	1	1	1	1	1	1	1	1	1	1	3	3	3	1	1	1	1	3	1	3	3	3	3	1	2	1	2	2	1	1	3	3	1	1	3	2	2	3	3
avgbs_16715.1	chr1C	96928948	1	1	3	1	3	1	1	3	1	1	1	1	1	1	1	1	1	1	3	3	3	1	1	1	1	3	1	3	3	3	3	1	2	1	2	2	1	1	3	3	1	1	3	2	2	3	3
avgbs2_151694.1	chr1C	97464057	1	1	3	1	3	1	1	3	1	1	1	1	1	1	1	1	1	1	3	3	3	1	1	1	1	3	1	3	3	3	3	1	2	1	2	2	1	1	3	3	1	1	3	2	2	3	3
avgbs_68016.1	chr1C	97769694	1	1	3	1	3	1	1	3	1	1	1	1	1	1	1	1	1	1	3	3	3	1	1	1	1	3	1	3	3	3	3	1	2	1	2	2	1	1	3	3	1	1	3	2	2	3	3
avgbs_103431.1	chr1C	98043874	1	1	3	1	3	1	1	3	1	1	1	1	1	1	1	1	1	1	3	3	3	1	1	1	1	3	1	3	3	3	3	1	2	1	2	2	1	1	3	3	1	1	3	2	2	3	3
avgbs_65268.1	chr1C	98095559	1	1	3	1	3	1	1	3	1	1	1	1	1	1	1	1	1	1	3	3	3	1	1	1	1	3	1	3	3	3	3	1	2	1	2	2	1	1	3	3	1	1	3	2	2	3	3
avgbs2_75534.2	chr1C	98982424	1	1	3	1	3	1	1	3	1	1	1	1	1	1	1	1	1	1	3	3	3	1	1	1	1	3	1	3	3	3	3	1	2	1	2	2	1	1	3	3	1	1	3	2	2	3	3
avgbs_cluster_5270.1	chr1C	99296522	1	1	3	1	3	1	1	3	1	1	1	1	1	1	1	1	1	1	3	3	3	1	1	1	1	3	1	3	3	3	3	1	2	1	2	2	1	1	3	3	1	1	3	2	2	3	3
avgbs2_85259.1	chr1C	99848902	1	1	3	1	3	1	1	3	1	1	1	1	1	1	1	1	1	1	3	3	3	1	1	1	1	3	1	3	3	3	3	1	2	1	2	2	1	1	3	3	1	1	3	2	2	3	3
avgbs_cluster_27633.1	chr1C	99889014	1	1	3	1	3	1	1	3	1	1	1	1	1	1	1	1	1	1	3	3	3	1	1	1	1	3	1	3	3	3	3	1	2	1	2	2	1	1	3	3	1	1	3	2	2	3	3
avgbs_70467.1	chr1C	101154204	1	1	3	1	3	1	1	3	1	1	1	1	1	1	1	1	1	1	3	3	3	1	1	1	1	3	1	3	3	3	3	1	2	1	2	2	1	1	3	3	1	1	3	2	2	3	3
avgbs_cluster_16782.1	chr1C	101425655	1	1	3	1	3	1	1	3	1	1	1	1	1	1	1	1	1	1	3	3	3	1	1	1	1	3	1	3	3	3	3	1	2	1	2	2	1	1	3	3	1	1	3	2	2	3	3
avgbs2_175218.1	chr1C	101853097	1	1	3	1	3	1	1	3	1	1	1	1	1	1	1	1	1	1	3	3	3	1	1	1	1	3	1	3	3	3	3	1	2	1	2	2	1	1	3	3	1	1	3	2	2	3	3
avgbs_223316.1	chr1C	101972075	1	1	3	1	3	1	1	3	1	1	1	1	1	1	1	1	1	1	3	3	3	1	1	1	1	3	1	3	3	3	3	1	2	1	2	2	1	1	3	3	1	1	3	2	2	3	3
avgbs_cluster_31524.1	chr1C	102129038	1	1	3	1	3	1	1	3	1	1	1	1	1	1	1	1	1	1	3	3	3	1	1	1	1	3	1	3	3	3	3	1	2	1	2	2	1	1	3	3	1	1	3	2	2	3	3
avgbs2_24872.2	chr1C	102350941	1	1	3	1	3	1	1	3	1	1	1	1	1	1	1	1	1	1	3	3	3	1	1	1	1	3	1	3	3	3	3	1	2	1	2	2	1	1	3	3	1	1	3	2	2	3	3
avgbs_348365.1	chr1C	102774112	1	1	3	1	3	1	1	3	1	1	1	1	1	1	1	1	1	1	3	3	3	1	1	1	1	3	1	3	3	3	3	1	2	1	2	2	1	1	3	3	1	1	3	2	2	3	3
avgbs_62516.1	chr1C	103205107	1	1	3	1	3	1	1	3	1	1	1	1	1	1	1	1	1	1	3	3	3	1	1	1	1	3	1	3	3	3	3	1	2	1	2	2	1	1	3	3	1	1	3	2	2	3	3
avgbs_93126.1	chr1C	103776159	1	1	3	1	3	1	1	3	1	1	1	1	1	1	1	1	1	1	3	3	3	1	1	1	1	3	1	3	3	3	3	1	2	1	2	2	1	1	3	3	1	1	3	2	2	3	3
avgbs2_139616.1	chr1C	104089922	1	1	3	1	3	1	1	3	1	1	1	1	1	1	1	1	1	1	3	3	3	1	1	1	1	3	1	3	3	3	3	1	2	1	2	2	1	1	3	3	1	1	3	2	2	3	3
avgbs_98728.1	chr1C	104118985	1	1	3	1	3	1	1	3	1	1	1	1	1	1	1	1	1	1	3	3	3	1	1	1	1	3	1	3	3	3	3	1	2	1	2	2	1	1	3	3	1	1	3	2	2	3	3
avgbs_cluster_14891.1	chr1C	104313962	1	1	3	1	3	1	1	3	1	1	1	1	1	1	1	1	1	1	3	3	3	1	1	1	1	3	1	3	3	3	3	1	2	1	2	2	1	1	3	3	1	1	3	2	2	3	3
avgbs_382972.1	chr1C	104314673	1	1	3	1	3	1	1	3	1	1	1	1	1	1	1	1	1	1	3	3	3	1	1	1	1	3	1	3	3	3	3	1	2	1	2	2	1	1	3	3	1	1	3	2	2	3	3
avgbs_cluster_25451.1	chr1C	104336289	1	1	3	1	3	1	1	3	1	1	1	1	1	1	1	1	1	1	3	3	3	1	1	1	1	3	1	3	3	3	3	1	2	1	2	2	1	1	3	3	1	1	3	2	2	3	3
avgbs_cluster_3145.1	chr1C	104337934	1	1	3	1	3	1	1	3	1	1	1	1	1	1	1	1	1	1	3	3	3	1	1	1	1	3	1	3	3	3	3	1	2	1	2	2	1	1	3	3	1	1	3	2	2	3	3
avgbs_cluster_11209.1	chr1C	104337994	1	1	3	1	3	1	1	3	1	1	1	1	1	1	1	1	1	1	3	3	3	1	1	1	1	3	1	3	3	3	3	1	2	1	2	2	1	1	3	3	1	1	3	2	2	3	3
avgbs_121060.1	chr1C	104576340	1	1	3	1	3	1	1	3	1	1	1	1	1	1	1	1	1	1	3	3	3	1	1	1	1	3	1	3	3	3	3	1	2	1	2	2	1	1	3	3	1	1	3	2	2	3	3
avgbs_cluster_16164.1	chr1C	105488482	1	1	3	1	3	1	1	3	1	1	1	1	1	1	1	1	1	1	3	3	3	1	1	1	1	3	1	3	3	3	3	1	2	1	2	2	1	1	3	3	1	1	3	2	2	3	3
avgbs_cluster_1066.1	chr1C	105593039	1	1	3	1	3	1	1	3	1	1	1	1	1	1	1	1	1	1	3	3	3	1	1	1	1	3	1	3	3	3	3	1	2	1	2	2	1	1	3	3	1	1	3	2	2	3	3
avgbs2_113394.1	chr1C	105701669	1	1	3	1	3	1	1	3	1	1	1	1	1	1	1	1	1	1	3	3	3	1	1	1	1	3	1	3	3	3	3	1	2	1	2	2	1	1	3	3	1	1	3	2	2	3	3
avgbs_cluster_32803.1	chr1C	105717861	1	1	3	1	3	1	1	3	1	1	1	1	1	1	1	1	1	1	3	3	3	1	1	1	1	3	1	3	3	3	3	1	2	1	2	2	1	1	3	3	1	1	3	2	2	3	3
avgbs_469588.1	chr1C	105878151	1	1	3	1	3	1	1	3	1	1	1	1	1	1	1	1	1	1	3	3	3	1	1	1	1	3	1	3	3	3	3	1	2	1	2	2	1	1	3	3	1	1	3	2	2	3	3
avgbs_660700.1	chr1C	107387834	1	1	3	1	3	1	1	3	1	1	1	1	1	1	1	1	1	1	3	3	3	1	1	1	1	3	1	3	3	3	3	1	2	1	2	2	1	1	3	3	1	1	3	2	2	3	3
avgbs_cluster_7829.1	chr1C	107682792	1	1	3	1	3	1	1	3	1	1	1	1	1	1	1	1	1	1	3	3	3	1	1	1	1	3	1	3	3	3	3	1	2	1	2	2	1	1	3	3	1	1	3	2	2	3	3
avgbs_15892.1	chr1C	108911597	1	1	3	1	3	1	1	3	1	1	1	1	1	1	1	1	1	1	3	3	3	1	1	1	1	3	1	3	3	3	3	1	2	1	2	2	1	1	3	3	1	1	3	2	2	3	3
avgbs2_64190.1	chr1C	109110344	1	1	3	1	3	1	1	3	1	1	1	1	1	1	1	1	1	1	3	3	3	1	1	1	1	3	1	3	3	3	3	1	2	1	2	2	1	1	3	3	1	1	3	2	2	3	3
avgbs2_183885.1	chr1C	109586562	1	1	3	1	3	1	1	3	1	1	1	1	1	1	1	1	1	1	3	3	3	1	1	1	1	3	1	3	3	3	3	1	2	1	2	2	1	1	3	3	1	1	3	2	2	3	3
avgbs_376698.1	chr1C	111425919	1	1	3	1	3	1	1	3	1	1	1	1	1	1	1	1	1	1	3	3	3	1	1	1	1	3	1	3	3	3	3	1	2	1	2	2	1	1	3	3	1	1	3	2	2	3	3
avgbs2_132273.1	chr1C	112308400	1	1	3	1	3	1	1	3	1	1	1	1	1	1	1	1	1	1	3	3	3	1	1	1	1	3	1	3	3	3	3	1	2	1	2	2	1	1	3	3	1	1	3	2	2	3	3
avgbs2_79982.1	chr1C	113220874	1	1	3	1	3	1	1	3	1	1	1	1	1	1	1	1	1	1	3	3	3	1	1	1	1	3	1	3	3	3	3	1	2	1	2	2	1	1	3	3	1	1	3	2	2	3	3
avgbs_cluster_32837.1	chr1C	113405893	1	1	3	1	3	1	1	3	1	1	1	1	1	1	1	1	1	1	3	3	3	1	1	1	1	3	1	3	3	3	3	1	2	1	2	2	1	1	3	3	1	1	3	2	2	3	3
avgbs_cluster_11820.1	chr1C	113916259	1	1	3	1	3	1	1	3	1	1	1	1	1	1	1	1	1	1	3	3	3	1	1	1	1	3	1	3	3	3	3	1	2	1	2	2	1	1	3	3	1	1	3	2	2	3	3
avgbs2_154208.1	chr1C	113967259	1	1	3	1	3	1	1	3	1	1	1	1	1	1	1	1	1	1	3	3	3	1	1	1	1	3	1	3	3	3	3	1	2	1	2	2	1	1	3	3	1	1	3	2	2	3	3
avgbs2_93376.1	chr1C	114005296	1	1	3	1	3	1	1	3	1	1	1	1	1	1	1	1	1	1	3	3	3	1	1	1	1	3	1	3	3	3	3	1	2	1	2	2	1	1	3	3	1	1	3	2	2	3	3
avgbs_55891.1	chr1C	114008644	1	1	3	1	3	1	1	3	1	1	1	1	1	1	1	1	1	1	3	3	3	1	1	1	1	3	1	3	3	3	3	1	2	1	2	2	1	1	3	3	1	1	3	2	2	3	3
avgbs2_161548.1	chr1C	114091224	1	1	3	1	3	1	1	3	1	1	1	1	1	1	1	1	1	1	3	3	3	1	1	1	1	3	1	3	3	3	3	1	2	1	2	2	1	1	3	3	1	1	3	2	2	3	3
avgbs_34596.1	chr1C	114323553	1	1	3	1	3	1	1	3	1	1	1	1	1	1	1	1	1	1	3	3	3	1	1	1	1	3	1	3	3	3	3	1	2	1	2	2	1	1	3	3	1	1	3	2	2	3	3
avgbs_cluster_10170.1	chr1C	115795695	1	1	3	1	3	1	1	3	1	1	1	1	1	1	1	1	1	1	3	3	3	1	1	1	1	3	1	3	3	3	3	1	2	1	2	2	1	1	3	3	1	1	3	2	2	3	3
avgbs2_91639.1	chr1C	116144619	1	1	3	1	3	1	1	3	1	1	1	1	1	1	1	1	1	1	3	3	3	1	1	1	1	3	1	3	3	3	3	1	2	1	2	2	1	1	3	3	1	1	3	2	2	3	3
avgbs_cluster_14244.1	chr1C	116960273	1	1	3	1	3	1	1	3	1	1	1	1	1	1	1	1	1	1	3	3	3	1	1	1	1	3	1	3	3	3	3	1	2	1	2	2	1	1	3	3	1	1	3	2	2	3	3
avgbs_345709.1	chr1C	117016806	1	1	3	1	3	1	1	3	1	1	1	1	1	1	1	1	1	1	3	3	3	1	1	1	1	3	1	3	3	3	3	1	2	1	2	2	1	1	3	3	1	1	3	2	2	3	3
avgbs2_91524.1	chr1C	117343830	1	1	3	1	3	1	1	3	1	1	1	1	1	1	1	1	1	1	3	3	3	1	1	1	1	3	1	3	3	3	3	1	2	1	2	2	1	1	3	3	1	1	3	2	2	3	3
avgbs2_52584.1	chr1C	117830999	1	1	3	1	3	1	1	3	1	1	1	1	1	1	1	1	1	1	3	3	3	1	1	1	1	3	1	3	3	3	3	1	2	1	2	2	1	1	3	3	1	1	3	2	2	3	3
avgbs_cluster_24978.1	chr1C	120762287	1	1	3	1	3	1	1	3	1	1	1	1	1	1	1	1	1	1	3	3	3	1	1	1	1	3	1	3	3	3	3	1	2	1	2	2	1	1	3	3	1	1	3	2	2	3	3
avgbs2_41008.1	chr1C	121246230	1	1	3	1	3	1	1	3	1	1	1	1	1	1	1	1	1	1	3	3	3	1	1	1	1	3	1	3	3	3	3	1	2	1	2	2	1	1	3	3	1	1	3	2	2	3	3
avgbs_52964.1	chr1C	122091705	1	1	3	1	3	1	1	3	1	1	1	1	1	1	1	1	1	1	3	3	3	1	1	1	1	3	1	3	3	3	3	1	2	1	2	2	1	1	3	3	1	1	3	2	2	3	3
avgbs_cluster_20680.1	chr1C	122790835	1	1	3	1	3	1	1	3	1	1	1	1	1	1	1	1	1	1	3	3	3	1	1	1	1	3	1	3	3	3	3	1	2	1	2	2	1	1	3	3	1	1	3	2	2	3	3
avgbs2_179334.1	chr1C	122907182	1	1	3	1	3	1	1	3	1	1	1	1	1	1	1	1	1	1	3	3	3	1	1	1	1	3	1	3	3	3	3	1	2	1	2	2	1	1	3	3	1	1	3	2	2	3	3
avgbs2_126755.1	chr1C	123292596	1	1	3	1	3	1	1	3	1	1	1	1	1	1	1	1	1	1	3	3	3	1	1	1	1	3	1	3	3	3	3	1	2	1	2	2	1	1	3	3	1	1	3	2	2	3	3
avgbs_427956.1	chr1C	123305759	1	1	3	1	3	1	1	3	1	1	1	1	1	1	1	1	1	1	3	3	3	1	1	1	1	3	1	3	3	3	3	1	2	1	2	2	1	1	3	3	1	1	3	2	2	3	3
avgbs_cluster_34005.1	chr1C	124158775	1	1	3	1	3	1	1	3	1	1	1	1	1	1	1	1	1	1	3	3	3	1	1	1	1	3	1	3	3	3	3	1	2	1	2	2	1	1	3	3	1	1	3	2	2	3	3
avgbs2_41434.1	chr1C	124240691	1	1	3	1	3	1	1	3	1	1	1	1	1	1	1	1	1	1	3	3	3	1	1	1	1	3	1	3	3	3	3	1	2	1	2	2	1	1	3	3	1	1	3	2	2	3	3
avgbs_cluster_3719.1	chr1C	124388575	1	1	3	1	3	1	1	3	1	1	1	1	1	1	1	1	1	1	3	3	3	1	1	1	1	3	1	3	3	3	3	1	2	1	2	2	1	1	3	3	1	1	3	2	2	3	3
avgbs_cluster_30067.1	chr1C	124389160	1	1	3	1	3	1	1	3	1	1	1	1	1	1	1	1	1	1	3	3	3	1	1	1	1	3	1	3	3	3	3	1	2	1	2	2	1	1	3	3	1	1	3	2	2	3	3
avgbs_cluster_36078.1	chr1C	124420496	1	1	3	1	3	1	1	3	1	1	1	1	1	1	1	1	1	1	3	3	3	1	1	1	1	3	1	3	3	3	3	1	2	1	2	2	1	1	3	3	1	1	3	2	2	3	3
avgbs_cluster_19966.1	chr1C	124684632	1	1	3	1	3	1	1	3	1	1	1	1	1	1	1	1	1	1	3	3	3	1	1	1	1	3	1	3	3	3	3	1	2	1	2	2	1	1	3	3	1	1	3	2	2	3	3
avgbs_7863.1	chr1C	125263292	1	1	3	1	3	1	1	3	1	1	1	1	1	1	1	1	1	1	3	3	3	1	1	1	1	3	1	3	3	3	3	1	2	1	2	2	1	1	3	3	1	1	3	2	2	3	3
avgbs2_97752.1	chr1C	125650827	1	1	3	1	3	1	1	3	1	1	1	1	1	1	1	1	1	1	3	3	3	1	1	1	1	3	1	3	3	3	3	1	2	1	2	2	1	1	3	3	1	1	3	2	2	3	3
avgbs_467525.1	chr1C	125944596	1	1	3	1	3	1	1	3	1	1	1	1	1	1	1	1	1	1	3	3	3	1	1	1	1	3	1	3	3	3	3	1	2	1	2	2	1	1	3	3	1	1	3	2	2	3	3
avgbs_cluster_10434.1	chr1C	126447528	1	1	3	1	3	1	1	3	1	1	1	1	1	1	1	1	1	1	3	3	3	1	1	1	1	3	1	3	3	3	3	1	2	1	2	2	1	1	3	3	1	1	3	2	2	3	3
avgbs_202833.1	chr1C	126487681	1	1	3	1	3	1	1	3	1	1	1	1	1	1	1	1	1	1	3	3	3	1	1	1	1	3	1	3	3	3	3	1	2	1	2	2	1	1	3	3	1	1	3	2	2	3	3
avgbs_480766.1	chr1C	126542984	1	1	3	1	3	1	1	3	1	1	1	1	1	1	1	1	1	1	3	3	3	1	1	1	1	3	1	3	3	3	3	1	2	1	2	2	1	1	3	3	1	1	3	2	2	3	3
avgbs_382970.1	chr1C	127212349	1	1	3	1	3	1	1	3	1	1	1	1	1	1	1	1	1	1	3	3	3	1	1	1	1	3	1	3	3	3	3	1	2	1	2	2	1	1	3	3	1	1	3	2	2	3	3
avgbs_368117.1	chr1C	127649552	1	1	3	1	3	1	1	3	1	1	1	1	1	1	1	1	1	1	3	3	3	1	1	1	1	3	1	3	3	3	3	1	2	1	2	2	1	1	3	3	1	1	3	2	2	3	3
avgbs_cluster_18081.1	chr1C	127944617	1	1	3	1	3	1	1	3	1	1	1	1	1	1	1	1	1	1	3	3	3	1	1	1	1	3	1	3	3	3	3	1	2	1	2	2	1	1	3	3	1	1	3	2	2	3	3
avgbs_cluster_19234.1	chr1C	128527881	1	1	3	1	3	1	1	3	1	1	1	1	1	1	1	1	1	1	3	3	3	1	1	1	1	3	1	3	3	3	3	1	2	1	2	2	1	1	3	3	1	1	3	2	2	3	3
avgbs_380729.1	chr1C	131287893	1	1	3	1	3	1	1	3	1	1	1	1	1	1	1	1	1	1	3	3	3	1	1	1	1	3	1	3	3	3	3	1	2	1	2	2	1	1	3	3	1	1	3	2	2	3	3
avgbs2_93883.1	chr1C	131485217	1	1	3	1	3	1	1	3	1	1	1	1	1	1	1	1	1	1	3	3	3	1	1	1	1	3	1	3	3	3	3	1	2	1	2	2	1	1	3	3	1	1	3	2	2	3	3
avgbs_cluster_9247.1	chr1C	132387059	1	1	3	1	3	1	1	3	1	1	1	1	1	1	1	1	1	1	3	3	3	1	1	1	1	3	1	3	3	3	3	1	2	1	2	2	1	1	3	3	1	1	3	2	2	3	3
avgbs_cluster_26187.1	chr1C	132983152	1	1	3	1	3	1	1	3	1	1	1	1	1	1	1	1	1	1	3	3	3	1	1	1	1	3	1	3	3	3	3	1	2	1	2	2	1	1	3	3	1	1	3	2	2	3	3
avgbs2_89752.1	chr1C	132983415	1	1	3	1	3	1	1	3	1	1	1	1	1	1	1	1	1	1	3	3	3	1	1	1	1	3	1	3	3	3	3	1	2	1	2	2	1	1	3	3	1	1	3	2	2	3	3
avgbs2_111819.1	chr1C	133311510	1	1	3	1	3	1	1	3	1	1	1	1	1	1	1	1	1	1	3	3	3	1	1	1	1	3	1	3	3	3	3	1	2	1	2	2	1	1	3	3	1	1	3	2	2	3	3
avgbs_16325.1	chr1C	133583862	1	1	3	1	3	1	1	3	1	1	1	1	1	1	1	1	1	1	3	3	3	1	1	1	1	3	1	3	3	3	3	1	2	1	2	0	1	1	3	3	1	1	3	2	2	3	3
avgbs_224562.1	chr1C	134151939	1	1	3	1	3	1	1	3	1	1	1	1	1	1	1	1	1	1	3	3	3	1	1	1	1	3	1	3	3	3	3	1	2	1	2	3	1	1	3	3	1	1	3	2	2	3	3
avgbs_cluster_11984.1	chr1C	134248222	1	1	3	1	3	1	1	3	1	1	1	1	1	1	1	1	1	1	3	3	3	1	1	1	1	3	1	3	3	3	3	1	2	1	2	1	1	1	3	3	1	1	3	2	2	3	3
avgbs_348249.1	chr1C	135282690	1	1	3	1	3	1	1	3	1	1	1	1	1	1	1	1	1	1	3	3	3	1	1	1	1	3	1	3	3	3	3	1	2	1	2	1	1	1	3	3	1	1	3	2	2	3	3
avgbs_117103.1	chr1C	135702144	1	1	3	1	3	1	1	3	1	1	1	1	1	1	1	1	1	1	3	3	3	1	1	1	1	3	1	3	3	3	3	1	2	1	2	1	1	1	3	3	1	1	3	2	2	3	3
avgbs_36632.1	chr1C	136086137	1	1	3	1	3	1	1	3	1	1	1	1	1	1	1	1	1	1	3	3	3	1	1	1	1	3	1	3	3	3	3	1	2	1	2	1	1	1	3	3	1	1	3	2	2	3	3
avgbs2_168995.1	chr1C	136120427	1	1	3	1	3	1	1	3	1	1	1	1	1	1	1	1	1	1	3	3	3	1	1	1	1	3	1	3	3	3	3	1	2	1	2	1	1	1	3	3	1	1	3	2	2	3	3
avgbs_88795.1	chr1C	136639787	1	1	3	1	3	1	1	3	1	1	1	1	1	1	1	1	1	1	3	3	3	1	1	1	1	3	1	3	3	3	3	1	2	1	2	1	1	1	3	3	1	1	3	2	2	3	3
avgbs_225670.1	chr1C	136639847	1	1	3	1	3	1	1	3	1	1	1	1	1	1	1	1	1	1	3	3	3	1	1	1	1	3	1	3	3	3	3	1	2	1	2	1	1	1	3	3	1	1	3	2	2	3	3
avgbs_cluster_1457.1	chr1C	136714469	1	1	3	1	3	1	1	3	1	1	1	1	1	1	1	1	1	1	3	3	3	1	1	1	1	3	1	3	3	3	3	1	2	1	2	1	1	1	3	3	1	1	3	2	2	3	3
avgbs2_104155.1	chr1C	137241297	1	1	3	1	3	1	1	3	1	1	1	1	1	1	1	1	1	1	3	3	3	1	1	1	1	3	1	3	3	3	3	1	2	1	2	1	1	1	3	3	1	1	3	2	2	3	3
avgbs_67510.1	chr1C	137253644	1	1	3	1	3	1	1	3	1	1	1	1	1	1	1	1	1	1	3	3	3	1	1	1	1	3	1	3	3	3	3	1	2	1	2	1	1	1	3	3	1	1	3	2	2	3	3
avgbs_478400.1	chr1C	137620687	1	1	3	1	3	1	1	3	1	1	1	1	1	1	1	1	1	1	3	3	3	1	1	1	1	3	1	3	3	3	3	1	2	1	2	1	1	1	3	3	1	1	3	2	2	3	3
avgbs2_119203.1	chr1C	137753439	1	1	3	1	3	1	1	3	1	1	1	1	1	1	1	1	1	1	3	3	3	1	1	1	1	3	1	3	3	3	3	1	2	1	2	1	1	1	3	3	1	1	3	2	2	3	3
avgbs2_74439.1	chr1C	138301817	1	1	3	1	3	1	1	3	1	1	1	1	1	1	1	1	1	1	3	3	3	1	1	1	1	3	1	3	3	3	3	1	2	1	2	1	1	1	3	3	1	1	3	2	2	3	3
avgbs_5028.1	chr1C	139162528	1	1	3	1	3	1	1	3	1	1	1	1	1	1	1	1	1	1	3	3	3	1	1	1	1	3	1	3	3	3	3	1	2	1	2	1	1	1	3	3	1	1	3	2	2	3	3
avgbs_cluster_43785.1	chr1C	139741693	1	1	3	1	3	1	1	3	1	1	1	1	1	1	1	1	1	1	3	3	3	1	1	1	1	3	1	3	3	3	3	1	2	1	2	1	1	1	3	3	1	1	3	2	2	3	3
avgbs_cluster_34743.1	chr1C	139774256	1	1	3	1	3	1	1	3	1	1	1	1	1	1	1	1	1	1	3	3	3	1	1	1	1	3	1	3	3	3	3	1	2	1	2	1	1	1	3	3	1	1	3	2	2	3	3
avgbs2_79986.1	chr1C	140030079	1	1	3	1	3	1	1	3	1	1	1	1	1	1	1	1	1	1	3	3	3	1	1	1	1	3	1	3	3	3	3	1	2	1	2	1	1	1	3	3	1	1	3	2	2	3	3
avgbs_cluster_3061.1	chr1C	140109312	1	1	3	1	3	1	1	3	1	1	1	1	1	1	1	1	1	1	3	3	3	1	1	1	1	3	1	3	3	3	3	1	2	1	2	1	1	1	3	3	1	1	3	2	2	3	3
avgbs_293.1	chr1C	140841919	1	1	3	1	3	1	1	3	1	1	1	1	1	1	1	1	1	1	3	3	3	1	1	1	1	3	1	3	3	3	3	1	2	1	2	1	1	1	3	3	1	1	3	2	2	3	3
avgbs_cluster_12214.2	chr1C	140866801	1	1	3	1	3	1	1	3	1	1	1	1	1	1	1	1	1	1	3	3	3	1	1	1	1	3	1	3	3	3	3	1	2	1	2	2	1	1	3	3	1	1	3	2	2	3	3
avgbs_22916.1	chr1C	140875261	1	1	3	1	3	1	1	3	1	1	1	1	1	1	1	1	1	1	3	3	3	1	1	1	1	3	1	3	3	3	3	1	2	1	2	2	1	1	3	3	1	1	3	2	2	3	3
avgbs_36880.1	chr1C	140939721	1	1	3	1	3	1	1	3	1	1	1	1	1	1	1	1	1	1	3	3	3	1	1	1	1	3	1	3	3	3	3	1	2	1	2	2	1	1	3	3	1	1	3	2	2	3	3
avgbs_cluster_2067.1	chr1C	140941324	1	1	3	1	3	1	1	3	1	1	1	1	1	1	1	1	1	1	3	3	3	1	1	1	1	3	1	3	3	3	3	1	2	1	2	2	1	1	3	3	1	1	3	2	2	3	3
avgbs2_132418.1	chr1C	141001794	1	1	3	1	3	1	1	3	1	1	1	1	1	1	1	1	1	1	3	3	3	1	1	1	1	3	1	3	3	3	3	1	2	1	2	2	1	1	3	3	1	1	3	2	2	3	3
avgbs_cluster_39121.1	chr1C	141139285	1	1	3	1	3	1	1	3	1	1	1	1	1	1	1	1	1	1	3	3	3	1	1	1	1	3	1	3	3	3	3	1	2	1	2	2	1	1	3	3	1	1	3	2	2	3	3
avgbs_112649.1	chr1C	141139345	1	1	3	1	3	1	1	3	1	1	1	1	1	1	1	1	1	1	3	3	3	1	1	1	1	3	1	3	3	3	3	1	2	1	2	2	1	1	3	3	1	1	3	2	2	3	3
avgbs_520086.1	chr1C	142009480	1	1	3	1	3	1	1	3	1	1	1	1	1	1	1	1	1	1	3	3	3	1	1	1	1	3	1	3	3	3	3	1	2	1	2	2	1	1	3	3	1	1	3	2	2	3	3
avgbs_cluster_13347.1	chr1C	142021473	1	1	3	1	3	1	1	3	1	1	1	1	1	1	1	1	1	1	3	3	3	1	1	1	1	3	1	3	3	3	3	1	2	1	2	2	1	1	3	3	1	1	3	2	2	3	3
avgbs_125682.1	chr1C	142210641	1	1	3	1	3	1	1	3	1	1	1	1	1	1	1	1	1	1	3	3	3	1	1	1	1	3	1	3	3	3	3	1	2	1	2	2	1	1	3	3	1	1	3	2	2	3	3
avgbs2_160622.1	chr1C	142266534	1	1	3	1	3	1	1	3	1	1	1	1	1	1	1	1	1	1	3	3	3	1	1	1	1	3	1	3	3	3	3	1	2	1	2	2	1	1	3	3	1	1	3	2	2	3	3
avgbs_122833.1	chr1C	142707160	1	1	3	1	3	1	1	3	1	1	1	1	1	1	1	1	1	1	3	3	3	1	1	1	1	3	1	3	3	3	3	1	2	1	2	2	1	1	3	3	1	1	3	2	2	3	3
avgbs2_162040.1	chr1C	142712479	1	1	3	1	3	1	1	3	1	1	1	1	1	1	1	1	1	1	3	3	3	1	1	1	1	3	1	3	3	3	3	1	2	1	2	2	1	1	3	3	1	1	3	2	2	3	3
avgbs_453703.1	chr1C	142829786	1	1	3	1	3	1	1	3	1	1	1	1	1	1	1	1	1	1	3	3	3	1	1	1	1	3	1	3	3	3	3	1	2	1	2	2	1	1	3	3	1	1	3	2	2	3	3
avgbs_cluster_26027.1	chr1C	142991340	1	1	3	1	3	1	1	3	1	1	1	1	1	1	1	1	1	1	3	3	3	1	1	1	1	3	1	3	3	3	3	1	2	1	2	2	1	1	3	3	1	1	3	2	2	3	3
avgbs_79735.1	chr1C	143077806	1	1	3	1	3	1	1	3	1	1	1	1	1	1	1	1	1	1	3	3	3	1	1	1	1	3	1	3	3	3	3	1	2	1	2	2	1	1	3	3	1	1	3	2	2	3	3
avgbs_cluster_14839.1	chr1C	143145513	1	1	3	1	3	1	1	3	1	1	1	1	1	1	1	1	1	1	3	3	3	1	1	1	1	3	1	3	3	3	3	1	2	1	2	2	1	1	3	3	1	1	3	2	2	3	3
avgbs_cluster_31067.1	chr1C	143235245	1	1	3	1	3	1	1	3	1	1	1	1	1	1	1	1	1	1	3	3	3	1	1	1	1	3	1	3	3	3	3	1	2	1	2	2	1	1	3	3	1	1	3	2	2	3	3
avgbs_cluster_35645.1	chr1C	143645792	1	1	3	1	3	1	1	3	1	1	1	1	1	1	1	1	1	1	3	3	3	1	1	1	1	3	1	3	3	3	3	1	2	1	2	2	1	1	3	3	1	1	3	2	2	3	3
avgbs2_349.1	chr1C	144244544	1	1	3	1	3	1	1	3	1	1	1	1	1	1	1	1	1	1	3	3	3	1	1	1	1	3	1	3	3	3	3	1	2	1	2	2	1	1	3	3	1	1	3	2	2	3	3
avgbs_21308.1	chr1C	144901241	1	1	3	1	3	1	1	3	1	1	1	1	1	1	1	1	1	1	3	3	3	1	1	1	1	3	1	3	3	3	3	1	2	1	2	2	1	1	3	3	1	1	3	2	2	3	3
avgbs_666807.1	chr1C	146138388	1	1	3	1	3	1	1	3	1	1	1	1	1	1	1	1	1	1	3	3	3	1	1	1	1	3	1	3	3	3	3	1	2	1	2	2	1	1	3	3	1	1	3	2	2	3	3
avgbs_cluster_41073.1	chr1C	146539624	1	1	3	1	3	1	1	3	1	1	1	1	1	1	1	1	1	1	3	3	3	1	1	1	1	3	1	3	3	3	3	1	2	1	2	2	1	1	3	3	1	1	3	2	2	3	3
avgbs_cluster_1704.1	chr1C	147056857	1	1	3	1	3	1	1	3	1	1	1	1	1	1	1	1	1	1	3	3	3	1	1	1	1	3	1	3	3	3	3	1	2	1	2	2	1	1	3	3	1	1	3	2	2	3	3
avgbs_472789.1	chr1C	147274292	1	1	3	1	3	1	1	3	1	1	1	1	1	1	1	1	1	1	3	3	3	1	1	1	1	3	1	3	3	3	3	1	2	1	2	2	1	1	3	3	1	1	3	2	2	3	3
avgbs_89652.1	chr1C	147412943	1	1	3	1	3	1	1	3	1	1	1	1	1	1	1	1	1	1	3	3	3	1	1	1	1	3	1	3	3	3	3	1	2	1	2	2	1	1	3	3	1	1	3	2	2	3	3
avgbs2_99498.1	chr1C	147780190	1	1	3	1	3	1	1	3	1	1	1	1	1	1	1	1	1	1	3	3	3	1	1	1	1	3	1	3	3	3	3	1	2	1	2	2	1	1	3	3	1	1	3	2	2	3	3
avgbs_236136.1	chr1C	147891073	1	1	3	1	3	1	1	3	1	1	1	1	1	1	1	1	1	1	3	3	3	1	1	1	1	3	1	3	3	3	3	1	2	1	2	2	1	1	3	3	1	1	3	2	2	3	3
avgbs_347912.1	chr1C	148398849	1	1	3	1	3	1	1	3	1	1	1	1	1	1	1	1	1	1	3	3	3	1	1	1	1	3	1	3	3	3	3	1	2	1	2	2	1	1	3	3	1	1	3	2	2	3	3
avgbs_cluster_39665.1	chr1C	148619778	1	1	3	1	3	1	1	3	1	1	1	1	1	1	1	1	1	1	3	3	3	1	1	1	1	3	1	3	3	3	3	1	2	1	2	2	1	1	3	3	1	1	3	2	2	3	3
avgbs_cluster_7063.1	chr1C	148732610	1	1	3	1	3	1	1	3	1	1	1	1	1	1	1	1	1	1	3	3	3	1	1	1	1	3	1	3	3	3	3	1	2	1	2	2	1	1	3	3	1	1	3	2	2	3	3
avgbs_661296.1	chr1C	148821076	1	1	3	1	3	1	1	3	1	1	1	1	1	1	1	1	1	1	3	3	3	1	1	1	1	3	1	3	3	3	3	1	2	1	2	2	1	1	3	3	1	1	3	2	2	3	3
avgbs_cluster_33005.1	chr1C	149311542	1	1	3	1	3	1	1	3	1	1	1	1	1	1	1	1	1	1	3	3	3	1	1	1	1	3	1	3	3	3	3	1	2	1	2	2	1	1	3	3	1	1	3	2	2	3	3
avgbs_76476.1	chr1C	149365863	1	1	3	1	3	1	1	3	1	1	1	1	1	1	1	1	1	1	3	3	3	1	1	1	1	3	1	3	3	3	3	1	2	1	2	2	1	1	3	3	1	1	3	2	2	3	3
avgbs_485157.1	chr1C	149387256	1	1	3	1	3	1	1	3	1	1	1	1	1	1	1	1	1	1	3	3	3	1	1	1	1	3	1	3	3	3	3	1	2	1	2	2	1	1	3	3	1	1	3	2	2	3	3
avgbs_6287.1	chr1C	150028999	1	1	3	1	3	1	1	3	1	1	1	1	1	1	1	1	1	1	3	3	3	1	1	1	1	3	1	3	3	3	3	1	2	1	2	2	1	1	3	3	1	1	3	2	2	3	3
avgbs_345386.1	chr1C	150107114	1	1	3	1	3	1	1	3	1	1	1	1	1	1	1	1	1	1	3	3	3	1	1	1	1	3	1	3	3	3	3	1	2	1	2	2	1	1	3	3	1	1	3	2	2	3	3
avgbs2_119769.1	chr1C	150112581	1	1	3	1	3	1	1	3	1	1	1	1	1	1	1	1	1	1	3	3	3	1	1	1	1	3	1	3	3	3	3	1	2	1	2	2	1	1	3	3	1	1	3	2	2	3	3
avgbs_cluster_5063.1	chr1C	150159838	1	1	3	1	3	1	1	3	1	1	1	1	1	1	1	1	1	1	3	3	3	1	1	1	1	3	1	3	3	3	3	1	2	1	2	2	1	1	3	3	1	1	3	2	2	3	3
avgbs_433930.1	chr1C	151034133	1	1	3	1	3	1	1	3	1	1	1	1	1	1	1	1	1	1	3	3	3	1	1	1	1	3	1	3	3	3	3	1	2	1	2	2	1	1	3	3	1	1	3	2	2	3	3
avgbs_2686.1	chr1C	151856102	1	1	3	1	3	1	1	3	1	1	1	1	1	1	1	1	1	1	3	3	3	1	1	1	1	3	1	3	3	3	3	1	2	1	2	2	1	1	3	3	1	1	3	2	2	3	3
avgbs_cluster_26434.1	chr1C	151994370	1	1	3	1	3	1	1	3	1	1	1	1	1	1	1	1	1	1	3	3	3	1	1	1	1	3	1	3	3	3	3	1	2	1	2	2	1	1	3	3	1	1	3	2	2	3	3
avgbs_cluster_58346.1	chr1C	151994984	1	1	3	1	3	1	1	3	1	1	1	1	1	1	1	1	1	1	3	3	3	1	1	1	1	3	1	3	3	3	3	1	2	1	2	2	1	1	3	3	1	1	3	2	2	3	3
avgbs2_114173.1	chr1C	152004984	1	1	3	1	3	1	1	3	1	1	1	1	1	1	1	1	1	1	3	3	3	1	1	1	1	3	1	3	3	3	3	1	2	1	2	2	1	1	3	3	1	1	3	2	2	3	3
avgbs_15100.1	chr1C	152033336	1	1	3	1	3	1	1	3	1	1	1	1	1	1	1	1	1	1	3	3	3	1	1	1	1	3	1	3	3	3	3	1	2	1	2	2	1	1	3	3	1	1	3	2	2	3	3
avgbs2_147447.1	chr1C	152150099	1	1	3	1	3	1	1	3	1	1	1	1	1	1	1	1	1	1	3	3	3	1	1	1	1	3	1	3	3	3	3	1	2	1	2	2	1	1	3	3	1	1	3	2	2	3	3
avgbs_348648.1	chr1C	152573926	1	1	3	1	3	1	1	3	1	1	1	1	1	1	1	1	1	1	3	3	3	1	1	1	1	3	1	3	3	3	3	1	2	1	2	2	1	1	3	3	1	1	3	2	2	3	3
avgbs_98355.1	chr1C	152647389	1	1	3	1	3	1	1	3	1	1	1	1	1	1	1	1	1	1	3	3	3	1	1	1	1	3	1	3	3	3	3	1	2	1	2	2	1	1	3	3	1	1	3	2	2	3	3
avgbs_81572.1	chr1C	152777054	1	1	3	1	3	1	1	3	1	1	1	1	1	1	1	1	1	1	3	3	3	1	1	1	1	3	1	3	3	3	3	1	2	1	2	2	1	1	3	3	1	1	3	2	2	3	3
avgbs_205123.1	chr1C	152777566	1	1	3	1	3	1	1	3	1	1	1	1	1	1	1	1	1	1	3	3	3	1	1	1	1	3	1	3	3	3	3	1	2	1	2	2	1	1	3	3	1	1	3	2	2	3	3
avgbs_627102.1	chr1C	153393506	1	1	3	1	3	1	1	3	1	1	1	1	1	1	1	1	1	1	3	3	3	1	1	1	1	3	1	3	3	3	3	1	2	1	2	2	1	1	3	3	1	1	3	2	2	3	3
avgbs2_111472.1	chr1C	154837263	1	1	3	1	3	1	1	3	1	1	1	1	1	1	1	1	1	1	3	3	3	1	1	1	1	3	1	3	3	3	3	1	2	1	2	2	1	1	3	3	1	1	3	2	2	3	3
avgbs2_29698.1	chr1C	155039748	1	1	3	1	3	1	1	3	1	1	1	1	1	1	1	1	1	1	3	3	3	1	1	1	1	3	1	3	3	3	3	1	2	1	2	2	1	1	3	3	1	1	3	2	2	3	3
avgbs_cluster_35141.1	chr1C	155584875	1	1	3	1	3	1	1	3	1	1	1	1	1	1	1	1	1	1	3	3	3	1	1	1	1	3	1	3	3	3	3	1	2	1	2	2	1	1	3	3	1	1	3	2	2	3	3
avgbs_429767.1	chr1C	156050310	1	1	3	1	3	1	1	3	1	1	1	1	1	1	1	1	1	1	3	3	3	1	1	1	1	3	1	3	3	3	3	1	2	1	2	2	1	1	3	3	1	1	3	2	2	3	3
avgbs_cluster_14092.1	chr1C	157460847	1	1	3	1	3	1	1	3	1	1	1	1	1	1	1	1	1	1	3	3	3	1	1	1	1	3	1	3	3	3	3	1	2	1	2	2	1	1	3	3	1	1	3	2	2	3	3
avgbs_cluster_14901.1	chr1C	160681869	1	1	3	1	3	1	1	3	1	1	1	1	1	1	1	1	1	1	3	3	3	1	1	1	1	3	1	3	3	3	3	1	2	1	2	2	1	1	3	3	1	1	3	2	2	3	3
avgbs2_79980.1	chr1C	161195803	1	1	3	1	3	1	1	3	1	1	1	1	1	1	1	1	1	1	3	3	3	1	1	1	1	3	1	3	3	3	3	1	2	1	2	2	1	1	3	3	1	1	3	2	2	3	3
avgbs2_52651.1	chr1C	161195863	1	1	3	1	3	1	1	3	1	1	1	1	1	1	1	1	1	1	3	3	3	1	1	1	1	3	1	3	3	3	3	1	2	1	2	2	1	1	3	3	1	1	3	2	2	3	3
avgbs_117057.1	chr1C	161285887	1	1	3	1	3	1	1	3	1	1	1	1	1	1	1	1	1	1	3	3	3	1	1	1	1	3	1	3	3	3	3	1	2	1	2	2	1	1	3	3	1	1	3	2	2	3	3
avgbs_14874.1	chr1C	161912817	1	1	3	1	3	1	1	3	1	1	1	1	1	1	1	1	1	1	3	3	3	1	1	1	1	3	1	3	3	3	3	1	2	1	2	2	1	1	3	3	1	1	3	2	2	3	3
avgbs_343965.1	chr1C	161976633	1	1	3	1	3	1	1	3	1	1	1	1	1	1	1	1	1	1	3	3	3	1	1	1	1	3	1	3	3	3	3	1	2	1	2	2	1	1	3	3	1	1	3	2	2	3	3
avgbs_659958.1	chr1C	162007163	1	1	3	1	3	1	1	3	1	1	1	1	1	1	1	1	1	1	3	3	3	1	1	1	1	3	1	3	3	3	3	1	2	1	2	2	1	1	3	3	1	1	3	2	2	3	3
avgbs_6071.1	chr1C	162134478	1	1	3	1	3	1	1	3	1	1	1	1	1	1	1	1	1	1	3	3	3	1	1	1	1	3	1	3	3	3	3	1	2	1	2	2	1	1	3	3	1	1	3	2	2	3	3
avgbs_359161.1	chr1C	162766553	1	1	3	1	3	1	1	3	1	1	1	1	1	1	1	1	1	1	3	3	3	1	1	1	1	3	1	3	3	3	3	1	2	1	2	2	1	1	3	3	1	1	3	2	2	3	3
avgbs2_63898.1	chr1C	163026579	1	1	3	1	3	1	1	3	1	1	1	1	1	1	1	1	1	1	3	3	3	1	1	1	1	3	1	3	3	3	3	1	2	1	2	2	1	1	3	3	1	1	3	2	2	3	3
avgbs_cluster_2303.2	chr1C	164385095	1	1	3	1	3	1	1	3	1	1	1	1	1	1	1	1	1	1	3	3	3	1	1	1	1	3	1	3	3	3	3	1	2	1	2	2	1	1	3	3	1	1	3	2	2	3	3
avgbs_27449.1	chr1C	164407320	1	1	3	1	3	1	1	3	1	1	1	1	1	1	1	1	1	1	3	3	3	1	1	1	1	3	1	3	3	3	3	1	2	1	2	2	1	1	3	3	1	1	3	2	2	3	3
avgbs_cluster_15347.1	chr1C	164731540	1	1	3	1	3	1	1	3	1	1	1	1	1	1	1	1	1	1	3	3	3	1	1	1	1	3	1	3	3	3	3	1	2	1	2	2	1	1	3	3	1	1	3	2	2	3	3
avgbs_cluster_12643.1	chr1C	166727011	1	1	3	1	3	1	1	3	1	1	1	1	1	1	1	1	1	1	3	3	3	1	1	1	1	3	1	3	3	3	3	1	2	1	2	2	1	1	3	3	1	1	3	2	2	3	3
avgbs_35194.1	chr1C	167364450	1	1	3	1	3	1	1	3	1	1	1	1	1	1	1	1	1	1	3	3	3	1	1	1	1	3	1	3	3	3	3	1	2	1	2	2	1	1	3	3	1	1	3	2	2	3	3
avgbs_451153.1	chr1C	167399300	1	1	3	1	3	1	1	3	1	1	1	1	1	1	1	1	1	1	3	3	3	1	1	1	1	3	1	3	3	3	3	1	2	1	2	2	1	1	3	3	1	1	3	2	2	3	3
avgbs2_119380.1	chr1C	167403892	1	1	3	1	3	1	1	3	1	1	1	1	1	1	1	1	1	1	3	3	3	1	1	1	1	3	1	3	3	3	3	1	2	1	2	2	1	1	3	3	1	1	3	2	2	3	3
avgbs_cluster_7998.1	chr1C	168576626	1	1	3	1	3	1	1	3	1	1	1	1	1	1	1	1	1	1	3	3	3	1	1	1	1	3	1	3	3	3	3	1	2	1	2	2	1	1	3	3	1	1	3	2	2	3	3
avgbs2_198360.1	chr1C	169000092	1	1	3	1	3	1	1	3	1	1	1	1	1	1	1	1	1	1	3	3	3	1	1	1	1	3	1	3	3	3	3	1	2	1	2	2	1	1	3	3	1	1	3	2	2	3	3
avgbs_55330.1	chr1C	169910709	1	1	3	1	3	1	1	3	1	1	1	1	1	1	1	1	1	1	3	3	3	1	1	1	1	3	1	3	3	3	3	1	2	1	2	2	1	1	3	3	1	1	3	2	2	3	3
avgbs2_84327.1	chr1C	169916693	1	1	3	1	3	1	1	3	1	1	1	1	1	1	1	1	1	1	3	3	3	1	1	1	1	3	1	3	3	3	3	1	2	1	2	2	1	1	3	3	1	1	3	2	2	3	3
avgbs_cluster_43091.1	chr1C	170244469	1	1	3	1	3	1	1	3	1	1	1	1	1	1	1	1	1	1	3	3	3	1	1	1	1	3	1	3	3	3	3	1	2	1	2	2	1	1	3	3	1	1	3	2	2	3	3
avgbs_cluster_5348.1	chr1C	170333571	1	1	3	1	3	1	1	3	1	1	1	1	1	1	1	1	1	1	3	3	3	1	1	1	1	3	1	3	3	3	3	1	2	1	2	2	1	1	3	3	1	1	3	2	2	3	3
avgbs_cluster_10355.1	chr1C	170479338	1	1	3	1	3	1	1	3	1	1	1	1	1	1	1	1	1	1	3	3	3	1	1	1	1	3	1	3	3	3	3	1	2	1	2	2	1	1	3	3	1	1	3	2	2	3	3
avgbs_349959.1	chr1C	170515742	1	1	3	1	3	1	1	3	1	1	1	1	1	1	1	1	1	1	3	3	3	1	1	1	1	3	1	3	3	3	3	1	2	1	2	2	1	1	3	3	1	1	3	2	2	3	3
avgbs_cluster_34248.1	chr1C	170843218	1	1	3	1	3	1	1	3	1	1	1	1	1	1	1	1	1	1	3	3	3	1	1	1	1	3	1	3	3	3	3	1	2	1	2	2	1	1	3	3	1	1	3	2	2	3	3
avgbs_99950.1	chr1C	170877850	1	1	3	1	3	1	1	3	1	1	1	1	1	1	1	1	1	1	3	3	3	1	1	1	1	3	1	3	3	3	3	1	2	1	2	2	1	1	3	3	1	1	3	2	2	3	3
avgbs_619426.1	chr1C	171469055	1	1	3	1	3	1	1	3	1	1	1	1	1	1	1	1	1	1	3	3	3	1	1	1	1	3	1	3	3	3	3	1	2	1	2	2	1	1	3	3	1	1	3	2	2	3	3
avgbs_cluster_3985.1	chr1C	171626843	1	1	3	1	3	1	1	3	1	1	1	1	1	1	1	1	1	1	3	3	3	1	1	1	1	3	1	3	3	3	3	1	2	1	2	2	1	1	3	3	1	1	3	2	2	3	3
avgbs_631644.1	chr1C	171636129	1	1	3	1	3	1	1	3	1	1	1	1	1	1	1	1	1	1	3	3	3	1	1	1	1	3	1	3	3	3	3	1	2	1	2	2	1	1	3	3	1	1	3	2	2	3	3
avgbs2_91675.1	chr1C	171763338	1	1	3	1	3	1	1	3	1	1	1	1	1	1	1	1	1	1	3	3	3	1	1	1	1	3	1	3	3	3	3	1	2	1	2	2	1	1	3	3	1	1	3	2	2	3	3
avgbs_57852.1	chr1C	172459188	1	1	3	1	3	1	1	3	1	1	1	1	1	1	1	1	1	1	3	3	3	1	1	1	1	3	1	3	3	3	3	1	2	1	2	2	1	1	3	3	1	1	3	2	2	3	3
avgbs_223985.1	chr1C	172540621	1	1	3	1	3	1	1	3	1	1	1	1	1	1	1	1	1	1	3	3	3	1	1	1	1	3	1	3	3	3	3	1	2	1	2	2	1	1	3	3	1	1	3	2	2	3	3
avgbs_471121.1	chr1C	172651700	1	1	3	1	3	1	1	3	1	1	1	1	1	1	1	1	1	1	3	3	3	1	1	1	1	3	1	3	3	3	3	1	2	1	2	2	1	1	3	3	1	1	3	2	2	3	3
avgbs_36729.1	chr1C	173326692	1	1	3	1	3	1	1	3	1	1	1	1	1	1	1	1	1	1	3	3	3	1	1	1	1	3	1	3	3	3	3	1	2	1	2	2	1	1	3	3	1	1	3	2	2	3	3
avgbs_33947.1	chr1C	173335035	1	1	3	1	3	1	1	3	1	1	1	1	1	1	1	1	1	1	3	3	3	1	1	1	1	3	1	3	3	3	3	1	2	1	2	2	1	1	3	3	1	1	3	2	2	3	3
avgbs_21917.1	chr1C	173643251	1	1	3	1	3	1	1	3	1	1	1	1	1	1	1	1	1	1	3	3	3	1	1	1	1	3	1	3	3	3	3	1	2	1	2	2	1	1	3	3	1	1	3	2	2	3	3
avgbs_343669.1	chr1C	173678926	1	1	3	1	3	1	1	3	1	1	1	1	1	1	1	1	1	1	3	3	3	1	1	1	1	3	1	3	3	3	3	1	2	1	2	2	1	1	3	3	1	1	3	2	2	3	3
avgbs_cluster_22985.1	chr1C	173702155	1	1	3	1	3	1	1	3	1	1	1	1	1	1	1	1	1	1	3	3	3	1	1	1	1	3	1	3	3	3	3	1	2	1	2	2	1	1	3	3	1	1	3	2	2	3	3
avgbs_cluster_22678.1	chr1C	173817691	1	1	3	1	3	1	1	3	1	1	1	1	1	1	1	1	1	1	3	3	3	1	1	1	1	3	1	3	3	3	3	1	2	1	2	2	1	1	3	3	1	1	3	2	2	3	3
avgbs_cluster_37168.1	chr1C	173918309	1	1	3	1	3	1	1	3	1	1	1	1	1	1	1	1	1	1	3	3	3	1	1	1	1	3	1	3	3	3	3	1	2	1	2	2	1	1	3	3	1	1	3	2	2	3	3
avgbs_cluster_25077.1	chr1C	174280823	1	1	3	1	3	1	1	3	1	1	1	1	1	1	1	1	1	1	3	3	3	1	1	1	1	3	1	3	3	3	3	1	2	1	2	2	1	1	3	3	1	1	3	2	2	3	3
avgbs_224182.1	chr1C	174968150	1	1	3	1	3	1	1	3	1	1	1	1	1	1	1	1	1	1	3	3	3	1	1	1	1	3	1	3	3	3	3	1	2	1	2	2	1	1	3	3	1	1	3	2	2	3	3
avgbs_238954.1	chr1C	175261777	1	1	3	1	3	1	1	3	1	1	1	1	1	1	1	1	1	1	3	3	3	1	1	1	1	3	1	3	3	3	3	1	2	1	2	2	1	1	3	3	1	1	3	2	2	3	3
avgbs_cluster_18277.1	chr1C	175507153	1	1	3	1	3	1	1	3	1	1	1	1	1	1	1	1	1	1	3	3	3	1	1	1	1	3	1	3	3	3	3	1	2	1	2	2	1	1	3	3	1	1	3	2	2	3	3
avgbs_cluster_15957.1	chr1C	175887288	1	1	3	1	3	1	1	3	1	1	1	1	1	1	1	1	1	1	3	3	3	1	1	1	1	3	1	3	3	3	3	1	2	1	2	2	1	1	3	3	1	1	3	2	2	3	3
avgbs_58813.1	chr1C	176254787	1	1	3	1	3	1	1	3	1	1	1	1	1	1	1	1	1	1	3	3	3	1	1	1	1	3	1	3	3	3	3	1	2	1	2	2	1	1	3	3	1	1	3	2	2	3	3
avgbs_621949.1	chr1C	176273187	1	1	3	1	3	1	1	3	1	1	1	1	1	1	1	1	1	1	3	3	3	1	1	1	1	3	1	3	3	3	3	1	2	1	2	2	1	1	3	3	1	1	3	2	2	3	3
avgbs2_58460.1	chr1C	176965657	1	1	3	1	3	1	1	3	1	1	1	1	1	1	1	1	1	1	3	3	3	1	1	1	1	3	1	3	3	3	3	1	2	1	2	2	1	1	3	3	1	1	3	2	2	3	3
avgbs_cluster_5773.1	chr1C	177201248	1	1	3	1	3	1	1	3	1	1	1	1	1	1	1	1	1	1	3	3	3	1	1	1	1	3	1	3	3	3	3	1	2	1	2	2	1	1	3	3	1	1	3	2	2	3	3
avgbs_470092.1	chr1C	178403046	1	1	3	1	3	1	1	3	1	1	1	1	1	1	1	1	1	1	3	3	3	1	1	1	1	3	1	3	3	3	3	1	2	1	2	2	1	1	3	3	1	1	3	2	2	3	3
avgbs2_71390.1	chr1C	178642099	1	1	3	1	3	1	1	3	1	1	1	1	1	1	1	1	1	1	3	3	3	1	1	1	1	3	1	3	3	3	3	1	2	1	2	2	1	1	3	3	1	1	3	2	2	3	3
avgbs_112759.1	chr1C	178692218	1	1	3	1	3	1	1	3	1	1	1	1	1	1	1	1	1	1	3	3	3	1	1	1	1	3	1	3	3	3	3	1	2	1	2	2	1	1	3	3	1	1	3	2	2	3	3
avgbs_81649.1	chr1C	179212854	1	1	3	1	3	1	1	3	1	1	1	1	1	1	1	1	1	1	3	3	3	1	1	1	1	3	1	3	3	3	3	1	2	1	2	2	1	1	3	3	1	1	3	2	2	3	3
avgbs_cluster_10843.1	chr1C	179828473	1	1	3	1	3	1	1	3	1	1	1	1	1	1	1	1	1	1	3	3	3	1	1	1	1	3	1	3	3	3	3	1	2	1	2	2	1	1	3	3	1	1	3	2	2	3	3
avgbs_cluster_36633.1	chr1C	180097963	1	1	3	1	3	1	1	3	1	1	1	1	1	1	1	1	1	1	3	3	3	1	1	1	1	3	1	3	3	3	3	1	2	1	2	2	1	1	3	3	1	1	3	2	2	3	3
avgbs_cluster_27142.1	chr1C	180394691	1	1	3	1	3	1	1	3	1	1	1	1	1	1	1	1	1	1	3	3	3	1	1	1	1	3	1	3	3	3	3	1	2	1	2	2	1	1	3	3	1	1	3	2	2	3	3
avgbs_534758.1	chr1C	180628090	1	1	3	1	3	1	1	3	1	1	1	1	1	1	1	1	1	1	3	3	3	1	1	1	1	3	1	3	3	3	3	1	2	1	2	2	1	1	3	3	1	1	3	2	2	3	3
avgbs2_52194.1	chr1C	180791453	1	1	3	1	3	1	1	3	1	1	1	1	1	1	1	1	1	1	3	3	3	1	1	1	1	3	1	3	3	3	3	1	2	1	2	2	1	1	3	3	1	1	3	2	2	3	3
avgbs_cluster_19478.1	chr1C	180847906	1	1	3	1	3	1	1	3	1	1	1	1	1	1	1	1	1	1	3	3	3	1	1	1	1	3	1	3	3	3	3	1	2	1	2	2	1	1	3	3	1	1	3	2	2	3	3
avgbs_cluster_17059.1	chr1C	180864773	1	1	3	1	3	1	1	3	1	1	1	1	1	1	1	1	1	1	3	3	3	1	1	1	1	3	1	3	3	3	3	1	2	1	2	2	1	1	3	3	1	1	3	2	2	3	3
avgbs_650627.1	chr1C	182796432	1	1	3	1	3	1	1	3	1	1	1	1	1	1	1	1	1	1	3	3	3	1	1	1	1	3	1	3	3	3	3	1	2	1	2	2	1	1	3	3	1	1	3	2	2	3	3
avgbs2_12405.1	chr1C	183368050	1	1	3	1	3	1	1	3	1	1	1	1	1	1	1	1	1	1	3	3	3	1	1	1	1	3	1	3	3	3	3	1	2	1	2	2	1	1	3	3	1	1	3	2	2	3	3
avgbs_cluster_2901.1	chr1C	183390129	1	1	3	1	3	1	1	3	1	1	1	1	1	1	1	1	1	1	3	3	3	1	1	1	1	3	1	3	3	3	3	1	2	1	2	2	1	1	3	3	1	1	3	2	2	3	3
avgbs2_167826.1	chr1C	184037708	1	1	3	1	3	1	1	3	1	1	1	1	1	1	1	1	1	1	3	3	3	1	1	1	1	3	1	3	3	3	3	1	2	1	2	2	1	1	3	3	1	1	3	2	2	3	3
avgbs_316569.1	chr1C	184861936	1	1	3	1	3	1	1	3	1	1	1	1	1	1	1	1	1	1	3	3	3	1	1	1	1	3	1	3	3	3	3	1	2	1	2	2	1	1	3	3	1	1	3	2	2	3	3
avgbs_79351.1	chr1C	184884968	1	1	3	1	3	1	1	3	1	1	1	1	1	1	1	1	1	1	3	3	3	1	1	1	1	3	1	3	3	3	3	1	2	1	2	2	1	1	3	3	1	1	3	2	2	3	3
avgbs_44889.1	chr1C	185475523	1	1	3	1	3	1	1	3	1	1	1	1	1	1	1	1	1	1	3	3	3	1	1	1	1	3	1	3	3	3	3	1	2	1	2	2	1	1	3	3	1	1	3	2	2	3	3
avgbs_65864.1	chr1C	185923576	1	1	3	1	3	1	1	3	1	1	1	1	1	1	1	1	1	1	3	3	3	1	1	1	1	3	1	3	3	3	3	1	2	1	2	2	1	1	3	3	1	1	3	2	2	3	3
avgbs_cluster_21584.1	chr1C	186304820	1	1	3	1	3	1	1	3	1	1	1	1	1	1	1	1	1	1	3	3	3	1	1	1	1	3	1	3	3	3	3	1	2	1	2	2	1	1	3	3	1	1	3	2	2	3	3
avgbs_cluster_19283.1	chr1C	186388929	1	1	3	1	3	1	1	3	1	1	1	1	1	1	1	1	1	1	3	3	3	1	1	1	1	3	1	3	3	3	3	1	2	1	2	2	1	1	3	3	1	1	3	2	2	3	3
avgbs_cluster_6559.1	chr1C	186393359	1	1	3	1	3	1	1	3	1	1	1	1	1	1	1	1	1	1	3	3	3	1	1	1	1	3	1	3	3	3	3	1	2	1	2	2	1	1	3	3	1	1	3	2	2	3	3
avgbs_cluster_19308.1	chr1C	186393462	1	1	3	1	3	1	1	3	1	1	1	1	1	1	1	1	1	1	3	3	3	1	1	1	1	3	1	3	3	3	3	1	2	1	2	2	1	1	3	3	1	1	3	2	2	3	3
avgbs_cluster_34020.1	chr1C	186445831	1	1	3	1	3	1	1	3	1	1	1	1	1	1	1	1	1	1	3	3	3	1	1	1	1	3	1	3	3	3	3	1	2	1	2	2	1	1	3	3	1	1	3	2	2	3	3
avgbs_28497.1	chr1C	186814922	1	1	3	1	3	1	1	3	1	1	1	1	1	1	1	1	1	1	3	3	3	1	1	1	1	3	1	3	3	3	3	1	2	1	2	2	1	1	3	3	1	1	3	2	2	3	3
avgbs_cluster_43010.1	chr1C	187251679	1	1	3	1	3	1	1	3	1	1	1	1	1	1	1	1	1	1	3	3	3	1	1	1	1	3	1	3	3	3	3	1	2	1	2	2	1	1	3	3	1	1	3	2	2	3	3
avgbs2_63912.1	chr1C	187290012	1	1	3	1	3	1	1	3	1	1	1	1	1	1	1	1	1	1	3	3	3	1	1	1	1	3	1	3	3	3	3	1	2	1	2	2	1	1	3	3	1	1	3	2	2	3	3
avgbs2_76681.2	chr1C	187621513	1	1	3	1	3	1	1	3	1	1	1	1	1	1	1	1	1	1	3	3	3	1	1	1	1	3	1	3	3	3	3	1	2	1	2	2	1	1	3	3	1	1	3	2	2	3	3
avgbs2_76681.3	chr1C	187626672	1	1	3	1	3	1	1	3	1	1	1	1	1	1	1	1	1	1	3	3	3	1	1	1	1	3	1	3	3	3	3	1	2	1	2	2	1	1	3	3	1	1	3	2	2	3	3
avgbs2_199821.1	chr1C	187639462	1	1	3	1	3	1	1	3	1	1	1	1	1	1	1	1	1	1	3	3	3	1	1	1	1	3	1	3	3	3	3	1	2	1	2	2	1	1	3	3	1	1	3	2	2	3	3
avgbs_489747.1	chr1C	189156925	1	1	3	1	3	1	1	3	1	1	1	1	1	1	1	1	1	1	3	3	3	1	1	1	1	3	1	3	3	3	3	1	2	1	2	2	1	1	3	3	1	1	3	2	2	3	3
avgbs2_33830.3	chr1C	190543502	1	1	3	1	3	1	1	3	1	1	1	1	1	1	1	1	1	1	3	3	3	1	1	1	1	3	1	3	3	3	3	1	2	1	2	2	1	1	3	3	1	1	3	2	2	3	3
avgbs_23819.1	chr1C	194108632	1	1	3	1	3	1	1	3	1	1	1	1	1	1	1	1	1	1	3	3	3	1	1	1	1	3	1	3	3	3	3	1	2	1	2	2	1	1	3	3	1	1	3	2	2	3	3
avgbs_94381.1	chr1C	194109737	1	1	3	1	3	1	1	3	1	1	1	1	1	1	1	1	1	1	3	3	3	1	1	1	1	3	1	3	3	3	3	1	2	1	2	2	1	1	3	3	1	1	3	2	2	3	3
avgbs2_131312.1	chr1C	194692092	1	1	3	1	3	1	1	3	1	1	1	1	1	1	1	1	1	1	3	3	3	1	1	1	1	3	1	3	3	3	3	1	2	1	2	2	1	1	3	3	1	1	3	2	2	3	3
avgbs_369312.1	chr1C	194712398	1	1	3	1	3	1	1	3	1	1	1	1	1	1	1	1	1	1	3	3	3	1	1	1	1	3	1	3	3	3	3	1	2	1	2	2	1	1	3	3	1	1	3	2	2	3	3
avgbs_494416.1	chr1C	194835234	1	1	3	1	3	1	1	3	1	1	1	1	1	1	1	1	1	1	3	3	3	1	1	1	1	3	1	3	3	3	3	1	2	1	2	2	1	1	3	3	1	1	3	2	2	3	3
avgbs_371306.1	chr1C	195132879	1	1	3	1	3	1	1	3	1	1	1	1	1	1	1	1	1	1	3	3	3	1	1	1	1	3	1	3	3	3	3	1	2	1	2	2	1	1	3	3	1	1	3	2	2	3	3
avgbs_389876.1	chr1C	195351414	1	1	3	1	3	1	1	3	1	1	1	1	1	1	1	1	1	1	3	3	3	1	1	1	1	3	1	3	3	3	3	1	2	1	2	2	1	1	3	3	1	1	3	2	2	3	3
avgbs_10090.1	chr1C	195634512	1	1	3	1	3	1	1	3	1	1	1	1	1	1	1	1	1	1	3	3	3	1	1	1	1	3	1	3	3	3	3	1	2	1	2	2	1	1	3	3	1	1	3	2	2	3	3
avgbs_6120.1	chr1C	196086884	1	1	3	1	3	1	1	3	1	1	1	1	1	1	1	1	1	1	3	3	3	1	1	1	1	3	1	3	3	3	3	1	2	1	2	2	1	1	3	3	1	1	3	2	2	3	3
avgbs_534845.1	chr1C	196086944	1	1	3	1	3	1	1	3	1	1	1	1	1	1	1	1	1	1	3	3	3	1	1	1	1	3	1	3	3	3	3	1	2	1	2	2	1	1	3	3	1	1	3	2	2	3	3
avgbs2_108516.1	chr1C	196355479	1	1	3	1	3	1	1	3	1	1	1	1	1	1	1	1	1	1	3	3	3	1	1	1	1	3	1	3	3	3	3	1	2	1	2	2	1	1	3	3	1	1	3	2	2	3	3
avgbs_55730.1	chr1C	197607293	1	1	3	1	3	1	1	3	1	1	1	1	1	1	1	1	1	1	3	3	3	1	1	1	1	3	1	3	3	3	3	1	2	1	2	2	1	1	3	3	1	1	3	2	2	3	3
avgbs_54048.1	chr1C	198491926	1	1	3	1	3	1	1	3	1	1	1	1	1	1	1	1	1	1	3	3	3	1	1	1	1	3	1	3	3	3	3	1	2	1	2	2	1	1	3	3	1	1	3	2	2	3	3
avgbs_634953.1	chr1C	198499357	1	1	3	1	3	1	1	3	1	1	1	1	1	1	1	1	1	1	3	3	3	1	1	1	1	3	1	3	3	3	3	1	2	1	2	2	1	1	3	3	1	1	3	2	2	3	3
avgbs_70478.1	chr1C	198934760	1	1	3	1	3	1	1	3	1	1	1	1	1	1	1	1	1	1	3	3	3	1	1	1	1	3	1	3	3	3	3	1	2	1	2	2	1	1	3	3	1	1	3	2	2	3	3
avgbs_106745.1	chr1C	199082399	1	1	3	1	3	1	1	3	1	1	1	1	1	1	1	1	1	1	3	3	3	1	1	1	1	3	1	3	3	3	3	1	2	1	2	2	1	1	3	3	1	1	3	2	2	3	3
avgbs_224959.1	chr1C	200039195	1	1	3	1	3	1	1	3	1	1	1	1	1	1	1	1	1	1	3	3	3	1	1	1	1	3	1	3	3	3	3	1	2	1	2	2	1	1	3	3	1	1	3	2	2	3	3
avgbs_cluster_9092.1	chr1C	200100040	1	1	3	1	3	1	1	3	1	1	1	1	1	1	1	1	1	1	3	3	3	1	1	1	1	3	1	3	3	3	3	1	2	1	2	2	1	1	3	3	1	1	3	2	2	3	3
avgbs_113110.1	chr1C	200445432	1	1	3	1	3	1	1	3	1	1	1	1	1	1	1	1	1	1	3	3	3	1	1	1	1	3	1	3	3	3	3	1	2	1	2	2	1	1	3	3	1	1	3	2	2	3	3
avgbs_66478.1	chr1C	200460816	1	1	3	1	3	1	1	3	1	1	1	1	1	1	1	1	1	1	3	3	3	1	1	1	1	3	1	3	3	3	3	1	2	1	2	2	1	1	3	3	1	1	3	2	2	3	3
avgbs_462127.1	chr1C	203099570	1	1	3	1	3	1	1	3	1	1	1	1	1	1	1	1	1	1	3	3	3	1	1	1	1	3	1	3	3	3	3	1	2	1	2	2	1	1	3	3	1	1	3	2	2	3	3
avgbs_cluster_69354.1	chr1C	203645718	1	1	3	1	3	1	1	3	1	1	1	1	1	1	1	1	1	1	3	3	3	1	1	1	1	3	1	3	3	3	3	1	2	1	2	2	1	1	3	3	1	1	3	2	2	3	3
avgbs_463344.1	chr1C	204664354	1	1	3	1	3	1	1	3	1	1	1	1	1	1	1	1	1	1	3	3	3	1	1	1	1	3	1	3	3	3	3	1	2	1	2	2	1	1	3	3	1	1	3	2	2	3	3
avgbs_cluster_8904.1	chr1C	205972461	1	1	3	1	3	1	1	3	1	1	1	1	1	1	1	1	1	1	3	3	3	1	1	1	1	3	1	3	3	3	3	1	2	1	2	2	1	1	3	3	1	1	3	2	2	3	3
avgbs_45206.1	chr1C	206345237	1	1	3	1	3	1	1	3	1	1	1	1	1	1	1	1	1	1	3	3	3	1	1	1	1	3	1	3	3	3	3	1	2	1	2	2	1	1	3	3	1	1	3	2	2	3	3
avgbs_511491.1	chr1C	207524449	1	1	3	1	3	1	1	3	1	1	1	1	1	1	1	1	1	1	3	3	3	1	1	1	1	3	1	3	3	3	3	1	2	1	2	2	1	1	3	3	1	1	3	2	2	3	3
avgbs_53051.1	chr1C	207925638	1	1	3	1	3	1	1	3	1	1	1	1	1	1	1	1	1	1	3	3	3	1	1	1	1	3	1	3	3	3	3	1	2	1	2	2	1	1	3	3	1	1	3	2	2	3	3
avgbs2_21761.1	chr1C	208011429	1	1	3	1	3	1	1	3	1	1	1	1	1	1	1	1	1	1	3	3	3	1	1	1	1	3	1	3	3	3	3	1	2	1	2	2	1	1	3	3	1	1	3	2	2	3	3
avgbs_cluster_17463.1	chr1C	208021536	1	1	3	1	3	1	1	3	1	1	1	1	1	1	1	1	1	1	3	3	3	1	1	1	1	3	1	3	3	3	3	1	2	1	2	2	1	1	3	3	1	1	3	2	2	3	3
avgbs_224045.1	chr1C	208713929	1	1	3	1	3	1	1	3	1	1	1	1	1	1	1	1	1	1	3	3	3	1	1	1	1	3	1	3	3	3	3	1	2	1	2	2	1	1	3	3	1	1	3	2	2	3	3
avgbs_cluster_7816.1	chr1C	209704339	1	1	3	1	3	1	1	3	1	1	1	1	1	1	1	1	1	1	3	3	3	1	1	1	1	3	1	3	3	3	3	1	2	1	2	2	1	1	3	3	1	1	3	2	2	3	3
avgbs_cluster_43081.1	chr1C	209741221	1	1	3	1	3	1	1	3	1	1	1	1	1	1	1	1	1	1	3	3	3	1	1	1	1	3	1	3	3	3	3	1	2	1	2	2	1	1	3	3	1	1	3	2	2	3	3
avgbs_cluster_3390.1	chr1C	209748974	1	1	3	1	3	1	1	3	1	1	1	1	1	1	1	1	1	1	3	3	3	1	1	1	1	3	1	3	3	3	3	1	2	1	2	2	1	1	3	3	1	1	3	2	2	3	3
avgbs_43489.1	chr1C	210615722	1	1	3	1	3	1	1	3	1	1	1	1	1	1	1	1	1	1	3	3	3	1	1	1	1	3	1	3	3	3	3	1	2	1	2	2	1	1	3	3	1	1	3	2	2	3	3
avgbs2_69703.2	chr1C	210856703	1	1	3	1	3	1	1	3	1	1	1	1	1	1	1	1	1	1	3	3	3	1	1	1	1	3	1	3	3	3	3	1	2	1	2	2	1	1	3	3	1	1	3	2	2	3	3
avgbs2_61973.1	chr1C	210856763	1	1	3	1	3	1	1	3	1	1	1	1	1	1	1	1	1	1	3	3	3	1	1	1	1	3	1	3	3	3	3	1	2	1	2	2	1	1	3	3	1	1	3	2	2	3	3
avgbs_6K_97413.1	chr1C	211899236	1	1	3	1	3	1	1	3	1	1	1	1	1	1	1	1	1	1	3	3	3	1	1	1	1	3	1	3	3	3	3	1	2	1	2	2	1	1	3	3	1	1	3	2	2	3	3
avgbs_101025.1	chr1C	212892586	1	1	3	1	3	1	1	3	1	1	1	1	1	1	1	1	1	1	3	3	3	1	1	1	1	3	1	3	3	3	3	1	2	1	2	2	1	1	3	3	1	1	3	2	2	3	3
avgbs_cluster_10752.1	chr1C	214375373	1	1	3	1	3	1	1	3	1	1	1	1	1	1	1	1	1	1	3	3	3	1	1	1	1	3	1	3	3	3	3	1	2	1	2	2	1	1	3	3	1	1	3	2	2	3	3
avgbs_94026.1	chr1C	215134989	1	1	3	1	3	1	1	3	1	1	1	1	1	1	1	1	1	1	3	3	3	1	1	1	1	3	1	3	3	3	3	1	2	1	2	2	1	1	3	3	1	1	3	2	2	3	3
avgbs_43564.1	chr1C	215190258	1	1	3	1	3	1	1	3	1	1	1	1	1	1	1	1	1	1	3	3	3	1	1	1	1	3	1	3	3	3	3	1	2	1	2	2	1	1	3	3	1	1	3	2	2	3	3
avgbs_cluster_20637.1	chr1C	215338923	1	1	3	1	3	1	1	3	1	1	1	1	1	1	1	1	1	1	3	3	3	1	1	1	1	3	1	3	3	3	3	1	2	1	2	2	1	1	3	3	1	1	3	2	2	3	3
avgbs2_60780.1	chr1C	215406755	1	1	3	1	3	1	1	3	1	1	1	1	1	1	1	1	1	1	3	3	3	1	1	1	1	3	1	3	3	3	3	1	2	1	2	2	1	1	3	3	1	1	3	2	2	3	3
avgbs_32534.1	chr1C	215464412	1	1	3	1	3	1	1	3	1	1	1	1	1	1	1	1	1	1	3	3	3	1	1	1	1	3	1	3	3	3	3	1	2	1	2	2	1	1	3	3	1	1	3	2	2	3	3
avgbs_7798.1	chr1C	215980832	1	1	3	1	3	1	1	3	1	1	1	1	1	1	1	1	1	1	3	3	3	1	1	1	1	3	1	3	3	3	3	1	2	1	2	2	1	1	3	3	1	1	3	2	2	3	3
avgbs_99781.1	chr1C	216372169	1	1	3	1	3	1	1	3	1	1	1	1	1	1	1	1	1	1	3	3	3	1	1	1	1	3	1	3	3	3	3	1	2	1	2	2	1	1	3	3	1	1	3	2	2	3	3
avgbs_cluster_28921.1	chr1C	216378869	1	1	3	1	3	1	1	3	1	1	1	1	1	1	1	1	1	1	3	3	3	1	1	1	1	3	1	3	3	3	3	1	2	1	2	2	1	1	3	3	1	1	3	2	2	3	3
avgbs_cluster_25211.1	chr1C	216409530	1	1	3	1	3	1	1	3	1	1	1	1	1	1	1	1	1	1	3	3	3	1	1	1	1	3	1	3	3	3	3	1	2	1	2	2	1	1	3	3	1	1	3	2	2	3	3
avgbs2_156492.1	chr1C	216417759	1	1	3	1	3	1	1	3	1	1	1	1	1	1	1	1	1	1	3	3	3	1	1	1	1	3	1	3	3	3	3	1	2	1	2	2	1	1	3	3	1	1	3	2	2	3	3
avgbs_115081.1	chr1C	216459807	1	1	3	1	3	1	1	3	1	1	1	1	1	1	1	1	1	1	3	3	3	1	1	1	1	3	1	3	3	3	3	1	2	1	2	2	1	1	3	3	1	1	3	2	2	3	3
avgbs_367630.1	chr1C	216699268	1	1	3	1	3	1	1	3	1	1	1	1	1	1	1	1	1	1	3	3	3	1	1	1	1	3	1	3	3	3	3	1	2	1	2	2	1	1	3	3	1	1	3	2	2	3	3
avgbs_224130.1	chr1C	217667595	1	1	3	1	3	1	1	3	1	1	1	1	1	1	1	1	1	1	3	3	3	1	1	1	1	3	1	3	3	3	3	1	2	1	2	2	1	1	3	3	1	1	3	2	2	3	3
avgbs_43456.1	chr1C	218000450	1	1	3	1	3	1	1	3	1	1	1	1	1	1	1	1	1	1	3	3	3	1	1	1	1	3	1	3	3	3	3	1	2	1	2	2	1	1	3	3	1	1	3	2	2	3	3
avgbs_cluster_16607.1	chr1C	218062538	1	1	3	1	3	1	1	3	1	1	1	1	1	1	1	1	1	1	3	3	3	1	1	1	1	3	1	3	3	3	3	1	2	1	2	2	1	1	3	3	1	1	3	2	2	3	3
avgbs2_57369.2	chr1C	218320309	1	1	3	1	3	1	1	3	1	1	1	1	1	1	1	1	1	1	3	3	3	1	1	1	1	3	1	3	3	3	3	1	2	1	2	2	1	1	3	3	1	1	3	2	2	3	3
avgbs2_107125.1	chr1C	218493591	1	1	3	1	3	1	1	3	1	1	1	1	1	1	1	1	1	1	3	3	3	1	1	1	1	3	1	3	3	3	3	1	2	1	2	2	1	1	3	3	1	1	3	2	2	3	3
avgbs2_49801.1	chr1C	218573867	1	1	3	1	3	1	1	3	1	1	1	1	1	1	1	1	1	1	3	3	3	1	1	1	1	3	1	3	3	3	3	1	2	1	2	2	1	1	3	3	1	1	3	2	2	3	3
avgbs_223880.1	chr1C	218848753	1	1	3	1	3	1	1	3	1	1	1	1	1	1	1	1	1	1	3	3	3	1	1	1	1	3	1	3	3	3	3	1	2	1	2	2	1	1	3	3	1	1	3	2	2	3	3
avgbs_cluster_19537.1	chr1C	219182252	1	1	3	1	3	1	1	3	1	1	1	1	1	1	1	1	1	1	3	3	3	1	1	1	1	3	1	3	3	3	3	1	2	1	2	2	1	1	3	3	1	1	3	2	2	3	3
avgbs_96090.1	chr1C	221097041	1	1	3	1	3	1	1	3	1	1	1	1	1	1	1	1	1	1	3	3	3	1	1	1	1	3	1	3	3	3	3	1	2	1	2	2	1	1	3	3	1	1	3	2	2	3	3
avgbs_224192.1	chr1C	221097101	1	1	3	1	3	1	1	3	1	1	1	1	1	1	1	1	1	1	3	3	3	1	1	1	1	3	1	3	3	3	3	1	2	1	2	2	1	1	3	3	1	1	3	2	2	3	3
avgbs_cluster_21482.1	chr1C	221100956	1	1	3	1	3	1	1	3	1	1	1	1	1	1	1	1	1	1	3	3	3	1	1	1	1	3	1	3	3	3	3	1	2	1	2	2	1	1	3	3	1	1	3	2	2	3	3
avgbs_378575.1	chr1C	221237676	1	1	3	1	3	1	1	3	1	1	1	1	1	1	1	1	1	1	3	3	3	1	1	1	1	3	1	3	3	3	3	1	2	1	2	2	1	1	3	3	1	1	3	2	2	3	3
avgbs_cluster_32639.1	chr1C	221657566	1	1	3	1	3	1	1	3	1	1	1	1	1	1	1	1	1	1	3	3	3	1	1	1	1	3	1	3	3	3	3	1	2	1	2	2	1	1	3	3	1	1	3	2	2	3	3
avgbs_cluster_5150.1	chr1C	221785640	1	1	3	1	3	1	1	3	1	1	1	1	1	1	1	1	1	1	3	3	3	1	1	1	1	3	1	3	3	3	3	1	2	1	2	2	1	1	3	3	1	1	3	2	2	3	3
avgbs_100406.1	chr1C	222872811	1	1	3	1	3	1	1	3	1	1	1	1	1	1	1	1	1	1	3	3	3	1	1	1	1	3	1	3	3	3	3	1	2	1	2	2	1	1	3	3	1	1	3	2	2	3	3
avgbs_cluster_41083.1	chr1C	223187040	1	1	3	1	3	1	1	3	1	1	1	1	1	1	1	1	1	1	3	3	3	1	1	1	1	3	1	3	3	3	3	1	2	1	2	2	1	1	3	3	1	1	3	2	2	3	3
avgbs_21496.1	chr1C	223556954	1	1	3	1	3	1	1	3	1	1	1	1	1	1	1	1	1	1	3	3	3	1	1	1	1	3	1	3	3	3	3	1	2	1	2	2	1	1	3	3	1	1	3	2	2	3	3
avgbs_76213.1	chr1C	224799682	1	1	3	1	3	1	1	3	1	1	1	1	1	1	1	1	1	1	3	3	3	1	1	1	1	3	1	3	3	3	3	1	2	1	2	2	1	1	3	3	1	1	3	2	2	3	3
avgbs_cluster_43307.1	chr1C	224814335	1	1	3	1	3	1	1	3	1	1	1	1	1	1	1	1	1	1	3	3	3	1	1	1	1	3	1	3	3	3	3	1	2	1	2	2	1	1	3	3	1	1	3	2	2	3	3
avgbs_cluster_84.1	chr1C	225551828	1	1	3	1	3	1	1	3	1	1	1	1	1	1	1	1	1	1	3	3	3	1	1	1	1	3	1	3	3	3	3	1	2	1	2	2	1	1	3	3	1	1	3	2	2	3	3
avgbs_cluster_1430.1	chr1C	225727278	1	1	3	1	3	1	1	3	1	1	1	1	1	1	1	1	1	1	3	3	3	1	1	1	1	3	1	3	3	3	3	1	2	1	2	2	1	1	3	3	1	1	3	2	2	3	3
avgbs_19209.1	chr1C	227077898	1	1	3	1	3	1	1	3	1	1	1	1	1	1	1	1	1	1	3	3	3	1	1	1	1	3	1	3	3	3	3	1	2	1	2	2	1	1	3	3	1	1	3	2	2	3	3
avgbs_cluster_17173.1	chr1C	227269371	1	1	3	1	3	1	1	3	1	1	1	1	1	1	1	1	1	1	3	3	3	1	1	1	1	3	1	3	3	3	3	1	2	1	2	2	1	1	3	3	1	1	3	2	2	3	3
avgbs_36886.1	chr1C	227269431	1	1	3	1	3	1	1	3	1	1	1	1	1	1	1	1	1	1	3	3	3	1	1	1	1	3	1	3	3	3	3	1	2	1	2	2	1	1	3	3	1	1	3	2	2	3	3
avgbs_2061.1	chr1C	228809714	1	1	3	1	3	1	1	3	1	1	1	1	1	1	1	1	1	1	3	3	3	1	1	1	1	3	1	3	3	3	3	1	2	1	2	2	1	1	3	3	1	1	3	2	2	3	3
avgbs2_3013.1	chr1C	228862464	1	1	3	1	3	1	1	3	1	1	1	1	1	1	1	1	1	1	3	3	3	1	1	1	1	3	1	3	3	3	3	1	2	1	2	2	1	1	3	3	1	1	3	2	2	3	3
avgbs_42914.1	chr1C	229815986	1	1	3	1	3	1	1	3	1	1	1	1	1	1	1	1	1	1	3	3	3	1	1	1	1	3	1	3	3	3	3	1	2	1	2	2	1	1	3	3	1	1	3	2	2	3	3
avgbs_69753.1	chr1C	229987115	1	1	3	1	3	1	1	3	1	1	1	1	1	1	1	1	1	1	3	3	3	1	1	1	1	3	1	3	3	3	3	1	2	1	2	2	1	1	3	3	1	1	3	2	2	3	3
avgbs_124461.1	chr1C	230796890	1	1	3	1	3	1	1	3	1	1	1	1	1	1	1	1	1	1	3	3	3	1	1	1	1	3	1	3	3	3	3	1	2	1	2	2	1	1	3	3	1	1	3	2	2	3	3
avgbs_cluster_21804.1	chr1C	231526748	1	1	3	1	3	1	1	3	1	1	1	1	1	1	1	1	1	1	3	3	3	1	1	1	1	3	1	3	3	3	3	1	2	1	2	2	1	1	3	3	1	1	3	2	2	3	3
avgbs2_164914.1	chr1C	232230418	1	1	3	1	3	1	1	3	1	1	1	1	1	1	1	1	1	1	3	3	3	1	1	1	1	3	1	3	3	3	3	1	2	1	2	2	1	1	3	3	1	1	3	2	2	3	3
avgbs_653418.1	chr1C	232641007	1	1	3	1	3	1	1	3	1	1	1	1	1	1	1	1	1	1	3	3	3	1	1	1	1	3	1	3	3	3	3	1	2	1	2	2	1	1	3	3	1	1	3	2	2	3	3
avgbs_224912.1	chr1C	232646885	1	1	3	1	3	1	1	3	1	1	1	1	1	1	1	1	1	1	3	3	3	1	1	1	1	3	1	3	3	3	3	1	2	1	2	2	1	1	3	3	1	1	3	2	2	3	3
avgbs_cluster_13198.1	chr1C	232680957	1	1	3	1	3	1	1	3	1	1	1	1	1	1	1	1	1	1	3	3	3	1	1	1	1	3	1	3	3	3	3	1	2	1	2	2	1	1	3	3	1	1	3	2	2	3	3
avgbs_104593.1	chr1C	233033672	1	1	3	1	3	1	1	3	1	1	1	1	1	1	1	1	1	1	3	3	3	1	1	1	1	3	1	3	3	3	3	1	2	1	2	2	1	1	3	3	1	1	3	2	2	3	3
avgbs_cluster_11582.1	chr1C	233247912	1	1	3	1	3	1	1	3	1	1	1	1	1	1	1	1	1	1	3	3	3	1	1	1	1	3	1	3	3	3	3	1	2	1	2	2	1	1	3	3	1	1	3	2	2	3	3
avgbs_cluster_12621.1	chr1C	234397063	1	1	3	1	3	1	1	3	1	1	1	1	1	1	1	1	1	1	3	3	3	1	1	1	1	3	1	3	3	3	3	1	2	1	2	2	1	1	3	3	1	1	3	2	2	3	3
avgbs_cluster_2975.1	chr1C	234467456	1	1	3	1	3	1	1	3	1	1	1	1	1	1	1	1	1	1	3	3	3	1	1	1	1	3	1	3	3	3	3	1	2	1	2	2	1	1	3	3	1	1	3	2	2	3	3
avgbs_cluster_16301.1	chr1C	234632037	1	1	3	1	3	1	1	3	1	1	1	1	1	1	1	1	1	1	3	3	3	1	1	1	1	3	1	3	3	3	3	1	2	1	2	2	1	1	3	3	1	1	3	2	2	3	3
avgbs_649797.1	chr1C	234794400	1	1	3	1	3	1	1	3	1	1	1	1	1	1	1	1	1	1	3	3	3	1	1	1	1	3	1	3	3	3	3	1	2	1	2	2	1	1	3	3	1	1	3	2	2	3	3
avgbs_338407.1	chr1C	234854509	1	1	3	1	3	1	1	3	1	1	1	1	1	1	1	1	1	1	3	3	3	1	1	1	1	3	1	3	3	3	3	1	2	1	2	2	1	1	3	3	1	1	3	2	2	3	3
avgbs2_200231.1	chr1C	234985830	1	1	3	1	3	1	1	3	1	1	1	1	1	1	1	1	1	1	3	3	3	1	1	1	1	3	1	3	3	3	3	1	2	1	2	2	1	1	3	3	1	1	3	2	2	3	3
avgbs2_65216.1	chr1C	236258831	1	1	3	1	3	1	1	3	1	1	1	1	1	1	1	1	1	1	3	3	3	1	1	1	1	3	1	3	3	3	3	1	2	1	2	2	1	1	3	3	1	1	3	2	2	3	3
avgbs_cluster_42275.1	chr1C	236585540	1	1	3	1	3	1	1	3	1	1	1	1	1	1	1	1	1	1	3	3	3	1	1	1	1	3	1	3	3	3	3	1	2	1	2	2	1	1	3	3	1	1	3	2	2	3	3
avgbs2_93087.1	chr1C	236739796	1	1	3	1	3	1	1	3	1	1	1	1	1	1	1	1	1	1	3	3	3	1	1	1	1	3	1	3	3	3	3	1	2	1	2	2	1	1	3	3	1	1	3	2	2	3	3
avgbs_64674.1	chr1C	237443265	1	1	3	1	3	1	1	3	1	1	1	1	1	1	1	1	1	1	3	3	3	1	1	1	1	3	1	3	3	3	3	1	2	1	2	2	1	1	3	3	1	1	3	2	2	3	3
avgbs_223980.1	chr1C	238431862	1	1	3	1	3	1	1	3	1	1	1	1	1	1	1	1	1	1	3	3	3	1	1	1	1	3	1	3	3	3	3	1	2	1	2	2	1	1	3	3	1	1	3	2	2	3	3
avgbs_cluster_6641.1	chr1C	238466400	1	1	3	1	3	1	1	3	1	1	1	1	1	1	1	1	1	1	3	3	3	1	1	1	1	3	1	3	3	3	3	1	2	1	2	2	1	1	3	3	1	1	3	2	2	3	3
avgbs_36733.1	chr1C	238811239	1	1	3	1	3	1	1	3	1	1	1	1	1	1	1	1	1	1	3	3	3	1	1	1	1	3	1	3	3	3	3	1	2	1	2	2	1	1	3	3	1	1	3	2	2	3	3
avgbs_cluster_16345.1	chr1C	239319190	1	1	3	1	3	1	1	3	1	1	1	1	1	1	1	1	1	1	3	3	3	1	1	1	1	3	1	3	3	3	3	1	2	1	2	2	1	1	3	3	1	1	3	2	2	3	3
avgbs_455038.1	chr1C	239822825	1	1	3	1	3	1	1	3	1	1	1	1	1	1	1	1	1	1	3	3	3	1	1	1	1	3	1	3	3	3	3	1	2	1	2	2	1	1	3	3	1	1	3	2	2	3	3
avgbs_12010.1	chr1C	240935744	1	1	3	1	3	1	1	3	1	1	1	1	1	1	1	1	1	1	3	3	3	1	1	1	1	3	1	3	3	3	3	1	2	1	2	2	1	1	3	3	1	1	3	2	2	3	3
avgbs2_52513.1	chr1C	241370895	1	1	3	1	3	1	1	3	1	1	1	1	1	1	1	1	1	1	3	3	3	1	1	1	1	3	1	3	3	3	3	1	2	1	2	2	1	1	3	3	1	1	3	2	2	3	3
avgbs_cluster_19620.1	chr1C	241995856	1	1	3	1	3	1	1	3	1	1	1	1	1	1	1	1	1	1	3	3	3	1	1	1	1	3	1	3	3	3	3	1	2	1	2	2	1	1	3	3	1	1	3	2	2	3	3
avgbs_52930.1	chr1C	242070641	1	1	3	1	3	1	1	3	1	1	1	1	1	1	1	1	1	1	3	3	3	1	1	1	1	3	1	3	3	3	3	1	2	1	2	2	1	1	3	3	1	1	3	2	2	3	3
avgbs_57913.1	chr1C	242538182	1	1	3	1	3	1	1	3	1	1	1	1	1	1	1	1	1	1	3	3	3	1	1	1	1	3	1	3	3	3	3	1	2	1	2	2	1	1	3	3	1	1	3	2	2	3	3
avgbs_224622.1	chr1C	246090276	1	1	3	1	3	1	1	3	1	1	1	1	1	1	1	1	1	1	3	3	3	1	1	1	1	3	1	3	3	3	3	1	2	1	2	2	1	1	3	3	1	1	3	2	2	3	3
avgbs_cluster_20354.1	chr1C	248463485	1	1	3	1	3	1	1	3	1	1	1	1	1	1	1	1	1	1	3	3	3	1	1	1	1	3	1	3	3	3	3	1	2	1	2	2	1	1	3	3	1	1	3	2	2	3	3
avgbs_cluster_11768.1	chr1C	248788749	1	1	3	1	3	1	1	3	1	1	1	1	1	1	1	1	1	1	3	3	3	1	1	1	1	3	1	3	3	3	3	1	2	1	2	2	1	1	3	3	1	1	3	2	2	3	3
avgbs2_66015.1	chr1C	248900408	1	1	3	1	3	1	1	3	1	1	1	1	1	1	1	1	1	1	3	3	3	1	1	1	1	3	1	3	3	3	3	1	2	1	2	2	1	1	3	3	1	1	3	2	2	3	3
avgbs_6K_34487.1	chr1C	249542153	1	1	3	1	3	1	1	3	1	1	1	1	1	1	1	1	1	1	3	3	3	1	1	1	1	3	1	3	3	3	3	1	2	1	2	2	1	1	3	3	1	1	3	2	2	3	3
avgbs_cluster_32586.1	chr1C	250055205	1	1	3	1	3	1	1	3	1	1	1	1	1	1	1	1	1	1	3	3	3	1	1	1	1	3	1	3	3	3	3	1	2	1	2	2	1	1	3	3	1	1	3	2	2	3	3
avgbs_342784.1	chr1C	250204367	1	1	3	1	3	1	1	3	1	1	1	1	1	1	1	1	1	1	3	3	3	1	1	1	1	3	1	3	3	3	3	1	2	1	2	2	1	1	3	3	1	1	3	2	2	3	3
avgbs_39966.1	chr1C	250373735	1	1	3	1	3	1	1	3	1	1	1	1	1	1	1	1	1	1	3	3	3	1	1	1	1	3	1	3	3	3	3	1	2	1	2	2	1	1	3	3	1	1	3	2	2	3	3
avgbs_cluster_16553.1	chr1C	250427453	1	1	3	1	3	1	1	3	1	1	1	1	1	1	1	1	1	1	3	3	3	1	1	1	1	3	1	3	3	3	3	1	2	1	2	2	1	1	3	3	1	1	3	2	2	3	3
avgbs_373831.1	chr1C	251426641	1	1	3	1	3	1	1	3	1	1	1	1	1	1	1	1	1	1	3	3	3	1	1	1	1	3	1	3	3	3	3	1	2	1	2	2	1	1	3	3	1	1	3	2	2	3	3
avgbs_50879.1	chr1C	251716748	1	1	3	1	3	1	1	3	1	1	1	1	1	1	1	1	1	1	3	3	3	1	1	1	1	3	1	3	3	3	3	1	2	1	2	2	1	1	3	3	1	1	3	2	2	3	3
avgbs_cluster_35941.1	chr1C	251797888	1	1	3	1	3	1	1	3	1	1	1	1	1	1	1	1	1	1	3	3	3	1	1	1	1	3	1	3	3	3	3	1	2	1	2	2	1	1	3	3	1	1	3	2	2	3	3
avgbs_340984.1	chr1C	252863793	1	1	3	1	3	1	1	3	1	1	1	1	1	1	1	1	1	1	3	3	3	1	1	1	1	3	1	3	3	3	3	1	2	1	2	2	1	1	3	3	1	1	3	2	2	3	3
avgbs_70895.1	chr1C	253562293	1	1	3	1	3	1	1	3	1	1	1	1	1	1	1	1	1	1	3	3	3	1	1	1	1	3	1	3	3	3	3	1	2	1	2	2	1	1	3	3	1	1	3	2	2	3	3
avgbs2_82917.1	chr1C	253563232	1	1	3	1	3	1	1	3	1	1	1	1	1	1	1	1	1	1	3	3	3	1	1	1	1	3	1	3	3	3	3	1	2	1	2	2	1	1	3	3	1	1	3	2	2	3	3
avgbs_52076.1	chr1C	255161411	1	1	3	1	3	1	1	3	1	1	1	1	1	1	1	1	1	1	3	3	3	1	1	1	1	3	1	3	3	3	3	1	2	1	2	1	1	1	3	3	1	1	3	2	2	3	3
avgbs_203586.1	chr1C	255162576	1	1	3	1	3	1	1	3	1	1	1	1	1	1	1	1	1	1	3	3	3	1	1	1	1	3	1	3	3	3	3	1	2	1	2	1	1	1	3	3	1	1	3	2	2	3	3
avgbs_213965.1	chr1C	255163859	1	1	3	1	3	1	1	3	1	1	1	1	1	1	1	1	1	1	3	3	3	1	1	1	1	3	1	3	3	3	3	1	2	1	2	1	1	1	3	3	1	1	3	2	2	3	3
avgbs_cluster_11927.1	chr1C	255306747	1	1	3	1	3	1	1	3	1	1	1	1	1	1	1	1	1	1	3	3	3	1	1	1	1	3	1	3	3	3	3	1	2	1	2	1	1	1	3	3	1	1	3	2	2	3	3
avgbs_cluster_10423.1	chr1C	255345532	1	1	3	1	3	1	1	3	1	1	1	1	1	1	1	1	1	1	3	3	3	1	1	1	1	3	1	3	3	3	3	1	2	1	2	1	1	1	3	3	1	1	3	2	2	3	3
avgbs_cluster_13069.1	chr1C	256196897	1	1	3	1	3	1	1	3	1	1	1	1	1	1	1	1	1	1	3	3	3	1	1	1	1	3	1	3	3	3	3	1	2	1	2	1	1	1	3	3	1	1	3	2	2	3	3
avgbs_625183.1	chr1C	256299428	1	1	3	1	3	1	1	3	1	1	1	1	1	1	1	1	1	1	3	3	3	1	1	1	1	3	1	3	3	3	3	1	2	1	2	1	1	1	3	3	1	1	3	2	2	3	3
avgbs_486060.1	chr1C	257179291	1	1	3	1	3	1	1	3	1	1	1	1	1	1	1	1	1	1	3	3	3	1	1	1	1	3	1	3	3	3	3	1	2	1	2	1	1	1	3	3	1	1	3	2	2	3	3
avgbs_536872.1	chr1C	257246306	1	1	3	1	3	1	1	3	1	1	1	1	1	1	1	1	1	1	3	3	3	1	1	1	1	3	1	3	3	3	3	1	2	1	2	1	1	1	3	3	1	1	3	2	2	3	3
avgbs_14544.1	chr1C	259096166	1	1	3	1	3	1	1	3	1	1	1	1	1	1	1	1	1	1	3	3	3	1	1	1	1	3	1	3	3	3	3	1	2	1	2	1	1	1	3	3	1	1	3	2	2	3	3
avgbs_382627.1	chr1C	259356214	1	1	3	1	3	1	1	3	1	1	1	1	1	1	1	1	1	1	3	3	3	1	1	1	1	3	1	3	3	3	3	1	2	1	2	1	1	1	3	3	1	1	3	2	2	3	3
avgbs2_86842.1	chr1C	260150923	1	1	3	1	3	1	1	3	1	1	1	1	1	1	1	1	1	1	3	3	3	1	1	1	1	3	1	3	3	3	3	1	2	1	2	1	1	1	3	3	1	1	3	2	2	3	3
avgbs_cluster_4598.1	chr1C	260500887	1	1	3	1	3	1	1	3	1	1	1	1	1	1	1	1	1	1	3	3	3	1	1	1	1	3	1	3	3	3	3	1	2	1	2	1	1	1	3	3	1	1	3	2	2	3	3
avgbs_72712.1	chr1C	260502587	1	1	3	1	3	1	1	3	1	1	1	1	1	1	1	1	1	1	3	3	3	1	1	1	1	3	1	3	3	3	3	1	2	1	2	1	1	1	3	3	1	1	3	2	2	3	3
avgbs_cluster_39591.1	chr1C	261081320	1	1	3	1	3	1	1	3	1	1	1	1	1	1	1	1	1	1	3	3	3	1	1	1	1	3	1	3	3	3	3	1	2	1	2	1	1	1	3	3	1	1	3	2	2	3	3
[truncated: 9,525 more rows]
[truncated: 160 more columns]

## Sheet: DaEx
#Locus	Chrom	BP	1	2	3	4	5	6	7	8	9	10	11	12	13	14	15	16	17	18	19	20	21	22	23	24	25	26	27	28	29	30	31	32	33	34	35	36	37	38	39	40	41	42	43	44	45	46	47
[truncated: 5,593 more rows]
[truncated: 98 more columns]

[truncated: 4 more sheets: TeMa, TxHd, Chi-Sq-1A-1C, Source-Code]
