# Supplementary material for: Genome analysis in Avena sativa reveals hidden breeding barriers and opportunities for oat improvement
Source: Commun Biol. 2022 May 18;5:474. doi: 10.1038/s42003-022-03256-5 (PMC9117302; doi:10.1038/s42003-022-03256-5)
Supplement: Supplementary file 8 — Supplementary Data 5 [file 42003_2022_3256_MOESM8_ESM.xlsx]

## Sheet: MajorQTL
Major QTL (those reported in Table 2 and Figure 2 of the manuscript).
These QTL are significant at LOD>5 except where shown in grey (significant at LOD4).
All QTL were detected in the QTLMeans analysis of the GBSimputed data.
QTL confirmed by the FSFHap-imputed data are shown to the right, for comparison.
QTL detected in GBSimputed data and reported in Table 2 and Figure 2							QTL confirmed in FSFHap-imputed data (for comparison)
Chr	Interval	QName	Add	TS	LOD		Chr	Interval	Add	TS	LOD
chr1A	359-419	chr1A.GRT.ShHf.375	1.23	19.8	4.29952		chr1A	359-419	1.23	19.6	4.25609
chr1A	360-419	chr1A.GRT.GoHf.361	1.12	19.2	4.16923		chr1A	360-419	1.12	19	4.1258
chr1AC	435-476	chr1AC.GRT.GoHf.457	1.15	19.7	4.2778		chr1AC	420-473	1.15	19.6	4.25609
chr1C	44-421	chr1C.PRT.ShHf.377	-0.59	23.2	5.03782		chr1C	44-421	-0.59	23.2	5.03782
chr1CA	424-427	chr1CA.PRT.ShHf.425	-0.53	18.6	4.03894		*FSFHap was not able to impute data on this translocation region
chr2A	336-357	chr2A.GRT.GoHf.340	-1.61	40.9	8.88132		chr2A	339-357	-1.53	35.8	7.77387
chr2C	518-522	chr2C.KWT.TxHd.519	2.49	42.1	9.1419		chr2C	518-522	2.49	42.3	9.18533
chr2D	150-173	chr2D.KWT.GoHf.156	1.02	28.7	6.23213		chr2D	150-173	1.01	27.2	5.9064
chr2D	167-171	chr2D.LDG.TxHd.171	-0.41	59.3	12.8768		chr2D	167-171	-0.41	59.6	12.942
chr2D	299-431	chr2D.GRT.ShHf.306	1.32	24.2	5.25496		chr2D	223-444	1.29	22.5	4.88581
chr4A	274-287	chr4A.HGT.TxHd.283	-6.62	72.1	15.6563		chr4A	274-287	-6.58	71.2	15.4609
chr4A	277-318	chr4A.LDG.TxHd.288	-0.52	99.3	21.5627		chr4A	277-318	-0.52	98.5	21.389
chr4A	307-324	chr4A.HED.TxHd.318	2.61	20.1	4.36466		chr4A	307-324	2.66	20.7	4.49495
chr4C	2-30	chr4C.OIL.DaEx.16	1.16	28.3	6.14527		chr4C	2-30	1.22	28.3	6.14527
chr4C	3-42	chr4C.OIL.GoHf.25	-0.83	31.6	6.86185		chr4C	3-36	-0.83	30.5	6.62299
chr4D	268-283	chr4D.HED.TxHd.278	7.16	167.4	36.3504		chr4D	270-283	7.18	167.9	36.459
chr4D	270-283	chr4D.LDG.TxHd.272	-0.28	25.7	5.58068		chr4D	270-283	-0.28	25.5	5.53725
chr4D	271-289	chr4D.HGT.TxHd.278	9.79	171.5	37.2408		chr4D	271-289	9.84	172.9	37.5448
chr4D	407-415	chr4D.TWT.TeMa.413	7.06	104.1	22.605		chr4D	407-415	7.02	90.2	19.5867
chr4D	408-411	chr4D.YLD.TeMa.411	-125.72	115.8	25.1457		chr4D	408-415	-125.97	101	21.9319
chr4D	408-413	chr4D.THN.TeMa.411	31.15	89.1	19.3478		chr4D	408-415	30.97	77.5	16.8289
chr4D	408-413	chr4D.KWT.TeMa.411	-8.72	100.2	21.7582		chr4D	408-415	-8.85	93.5	20.3033
chr4D	411-411	chr4D.GRT.TeMa.411	24.35	195.1	42.3654		chr4D	408-415	24.46	155	33.6578
chr4D	411-413	chr4D.PLP.TeMa.411	-30.94	54.6	11.8562		chr4D	411-412	-31.28	51.5	11.1831
chr5D	74-261	chr5D.OIL.TeMa.93	-0.53	27.6	5.99326		chr5D	93-93	-0.59	19.3	4.19094
chr6A	314-318	chr6A.OIL.DaEx.314	1.21	31.5	6.84014		chr6A	313-325	1.22	29.9	6.4927
chr6A	314-330	chr6A.BGL.GoHf.325	-0.47	43.1	9.35905		chr6A	315-330	-0.47	43.5	9.4459
chr6A	387-421	chr6A.OIL.ShHf.415	-1.26	148.7	32.2898		chr6A	387-421	-1.26	148.7	32.2898
chr6A	394-421	chr6A.BGL.ShHf.415	-0.35	38.9	8.44703		chr6A	394-421	-0.35	38.9	8.44703
chr6A	398-410	chr6A.KWT.TxHd.405	2.48	41.8	9.07675		chr6A	397-411	2.46	41	8.90304
chr6A	411-427	chr6A.OIL.GoHf.413	-1.55	135.3	29.38		chr6A	411-427	-1.53	127.6	27.708
chr6A	411-427	chr6A.BGL.GoHf.413	-0.58	66.3	14.3969		chr6A	411-427	-0.7	73.1	15.8735
chr6A	419-445	chr6A.OIL.DaEx.419	1.68	72.3	15.6997		chr6A	404-419	1.92	78	16.9375
chr6C	186-541	chr6C.UDH.ShHf.318	-0.71	31.6	6.86185		chr6C	186-541	-0.7	30.5	6.62299
chr6C	503-541	chr6C.GRT.ShHf.541	1.3	23.2	5.03782		chr6C	503-541	1.26	21.5	4.66867
chr6D	234-269	chr6D.HGT.DaEx.244	-4.98	34.4	7.46987		chr6D	234-267	-5.26	36.7	7.9693
chr6D	250-270	chr6D.HED.DaEx.266	-2.78	35.3	7.6653		chr6D	243-270	-2.87	36.9	8.01273
chr6D	36-132	chr6D.LDG.DaEx.79	-2.28	41.7	9.05504		chr6D	25-269	-2.28	40.4	8.77275
chr7A	131-432	chr7A.BGL.ShHf.426	-0.37	44.2	9.59791		chr7A	154-432	-0.37	44.2	9.59791
chr7A	60-77	chr7A.KWT.TxHd.66	2.81	54.1	11.7477		chr7A	60-77	2.81	54.1	11.7477
chr7A	61-64	chr7A.HED.DaEx.62	-2.21	21.7	4.7121		chr7A	61-64	-2.33	23	4.99439
chr7A	64-71	chr7A.HED.TxHd.66	-6.1	117.3	25.4714		chr7A	64-71	-6.06	115.8	25.1457
chr7A	64-72	chr7A.HGT.TxHd.66	-4.94	39.1	8.49046		chr7A	64-72	-4.9	38.4	8.33845
chr7D	1-6	chr7D.OIL.DaEx.3	1.14	27.2	5.9064		*Only one peak on chr7D was found in FSFHap imputed data
chr7D	3-394	chr7D.HED.TxHd.10	-5.91	113	24.5376		chr7D	3-472	-5.91	112.9	24.5159
chr7D	427-464	chr7D.OIL.DaEx.459	1.19	29.9	6.4927		chr7D	1-473	1.12	25	5.42868
chr7D	467-473	chr7D.PRT.GoHf.472	0.72	25.4	5.51554		chr7D	467-473	0.71	24.1	5.23325
chr7D	472-486	chr7D.HGT.ShHf.486	-3.17	38.9	8.44703		chr7D	472-486	-3.26	39.8	8.64246

## Sheet: TxHd-compare
Comparison of QTL detected by environment for traits heading date (HED) and plant height (HGT) in the opulation HdTx.
On the left are those detected in 178 lines by Sunstrum et al., 2019.
QTL detected by Sunstrum et al at <LOD 3.3 are excluded for consistency with the threshold in the current study
On the right are those detected in the current study using 515 lines.															-0.396522	165.628
Consensus linkage group names (Mrg) from Sunstrum et al., 2019, have been converted to Sang chromosome names
															Add-Diff	% increase in LOD
QTL from Sunstrum et al., 2019 (178 RIL population)									QTL from current study (515 RIL population)
	Mrg	cM'	Env-orig	Env-new	Marker Peak d	Peak cM d	Effect e	LODf	Chr	Env	Mbp	Add	LOD
HED	Mrg02	27 - 107	HD15E	OTE15	avgbs2_104397.1	38	-8.54	10.6	Chr7D	OTE15	10	-6.29	18.3		-2.25	72.6415
HED			HD15L	OTL15	avgbs2_104397.1	38	-5.97	6.3		OTL15	10	-5.72	15.5		-0.25	146.032
HED			HD13	OT13	avgbs_cluster_42280.1	39.6	-4.79	4.1		OT13	9	-6.06	17.4		1.27	324.39
HED			HD14	OT14	avgbs_cluster_275.1	63.7	-5.48	7.9		OT14	10	-5.34	20.9		-0.14	164.557
HED			`	OTV14	avgbs_cluster_275.1	63.7	-7.12	9.5		OTV14	8	-5.78	20.4		-1.34	114.737
HED										OT13	458	-5.98	16.7	NEW
HED	Mrg12	33 - 41	HD13	OT13	avgbs_cluster_9379.1	30.8	-5.93	6.4	chr7A	OT13	69	-5.21	12.2		-0.72	90.625
HED			HD14	OT14	avgbs2_49489.1	30.8	-5.26	6.9		OT14	69	-5.24	19.3		-0.02	179.71
HED			HD14V	OTV14	avgbs2_160377.1	30.8	-8.07	12		OTV14	66	-7.65	37.3		-0.42	210.833
HED			HD15E	OTE15	avgbs_65614.1	30.8	-7.15	6.8		OTE15	66	-6.66	19.9		-0.49	192.647
HED			HD15L	OTL15	avgbs_cluster_26853.1	30.8	-5.75	5.6		OTL15	66	-5.58	14.2		-0.17	153.571
HED										OTV14	448	-3.12	5.4	NEW
HED	Mrg20	91 - 157	HD15E	OTE15	avgbs2_160331.1	55.1	5.06	3.5	chr4A	OTE15	318	3.12	4.2		-1.94	20
HED										OT14	318	2.44	4	NEW
HED										OTV14	298	2.81	4.4	NEW
HED	Mrg21	113 - 172	HD13	OT13	avgbs_5733.1	11.2	6.95	8.6	chr4D	OT13	278	7.73	28.5		0.78	231.395
HED			HD14	OT14	avgbs_cluster_32312.1	11.4	6.65	11.4		OT14	272	6.3	29.2		-0.35	156.14
HED			HD15L	OTL15	avgbs2_105952.1	15.7	6.88	8.2		OTL15	278	8.14	32.4		1.26	295.122
HED			HD14V	OTV14	avgbs_102713.1	19.5	5.71	5.6		OTV14	278	6.07	21.6		0.36	285.714
HED			HD15E	OTE15	avgbs_102713.1	19.5	7.07	6.7		OTE15	278	7.8	28.1		0.73	319.403
HGT	Mrg12	33 - 41	HT13	OT13	avgbs2_49489.1	30.8	-6.75	3.7	chr7A	OT13	70	-5.09	5.6		-1.66	51.3514
HGT										OTE15	69	-4.12	3.6	NEW
HGT					`					OT14	70	-5.7	4.5	NEW
HGT		104 - 118	HT14V	OTV14	avgbs_cluster_895.1	96.2	-5.84	3.2		OTV14	66	-5.31	5.5		-0.53	71.875
HGT	Mrg15	2021-08-09	HT14V	OTV14	avgbs_48838.1	8.6	-6.49	4	chr3C					NOT FOUND	-6.49	-100
HGT	Mrg20	88 - 157	HT14V	OTV14	avgbs_cluster_10398.1	45	-7.61	5.2	chr4A	OTV14	281	-8.28	13.8		0.67	165.385
HGT										OT13	279	-6.52	9.1	NEW
HGT										OT14	284	-8.2	8.5	NEW
HGT										OTE15	283	-5.75	7.1	NEW
HGT	Mrg21	113 - 172	HT13	OT13	avgbs_119304.1	14.2	9.69	7.7	chr4D	OT13	278	10.03	23.5		0.34	205.195
HGT			HT14V	OTV14	avgbs_23240.1	19.5	7	4.4		OTV14	296	7.99	12.9		0.99	193.182
HGT			HT15E	OTE15	avgbs_23240.1	19.5	9.7	7.7		OTE15	278	10.95	28.1		1.25	264.935
HGT										OT14	278	11.25	19

## Sheet: ALLQTL
To use this file in a genome browser, please delete the first three lines and the first six columns (i.e. the blue), and save (the yellow part) as a text file.
All lines that begin with ## are comments
Note that GFF browsers may display the attribute data in different manners, depending on the browser.
						##gff-version 3
						## Track Info
						## QTL reported in manuscript
						## Genome analysis in Avena sativa reveals hidden breeding barriers and opportunities for oat improvement
						## Nicholas Tinker, Charlene Wight, Wubishet Bekele, Weikai Yan, Eric Jellen, Nikos Tsardakas Renhuldt, Nick Sirijovski, Thomas Lux, Manuel Spannagl, Martin Mascher
						## QTL results are reported for GBS markers located on the Sang reference genome (2021)
						## QTL were detected for up to 15 traits in up to 13 environments in five populations as follows
						## Traits are
						## BGF	Groat β -Glucan (FIA analysis)
						## BGL	Groat β -glucan % (NIR analysis)
						##CR	Crown rust
						## GRT	Groat percentage or milling yield (%)
						## HED	Days to 50% heading
						## HGT	Plant height at heading (cm)
						## KWT	1000 Kernel weight (g)
						## LDG	Lodging severity (% or 0-3)
						##LLIC	Oil - linoleic acid
						##LNIC	Oil - linolenic acid
						## MAT	Days to maturity			(no QTL found)
						## OIL	Grain oil concentration (%)
						##OLIC	Oil - oleic acid
						##PLMC	Oil - palmitic acid
						## PLP	Plump kernels (%)
						## PRT	Grain protein concentration (%)
						##STRC	Oil - stearic acid
						## THN	Thin kernels (%)
						## TWT	Test weight (kg hl-1)
						## UDH	Un-dehulled grain (%)
						## YLD	Grain yield (kg/m3)
						## Environments are indicated by locations followed by a 2-digit year as follows
						## NOR	Normandin, QC, Canada
						## NZ	Christchurch, New Zealand
						## OTT	Ottawa, ON, Canada
						## PEI	Charlottetown, PEI, Canada
						##OTE	Ottawa (early hills)
						##OTL	Ottawa (late hills)
						##OTV	Ottawa (vernalized)
						##OTH	Ottawa (hills)
						## AB	Aberdeen, ID, USA
						## SK	Saskatoon, Canada
						## Environments labelled "MEAN" are averaged accross all environments except for 2012
						## Environments labelled "MEAN12" are averaged accross the 2012 environments
						## Populations are
						## 'Goslin' x 'HiFi' = GoHf
						## 'Sherwood' x 'HiFi' = ShHf
						## 'Dal' x 'Exeter' = DaEx
						## 'Terra' x 'Marion' = TeMa
						## 'TX07CS‐1948' x 'Hidalgo' = TxHd
						## QTL were analyzed by NQTL and output was formatted by the program "FindNQTLPeaks" by Nick Tinker
						## GFF files have a strict column format normally used to represent gene features
						## This format is commandeered here to represent QTL regions instead.
						## Thus, some columns are not relevant (e.g. the strand and phase columns).
						## For QTL, the GFF columns may be interpreted as described in the next comment line
Trait	Population	Environment	TS	Effect	Peak(Mbp)	## Chromosome	Method	PlusAllele	QTLStart	QTLEnd	NA	NA	NA	Attributes
HED	DaEx	MEAN	18.6	-2.08	398	chr5D	NQTL	Ex	398243469	398243469	.	+	.	Name=HED.MEAN.DaEx.5D.398;TraitName=HED;Population=DaxEx;PeakMarker=avgbs_104675.1;PeakBP=398243469;TS=18.60;Effect=-2.08;Note=DaEx
HED	DaEx	MEAN	35.3	-2.78	266	chr6D	NQTL	Ex	249932137	270237635	.	+	.	Name=HED.MEAN.DaEx.6D.266;TraitName=HED;Population=DaxEx;PeakMarker=avgbs_cluster_80.1;PeakBP=265933105;TS=35.30;Effect=-2.78;Note=DaEx
HED	DaEx	MEAN	20.1	-2.1	106	chr6D	NQTL	Ex	35502875	107291563	.	+	.	Name=HED.MEAN.DaEx.6D.106;TraitName=HED;Population=DaxEx;PeakMarker=avgbs_cluster_10646.1;PeakBP=106348472;TS=20.10;Effect=-2.10;Note=DaEx
HED	DaEx	MEAN	21.7	-2.21	62	chr7A	NQTL	Ex	61202124	64356600	.	+	.	Name=HED.MEAN.DaEx.7A.62;TraitName=HED;Population=DaxEx;PeakMarker=avgbs_79802.1;PeakBP=62369431;TS=21.70;Effect=-2.21;Note=DaEx
HED	DaEx	OT10	15.4	-2.54	451	chr4A	NQTL	Ex	441651356	452607469	.	+	.	Name=HED.OT10.DaEx.4A.451;TraitName=HED;Population=DaxEx;PeakMarker=avgbs_cluster_24824.1;PeakBP=451005916;TS=15.40;Effect=-2.54;Note=DaEx
HED	DaEx	OT10	25.9	-3.17	263	chr6D	NQTL	Ex	245283143	270237635	.	+	.	Name=HED.OT10.DaEx.6D.263;TraitName=HED;Population=DaxEx;PeakMarker=avgbs_2426.1;PeakBP=263131675;TS=25.90;Effect=-3.17;Note=DaEx
HED	DaEx	OT10	18.5	-2.71	62	chr7A	NQTL	Ex	61202124	98893129	.	+	.	Name=HED.OT10.DaEx.7A.62;TraitName=HED;Population=DaxEx;PeakMarker=avgbs_79802.1;PeakBP=62369431;TS=18.50;Effect=-2.71;Note=DaEx
HED	DaEx	OTH10	18.2	-1.96	398	chr5D	NQTL	Ex	398243469	398243469	.	+	.	Name=HED.OTH10.DaEx.5D.398;TraitName=HED;Population=DaxEx;PeakMarker=avgbs_104675.1;PeakBP=398243469;TS=18.20;Effect=-1.96;Note=DaEx
HED	DaEx	OTH10	27.6	-2.36	264	chr6D	NQTL	Ex	251191893	267785014	.	+	.	Name=HED.OTH10.DaEx.6D.264;TraitName=HED;Population=DaxEx;PeakMarker=avgbs_1547.1;PeakBP=263754268;TS=27.60;Effect=-2.36;Note=DaEx
HGT	DaEx	MEAN	17.3	3.59	431	chr3D	NQTL	Da	430609251	437992308	.	+	.	Name=HGT.MEAN.DaEx.3D.431;TraitName=HGT;Population=DaxEx;PeakMarker=avgbs_76054.1;PeakBP=430736335;TS=17.30;Effect=3.59;Note=DaEx
HGT	DaEx	MEAN	17.4	3.58	525	chr5C	NQTL	Da	519507249	527062323	.	+	.	Name=HGT.MEAN.DaEx.5C.525;TraitName=HGT;Population=DaxEx;PeakMarker=avgbs_117254.1;PeakBP=525406937;TS=17.40;Effect=3.58;Note=DaEx
HGT	DaEx	MEAN	34.4	-4.98	244	chr6D	NQTL	Ex	234360727	268512696	.	+	.	Name=HGT.MEAN.DaEx.6D.244;TraitName=HGT;Population=DaxEx;PeakMarker=avgbs_13292.1;PeakBP=244146858;TS=34.40;Effect=-4.98;Note=DaEx
HGT	DaEx	MEAN	15.1	-3.42	64	chr7A	NQTL	Ex	62369431	64356600	.	+	.	Name=HGT.MEAN.DaEx.7A.64;TraitName=HGT;Population=DaxEx;PeakMarker=avgbs_cluster_25365.1;PeakBP=64356600;TS=15.10;Effect=-3.42;Note=DaEx
HGT	DaEx	MEAN	16.7	-3.57	24	chr7C	NQTL	Ex	20993552	48807535	.	+	.	Name=HGT.MEAN.DaEx.7C.24;TraitName=HGT;Population=DaxEx;PeakMarker=avgbs_cluster_1096.1;PeakBP=24421568;TS=16.70;Effect=-3.57;Note=DaEx
HGT	DaEx	OT10	16.6	4.53	525	chr5C	NQTL	Da	519507249	527581615	.	+	.	Name=HGT.OT10.DaEx.5C.525;TraitName=HGT;Population=DaxEx;PeakMarker=avgbs_117254.1;PeakBP=525406937;TS=16.60;Effect=4.53;Note=DaEx
HGT	DaEx	OT10	18	-4.79	244	chr6D	NQTL	Ex	240861742	270237635	.	+	.	Name=HGT.OT10.DaEx.6D.244;TraitName=HGT;Population=DaxEx;PeakMarker=avgbs_13292.1;PeakBP=244146858;TS=18.00;Effect=-4.79;Note=DaEx
HGT	DaEx	OTH10	18.1	4.04	431	chr3D	NQTL	Da	430609251	435887244	.	+	.	Name=HGT.OTH10.DaEx.3D.431;TraitName=HGT;Population=DaxEx;PeakMarker=avgbs_76054.1;PeakBP=430736335;TS=18.10;Effect=4.04;Note=DaEx
HGT	DaEx	OTH10	30	-5.18	244	chr6D	NQTL	Ex	221970611	268512696	.	+	.	Name=HGT.OTH10.DaEx.6D.244;TraitName=HGT;Population=DaxEx;PeakMarker=avgbs_13292.1;PeakBP=244146858;TS=30.00;Effect=-5.18;Note=DaEx
LDG	DaEx	MEAN	15.8	-1.5	398	chr5D	NQTL	Ex	398243469	398243469	.	+	.	Name=LDG.MEAN.DaEx.5D.398;TraitName=LDG;Population=DaxEx;PeakMarker=avgbs_104675.1;PeakBP=398243469;TS=15.80;Effect=-1.50;Note=DaEx
LDG	DaEx	MEAN	41.7	-2.28	79	chr6D	NQTL	Ex	35500341	132024931	.	+	.	Name=LDG.MEAN.DaEx.6D.79;TraitName=LDG;Population=DaxEx;PeakMarker=avgbs_cluster_14455.1;PeakBP=79202981;TS=41.70;Effect=-2.28;Note=DaEx
LDG	DaEx	OT10	41.5	-3.12	268	chr6D	NQTL	Ex	247370923	270237635	.	+	.	Name=LDG.OT10.DaEx.6D.268;TraitName=LDG;Population=DaxEx;PeakMarker=avgbs_106058.1;PeakBP=268122301;TS=41.50;Effect=-3.12;Note=DaEx
LDG	DaEx	OT10	17	-2.08	96	chr7A	NQTL	Ex	61469793	113536025	.	+	.	Name=LDG.OT10.DaEx.7A.96;TraitName=LDG;Population=DaxEx;PeakMarker=avgbs2_137331.1;PeakBP=96431492;TS=17.00;Effect=-2.08;Note=DaEx
LDG	DaEx	OTH10	16.8	-1.76	79	chr6D	NQTL	Ex	76361882	105150517	.	+	.	Name=LDG.OTH10.DaEx.6D.79;TraitName=LDG;Population=DaxEx;PeakMarker=avgbs_cluster_14455.1;PeakBP=79202981;TS=16.80;Effect=-1.76;Note=DaEx
LLIC	DaEx	OT10	26.8	-2.95	16	chr4C	NQTL	Ex	1570816	29643125	.	+	.	Name=LLIC.OT10.DaEx.4C.16;TraitName=LLIC;Population=DaxEx;PeakMarker=avgbs_20640.1;PeakBP=16036439;TS=26.80;Effect=-2.95;Note=DaEx
LLIC	DaEx	OT10	50.5	-3.79	419	chr6A	NQTL	Ex	419389944	444696858	.	+	.	Name=LLIC.OT10.DaEx.6A.419;TraitName=LLIC;Population=DaxEx;PeakMarker=avgbs_119300.1;PeakBP=419389944;TS=50.50;Effect=-3.79;Note=DaEx
LLIC	DaEx	OT10	16.8	-2.36	314	chr6A	NQTL	Ex	314270217	316908769	.	+	.	Name=LLIC.OT10.DaEx.6A.314;TraitName=LLIC;Population=DaxEx;PeakMarker=avgbs_cluster_37146.1;PeakBP=314270217;TS=16.80;Effect=-2.36;Note=DaEx
LLIC	DaEx	OT10	84.4	-4.76	459	chr7D	NQTL	Ex	415807670	464055389	.	+	.	Name=LLIC.OT10.DaEx.7D.459;TraitName=LLIC;Population=DaxEx;PeakMarker=avgbs_1822.1;PeakBP=458671175;TS=84.40;Effect=-4.76;Note=DaEx
LLIC	DaEx	OT10	78.2	-4.62	137	chr7D	NQTL	Ex	652651	153155353	.	+	.	Name=LLIC.OT10.DaEx.7D.137;TraitName=LLIC;Population=DaxEx;PeakMarker=avgbs_114976.1;PeakBP=136673396;TS=78.20;Effect=-4.62;Note=DaEx
LNIC	DaEx	OT10	15.6	-0.21	77	chr3C	NQTL	Ex	76930520	80668419	.	+	.	Name=LNIC.OT10.DaEx.3C.77;TraitName=LNIC;Population=DaxEx;PeakMarker=avgbs_cluster_8885.1;PeakBP=77333478;TS=15.60;Effect=-0.21;Note=DaEx
LNIC	DaEx	OT10	40.5	-0.31	419	chr6A	NQTL	Ex	404424336	444696858	.	+	.	Name=LNIC.OT10.DaEx.6A.419;TraitName=LNIC;Population=DaxEx;PeakMarker=avgbs_119300.1;PeakBP=419389944;TS=40.50;Effect=-0.31;Note=DaEx
OIL	DaEx	MEAN	18.1	0.94	95	chr2D	NQTL	Da	88096041	117997121	.	+	.	Name=OIL.MEAN.DaEx.2D.95;TraitName=OIL;Population=DaxEx;PeakMarker=avgbs_73610.1;PeakBP=94694521;TS=18.10;Effect=0.94;Note=DaEx
OIL	DaEx	MEAN	28.3	1.16	16	chr4C	NQTL	Da	1570816	29643125	.	+	.	Name=OIL.MEAN.DaEx.4C.16;TraitName=OIL;Population=DaxEx;PeakMarker=avgbs_20640.1;PeakBP=16036439;TS=28.30;Effect=1.16;Note=DaEx
OIL	DaEx	MEAN	72.3	1.68	419	chr6A	NQTL	Da	419389944	444696858	.	+	.	Name=OIL.MEAN.DaEx.6A.419;TraitName=OIL;Population=DaxEx;PeakMarker=avgbs_119300.1;PeakBP=419389944;TS=72.30;Effect=1.68;Note=DaEx
OIL	DaEx	MEAN	31.5	1.21	314	chr6A	NQTL	Da	313621267	317740901	.	+	.	Name=OIL.MEAN.DaEx.6A.314;TraitName=OIL;Population=DaxEx;PeakMarker=avgbs_cluster_37146.1;PeakBP=314270217;TS=31.50;Effect=1.21;Note=DaEx
OIL	DaEx	MEAN	21.4	1.03	37	chr6A	NQTL	Da	34009757	56359509	.	+	.	Name=OIL.MEAN.DaEx.6A.37;TraitName=OIL;Population=DaxEx;PeakMarker=avgbs_35172.1;PeakBP=37393584;TS=21.40;Effect=1.03;Note=DaEx
OIL	DaEx	MEAN	19.9	0.99	167	chr6A	NQTL	Da	161260831	198851665	.	+	.	Name=OIL.MEAN.DaEx.6A.167;TraitName=OIL;Population=DaxEx;PeakMarker=avgbs2_11354.1;PeakBP=166825964;TS=19.90;Effect=0.99;Note=DaEx
OIL	DaEx	MEAN	29.9	1.19	459	chr7D	NQTL	Da	427483376	464055389	.	+	.	Name=OIL.MEAN.DaEx.7D.459;TraitName=OIL;Population=DaxEx;PeakMarker=avgbs_1822.1;PeakBP=458671175;TS=29.90;Effect=1.19;Note=DaEx
OIL	DaEx	MEAN	27.2	1.14	3	chr7D	NQTL	Da	652651	5722537	.	+	.	Name=OIL.MEAN.DaEx.7D.3;TraitName=OIL;Population=DaxEx;PeakMarker=avgbs_cluster_13781.1;PeakBP=2765099;TS=27.20;Effect=1.14;Note=DaEx
OIL	DaEx	OT10	18.1	0.94	95	chr2D	NQTL	Da	88096041	117997121	.	+	.	Name=OIL.OT10.DaEx.2D.95;TraitName=OIL;Population=DaxEx;PeakMarker=avgbs_73610.1;PeakBP=94694521;TS=18.10;Effect=0.94;Note=DaEx
OIL	DaEx	OT10	28.3	1.16	16	chr4C	NQTL	Da	1570816	29643125	.	+	.	Name=OIL.OT10.DaEx.4C.16;TraitName=OIL;Population=DaxEx;PeakMarker=avgbs_20640.1;PeakBP=16036439;TS=28.30;Effect=1.16;Note=DaEx
OIL	DaEx	OT10	72.3	1.68	419	chr6A	NQTL	Da	419389944	444696858	.	+	.	Name=OIL.OT10.DaEx.6A.419;TraitName=OIL;Population=DaxEx;PeakMarker=avgbs_119300.1;PeakBP=419389944;TS=72.30;Effect=1.68;Note=DaEx
OIL	DaEx	OT10	31.5	1.21	314	chr6A	NQTL	Da	313621267	317740901	.	+	.	Name=OIL.OT10.DaEx.6A.314;TraitName=OIL;Population=DaxEx;PeakMarker=avgbs_cluster_37146.1;PeakBP=314270217;TS=31.50;Effect=1.21;Note=DaEx
OIL	DaEx	OT10	21.4	1.03	37	chr6A	NQTL	Da	34009757	56359509	.	+	.	Name=OIL.OT10.DaEx.6A.37;TraitName=OIL;Population=DaxEx;PeakMarker=avgbs_35172.1;PeakBP=37393584;TS=21.40;Effect=1.03;Note=DaEx
OIL	DaEx	OT10	19.9	0.99	167	chr6A	NQTL	Da	161260831	198851665	.	+	.	Name=OIL.OT10.DaEx.6A.167;TraitName=OIL;Population=DaxEx;PeakMarker=avgbs2_11354.1;PeakBP=166825964;TS=19.90;Effect=0.99;Note=DaEx
OIL	DaEx	OT10	29.9	1.19	459	chr7D	NQTL	Da	427483376	464055389	.	+	.	Name=OIL.OT10.DaEx.7D.459;TraitName=OIL;Population=DaxEx;PeakMarker=avgbs_1822.1;PeakBP=458671175;TS=29.90;Effect=1.19;Note=DaEx
OIL	DaEx	OT10	27.2	1.14	3	chr7D	NQTL	Da	652651	5722537	.	+	.	Name=OIL.OT10.DaEx.7D.3;TraitName=OIL;Population=DaxEx;PeakMarker=avgbs_cluster_13781.1;PeakBP=2765099;TS=27.20;Effect=1.14;Note=DaEx
OLIC	DaEx	OT10	29.2	3.58	2	chr4C	NQTL	Da	1570816	29643125	.	+	.	Name=OLIC.OT10.DaEx.4C.2;TraitName=OLIC;Population=DaxEx;PeakMarker=avgbs_284257.1;PeakBP=1570816;TS=29.20;Effect=3.58;Note=DaEx
OLIC	DaEx	OT10	60.3	4.73	419	chr6A	NQTL	Da	419389944	444696858	.	+	.	Name=OLIC.OT10.DaEx.6A.419;TraitName=OLIC;Population=DaxEx;PeakMarker=avgbs_119300.1;PeakBP=419389944;TS=60.30;Effect=4.73;Note=DaEx
OLIC	DaEx	OT10	22.9	3.16	314	chr6A	NQTL	Da	313621267	316908769	.	+	.	Name=OLIC.OT10.DaEx.6A.314;TraitName=OLIC;Population=DaxEx;PeakMarker=avgbs_cluster_37146.1;PeakBP=314270217;TS=22.90;Effect=3.16;Note=DaEx
OLIC	DaEx	OT10	64.9	5	459	chr7D	NQTL	Da	394103756	464055389	.	+	.	Name=OLIC.OT10.DaEx.7D.459;TraitName=OLIC;Population=DaxEx;PeakMarker=avgbs_1822.1;PeakBP=458671175;TS=64.90;Effect=5.00;Note=DaEx
OLIC	DaEx	OT10	61.4	4.88	137	chr7D	NQTL	Da	33637399	153155353	.	+	.	Name=OLIC.OT10.DaEx.7D.137;TraitName=OLIC;Population=DaxEx;PeakMarker=avgbs_114976.1;PeakBP=136673396;TS=61.40;Effect=4.88;Note=DaEx
PLMC	DaEx	OT10	21.7	-1.09	404	chr6A	NQTL	Ex	404424336	444696858	.	+	.	Name=PLMC.OT10.DaEx.6A.404;TraitName=PLMC;Population=DaxEx;PeakMarker=avgbs_210456.1;PeakBP=404424336;TS=21.70;Effect=-1.09;Note=DaEx
PLMC	DaEx	OT10	17.1	-1	314	chr6A	NQTL	Ex	313166654	316741863	.	+	.	Name=PLMC.OT10.DaEx.6A.314;TraitName=PLMC;Population=DaxEx;PeakMarker=avgbs_cluster_37146.1;PeakBP=314270217;TS=17.10;Effect=-1.00;Note=DaEx
PLMC	DaEx	OT10	50.9	-1.63	64	chr7A	NQTL	Ex	61202124	64356600	.	+	.	Name=PLMC.OT10.DaEx.7A.64;TraitName=PLMC;Population=DaxEx;PeakMarker=avgbs_cluster_25365.1;PeakBP=64356600;TS=50.90;Effect=-1.63;Note=DaEx
PRT	DaEx	MEAN	20.7	-0.99	417	chr4A	NQTL	Ex	409039056	437240416	.	+	.	Name=PRT.MEAN.DaEx.4A.417;TraitName=PRT;Population=DaxEx;PeakMarker=avgbs_106663.1;PeakBP=417006848;TS=20.70;Effect=-0.99;Note=DaEx
PRT	DaEx	OT10	20.7	-0.99	417	chr4A	NQTL	Ex	409039056	437240416	.	+	.	Name=PRT.OT10.DaEx.4A.417;TraitName=PRT;Population=DaxEx;PeakMarker=avgbs_106663.1;PeakBP=417006848;TS=20.70;Effect=-0.99;Note=DaEx
STRC	DaEx	OT10	22.2	0.44	419	chr6A	NQTL	Da	419389944	444696858	.	+	.	Name=STRC.OT10.DaEx.6A.419;TraitName=STRC;Population=DaxEx;PeakMarker=avgbs_119300.1;PeakBP=419389944;TS=22.20;Effect=0.44;Note=DaEx
STRC	DaEx	OT10	27.9	0.51	99	chr7A	NQTL	Da	62369431	109299084	.	+	.	Name=STRC.OT10.DaEx.7A.99;TraitName=STRC;Population=DaxEx;PeakMarker=avgbs2_155696.1;PeakBP=98565160;TS=27.90;Effect=0.51;Note=DaEx
BGL	GoHf	MEAN	15.3	0.29	435	chr1D	NQTL	Go	426284824	435835404	.	+	.	Name=BGL.MEAN.GoHf.1D.435;TraitName=BGL;Population=GoHf;PeakMarker=avgbs_cluster_11849.1;PeakBP=435231960;TS=15.30;Effect=0.29;Note=GoHf
BGL	GoHf	MEAN	20.2	-0.33	406	chr2A	NQTL	Hf	402982323	463410411	.	+	.	Name=BGL.MEAN.GoHf.2A.406;TraitName=BGL;Population=GoHf;PeakMarker=avgbs_89636.1;PeakBP=406417961;TS=20.20;Effect=-0.33;Note=GoHf
BGL	GoHf	MEAN	66.3	-0.58	413	chr6A	NQTL	Hf	410914013	427341448	.	+	.	Name=BGL.MEAN.GoHf.6A.413;TraitName=BGL;Population=GoHf;PeakMarker=avgbs_890.1;PeakBP=413346871;TS=66.30;Effect=-0.58;Note=GoHf
BGL	GoHf	MEAN	43.1	-0.47	325	chr6A	NQTL	Hf	314227107	329817434	.	+	.	Name=BGL.MEAN.GoHf.6A.325;TraitName=BGL;Population=GoHf;PeakMarker=avgbs_111560.1;PeakBP=325488457;TS=43.10;Effect=-0.47;Note=GoHf
BGL	GoHf	MEAN12	15.3	-0.5	450	chr3D	NQTL	Hf	444903598	450890344	.	+	.	Name=BGL.MEAN12.GoHf.3D.450;TraitName=BGL;Population=GoHf;PeakMarker=avgbs_cluster_30984.1;PeakBP=450329881;TS=15.30;Effect=-0.50;Note=GoHf
BGL	GoHf	MEAN12	35.6	-0.77	411	chr6A	NQTL	Hf	410914013	410914013	.	+	.	Name=BGL.MEAN12.GoHf.6A.411;TraitName=BGL;Population=GoHf;PeakMarker=avgbs_97451.1;PeakBP=410914013;TS=35.60;Effect=-0.77;Note=GoHf
BGL	GoHf	MEAN12	17.1	-0.51	308	chr6A	NQTL	Hf	302508705	320659458	.	+	.	Name=BGL.MEAN12.GoHf.6A.308;TraitName=BGL;Population=GoHf;PeakMarker=avgbs_876.1;PeakBP=307720628;TS=17.10;Effect=-0.51;Note=GoHf
BGL	GoHf	MEAN12	17.4	-0.53	116	chr6C	NQTL	Hf	115952861	120341846	.	+	.	Name=BGL.MEAN12.GoHf.6C.116;TraitName=BGL;Population=GoHf;PeakMarker=avgbs_cluster_36242.1;PeakBP=115952861;TS=17.40;Effect=-0.53;Note=GoHf
BGL	GoHf	NO11	19.6	0.31	435	chr1D	NQTL	Go	423532007	435231960	.	+	.	Name=BGL.NO11.GoHf.1D.435;TraitName=BGL;Population=GoHf;PeakMarker=avgbs_cluster_11849.1;PeakBP=435231960;TS=19.60;Effect=0.31;Note=GoHf
BGL	GoHf	NO11	15.9	-0.28	25	chr4C	NQTL	Hf	15887507	42310244	.	+	.	Name=BGL.NO11.GoHf.4C.25;TraitName=BGL;Population=GoHf;PeakMarker=avgbs_200620.1;PeakBP=24707759;TS=15.90;Effect=-0.28;Note=GoHf
BGL	GoHf	NO11	58.4	-0.53	413	chr6A	NQTL	Hf	410914013	427341448	.	+	.	Name=BGL.NO11.GoHf.6A.413;TraitName=BGL;Population=GoHf;PeakMarker=avgbs_890.1;PeakBP=413346871;TS=58.40;Effect=-0.53;Note=GoHf
BGL	GoHf	NO11	36.2	-0.41	308	chr6A	NQTL	Hf	302508705	329817434	.	+	.	Name=BGL.NO11.GoHf.6A.308;TraitName=BGL;Population=GoHf;PeakMarker=avgbs_16946.1;PeakBP=308170528;TS=36.20;Effect=-0.41;Note=GoHf
BGL	GoHf	NO12	17.3	-0.62	66	chr3D	NQTL	Hf	26287738	320923684	.	+	.	Name=BGL.NO12.GoHf.3D.66;TraitName=BGL;Population=GoHf;PeakMarker=avgbs_cluster_40963.1;PeakBP=66340244;TS=17.30;Effect=-0.62;Note=GoHf
BGL	GoHf	NO12	22.9	-0.77	411	chr6A	NQTL	Hf	410914013	410914013	.	+	.	Name=BGL.NO12.GoHf.6A.411;TraitName=BGL;Population=GoHf;PeakMarker=avgbs_97451.1;PeakBP=410914013;TS=22.90;Effect=-0.77;Note=GoHf
BGL	GoHf	NO12	16	-0.59	303	chr6A	NQTL	Hf	302508705	318791553	.	+	.	Name=BGL.NO12.GoHf.6A.303;TraitName=BGL;Population=GoHf;PeakMarker=avgbs_cluster_19031.1;PeakBP=302508705;TS=16.00;Effect=-0.59;Note=GoHf
BGL	GoHf	NO12	15.2	-0.58	116	chr6C	NQTL	Hf	115952861	120341846	.	+	.	Name=BGL.NO12.GoHf.6C.116;TraitName=BGL;Population=GoHf;PeakMarker=avgbs_cluster_36242.1;PeakBP=115952861;TS=15.20;Effect=-0.58;Note=GoHf
BGL	GoHf	NZ9	71	-0.7	413	chr6A	NQTL	Hf	410914013	427341448	.	+	.	Name=BGL.NZ9.GoHf.6A.413;TraitName=BGL;Population=GoHf;PeakMarker=avgbs_890.1;PeakBP=413346871;TS=71.00;Effect=-0.70;Note=GoHf
BGL	GoHf	NZ9	39.8	-0.53	325	chr6A	NQTL	Hf	320882607	329817434	.	+	.	Name=BGL.NZ9.GoHf.6A.325;TraitName=BGL;Population=GoHf;PeakMarker=avgbs_111560.1;PeakBP=325488457;TS=39.80;Effect=-0.53;Note=GoHf
BGL	GoHf	OT10	23.2	-0.47	406	chr2A	NQTL	Hf	402982323	463410411	.	+	.	Name=BGL.OT10.GoHf.2A.406;TraitName=BGL;Population=GoHf;PeakMarker=avgbs_89636.1;PeakBP=406417961;TS=23.20;Effect=-0.47;Note=GoHf
BGL	GoHf	OT10	17.2	0.43	572	chr5C	NQTL	Go	571037196	573713457	.	+	.	Name=BGL.OT10.GoHf.5C.572;TraitName=BGL;Population=GoHf;PeakMarker=avgbs_26711.1;PeakBP=572209317;TS=17.20;Effect=0.43;Note=GoHf
BGL	GoHf	OT10	33.1	-0.58	413	chr6A	NQTL	Hf	410914013	427341448	.	+	.	Name=BGL.OT10.GoHf.6A.413;TraitName=BGL;Population=GoHf;PeakMarker=avgbs_890.1;PeakBP=413346871;TS=33.10;Effect=-0.58;Note=GoHf
BGL	GoHf	OT10	29.9	-0.54	323	chr6A	NQTL	Hf	320882607	328303995	.	+	.	Name=BGL.OT10.GoHf.6A.323;TraitName=BGL;Population=GoHf;PeakMarker=avgbs_cluster_17100.1;PeakBP=323394496;TS=29.90;Effect=-0.54;Note=GoHf
BGL	GoHf	OT10	58.5	0.72	477	chr7D	NQTL	Go	466508024	488625891	.	+	.	Name=BGL.OT10.GoHf.7D.477;TraitName=BGL;Population=GoHf;PeakMarker=avgbs2_15470.1;PeakBP=476896565;TS=58.50;Effect=0.72;Note=GoHf
BGL	GoHf	OT11	32	-0.47	413	chr6A	NQTL	Hf	410914013	427341448	.	+	.	Name=BGL.OT11.GoHf.6A.413;TraitName=BGL;Population=GoHf;PeakMarker=avgbs_890.1;PeakBP=413346871;TS=32.00;Effect=-0.47;Note=GoHf
BGL	GoHf	OT11	19.6	-0.35	98	chr6A	NQTL	Hf	72191522	289909629	.	+	.	Name=BGL.OT11.GoHf.6A.98;TraitName=BGL;Population=GoHf;PeakMarker=avgbs_cluster_31756.1;PeakBP=97917750;TS=19.60;Effect=-0.35;Note=GoHf
BGL	GoHf	OT12	15.7	-0.53	450	chr3D	NQTL	Hf	439643256	450890344	.	+	.	Name=BGL.OT12.GoHf.3D.450;TraitName=BGL;Population=GoHf;PeakMarker=avgbs_cluster_30984.1;PeakBP=450329881;TS=15.70;Effect=-0.53;Note=GoHf
BGL	GoHf	OT12	33.9	-0.79	411	chr6A	NQTL	Hf	410914013	427341448	.	+	.	Name=BGL.OT12.GoHf.6A.411;TraitName=BGL;Population=GoHf;PeakMarker=avgbs_97451.1;PeakBP=410914013;TS=33.90;Effect=-0.79;Note=GoHf
BGL	GoHf	PE10	24.8	0.46	435	chr1D	NQTL	Go	373485131	435861066	.	+	.	Name=BGL.PE10.GoHf.1D.435;TraitName=BGL;Population=GoHf;PeakMarker=avgbs_cluster_11849.1;PeakBP=435231960;TS=24.80;Effect=0.46;Note=GoHf
BGL	GoHf	PE10	15.1	-0.37	406	chr2A	NQTL	Hf	406417961	463410411	.	+	.	Name=BGL.PE10.GoHf.2A.406;TraitName=BGL;Population=GoHf;PeakMarker=avgbs_89636.1;PeakBP=406417961;TS=15.10;Effect=-0.37;Note=GoHf
BGL	GoHf	PE10	15.1	-0.38	53	chr3D	NQTL	Hf	52559708	320923684	.	+	.	Name=BGL.PE10.GoHf.3D.53;TraitName=BGL;Population=GoHf;PeakMarker=avgbs_337698.1;PeakBP=52559708;TS=15.10;Effect=-0.38;Note=GoHf
BGL	GoHf	PE10	61.4	-0.71	407	chr6A	NQTL	Hf	352763476	427341448	.	+	.	Name=BGL.PE10.GoHf.6A.407;TraitName=BGL;Population=GoHf;PeakMarker=avgbs_cluster_23271.1;PeakBP=407098489;TS=61.40;Effect=-0.71;Note=GoHf
BGL	GoHf	PE10	27.8	-0.49	24	chr6A	NQTL	Hf	24142763	51286983	.	+	.	Name=BGL.PE10.GoHf.6A.24;TraitName=BGL;Population=GoHf;PeakMarker=avgbs2_74972.1;PeakBP=24142763;TS=27.80;Effect=-0.49;Note=GoHf
BGL	GoHf	PE12	30.7	-0.76	411	chr6A	NQTL	Hf	410914013	410914013	.	+	.	Name=BGL.PE12.GoHf.6A.411;TraitName=BGL;Population=GoHf;PeakMarker=avgbs_97451.1;PeakBP=410914013;TS=30.70;Effect=-0.76;Note=GoHf
BGL	GoHf	PE12	19.3	-0.56	308	chr6A	NQTL	Hf	302508705	318791553	.	+	.	Name=BGL.PE12.GoHf.6A.308;TraitName=BGL;Population=GoHf;PeakMarker=avgbs_876.1;PeakBP=307720628;TS=19.30;Effect=-0.56;Note=GoHf
BGL	GoHf	PE12	21.7	-0.61	116	chr6C	NQTL	Hf	115952861	116006485	.	+	.	Name=BGL.PE12.GoHf.6C.116;TraitName=BGL;Population=GoHf;PeakMarker=avgbs_cluster_36242.1;PeakBP=115952861;TS=21.70;Effect=-0.61;Note=GoHf
GRT	GoHf	MEAN	19.2	1.12	361	chr1A	NQTL	Go	359963613	419320353	.	+	.	Name=GRT.MEAN.GoHf.1A.361;TraitName=GRT;Population=GoHf;PeakMarker=avgbs_cluster_22723.1;PeakBP=360954825;TS=19.20;Effect=1.12;Note=GoHf
GRT	GoHf	MEAN	19.7	1.15	457	chr1A	NQTL	Go	434677290	475731011	.	+	.	Name=GRT.MEAN.GoHf.1A.457;TraitName=GRT;Population=GoHf;PeakMarker=avgbs_13284.1;PeakBP=457361839;TS=19.70;Effect=1.15;Note=GoHf
GRT	GoHf	MEAN	18	1.1	44	chr1C	NQTL	Go	42265939	215497306	.	+	.	Name=GRT.MEAN.GoHf.1C.44;TraitName=GRT;Population=GoHf;PeakMarker=avgbs_cluster_33719.1;PeakBP=43831872;TS=18.00;Effect=1.10;Note=GoHf
GRT	GoHf	MEAN	17.7	1.1	422	chr1C	NQTL	Go	422099977	425724006	.	+	.	Name=GRT.MEAN.GoHf.1C.422;TraitName=GRT;Population=GoHf;PeakMarker=avgbs_cluster_61809.1;PeakBP=422157575;TS=17.70;Effect=1.10;Note=GoHf
GRT	GoHf	MEAN	40.9	-1.61	340	chr2A	NQTL	Hf	335986657	356654276	.	+	.	Name=GRT.MEAN.GoHf.2A.340;TraitName=GRT;Population=GoHf;PeakMarker=avgbs_86134.1;PeakBP=339875078;TS=40.90;Effect=-1.61;Note=GoHf
GRT	GoHf	MEAN	17.5	-1.12	174	chr4A	NQTL	Hf	24328040	202032984	.	+	.	Name=GRT.MEAN.GoHf.4A.174;TraitName=GRT;Population=GoHf;PeakMarker=avgbs2_6125.1;PeakBP=174197690;TS=17.50;Effect=-1.12;Note=GoHf
GRT	GoHf	MEAN	16.3	1.03	474	chr7C	NQTL	Go	130612513	474983329	.	+	.	Name=GRT.MEAN.GoHf.7C.474;TraitName=GRT;Population=GoHf;PeakMarker=avgbs_50542.1;PeakBP=474084244;TS=16.30;Effect=1.03;Note=GoHf
GRT	GoHf	MEAN	16.6	1.09	472	chr7D	NQTL	Go	468219232	472947820	.	+	.	Name=GRT.MEAN.GoHf.7D.472;TraitName=GRT;Population=GoHf;PeakMarker=avgbs_cluster_35230.1;PeakBP=472316237;TS=16.60;Effect=1.09;Note=GoHf
GRT	GoHf	MEAN12	17.1	2.92	472	chr7D	NQTL	Go	466825088	472947820	.	+	.	Name=GRT.MEAN12.GoHf.7D.472;TraitName=GRT;Population=GoHf;PeakMarker=avgbs2_51808.1;PeakBP=471709429;TS=17.10;Effect=2.92;Note=GoHf
GRT	GoHf	NO11	21.2	-1.43	344	chr2A	NQTL	Hf	338684978	351053309	.	+	.	Name=GRT.NO11.GoHf.2A.344;TraitName=GRT;Population=GoHf;PeakMarker=avgbs_cluster_32810.1;PeakBP=343833501;TS=21.20;Effect=-1.43;Note=GoHf
GRT	GoHf	NO11	15.4	1.21	493	chr2D	NQTL	Go	492585837	492967902	.	+	.	Name=GRT.NO11.GoHf.2D.493;TraitName=GRT;Population=GoHf;PeakMarker=avgbs_cluster_10158.1;PeakBP=492967902;TS=15.40;Effect=1.21;Note=GoHf
GRT	GoHf	NO11	17.3	1.28	12	chr5C	NQTL	Go	12255873	12456503	.	+	.	Name=GRT.NO11.GoHf.5C.12;TraitName=GRT;Population=GoHf;PeakMarker=avgbs_225071.1;PeakBP=12255873;TS=17.30;Effect=1.28;Note=GoHf
GRT	GoHf	NO11	27.7	1.66	472	chr7D	NQTL	Go	468919792	472947820	.	+	.	Name=GRT.NO11.GoHf.7D.472;TraitName=GRT;Population=GoHf;PeakMarker=avgbs_cluster_35230.1;PeakBP=472316237;TS=27.70;Effect=1.66;Note=GoHf
GRT	GoHf	NO12	15.9	3.69	289	chr4D	NQTL	Go	283281495	297358225	.	+	.	Name=GRT.NO12.GoHf.4D.289;TraitName=GRT;Population=GoHf;PeakMarker=avgbs_cluster_36331.1;PeakBP=288650471;TS=15.90;Effect=3.69;Note=GoHf
GRT	GoHf	NO12	21.1	4.37	488	chr7D	NQTL	Go	488343505	489659666	.	+	.	Name=GRT.NO12.GoHf.7D.488;TraitName=GRT;Population=GoHf;PeakMarker=avgbs_cluster_20040.1;PeakBP=488402287;TS=21.10;Effect=4.37;Note=GoHf
GRT	GoHf	NZ9	16.2	-1.76	357	chr1D	NQTL	Hf	355099914	357537353	.	+	.	Name=GRT.NZ9.GoHf.1D.357;TraitName=GRT;Population=GoHf;PeakMarker=avgbs_87498.1;PeakBP=356700638;TS=16.20;Effect=-1.76;Note=GoHf
GRT	GoHf	NZ9	33.8	-2.47	340	chr2A	NQTL	Hf	338684978	356654276	.	+	.	Name=GRT.NZ9.GoHf.2A.340;TraitName=GRT;Population=GoHf;PeakMarker=avgbs_86134.1;PeakBP=339875078;TS=33.80;Effect=-2.47;Note=GoHf
GRT	GoHf	NZ9	20.1	1.91	180	chr2D	NQTL	Go	168388752	180505594	.	+	.	Name=GRT.NZ9.GoHf.2D.180;TraitName=GRT;Population=GoHf;PeakMarker=avgbs_cluster_35151.1;PeakBP=179568012;TS=20.10;Effect=1.91;Note=GoHf
GRT	GoHf	NZ9	17.1	1.79	132	chr7C	NQTL	Go	130612513	474983329	.	+	.	Name=GRT.NZ9.GoHf.7C.132;TraitName=GRT;Population=GoHf;PeakMarker=avgbs_cluster_2343.1;PeakBP=132326479;TS=17.10;Effect=1.79;Note=GoHf
GRT	GoHf	NZ9	55.5	3.13	472	chr7D	NQTL	Go	466508024	472947820	.	+	.	Name=GRT.NZ9.GoHf.7D.472;TraitName=GRT;Population=GoHf;PeakMarker=avgbs2_51808.1;PeakBP=471709429;TS=55.50;Effect=3.13;Note=GoHf
GRT	GoHf	OT11	27	-1.3	340	chr2A	NQTL	Hf	324599937	346714488	.	+	.	Name=GRT.OT11.GoHf.2A.340;TraitName=GRT;Population=GoHf;PeakMarker=avgbs_86134.1;PeakBP=339875078;TS=27.00;Effect=-1.30;Note=GoHf
GRT	GoHf	OT11	17.9	1.06	131	chr7C	NQTL	Go	130612513	474983329	.	+	.	Name=GRT.OT11.GoHf.7C.131;TraitName=GRT;Population=GoHf;PeakMarker=avgbs_cluster_33319.1;PeakBP=130612513;TS=17.90;Effect=1.06;Note=GoHf
GRT	GoHf	OT11	23.7	1.25	472	chr7D	NQTL	Go	468919792	472947820	.	+	.	Name=GRT.OT11.GoHf.7D.472;TraitName=GRT;Population=GoHf;PeakMarker=avgbs2_51808.1;PeakBP=471709429;TS=23.70;Effect=1.25;Note=GoHf
GRT	GoHf	OT12	19	3.28	472	chr7D	NQTL	Go	466825088	472947820	.	+	.	Name=GRT.OT12.GoHf.7D.472;TraitName=GRT;Population=GoHf;PeakMarker=avgbs2_51808.1;PeakBP=471709429;TS=19.00;Effect=3.28;Note=GoHf
GRT	GoHf	PE10	24.2	2.04	361	chr1A	NQTL	Go	359963613	419320353	.	+	.	Name=GRT.PE10.GoHf.1A.361;TraitName=GRT;Population=GoHf;PeakMarker=avgbs_cluster_22723.1;PeakBP=360954825;TS=24.20;Effect=2.04;Note=GoHf
GRT	GoHf	PE10	24.1	2.07	473	chr1A	NQTL	Go	455324927	475731011	.	+	.	Name=GRT.PE10.GoHf.1A.473;TraitName=GRT;Population=GoHf;PeakMarker=avgbs_1018.1;PeakBP=472620468;TS=24.10;Effect=2.07;Note=GoHf
GRT	GoHf	PE10	17	1.73	45	chr1C	NQTL	Go	42265939	216459807	.	+	.	Name=GRT.PE10.GoHf.1C.45;TraitName=GRT;Population=GoHf;PeakMarker=avgbs_cluster_15214.1;PeakBP=44884437;TS=17.00;Effect=1.73;Note=GoHf
GRT	GoHf	PE10	18.6	1.84	422	chr1C	NQTL	Go	422099977	425724006	.	+	.	Name=GRT.PE10.GoHf.1C.422;TraitName=GRT;Population=GoHf;PeakMarker=avgbs_cluster_61809.1;PeakBP=422157575;TS=18.60;Effect=1.84;Note=GoHf
GRT	GoHf	PE10	17.9	1.84	275	chr1D	NQTL	Go	275030814	288244909	.	+	.	Name=GRT.PE10.GoHf.1D.275;TraitName=GRT;Population=GoHf;PeakMarker=avgbs_cluster_47798.1;PeakBP=275030814;TS=17.90;Effect=1.84;Note=GoHf
GRT	GoHf	PE10	36.4	-2.49	339	chr2A	NQTL	Hf	334151015	345289430	.	+	.	Name=GRT.PE10.GoHf.2A.339;TraitName=GRT;Population=GoHf;PeakMarker=avgbs_cluster_2221.1;PeakBP=338684978;TS=36.40;Effect=-2.49;Note=GoHf
GRT	GoHf	PE10	15.3	-1.72	185	chr4A	NQTL	Hf	24328040	210716512	.	+	.	Name=GRT.PE10.GoHf.4A.185;TraitName=GRT;Population=GoHf;PeakMarker=avgbs_52236.1;PeakBP=185349811;TS=15.30;Effect=-1.72;Note=GoHf
GRT	GoHf	PE10	18.4	1.85	84	chr7C	NQTL	Go	77224956	89212904	.	+	.	Name=GRT.PE10.GoHf.7C.84;TraitName=GRT;Population=GoHf;PeakMarker=avgbs_cluster_31182.1;PeakBP=84302788;TS=18.40;Effect=1.85;Note=GoHf
HED	GoHf	OT12	20.8	-3.85	467	chr7D	NQTL	Hf	466508024	472947820	.	+	.	Name=HED.OT12.GoHf.7D.467;TraitName=HED;Population=GoHf;PeakMarker=avgbs_cluster_36663.1;PeakBP=466508024;TS=20.80;Effect=-3.85;Note=GoHf
KWT	GoHf	MEAN	28.7	1.02	156	chr2D	NQTL	Go	150427431	172947925	.	+	.	Name=KWT.MEAN.GoHf.2D.156;TraitName=KWT;Population=GoHf;PeakMarker=avgbs_cluster_17507.1;PeakBP=156018712;TS=28.70;Effect=1.02;Note=GoHf
KWT	GoHf	MEAN	16.8	0.8	466	chr2D	NQTL	Go	465085841	490969498	.	+	.	Name=KWT.MEAN.GoHf.2D.466;TraitName=KWT;Population=GoHf;PeakMarker=avgbs_cluster_26754.1;PeakBP=465539740;TS=16.80;Effect=0.80;Note=GoHf
KWT	GoHf	MEAN12	20.1	3	5	chr2C	NQTL	Go	3401683	4937374	.	+	.	Name=KWT.MEAN12.GoHf.2C.5;TraitName=KWT;Population=GoHf;PeakMarker=avgbs_cluster_19865.1;PeakBP=4937374;TS=20.10;Effect=3.00;Note=GoHf
KWT	GoHf	MEAN12	19	-2.93	154	chr6C	NQTL	Hf	147903120	154404204	.	+	.	Name=KWT.MEAN12.GoHf.6C.154;TraitName=KWT;Population=GoHf;PeakMarker=avgbs_203606.1;PeakBP=154404204;TS=19.00;Effect=-2.93;Note=GoHf
KWT	GoHf	MEAN12	19.1	3.08	469	chr7D	NQTL	Go	466508024	473821225	.	+	.	Name=KWT.MEAN12.GoHf.7D.469;TraitName=KWT;Population=GoHf;PeakMarker=avgbs2_112468.1;PeakBP=468965614;TS=19.10;Effect=3.08;Note=GoHf
KWT	GoHf	NO12	16.8	2.6	31	chr2D	NQTL	Go	24374393	30960226	.	+	.	Name=KWT.NO12.GoHf.2D.31;TraitName=KWT;Population=GoHf;PeakMarker=avgbs_cluster_36870.1;PeakBP=30960226;TS=16.80;Effect=2.60;Note=GoHf
KWT	GoHf	NO12	17.2	-2.59	374	chr5A	NQTL	Hf	96166561	395787686	.	+	.	Name=KWT.NO12.GoHf.5A.374;TraitName=KWT;Population=GoHf;PeakMarker=avgbs_77891.1;PeakBP=374377335;TS=17.20;Effect=-2.59;Note=GoHf
KWT	GoHf	NO12	21.8	2.79	17	chr6A	NQTL	Go	16995579	16995579	.	+	.	Name=KWT.NO12.GoHf.6A.17;TraitName=KWT;Population=GoHf;PeakMarker=avgbs_cluster_37839.1;PeakBP=16995579;TS=21.80;Effect=2.79;Note=GoHf
KWT	GoHf	NO12	29.1	-3.16	275	chr6C	NQTL	Hf	159774062	525758562	.	+	.	Name=KWT.NO12.GoHf.6C.275;TraitName=KWT;Population=GoHf;PeakMarker=avgbs_cluster_13923.1;PeakBP=274645966;TS=29.10;Effect=-3.16;Note=GoHf
KWT	GoHf	NZ9	18.6	1.78	511	chr1A	NQTL	Go	511092346	511092346	.	+	.	Name=KWT.NZ9.GoHf.1A.511;TraitName=KWT;Population=GoHf;PeakMarker=avgbs_82029.1;PeakBP=511092346;TS=18.60;Effect=1.78;Note=GoHf
KWT	GoHf	NZ9	64.3	3	143	chr2D	NQTL	Go	137109370	144126552	.	+	.	Name=KWT.NZ9.GoHf.2D.143;TraitName=KWT;Population=GoHf;PeakMarker=avgbs_115148.1;PeakBP=142600505;TS=64.30;Effect=3.00;Note=GoHf
KWT	GoHf	NZ9	53.7	2.8	469	chr2D	NQTL	Go	465085841	490969498	.	+	.	Name=KWT.NZ9.GoHf.2D.469;TraitName=KWT;Population=GoHf;PeakMarker=avgbs_120297.1;PeakBP=469134681;TS=53.70;Effect=2.80;Note=GoHf
KWT	GoHf	NZ9	25.1	2.02	35	chr2D	NQTL	Go	33117181	48787728	.	+	.	Name=KWT.NZ9.GoHf.2D.35;TraitName=KWT;Population=GoHf;PeakMarker=avgbs_cluster_10964.1;PeakBP=34764504;TS=25.10;Effect=2.02;Note=GoHf
KWT	GoHf	NZ9	15.6	1.6	54	chr5C	NQTL	Go	53895607	85562086	.	+	.	Name=KWT.NZ9.GoHf.5C.54;TraitName=KWT;Population=GoHf;PeakMarker=avgbs_cluster_36690.1;PeakBP=53895607;TS=15.60;Effect=1.60;Note=GoHf
KWT	GoHf	NZ9	16.6	1.69	14	chr6A	NQTL	Go	13210600	16995579	.	+	.	Name=KWT.NZ9.GoHf.6A.14;TraitName=KWT;Population=GoHf;PeakMarker=avgbs_200490.1;PeakBP=13682768;TS=16.60;Effect=1.69;Note=GoHf
KWT	GoHf	NZ9	16.2	1.63	8	chr6D	NQTL	Go	7950850	8311450	.	+	.	Name=KWT.NZ9.GoHf.6D.8;TraitName=KWT;Population=GoHf;PeakMarker=avgbs_cluster_14515.1;PeakBP=7950850;TS=16.20;Effect=1.63;Note=GoHf
KWT	GoHf	NZ9	15.5	-1.64	5	chr7A	NQTL	Hf	348426	5245006	.	+	.	Name=KWT.NZ9.GoHf.7A.5;TraitName=KWT;Population=GoHf;PeakMarker=avgbs2_13304.1;PeakBP=5244947;TS=15.50;Effect=-1.64;Note=GoHf
KWT	GoHf	NZ9	18.7	1.75	1	chr7C	NQTL	Go	538834	4161190	.	+	.	Name=KWT.NZ9.GoHf.7C.1;TraitName=KWT;Population=GoHf;PeakMarker=avgbs_cluster_33376.1;PeakBP=1349224;TS=18.70;Effect=1.75;Note=GoHf
KWT	GoHf	NZ9	31.6	2.3	479	chr7D	NQTL	Go	468919792	489659666	.	+	.	Name=KWT.NZ9.GoHf.7D.479;TraitName=KWT;Population=GoHf;PeakMarker=avgbs_282350.1;PeakBP=478800641;TS=31.60;Effect=2.30;Note=GoHf
KWT	GoHf	OT10	17.3	2.8	559	chr3C	NQTL	Go	558503396	558503396	.	+	.	Name=KWT.OT10.GoHf.3C.559;TraitName=KWT;Population=GoHf;PeakMarker=avgbs_cluster_26513.1;PeakBP=558503396;TS=17.30;Effect=2.80;Note=GoHf
KWT	GoHf	OT12	20.9	3.68	5	chr2C	NQTL	Go	3401683	4937374	.	+	.	Name=KWT.OT12.GoHf.2C.5;TraitName=KWT;Population=GoHf;PeakMarker=avgbs_cluster_19865.1;PeakBP=4937374;TS=20.90;Effect=3.68;Note=GoHf
KWT	GoHf	OT12	16.1	3.31	9	chr3C	NQTL	Go	9090190	9206498	.	+	.	Name=KWT.OT12.GoHf.3C.9;TraitName=KWT;Population=GoHf;PeakMarker=avgbs_cluster_22395.1;PeakBP=9206498;TS=16.10;Effect=3.31;Note=GoHf
KWT	GoHf	OT12	23.1	4.02	469	chr7D	NQTL	Go	466508024	472947820	.	+	.	Name=KWT.OT12.GoHf.7D.469;TraitName=KWT;Population=GoHf;PeakMarker=avgbs2_112468.1;PeakBP=468965614;TS=23.10;Effect=4.02;Note=GoHf
KWT	GoHf	PE12	18.3	3.91	5	chr2C	NQTL	Go	3401683	4937374	.	+	.	Name=KWT.PE12.GoHf.2C.5;TraitName=KWT;Population=GoHf;PeakMarker=avgbs_cluster_19865.1;PeakBP=4937374;TS=18.30;Effect=3.91;Note=GoHf
KWT	GoHf	PE12	23	4.58	467	chr7D	NQTL	Go	466508024	473821225	.	+	.	Name=KWT.PE12.GoHf.7D.467;TraitName=KWT;Population=GoHf;PeakMarker=avgbs_cluster_36663.1;PeakBP=466508024;TS=23.00;Effect=4.58;Note=GoHf
OIL	GoHf	MEAN	31.6	-0.83	25	chr4C	NQTL	Hf	3148577	42310244	.	+	.	Name=OIL.MEAN.GoHf.4C.25;TraitName=OIL;Population=GoHf;PeakMarker=avgbs_200620.1;PeakBP=24707759;TS=31.60;Effect=-0.83;Note=GoHf
OIL	GoHf	MEAN	18.3	-0.65	530	chr5C	NQTL	Hf	528548229	529849290	.	+	.	Name=OIL.MEAN.GoHf.5C.530;TraitName=OIL;Population=GoHf;PeakMarker=avgbs_8017.1;PeakBP=529794885;TS=18.30;Effect=-0.65;Note=GoHf
OIL	GoHf	MEAN	135.3	-1.55	413	chr6A	NQTL	Hf	410914013	427341448	.	+	.	Name=OIL.MEAN.GoHf.6A.413;TraitName=OIL;Population=GoHf;PeakMarker=avgbs_890.1;PeakBP=413346871;TS=135.30;Effect=-1.55;Note=GoHf
OIL	GoHf	MEAN	18.4	0.65	487	chr7A	NQTL	Go	486776515	490001703	.	+	.	Name=OIL.MEAN.GoHf.7A.487;TraitName=OIL;Population=GoHf;PeakMarker=avgbs_117693.1;PeakBP=486776515;TS=18.40;Effect=0.65;Note=GoHf
OIL	GoHf	MEAN12	15.1	-1.08	489	chr2C	NQTL	Hf	484869741	492956390	.	+	.	Name=OIL.MEAN12.GoHf.2C.489;TraitName=OIL;Population=GoHf;PeakMarker=avgbs_cluster_3134.1;PeakBP=488518560;TS=15.10;Effect=-1.08;Note=GoHf
OIL	GoHf	MEAN12	34.2	-1.63	413	chr6A	NQTL	Hf	410914013	427341448	.	+	.	Name=OIL.MEAN12.GoHf.6A.413;TraitName=OIL;Population=GoHf;PeakMarker=avgbs_890.1;PeakBP=413346871;TS=34.20;Effect=-1.63;Note=GoHf
OIL	GoHf	NO11	31.4	-0.92	25	chr4C	NQTL	Hf	3148577	42310244	.	+	.	Name=OIL.NO11.GoHf.4C.25;TraitName=OIL;Population=GoHf;PeakMarker=avgbs_200620.1;PeakBP=24707759;TS=31.40;Effect=-0.92;Note=GoHf
OIL	GoHf	NO11	18.5	-0.73	530	chr5C	NQTL	Hf	528548229	529849290	.	+	.	Name=OIL.NO11.GoHf.5C.530;TraitName=OIL;Population=GoHf;PeakMarker=avgbs_8017.1;PeakBP=529794885;TS=18.50;Effect=-0.73;Note=GoHf
OIL	GoHf	NO11	130.6	-1.7	413	chr6A	NQTL	Hf	410914013	427341448	.	+	.	Name=OIL.NO11.GoHf.6A.413;TraitName=OIL;Population=GoHf;PeakMarker=avgbs_890.1;PeakBP=413346871;TS=130.60;Effect=-1.70;Note=GoHf
OIL	GoHf	NO11	17.8	0.71	487	chr7A	NQTL	Go	486776515	490001703	.	+	.	Name=OIL.NO11.GoHf.7A.487;TraitName=OIL;Population=GoHf;PeakMarker=avgbs_117693.1;PeakBP=486776515;TS=17.80;Effect=0.71;Note=GoHf
OIL	GoHf	NO12	35.9	-1.85	413	chr6A	NQTL	Hf	410914013	427341448	.	+	.	Name=OIL.NO12.GoHf.6A.413;TraitName=OIL;Population=GoHf;PeakMarker=avgbs_890.1;PeakBP=413346871;TS=35.90;Effect=-1.85;Note=GoHf
OIL	GoHf	OT11	15.1	0.53	421	chr1C	NQTL	Go	397910059	421682157	.	+	.	Name=OIL.OT11.GoHf.1C.421;TraitName=OIL;Population=GoHf;PeakMarker=avgbs_cluster_11341.1;PeakBP=420501998;TS=15.10;Effect=0.53;Note=GoHf
OIL	GoHf	OT11	30.4	-0.74	25	chr4C	NQTL	Hf	3148577	42310244	.	+	.	Name=OIL.OT11.GoHf.4C.25;TraitName=OIL;Population=GoHf;PeakMarker=avgbs_200620.1;PeakBP=24707759;TS=30.40;Effect=-0.74;Note=GoHf
OIL	GoHf	OT11	16.7	-0.57	530	chr5C	NQTL	Hf	529253557	529849290	.	+	.	Name=OIL.OT11.GoHf.5C.530;TraitName=OIL;Population=GoHf;PeakMarker=avgbs_8017.1;PeakBP=529794885;TS=16.70;Effect=-0.57;Note=GoHf
OIL	GoHf	OT11	132	-1.4	413	chr6A	NQTL	Hf	410914013	427341448	.	+	.	Name=OIL.OT11.GoHf.6A.413;TraitName=OIL;Population=GoHf;PeakMarker=avgbs_890.1;PeakBP=413346871;TS=132.00;Effect=-1.40;Note=GoHf
OIL	GoHf	OT11	18	0.59	487	chr7A	NQTL	Go	486776515	490001703	.	+	.	Name=OIL.OT11.GoHf.7A.487;TraitName=OIL;Population=GoHf;PeakMarker=avgbs_117693.1;PeakBP=486776515;TS=18.00;Effect=0.59;Note=GoHf
OIL	GoHf	OT12	30.9	-1.24	413	chr6A	NQTL	Hf	410914013	427341448	.	+	.	Name=OIL.OT12.GoHf.6A.413;TraitName=OIL;Population=GoHf;PeakMarker=avgbs_890.1;PeakBP=413346871;TS=30.90;Effect=-1.24;Note=GoHf
OIL	GoHf	PE12	18.3	-1.36	489	chr2C	NQTL	Hf	484869741	492956390	.	+	.	Name=OIL.PE12.GoHf.2C.489;TraitName=OIL;Population=GoHf;PeakMarker=avgbs_cluster_3134.1;PeakBP=488518560;TS=18.30;Effect=-1.36;Note=GoHf
OIL	GoHf	PE12	29.5	-1.81	413	chr6A	NQTL	Hf	410914013	427341448	.	+	.	Name=OIL.PE12.GoHf.6A.413;TraitName=OIL;Population=GoHf;PeakMarker=avgbs_890.1;PeakBP=413346871;TS=29.50;Effect=-1.81;Note=GoHf
PRT	GoHf	MEAN	25.4	0.72	472	chr7D	NQTL	Go	466508024	472947820	.	+	.	Name=PRT.MEAN.GoHf.7D.472;TraitName=PRT;Population=GoHf;PeakMarker=avgbs_6K_70344.1;PeakBP=471900068;TS=25.40;Effect=0.72;Note=GoHf
PRT	GoHf	MEAN12	17.1	-0.77	184	chr2D	NQTL	Hf	182293002	187435640	.	+	.	Name=PRT.MEAN12.GoHf.2D.184;TraitName=PRT;Population=GoHf;PeakMarker=avgbs_11502.1;PeakBP=183906096;TS=17.10;Effect=-0.77;Note=GoHf
PRT	GoHf	NO11	34.2	0.87	472	chr7D	NQTL	Go	466508024	472947820	.	+	.	Name=PRT.NO11.GoHf.7D.472;TraitName=PRT;Population=GoHf;PeakMarker=avgbs_6K_70344.1;PeakBP=471900068;TS=34.20;Effect=0.87;Note=GoHf
PRT	GoHf	NO12	15.5	1.05	472	chr7D	NQTL	Go	466508024	472947820	.	+	.	Name=PRT.NO12.GoHf.7D.472;TraitName=PRT;Population=GoHf;PeakMarker=avgbs2_51808.1;PeakBP=471709429;TS=15.50;Effect=1.05;Note=GoHf
PRT	GoHf	OT11	20.5	-0.71	364	chr1A	NQTL	Hf	359963613	419320353	.	+	.	Name=PRT.OT11.GoHf.1A.364;TraitName=PRT;Population=GoHf;PeakMarker=avgbs_6K_88528.1;PeakBP=364141574;TS=20.50;Effect=-0.71;Note=GoHf
PRT	GoHf	OT11	29.3	-0.84	473	chr1A	NQTL	Hf	469517093	480266326	.	+	.	Name=PRT.OT11.GoHf.1A.473;TraitName=PRT;Population=GoHf;PeakMarker=avgbs_19471.1;PeakBP=473279627;TS=29.30;Effect=-0.84;Note=GoHf
PRT	GoHf	OT11	20.7	-0.72	398	chr1C	NQTL	Hf	397910059	421682157	.	+	.	Name=PRT.OT11.GoHf.1C.398;TraitName=PRT;Population=GoHf;PeakMarker=avgbs_cluster_28479.1;PeakBP=397910059;TS=20.70;Effect=-0.72;Note=GoHf
PRT	GoHf	OT11	21.1	-0.74	422	chr1C	NQTL	Hf	422099977	425724006	.	+	.	Name=PRT.OT11.GoHf.1C.422;TraitName=PRT;Population=GoHf;PeakMarker=avgbs_cluster_43296.1;PeakBP=422152974;TS=21.10;Effect=-0.74;Note=GoHf
PRT	GoHf	OT12	16.8	-0.77	143	chr2D	NQTL	Hf	142600505	168469528	.	+	.	Name=PRT.OT12.GoHf.2D.143;TraitName=PRT;Population=GoHf;PeakMarker=avgbs_115148.1;PeakBP=142600505;TS=16.80;Effect=-0.77;Note=GoHf
PRT	GoHf	OT12	15.3	-0.81	488	chr7D	NQTL	Hf	488343505	489659666	.	+	.	Name=PRT.OT12.GoHf.7D.488;TraitName=PRT;Population=GoHf;PeakMarker=avgbs_cluster_20040.1;PeakBP=488402287;TS=15.30;Effect=-0.81;Note=GoHf
PRT	GoHf	PE12	16.8	-1.24	252	chr6D	NQTL	Hf	249932137	256071538	.	+	.	Name=PRT.PE12.GoHf.6D.252;TraitName=PRT;Population=GoHf;PeakMarker=avgbs_cluster_21603.1;PeakBP=251752069;TS=16.80;Effect=-1.24;Note=GoHf
TWT	GoHf	MEAN12	21.6	1.52	446	chr1D	NQTL	Go	444878572	450473777	.	+	.	Name=TWT.MEAN12.GoHf.1D.446;TraitName=TWT;Population=GoHf;PeakMarker=avgbs_230325.1;PeakBP=445690119;TS=21.60;Effect=1.52;Note=GoHf
TWT	GoHf	MEAN12	20	-1.44	411	chr2A	NQTL	Hf	406417961	463410411	.	+	.	Name=TWT.MEAN12.GoHf.2A.411;TraitName=TWT;Population=GoHf;PeakMarker=avgbs_76859.1;PeakBP=411026403;TS=20.00;Effect=-1.44;Note=GoHf
TWT	GoHf	NO11	16.6	-0.91	651	chr4C	NQTL	Hf	648731112	651154927	.	+	.	Name=TWT.NO11.GoHf.4C.651;TraitName=TWT;Population=GoHf;PeakMarker=avgbs_cluster_28757.1;PeakBP=651039042;TS=16.60;Effect=-0.91;Note=GoHf
TWT	GoHf	OT12	24.8	3.03	446	chr1D	NQTL	Go	444412173	455617709	.	+	.	Name=TWT.OT12.GoHf.1D.446;TraitName=TWT;Population=GoHf;PeakMarker=avgbs_230325.1;PeakBP=445690119;TS=24.80;Effect=3.03;Note=GoHf
TWT	GoHf	OT12	15.9	-2.47	411	chr2A	NQTL	Hf	406417961	463410411	.	+	.	Name=TWT.OT12.GoHf.2A.411;TraitName=TWT;Population=GoHf;PeakMarker=avgbs_76859.1;PeakBP=411026403;TS=15.90;Effect=-2.47;Note=GoHf
TWT	GoHf	OT12	16.6	-2.76	234	chr6D	NQTL	Hf	234202928	246788050	.	+	.	Name=TWT.OT12.GoHf.6D.234;TraitName=TWT;Population=GoHf;PeakMarker=avgbs_cluster_26531.1;PeakBP=234202928;TS=16.60;Effect=-2.76;Note=GoHf
TWT	GoHf	OT12	17.3	2.61	473	chr7D	NQTL	Go	466508024	473821225	.	+	.	Name=TWT.OT12.GoHf.7D.473;TraitName=TWT;Population=GoHf;PeakMarker=avgbs2_104397.1;PeakBP=473435808;TS=17.30;Effect=2.61;Note=GoHf
UDH	GoHf	MEAN	22.7	0.6	340	chr2A	NQTL	Go	338684978	356654276	.	+	.	Name=UDH.MEAN.GoHf.2A.340;TraitName=UDH;Population=GoHf;PeakMarker=avgbs_86134.1;PeakBP=339875078;TS=22.70;Effect=0.60;Note=GoHf
UDH	GoHf	OT11	18.3	0.74	340	chr2A	NQTL	Go	324599937	346714488	.	+	.	Name=UDH.OT11.GoHf.2A.340;TraitName=UDH;Population=GoHf;PeakMarker=avgbs_86134.1;PeakBP=339875078;TS=18.30;Effect=0.74;Note=GoHf
UDH	GoHf	OT11	16.8	-0.71	493	chr2D	NQTL	Hf	492585837	497538951	.	+	.	Name=UDH.OT11.GoHf.2D.493;TraitName=UDH;Population=GoHf;PeakMarker=avgbs2_199326.1;PeakBP=492585837;TS=16.80;Effect=-0.71;Note=GoHf
UDH	GoHf	OT11	27.7	-0.92	472	chr7D	NQTL	Hf	466825088	479282348	.	+	.	Name=UDH.OT11.GoHf.7D.472;TraitName=UDH;Population=GoHf;PeakMarker=avgbs_22217.1;PeakBP=471697311;TS=27.70;Effect=-0.92;Note=GoHf
UDH	GoHf	PE10	15.9	0.66	340	chr2A	NQTL	Go	338684978	356654276	.	+	.	Name=UDH.PE10.GoHf.2A.340;TraitName=UDH;Population=GoHf;PeakMarker=avgbs_86134.1;PeakBP=339875078;TS=15.90;Effect=0.66;Note=GoHf
BGL	ShHf	MEAN	38.9	-0.35	415	chr6A	NQTL	Hf	394184561	421130750	.	+	.	Name=BGL.MEAN.ShHf.6A.415;TraitName=BGL;Population=ShHf;PeakMarker=avgbs_cluster_11049.1;PeakBP=415099448;TS=38.90;Effect=-0.35;Note=ShHf
BGL	ShHf	MEAN	19.9	-0.26	308	chr6A	NQTL	Hf	305940056	312302526	.	+	.	Name=BGL.MEAN.ShHf.6A.308;TraitName=BGL;Population=ShHf;PeakMarker=avgbs_90516.1;PeakBP=307720466;TS=19.90;Effect=-0.26;Note=ShHf
BGL	ShHf	MEAN	44.2	-0.37	426	chr7A	NQTL	Hf	131027326	431789148	.	+	.	Name=BGL.MEAN.ShHf.7A.426;TraitName=BGL;Population=ShHf;PeakMarker=avgbs2_100424.1;PeakBP=425754108;TS=44.20;Effect=-0.37;Note=ShHf
BGL	ShHf	MEAN12	21.8	-0.47	415	chr6A	NQTL	Hf	415099448	415099448	.	+	.	Name=BGL.MEAN12.ShHf.6A.415;TraitName=BGL;Population=ShHf;PeakMarker=avgbs_cluster_11049.1;PeakBP=415099448;TS=21.80;Effect=-0.47;Note=ShHf
BGL	ShHf	MEAN12	21.2	-0.45	430	chr7A	NQTL	Hf	425754108	431789148	.	+	.	Name=BGL.MEAN12.ShHf.7A.430;TraitName=BGL;Population=ShHf;PeakMarker=avgbs_84915.1;PeakBP=429794604;TS=21.20;Effect=-0.45;Note=ShHf
BGL	ShHf	NO12	15.1	-0.4	430	chr7A	NQTL	Hf	154506713	431789148	.	+	.	Name=BGL.NO12.ShHf.7A.430;TraitName=BGL;Population=ShHf;PeakMarker=avgbs_cluster_5969.1;PeakBP=430180032;TS=15.10;Effect=-0.40;Note=ShHf
BGL	ShHf	NZ9	30.4	-0.33	337	chr2A	NQTL	Hf	337444697	346714488	.	+	.	Name=BGL.NZ9.ShHf.2A.337;TraitName=BGL;Population=ShHf;PeakMarker=avgbs2_147516.1;PeakBP=337444697;TS=30.40;Effect=-0.33;Note=ShHf
BGL	ShHf	NZ9	15.5	-0.23	46	chr4C	NQTL	Hf	44949045	50163979	.	+	.	Name=BGL.NZ9.ShHf.4C.46;TraitName=BGL;Population=ShHf;PeakMarker=avgbs2_149694.1;PeakBP=45821386;TS=15.50;Effect=-0.23;Note=ShHf
BGL	ShHf	NZ9	35.3	-0.35	415	chr6A	NQTL	Hf	394184561	421130750	.	+	.	Name=BGL.NZ9.ShHf.6A.415;TraitName=BGL;Population=ShHf;PeakMarker=avgbs_cluster_11049.1;PeakBP=415099448;TS=35.30;Effect=-0.35;Note=ShHf
BGL	ShHf	NZ9	20	-0.27	309	chr6A	NQTL	Hf	305940056	312302526	.	+	.	Name=BGL.NZ9.ShHf.6A.309;TraitName=BGL;Population=ShHf;PeakMarker=avgbs_456161.1;PeakBP=309153006;TS=20.00;Effect=-0.27;Note=ShHf
BGL	ShHf	NZ9	17.3	-0.25	132	chr6C	NQTL	Hf	131766886	131766886	.	+	.	Name=BGL.NZ9.ShHf.6C.132;TraitName=BGL;Population=ShHf;PeakMarker=avgbs_cluster_30629.1;PeakBP=131766886;TS=17.30;Effect=-0.25;Note=ShHf
BGL	ShHf	NZ9	30.8	-0.32	430	chr7A	NQTL	Hf	154422108	431789148	.	+	.	Name=BGL.NZ9.ShHf.7A.430;TraitName=BGL;Population=ShHf;PeakMarker=avgbs_84915.1;PeakBP=429794604;TS=30.80;Effect=-0.32;Note=ShHf
BGL	ShHf	OT10	19.3	-0.34	249	chr6A	NQTL	Hf	244896133	252235839	.	+	.	Name=BGL.OT10.ShHf.6A.249;TraitName=BGL;Population=ShHf;PeakMarker=avgbs_cluster_20362.1;PeakBP=248883035;TS=19.30;Effect=-0.34;Note=ShHf
BGL	ShHf	OT10	16.1	-0.31	49	chr6A	NQTL	Hf	48970204	70464808	.	+	.	Name=BGL.OT10.ShHf.6A.49;TraitName=BGL;Population=ShHf;PeakMarker=avgbs_471870.1;PeakBP=48970204;TS=16.10;Effect=-0.31;Note=ShHf
BGL	ShHf	OT10	15.6	-0.3	426	chr7A	NQTL	Hf	158536756	431789148	.	+	.	Name=BGL.OT10.ShHf.7A.426;TraitName=BGL;Population=ShHf;PeakMarker=avgbs2_100424.1;PeakBP=425754108;TS=15.60;Effect=-0.30;Note=ShHf
BGL	ShHf	OT11	32.3	-0.35	415	chr6A	NQTL	Hf	406619607	421130750	.	+	.	Name=BGL.OT11.ShHf.6A.415;TraitName=BGL;Population=ShHf;PeakMarker=avgbs_cluster_11049.1;PeakBP=415099448;TS=32.30;Effect=-0.35;Note=ShHf
BGL	ShHf	OT11	48.8	-0.42	426	chr7A	NQTL	Hf	136445424	431789148	.	+	.	Name=BGL.OT11.ShHf.7A.426;TraitName=BGL;Population=ShHf;PeakMarker=avgbs2_100424.1;PeakBP=425754108;TS=48.80;Effect=-0.42;Note=ShHf
BGL	ShHf	OT11	30.9	-0.39	472	chr7D	NQTL	Hf	466333557	475886015	.	+	.	Name=BGL.OT11.ShHf.7D.472;TraitName=BGL;Population=ShHf;PeakMarker=avgbs_cluster_40769.1;PeakBP=472228456;TS=30.90;Effect=-0.39;Note=ShHf
BGL	ShHf	OT12	19.1	-0.53	426	chr7A	NQTL	Hf	425754108	431789148	.	+	.	Name=BGL.OT12.ShHf.7A.426;TraitName=BGL;Population=ShHf;PeakMarker=avgbs2_100424.1;PeakBP=425754108;TS=19.10;Effect=-0.53;Note=ShHf
BGL	ShHf	PE11	52.5	-0.46	415	chr6A	NQTL	Hf	388281836	427068965	.	+	.	Name=BGL.PE11.ShHf.6A.415;TraitName=BGL;Population=ShHf;PeakMarker=avgbs_cluster_11049.1;PeakBP=415099448;TS=52.50;Effect=-0.46;Note=ShHf
BGL	ShHf	PE11	46.1	-0.44	426	chr7A	NQTL	Hf	135194882	430180032	.	+	.	Name=BGL.PE11.ShHf.7A.426;TraitName=BGL;Population=ShHf;PeakMarker=avgbs2_100424.1;PeakBP=425754108;TS=46.10;Effect=-0.44;Note=ShHf
BGL	ShHf	PE12	24.6	-0.56	415	chr6A	NQTL	Hf	411963287	415099448	.	+	.	Name=BGL.PE12.ShHf.6A.415;TraitName=BGL;Population=ShHf;PeakMarker=avgbs_cluster_11049.1;PeakBP=415099448;TS=24.60;Effect=-0.56;Note=ShHf
GRT	ShHf	MEAN	19.8	1.23	375	chr1A	NQTL	Sh	358662733	419320353	.	+	.	Name=GRT.MEAN.ShHf.1A.375;TraitName=GRT;Population=ShHf;PeakMarker=avgbs_cluster_44610.1;PeakBP=375456040;TS=19.80;Effect=1.23;Note=ShHf
GRT	ShHf	MEAN	15.5	1.1	482	chr1A	NQTL	Sh	475734230	482435284	.	+	.	Name=GRT.MEAN.ShHf.1A.482;TraitName=GRT;Population=ShHf;PeakMarker=avgbs_cluster_23453.1;PeakBP=482435284;TS=15.50;Effect=1.10;Note=ShHf
GRT	ShHf	MEAN	24.2	1.32	306	chr2D	NQTL	Sh	299233468	431195648	.	+	.	Name=GRT.MEAN.ShHf.2D.306;TraitName=GRT;Population=ShHf;PeakMarker=avgbs_24181.1;PeakBP=306217766;TS=24.20;Effect=1.32;Note=ShHf
GRT	ShHf	MEAN	20.5	1.24	379	chr4D	NQTL	Sh	369123558	392493259	.	+	.	Name=GRT.MEAN.ShHf.4D.379;TraitName=GRT;Population=ShHf;PeakMarker=avgbs_75975.1;PeakBP=379085296;TS=20.50;Effect=1.24;Note=ShHf
GRT	ShHf	MEAN	23.2	1.3	541	chr6C	NQTL	Sh	502925453	540600206	.	+	.	Name=GRT.MEAN.ShHf.6C.541;TraitName=GRT;Population=ShHf;PeakMarker=avgbs_202410.1;PeakBP=540600206;TS=23.20;Effect=1.30;Note=ShHf
GRT	ShHf	MEAN	21.8	1.41	469	chr7D	NQTL	Sh	466333557	472228456	.	+	.	Name=GRT.MEAN.ShHf.7D.469;TraitName=GRT;Population=ShHf;PeakMarker=avgbs_66891.1;PeakBP=468562280;TS=21.80;Effect=1.41;Note=ShHf
GRT	ShHf	MEAN12	15.1	2.72	482	chr1A	NQTL	Sh	475427582	490485849	.	+	.	Name=GRT.MEAN12.ShHf.1A.482;TraitName=GRT;Population=ShHf;PeakMarker=avgbs_cluster_23453.1;PeakBP=482435284;TS=15.10;Effect=2.72;Note=ShHf
GRT	ShHf	NZ9	17.5	1.35	193	chr2D	NQTL	Sh	183253629	195034093	.	+	.	Name=GRT.NZ9.ShHf.2D.193;TraitName=GRT;Population=ShHf;PeakMarker=avgbs_27761.1;PeakBP=193047845;TS=17.50;Effect=1.35;Note=ShHf
GRT	ShHf	NZ9	17.1	1.32	306	chr2D	NQTL	Sh	299233468	431194271	.	+	.	Name=GRT.NZ9.ShHf.2D.306;TraitName=GRT;Population=ShHf;PeakMarker=avgbs_24181.1;PeakBP=306217766;TS=17.10;Effect=1.32;Note=ShHf
GRT	ShHf	NZ9	18.3	1.38	27	chr7A	NQTL	Sh	23661827	31643857	.	+	.	Name=GRT.NZ9.ShHf.7A.27;TraitName=GRT;Population=ShHf;PeakMarker=avgbs_1144.1;PeakBP=27325543;TS=18.30;Effect=1.38;Note=ShHf
GRT	ShHf	NZ9	82.2	3.01	469	chr7D	NQTL	Sh	466333557	472228456	.	+	.	Name=GRT.NZ9.ShHf.7D.469;TraitName=GRT;Population=ShHf;PeakMarker=avgbs_66891.1;PeakBP=468562280;TS=82.20;Effect=3.01;Note=ShHf
GRT	ShHf	OT10	22.6	1.78	346	chr2D	NQTL	Sh	299233468	442059619	.	+	.	Name=GRT.OT10.ShHf.2D.346;TraitName=GRT;Population=ShHf;PeakMarker=avgbs_110657.1;PeakBP=346018552;TS=22.60;Effect=1.78;Note=ShHf
GRT	ShHf	OT10	27.1	1.96	516	chr6C	NQTL	Sh	502925453	540600206	.	+	.	Name=GRT.OT10.ShHf.6C.516;TraitName=GRT;Population=ShHf;PeakMarker=avgbs_70555.1;PeakBP=515982713;TS=27.10;Effect=1.96;Note=ShHf
GRT	ShHf	OT10	26.1	1.93	211	chr6C	NQTL	Sh	211217572	217832308	.	+	.	Name=GRT.OT10.ShHf.6C.211;TraitName=GRT;Population=ShHf;PeakMarker=avgbs_98912.1;PeakBP=211217572;TS=26.10;Effect=1.93;Note=ShHf
GRT	ShHf	OT12	16.1	2.46	193	chr2D	NQTL	Sh	180505594	210117661	.	+	.	Name=GRT.OT12.ShHf.2D.193;TraitName=GRT;Population=ShHf;PeakMarker=avgbs_27761.1;PeakBP=193047845;TS=16.10;Effect=2.46;Note=ShHf
GRT	ShHf	OT12	17.8	2.98	475	chr7D	NQTL	Sh	466333557	480279602	.	+	.	Name=GRT.OT12.ShHf.7D.475;TraitName=GRT;Population=ShHf;PeakMarker=avgbs_cluster_1908.1;PeakBP=474586157;TS=17.80;Effect=2.98;Note=ShHf
GRT	ShHf	PE11	43.3	2.87	375	chr1A	NQTL	Sh	358662733	419320353	.	+	.	Name=GRT.PE11.ShHf.1A.375;TraitName=GRT;Population=ShHf;PeakMarker=avgbs_cluster_44610.1;PeakBP=375456040;TS=43.30;Effect=2.87;Note=ShHf
GRT	ShHf	PE11	31.3	2.48	482	chr1A	NQTL	Sh	420223778	489274891	.	+	.	Name=GRT.PE11.ShHf.1A.482;TraitName=GRT;Population=ShHf;PeakMarker=avgbs_104801.1;PeakBP=481547540;TS=31.30;Effect=2.48;Note=ShHf
GRT	ShHf	PE11	20	2	412	chr1C	NQTL	Sh	402732583	421273342	.	+	.	Name=GRT.PE11.ShHf.1C.412;TraitName=GRT;Population=ShHf;PeakMarker=avgbs_cluster_26279.1;PeakBP=412011640;TS=20.00;Effect=2.00;Note=ShHf
GRT	ShHf	PE11	28.9	2.37	425	chr1C	NQTL	Sh	423688078	426601738	.	+	.	Name=GRT.PE11.ShHf.1C.425;TraitName=GRT;Population=ShHf;PeakMarker=avgbs2_163456.1;PeakBP=425017532;TS=28.90;Effect=2.37;Note=ShHf
GRT	ShHf	PE11	20.9	-2	316	chr6A	NQTL	Hf	315361422	320659458	.	+	.	Name=GRT.PE11.ShHf.6A.316;TraitName=GRT;Population=ShHf;PeakMarker=avgbs_cluster_31527.1;PeakBP=315574011;TS=20.90;Effect=-2.00;Note=ShHf
GRT	ShHf	PE11	35.7	2.88	469	chr7D	NQTL	Sh	466333557	472228456	.	+	.	Name=GRT.PE11.ShHf.7D.469;TraitName=GRT;Population=ShHf;PeakMarker=avgbs_66891.1;PeakBP=468562280;TS=35.70;Effect=2.88;Note=ShHf
GRT	ShHf	PE12	18.3	2.49	475	chr7D	NQTL	Sh	466333557	480279602	.	+	.	Name=GRT.PE12.ShHf.7D.475;TraitName=GRT;Population=ShHf;PeakMarker=avgbs_cluster_1908.1;PeakBP=474586157;TS=18.30;Effect=2.49;Note=ShHf
HED	ShHf	OT10	15.4	2.37	7	chr5D	NQTL	Sh	7058196	7140595	.	+	.	Name=HED.OT10.ShHf.5D.7;TraitName=HED;Population=ShHf;PeakMarker=avgbs_cluster_25486.1;PeakBP=7140595;TS=15.40;Effect=2.37;Note=ShHf
HED	ShHf	OT12	19.2	-2.54	195	chr2D	NQTL	Hf	187720900	210997293	.	+	.	Name=HED.OT12.ShHf.2D.195;TraitName=HED;Population=ShHf;PeakMarker=avgbs_397470.1;PeakBP=195034093;TS=19.20;Effect=-2.54;Note=ShHf
HED	ShHf	OT12	15.1	2.27	13	chr3C	NQTL	Sh	12325064	14214533	.	+	.	Name=HED.OT12.ShHf.3C.13;TraitName=HED;Population=ShHf;PeakMarker=avgbs_cluster_69582.1;PeakBP=12888940;TS=15.10;Effect=2.27;Note=ShHf
HED	ShHf	OT12	36.4	-4.51	475	chr7D	NQTL	Hf	468562280	480279602	.	+	.	Name=HED.OT12.ShHf.7D.475;TraitName=HED;Population=ShHf;PeakMarker=avgbs_cluster_1908.1;PeakBP=474586157;TS=36.40;Effect=-4.51;Note=ShHf
HED	ShHf	PE11	17.2	-1.58	489	chr1A	NQTL	Hf	488690410	493330558	.	+	.	Name=HED.PE11.ShHf.1A.489;TraitName=HED;Population=ShHf;PeakMarker=avgbs_cluster_59939.1;PeakBP=488690410;TS=17.20;Effect=-1.58;Note=ShHf
HED	ShHf	PE11	29.5	2.03	376	chr6A	NQTL	Sh	343975183	386567078	.	+	.	Name=HED.PE11.ShHf.6A.376;TraitName=HED;Population=ShHf;PeakMarker=avgbs_cluster_33499.1;PeakBP=375692402;TS=29.50;Effect=2.03;Note=ShHf
HED	ShHf	PE11	96	-3.78	469	chr7D	NQTL	Hf	466333557	472228456	.	+	.	Name=HED.PE11.ShHf.7D.469;TraitName=HED;Population=ShHf;PeakMarker=avgbs_66891.1;PeakBP=468562280;TS=96.00;Effect=-3.78;Note=ShHf
HGT	ShHf	MEAN	38.9	-3.17	486	chr7D	NQTL	Hf	472228456	486484136	.	+	.	Name=HGT.MEAN.ShHf.7D.486;TraitName=HGT;Population=ShHf;PeakMarker=avgbs_cluster_33818.2;PeakBP=486455828;TS=38.90;Effect=-3.17;Note=ShHf
HGT	ShHf	PE11	112.5	-9.78	472	chr7D	NQTL	Hf	466333557	482446795	.	+	.	Name=HGT.PE11.ShHf.7D.472;TraitName=HGT;Population=ShHf;PeakMarker=avgbs_cluster_40769.1;PeakBP=472228456;TS=112.50;Effect=-9.78;Note=ShHf
HGT	ShHf	PE12	23.7	6.59	13	chr3C	NQTL	Sh	12325064	14214533	.	+	.	Name=HGT.PE12.ShHf.3C.13;TraitName=HGT;Population=ShHf;PeakMarker=avgbs_cluster_38803.1;PeakBP=13156218;TS=23.70;Effect=6.59;Note=ShHf
KWT	ShHf	MEAN	17.6	1.11	472	chr5D	NQTL	Sh	471185297	476917900	.	+	.	Name=KWT.MEAN.ShHf.5D.472;TraitName=KWT;Population=ShHf;PeakMarker=avgbs_cluster_14613.1;PeakBP=471961248;TS=17.60;Effect=1.11;Note=ShHf
KWT	ShHf	MEAN	21.8	-1.23	405	chr6A	NQTL	Hf	345420122	409610513	.	+	.	Name=KWT.MEAN.ShHf.6A.405;TraitName=KWT;Population=ShHf;PeakMarker=avgbs_481318.1;PeakBP=405141273;TS=21.80;Effect=-1.23;Note=ShHf
KWT	ShHf	MEAN12	26.4	2.97	280	chr2D	NQTL	Sh	274422082	281679767	.	+	.	Name=KWT.MEAN12.ShHf.2D.280;TraitName=KWT;Population=ShHf;PeakMarker=avgbs2_32068.1;PeakBP=279791009;TS=26.40;Effect=2.97;Note=ShHf
KWT	ShHf	NO12	16.4	1.76	156	chr2D	NQTL	Sh	155635634	155635634	.	+	.	Name=KWT.NO12.ShHf.2D.156;TraitName=KWT;Population=ShHf;PeakMarker=avgbs_cluster_16555.1;PeakBP=155635634;TS=16.40;Effect=1.76;Note=ShHf
KWT	ShHf	PE11	15.3	1.76	181	chr2D	NQTL	Sh	178243809	180845754	.	+	.	Name=KWT.PE11.ShHf.2D.181;TraitName=KWT;Population=ShHf;PeakMarker=avgbs_96504.1;PeakBP=180505594;TS=15.30;Effect=1.76;Note=ShHf
KWT	ShHf	PE11	16.1	1.79	474	chr5D	NQTL	Sh	471185297	476917900	.	+	.	Name=KWT.PE11.ShHf.5D.474;TraitName=KWT;Population=ShHf;PeakMarker=avgbs_cluster_18162.1;PeakBP=474047594;TS=16.10;Effect=1.79;Note=ShHf
KWT	ShHf	PE11	51.2	-3.07	374	chr6A	NQTL	Hf	334804851	386567078	.	+	.	Name=KWT.PE11.ShHf.6A.374;TraitName=KWT;Population=ShHf;PeakMarker=avgbs_201274.1;PeakBP=374038147;TS=51.20;Effect=-3.07;Note=ShHf
KWT	ShHf	PE11	16.3	-1.81	1	chr6C	NQTL	Hf	1278726	1402335	.	+	.	Name=KWT.PE11.ShHf.6C.1;TraitName=KWT;Population=ShHf;PeakMarker=avgbs_50855.1;PeakBP=1402335;TS=16.30;Effect=-1.81;Note=ShHf
KWT	ShHf	PE12	30.6	4.63	280	chr2D	NQTL	Sh	274422082	281679767	.	+	.	Name=KWT.PE12.ShHf.2D.280;TraitName=KWT;Population=ShHf;PeakMarker=avgbs2_32068.1;PeakBP=279791009;TS=30.60;Effect=4.63;Note=ShHf
KWT	ShHf	PE12	30.4	4.87	471	chr2D	NQTL	Sh	445695956	479204020	.	+	.	Name=KWT.PE12.ShHf.2D.471;TraitName=KWT;Population=ShHf;PeakMarker=avgbs_cluster_35338.1;PeakBP=471288618;TS=30.40;Effect=4.87;Note=ShHf
OIL	ShHf	MEAN	148.7	-1.26	415	chr6A	NQTL	Hf	387183685	421130750	.	+	.	Name=OIL.MEAN.ShHf.6A.415;TraitName=OIL;Population=ShHf;PeakMarker=avgbs_cluster_11049.1;PeakBP=415099448;TS=148.70;Effect=-1.26;Note=ShHf
OIL	ShHf	MEAN	16.9	-0.5	49	chr6A	NQTL	Hf	31202022	52771940	.	+	.	Name=OIL.MEAN.ShHf.6A.49;TraitName=OIL;Population=ShHf;PeakMarker=avgbs_471870.1;PeakBP=48970204;TS=16.90;Effect=-0.50;Note=ShHf
OIL	ShHf	MEAN12	15.4	-1.3	61	chr2D	NQTL	Hf	58070367	98484520	.	+	.	Name=OIL.MEAN12.ShHf.2D.61;TraitName=OIL;Population=ShHf;PeakMarker=avgbs_86843.1;PeakBP=61028297;TS=15.40;Effect=-1.30;Note=ShHf
OIL	ShHf	MEAN12	44.1	-1.85	415	chr6A	NQTL	Hf	415099448	421130750	.	+	.	Name=OIL.MEAN12.ShHf.6A.415;TraitName=OIL;Population=ShHf;PeakMarker=avgbs_cluster_11049.1;PeakBP=415099448;TS=44.10;Effect=-1.85;Note=ShHf
Oil	ShHf	NO12	50.5	-2.29	415	chr6A	NQTL	Hf	415099448	427068965	.	+	.	Name=Oil.NO12.ShHf.6A.415;TraitName=Oil;Population=ShHf;PeakMarker=avgbs_cluster_11049.1;PeakBP=415099448;TS=50.50;Effect=-2.29;Note=ShHf
Oil	ShHf	OT11	16.4	0.45	394	chr1C	NQTL	Sh	124420496	421273342	.	+	.	Name=Oil.OT11.ShHf.1C.394;TraitName=Oil;Population=ShHf;PeakMarker=avgbs_40945.1;PeakBP=394337475;TS=16.40;Effect=0.45;Note=ShHf
Oil	ShHf	OT11	17.5	-0.45	460	chr4C	NQTL	Hf	221265944	507945901	.	+	.	Name=Oil.OT11.ShHf.4C.460;TraitName=Oil;Population=ShHf;PeakMarker=avgbs_cluster_8083.1;PeakBP=460295833;TS=17.50;Effect=-0.45;Note=ShHf
Oil	ShHf	OT11	165.5	-1.21	415	chr6A	NQTL	Hf	386567078	421130750	.	+	.	Name=Oil.OT11.ShHf.6A.415;TraitName=Oil;Population=ShHf;PeakMarker=avgbs_cluster_11049.1;PeakBP=415099448;TS=165.50;Effect=-1.21;Note=ShHf
Oil	ShHf	OT11	18	-0.47	49	chr6A	NQTL	Hf	28270043	54771615	.	+	.	Name=Oil.OT11.ShHf.6A.49;TraitName=Oil;Population=ShHf;PeakMarker=avgbs_471870.1;PeakBP=48970204;TS=18.00;Effect=-0.47;Note=ShHf
Oil	ShHf	OT11	17.4	-0.46	190	chr6A	NQTL	Hf	165947278	225186879	.	+	.	Name=Oil.OT11.ShHf.6A.190;TraitName=Oil;Population=ShHf;PeakMarker=avgbs2_92577.1;PeakBP=189654830;TS=17.40;Effect=-0.46;Note=ShHf
Oil	ShHf	OT12	18.8	-1.19	58	chr2D	NQTL	Hf	58070367	62312453	.	+	.	Name=Oil.OT12.ShHf.2D.58;TraitName=Oil;Population=ShHf;PeakMarker=avgbs_cluster_38916.1;PeakBP=58070367;TS=18.80;Effect=-1.19;Note=ShHf
Oil	ShHf	OT12	37	-1.48	415	chr6A	NQTL	Hf	415099448	427068965	.	+	.	Name=Oil.OT12.ShHf.6A.415;TraitName=Oil;Population=ShHf;PeakMarker=avgbs_cluster_11049.1;PeakBP=415099448;TS=37.00;Effect=-1.48;Note=ShHf
Oil	ShHf	PE11	105.2	-1.32	415	chr6A	NQTL	Hf	387183685	421130750	.	+	.	Name=Oil.PE11.ShHf.6A.415;TraitName=Oil;Population=ShHf;PeakMarker=avgbs_cluster_11049.1;PeakBP=415099448;TS=105.20;Effect=-1.32;Note=ShHf
Oil	ShHf	PE12	32.7	-1.77	415	chr6A	NQTL	Hf	415099448	421130750	.	+	.	Name=Oil.PE12.ShHf.6A.415;TraitName=Oil;Population=ShHf;PeakMarker=avgbs_cluster_11049.1;PeakBP=415099448;TS=32.70;Effect=-1.77;Note=ShHf
PRT	ShHf	MEAN	23.2	-0.59	377	chr1C	NQTL	Hf	44062469	421273342	.	+	.	Name=PRT.MEAN.ShHf.1C.377;TraitName=PRT;Population=ShHf;PeakMarker=avgbs_cluster_25802.1;PeakBP=376674687;TS=23.20;Effect=-0.59;Note=ShHf
PRT	ShHf	MEAN	18.6	-0.53	425	chr1C	NQTL	Hf	423688078	426601738	.	+	.	Name=PRT.MEAN.ShHf.1C.425;TraitName=PRT;Population=ShHf;PeakMarker=avgbs2_163456.1;PeakBP=425017532;TS=18.60;Effect=-0.53;Note=ShHf
PRT	ShHf	MEAN	16.7	-0.5	469	chr5A	NQTL	Hf	464066584	475019357	.	+	.	Name=PRT.MEAN.ShHf.5A.469;TraitName=PRT;Population=ShHf;PeakMarker=avgbs_cluster_21628.1;PeakBP=469498413;TS=16.70;Effect=-0.50;Note=ShHf
PRT	ShHf	OT11	28	-0.78	375	chr1A	NQTL	Hf	362393042	419320353	.	+	.	Name=PRT.OT11.ShHf.1A.375;TraitName=PRT;Population=ShHf;PeakMarker=avgbs_cluster_44610.1;PeakBP=375456040;TS=28.00;Effect=-0.78;Note=ShHf
PRT	ShHf	OT11	40.6	-0.93	420	chr1A	NQTL	Hf	420223778	473073051	.	+	.	Name=PRT.OT11.ShHf.1A.420;TraitName=PRT;Population=ShHf;PeakMarker=avgbs_3091.1;PeakBP=420223778;TS=40.60;Effect=-0.93;Note=ShHf
PRT	ShHf	OT11	56.9	-1.05	420	chr1C	NQTL	Hf	44062469	421273342	.	+	.	Name=PRT.OT11.ShHf.1C.420;TraitName=PRT;Population=ShHf;PeakMarker=avgbs_18489.1;PeakBP=419614736;TS=56.90;Effect=-1.05;Note=ShHf
PRT	ShHf	OT11	47.7	-0.99	424	chr1C	NQTL	Hf	423688078	426601738	.	+	.	Name=PRT.OT11.ShHf.1C.424;TraitName=PRT;Population=ShHf;PeakMarker=avgbs_cluster_49790.1;PeakBP=423688078;TS=47.70;Effect=-0.99;Note=ShHf
PRT	ShHf	OT12	19	-0.8	193	chr2D	NQTL	Hf	186672045	193047845	.	+	.	Name=PRT.OT12.ShHf.2D.193;TraitName=PRT;Population=ShHf;PeakMarker=avgbs_27761.1;PeakBP=193047845;TS=19.00;Effect=-0.80;Note=ShHf
PRT	ShHf	OT12	22.6	-1	472	chr7D	NQTL	Hf	466333557	480279602	.	+	.	Name=PRT.OT12.ShHf.7D.472;TraitName=PRT;Population=ShHf;PeakMarker=avgbs_cluster_40769.1;PeakBP=472228456;TS=22.60;Effect=-1.00;Note=ShHf
TWT	ShHf	MEAN12	18.1	1.41	10	chr1C	NQTL	Sh	8127562	12246707	.	+	.	Name=TWT.MEAN12.ShHf.1C.10;TraitName=TWT;Population=ShHf;PeakMarker=avgbs2_102913.1;PeakBP=10054008;TS=18.10;Effect=1.41;Note=ShHf
TWT	ShHf	OT10	17.8	-1.61	342	chr4A	NQTL	Hf	341713516	342378971	.	+	.	Name=TWT.OT10.ShHf.4A.342;TraitName=TWT;Population=ShHf;PeakMarker=avgbs_cluster_16653.1;PeakBP=342088666;TS=17.80;Effect=-1.61;Note=ShHf
TWT	ShHf	PE11	30.3	2.02	375	chr1A	NQTL	Sh	374457115	419320353	.	+	.	Name=TWT.PE11.ShHf.1A.375;TraitName=TWT;Population=ShHf;PeakMarker=avgbs_cluster_44610.1;PeakBP=375456040;TS=30.30;Effect=2.02;Note=ShHf
TWT	ShHf	PE11	28.4	1.97	421	chr1A	NQTL	Sh	420223778	466576478	.	+	.	Name=TWT.PE11.ShHf.1A.421;TraitName=TWT;Population=ShHf;PeakMarker=avgbs_46563.1;PeakBP=420905862;TS=28.40;Effect=1.97;Note=ShHf
TWT	ShHf	PE11	21.9	1.7	415	chr1C	NQTL	Sh	134248222	421273342	.	+	.	Name=TWT.PE11.ShHf.1C.415;TraitName=TWT;Population=ShHf;PeakMarker=avgbs_21034.1;PeakBP=415196549;TS=21.90;Effect=1.70;Note=ShHf
TWT	ShHf	PE11	26.1	1.88	425	chr1C	NQTL	Sh	423688078	426601738	.	+	.	Name=TWT.PE11.ShHf.1C.425;TraitName=TWT;Population=ShHf;PeakMarker=avgbs2_163456.1;PeakBP=425017532;TS=26.10;Effect=1.88;Note=ShHf
TWT	ShHf	PE11	32.7	-2.06	407	chr6A	NQTL	Hf	394184561	421130750	.	+	.	Name=TWT.PE11.ShHf.6A.407;TraitName=TWT;Population=ShHf;PeakMarker=avgbs_cluster_6536.1;PeakBP=406619607;TS=32.70;Effect=-2.06;Note=ShHf
TWT	ShHf	PE11	26.4	-1.87	96	chr6C	NQTL	Hf	88930057	96986195	.	+	.	Name=TWT.PE11.ShHf.6C.96;TraitName=TWT;Population=ShHf;PeakMarker=avgbs2_42033.1;PeakBP=95746753;TS=26.40;Effect=-1.87;Note=ShHf
TWT	ShHf	PE11	16.5	1.48	364	chr6C	NQTL	Sh	349069852	366152799	.	+	.	Name=TWT.PE11.ShHf.6C.364;TraitName=TWT;Population=ShHf;PeakMarker=avgbs_434149.1;PeakBP=364436965;TS=16.50;Effect=1.48;Note=ShHf
TWT	ShHf	PE11	15.8	1.46	518	chr6C	NQTL	Sh	502925453	540600206	.	+	.	Name=TWT.PE11.ShHf.6C.518;TraitName=TWT;Population=ShHf;PeakMarker=avgbs_3411.1;PeakBP=518475981;TS=15.80;Effect=1.46;Note=ShHf
TWT	ShHf	PE11	17.6	1.71	469	chr7D	NQTL	Sh	466333557	468562280	.	+	.	Name=TWT.PE11.ShHf.7D.469;TraitName=TWT;Population=ShHf;PeakMarker=avgbs_66891.1;PeakBP=468562280;TS=17.60;Effect=1.71;Note=ShHf
TWT	ShHf	PE12	19.6	1.65	12	chr3C	NQTL	Sh	12325064	14214533	.	+	.	Name=TWT.PE12.ShHf.3C.12;TraitName=TWT;Population=ShHf;PeakMarker=avgbs_102390.1;PeakBP=12325064;TS=19.60;Effect=1.65;Note=ShHf
UDH	ShHf	MEAN	17.7	-0.54	210	chr2D	NQTL	Hf	182293002	212419299	.	+	.	Name=UDH.MEAN.ShHf.2D.210;TraitName=UDH;Population=ShHf;PeakMarker=avgbs_365636.1;PeakBP=210117661;TS=17.70;Effect=-0.54;Note=ShHf
UDH	ShHf	MEAN	31.6	-0.71	318	chr6C	NQTL	Hf	186035203	540600206	.	+	.	Name=UDH.MEAN.ShHf.6C.318;TraitName=UDH;Population=ShHf;PeakMarker=avgbs_36989.1;PeakBP=318010132;TS=31.60;Effect=-0.71;Note=ShHf
UDH	ShHf	MEAN12	19.7	-0.98	466	chr7D	NQTL	Hf	466333557	480279602	.	+	.	Name=UDH.MEAN12.ShHf.7D.466;TraitName=UDH;Population=ShHf;PeakMarker=avgbs_cluster_6345.1;PeakBP=466333557;TS=19.70;Effect=-0.98;Note=ShHf
UDH	ShHf	NO12	23.4	-1.88	466	chr7D	NQTL	Hf	466333557	480279602	.	+	.	Name=UDH.NO12.ShHf.7D.466;TraitName=UDH;Population=ShHf;PeakMarker=avgbs_cluster_6345.1;PeakBP=466333557;TS=23.40;Effect=-1.88;Note=ShHf
UDH	ShHf	OT10	31.6	-1.53	313	chr6C	NQTL	Hf	186035203	527138802	.	+	.	Name=UDH.OT10.ShHf.6C.313;TraitName=UDH;Population=ShHf;PeakMarker=avgbs_cluster_38766.1;PeakBP=313081153;TS=31.60;Effect=-1.53;Note=ShHf
UDH	ShHf	OT11	16.9	-0.63	183	chr2D	NQTL	Hf	179568012	241343951	.	+	.	Name=UDH.OT11.ShHf.2D.183;TraitName=UDH;Population=ShHf;PeakMarker=avgbs_101383.1;PeakBP=183253629;TS=16.90;Effect=-0.63;Note=ShHf
UDH	ShHf	OT11	62.5	-1.27	466	chr7D	NQTL	Hf	466333557	472228456	.	+	.	Name=UDH.OT11.ShHf.7D.466;TraitName=UDH;Population=ShHf;PeakMarker=avgbs_cluster_6345.1;PeakBP=466333557;TS=62.50;Effect=-1.27;Note=ShHf
UDH	ShHf	PE11	19.9	-0.25	509	chr6C	NQTL	Hf	155362242	540600206	.	+	.	Name=UDH.PE11.ShHf.6C.509;TraitName=UDH;Population=ShHf;PeakMarker=avgbs_cluster_4883.1;PeakBP=508739629;TS=19.90;Effect=-0.25;Note=ShHf
UDH	ShHf	PE11	19.5	-0.28	469	chr7D	NQTL	Hf	466333557	472228456	.	+	.	Name=UDH.PE11.ShHf.7D.469;TraitName=UDH;Population=ShHf;PeakMarker=avgbs_66891.1;PeakBP=468562280;TS=19.50;Effect=-0.28;Note=ShHf
YLD	ShHf	MEAN12	16.9	399.58	645	chr4C	NQTL	Sh	637832031	651154927	.	+	.	Name=YLD.MEAN12.ShHf.4C.645;TraitName=YLD;Population=ShHf;PeakMarker=avgbs_cluster_62471.1;PeakBP=644627554;TS=16.90;Effect=399.58;Note=ShHf
YLD	ShHf	NO12	26.1	-807.72	475	chr7D	NQTL	Hf	466333557	480279602	.	+	.	Name=YLD.NO12.ShHf.7D.475;TraitName=YLD;Population=ShHf;PeakMarker=avgbs_cluster_1908.1;PeakBP=474586157;TS=26.10;Effect=-807.72;Note=ShHf
YLD	ShHf	OT12	16.4	433.09	116	chr6C	NQTL	Sh	109939561	116006485	.	+	.	Name=YLD.OT12.ShHf.6C.116;TraitName=YLD;Population=ShHf;PeakMarker=avgbs_cluster_16263.1;PeakBP=115953837;TS=16.40;Effect=433.09;Note=ShHf
YLD	ShHf	PE11	21.3	222.89	425	chr1A	NQTL	Sh	420223778	470554553	.	+	.	Name=YLD.PE11.ShHf.1A.425;TraitName=YLD;Population=ShHf;PeakMarker=avgbs_cluster_28639.1;PeakBP=425186601;TS=21.30;Effect=222.89;Note=ShHf
YLD	ShHf	PE11	30.8	256.96	250	chr1C	NQTL	Sh	44062469	421273342	.	+	.	Name=YLD.PE11.ShHf.1C.250;TraitName=YLD;Population=ShHf;PeakMarker=avgbs_342784.1;PeakBP=250204367;TS=30.80;Effect=256.96;Note=ShHf
YLD	ShHf	PE11	19.1	209.05	425	chr1C	NQTL	Sh	423688078	426601738	.	+	.	Name=YLD.PE11.ShHf.1C.425;TraitName=YLD;Population=ShHf;PeakMarker=avgbs2_163456.1;PeakBP=425017532;TS=19.10;Effect=209.05;Note=ShHf
BGF	TeMa	AB92	21.4	-0.46	411	chr4D	NQTL	Ma	404699381	415009834	.	+	.	Name=BGF.AB92.TeMa.4D.411;TraitName=BGF;Population=TeMa;PeakMarker=avgbs_cluster_7805.1;PeakBP=411232550;TS=21.40;Effect=-0.46;Note=TeMa
BGL	TeMa	OT97	23.6	-0.23	411	chr4D	NQTL	Ma	405627191	411255738	.	+	.	Name=BGL.OT97.TeMa.4D.411;TraitName=BGL;Population=TeMa;PeakMarker=avgbs_cluster_7805.1;PeakBP=411232550;TS=23.60;Effect=-0.23;Note=TeMa
GRT	TeMa	AB94	189.8	30.83	411	chr4D	NQTL	Te	411232550	411232550	.	+	.	Name=GRT.AB94.TeMa.4D.411;TraitName=GRT;Population=TeMa;PeakMarker=avgbs_cluster_7805.1;PeakBP=411232550;TS=189.80;Effect=30.83;Note=TeMa
GRT	TeMa	AB95	193.9	23.82	411	chr4D	NQTL	Te	411232550	411232550	.	+	.	Name=GRT.AB95.TeMa.4D.411;TraitName=GRT;Population=TeMa;PeakMarker=avgbs_cluster_7805.1;PeakBP=411232550;TS=193.90;Effect=23.82;Note=TeMa
GRT	TeMa	AB96	181.9	21.48	411	chr4D	NQTL	Te	411232550	411232550	.	+	.	Name=GRT.AB96.TeMa.4D.411;TraitName=GRT;Population=TeMa;PeakMarker=avgbs_cluster_7805.1;PeakBP=411232550;TS=181.90;Effect=21.48;Note=TeMa
GRT	TeMa	AB96	15.1	2.67	72	chr7A	NQTL	Te	71349307	71916559	.	+	.	Name=GRT.AB96.TeMa.7A.72;TraitName=GRT;Population=TeMa;PeakMarker=avgbs_cluster_7061.1;PeakBP=71916559;TS=15.10;Effect=2.67;Note=TeMa
GRT	TeMa	AB97	195	23.41	411	chr4D	NQTL	Te	411232550	411232550	.	+	.	Name=GRT.AB97.TeMa.4D.411;TraitName=GRT;Population=TeMa;PeakMarker=avgbs_cluster_7805.1;PeakBP=411232550;TS=195.00;Effect=23.41;Note=TeMa
GRT	TeMa	MEAN	195.1	24.35	411	chr4D	NQTL	Te	411232550	411232550	.	+	.	Name=GRT.MEAN.TeMa.4D.411;TraitName=GRT;Population=TeMa;PeakMarker=avgbs_cluster_7805.1;PeakBP=411232550;TS=195.10;Effect=24.35;Note=TeMa
GRT	TeMa	OT95	176.9	30.32	411	chr4D	NQTL	Te	411232550	411255738	.	+	.	Name=GRT.OT95.TeMa.4D.411;TraitName=GRT;Population=TeMa;PeakMarker=avgbs_cluster_7805.1;PeakBP=411232550;TS=176.90;Effect=30.32;Note=TeMa
GRT	TeMa	OT96	162.6	21.08	411	chr4D	NQTL	Te	408185679	412537588	.	+	.	Name=GRT.OT96.TeMa.4D.411;TraitName=GRT;Population=TeMa;PeakMarker=avgbs_cluster_7805.1;PeakBP=411232550;TS=162.60;Effect=21.08;Note=TeMa
GRT	TeMa	OT97	180.4	21.76	411	chr4D	NQTL	Te	411232550	412537588	.	+	.	Name=GRT.OT97.TeMa.4D.411;TraitName=GRT;Population=TeMa;PeakMarker=avgbs_cluster_7805.1;PeakBP=411232550;TS=180.40;Effect=21.76;Note=TeMa
GRT	TeMa	SK95	191.9	24.84	411	chr4D	NQTL	Te	411232550	411232550	.	+	.	Name=GRT.SK95.TeMa.4D.411;TraitName=GRT;Population=TeMa;PeakMarker=avgbs_cluster_7805.1;PeakBP=411232550;TS=191.90;Effect=24.84;Note=TeMa
GRT	TeMa	SK96	168.8	21.83	411	chr4D	NQTL	Te	411232550	412537588	.	+	.	Name=GRT.SK96.TeMa.4D.411;TraitName=GRT;Population=TeMa;PeakMarker=avgbs_cluster_7805.1;PeakBP=411232550;TS=168.80;Effect=21.83;Note=TeMa
HED	TeMa	AB95	31.8	2.83	411	chr4D	NQTL	Te	411232550	412537588	.	+	.	Name=HED.AB95.TeMa.4D.411;TraitName=HED;Population=TeMa;PeakMarker=avgbs_cluster_7805.1;PeakBP=411232550;TS=31.80;Effect=2.83;Note=TeMa
HED	TeMa	AB97	16.7	-1.35	435	chr5D	NQTL	Ma	434783712	440511087	.	+	.	Name=HED.AB97.TeMa.5D.435;TraitName=HED;Population=TeMa;PeakMarker=avgbs_cluster_4786.1;PeakBP=435182212;TS=16.70;Effect=-1.35;Note=TeMa
HED	TeMa	MEAN	16.4	1.17	106	chr7A	NQTL	Te	71349307	105734422	.	+	.	Name=HED.MEAN.TeMa.7A.106;TraitName=HED;Population=TeMa;PeakMarker=avgbs_cluster_22962.1;PeakBP=105570785;TS=16.40;Effect=1.17;Note=TeMa
HED	TeMa	OT95	19.4	1.15	72	chr7A	NQTL	Te	71349307	96724034	.	+	.	Name=HED.OT95.TeMa.7A.72;TraitName=HED;Population=TeMa;PeakMarker=avgbs_6714.1;PeakBP=71908308;TS=19.40;Effect=1.15;Note=TeMa
HED	TeMa	SK95	20.2	1.67	72	chr7A	NQTL	Te	71349307	71916559	.	+	.	Name=HED.SK95.TeMa.7A.72;TraitName=HED;Population=TeMa;PeakMarker=avgbs_6714.1;PeakBP=71908308;TS=20.20;Effect=1.67;Note=TeMa
HED	TeMa	SK96	22.4	1.74	72	chr7A	NQTL	Te	71349307	71916559	.	+	.	Name=HED.SK96.TeMa.7A.72;TraitName=HED;Population=TeMa;PeakMarker=avgbs_6714.1;PeakBP=71908308;TS=22.40;Effect=1.74;Note=TeMa
HED	TeMa	SK96	15.1	-1.52	47	chr7C	NQTL	Ma	46032444	51807813	.	+	.	Name=HED.SK96.TeMa.7C.47;TraitName=HED;Population=TeMa;PeakMarker=avgbs_cluster_34392.1;PeakBP=46605991;TS=15.10;Effect=-1.52;Note=TeMa
HED	TeMa	SK97	32.7	1.59	72	chr7A	NQTL	Te	71349307	71916559	.	+	.	Name=HED.SK97.TeMa.7A.72;TraitName=HED;Population=TeMa;PeakMarker=avgbs_6714.1;PeakBP=71908308;TS=32.70;Effect=1.59;Note=TeMa
HGT	TeMa	AB96	15.1	-5.6	400	chr1D	NQTL	Ma	400446596	400446596	.	+	.	Name=HGT.AB96.TeMa.1D.400;TraitName=HGT;Population=TeMa;PeakMarker=avgbs_227082.1;PeakBP=400446596;TS=15.10;Effect=-5.60;Note=TeMa
HGT	TeMa	AB97	15.3	-5.08	0	chr2D	NQTL	Ma	499385	2695632	.	+	.	Name=HGT.AB97.TeMa.2D.0;TraitName=HGT;Population=TeMa;PeakMarker=avgbs_53705.1;PeakBP=499385;TS=15.30;Effect=-5.08;Note=TeMa
HGT	TeMa	MEAN	16.2	-4.22	326	chr4D	NQTL	Ma	320381402	327259489	.	+	.	Name=HGT.MEAN.TeMa.4D.326;TraitName=HGT;Population=TeMa;PeakMarker=avgbs_16881.1;PeakBP=325670938;TS=16.20;Effect=-4.22;Note=TeMa
HGT	TeMa	MEAN	15.5	4.01	21	chr5C	NQTL	Te	14435089	25261509	.	+	.	Name=HGT.MEAN.TeMa.5C.21;TraitName=HGT;Population=TeMa;PeakMarker=avgbs_cluster_24305.1;PeakBP=20603294;TS=15.50;Effect=4.01;Note=TeMa
HGT	TeMa	OT93	15.5	-4.64	406	chr7D	NQTL	Ma	400061224	405775854	.	+	.	Name=HGT.OT93.TeMa.7D.406;TraitName=HGT;Population=TeMa;PeakMarker=avgbs_cluster_7731.1;PeakBP=405775854;TS=15.50;Effect=-4.64;Note=TeMa
HGT	TeMa	OT94	15.5	4.52	22	chr5C	NQTL	Te	14435089	25261509	.	+	.	Name=HGT.OT94.TeMa.5C.22;TraitName=HGT;Population=TeMa;PeakMarker=avgbs_cluster_33902.1;PeakBP=22044595;TS=15.50;Effect=4.52;Note=TeMa
HGT	TeMa	OT95	16.3	-3.71	411	chr4D	NQTL	Ma	411232550	412537588	.	+	.	Name=HGT.OT95.TeMa.4D.411;TraitName=HGT;Population=TeMa;PeakMarker=avgbs_cluster_7805.1;PeakBP=411232550;TS=16.30;Effect=-3.71;Note=TeMa
HGT	TeMa	OT97	15.6	3.85	21	chr5C	NQTL	Te	14435089	25261509	.	+	.	Name=HGT.OT97.TeMa.5C.21;TraitName=HGT;Population=TeMa;PeakMarker=avgbs_cluster_24305.1;PeakBP=20603294;TS=15.60;Effect=3.85;Note=TeMa
HGT	TeMa	SK95	15.8	-5.84	400	chr1D	NQTL	Ma	400446596	400446596	.	+	.	Name=HGT.SK95.TeMa.1D.400;TraitName=HGT;Population=TeMa;PeakMarker=avgbs_227082.1;PeakBP=400446596;TS=15.80;Effect=-5.84;Note=TeMa
HGT	TeMa	SK95	17.4	-5.68	326	chr4D	NQTL	Ma	320381402	327259489	.	+	.	Name=HGT.SK95.TeMa.4D.326;TraitName=HGT;Population=TeMa;PeakMarker=avgbs_3670.1;PeakBP=325552248;TS=17.40;Effect=-5.68;Note=TeMa
HGT	TeMa	SK95	15.8	5.36	497	chr5C	NQTL	Te	491316344	499835080	.	+	.	Name=HGT.SK95.TeMa.5C.497;TraitName=HGT;Population=TeMa;PeakMarker=avgbs_215174.1;PeakBP=497025630;TS=15.80;Effect=5.36;Note=TeMa
HGT	TeMa	SK95	15.2	5.25	382	chr6A	NQTL	Te	378636844	400368682	.	+	.	Name=HGT.SK95.TeMa.6A.382;TraitName=HGT;Population=TeMa;PeakMarker=avgbs_50054.1;PeakBP=382049035;TS=15.20;Effect=5.25;Note=TeMa
HGT	TeMa	SK97	15.2	-5.45	326	chr4D	NQTL	Ma	320381402	327259489	.	+	.	Name=HGT.SK97.TeMa.4D.326;TraitName=HGT;Population=TeMa;PeakMarker=avgbs_16881.1;PeakBP=325670938;TS=15.20;Effect=-5.45;Note=TeMa
HGT	TeMa	SK97	15.4	5.33	21	chr5C	NQTL	Te	14435089	22044595	.	+	.	Name=HGT.SK97.TeMa.5C.21;TraitName=HGT;Population=TeMa;PeakMarker=avgbs_cluster_24305.1;PeakBP=20603294;TS=15.40;Effect=5.33;Note=TeMa
KWT	TeMa	AB95	111.7	-11.36	411	chr4D	NQTL	Ma	408185679	415009834	.	+	.	Name=KWT.AB95.TeMa.4D.411;TraitName=KWT;Population=TeMa;PeakMarker=avgbs_cluster_7805.1;PeakBP=411232550;TS=111.70;Effect=-11.36;Note=TeMa
KWT	TeMa	AB96	105.5	-10.57	411	chr4D	NQTL	Ma	408185679	412537588	.	+	.	Name=KWT.AB96.TeMa.4D.411;TraitName=KWT;Population=TeMa;PeakMarker=avgbs_cluster_7805.1;PeakBP=411232550;TS=105.50;Effect=-10.57;Note=TeMa
KWT	TeMa	AB97	93.2	-8.81	411	chr4D	NQTL	Ma	408185679	415009834	.	+	.	Name=KWT.AB97.TeMa.4D.411;TraitName=KWT;Population=TeMa;PeakMarker=avgbs_100868.1;PeakBP=411275285;TS=93.20;Effect=-8.81;Note=TeMa
KWT	TeMa	MEAN	100.2	-8.72	411	chr4D	NQTL	Ma	408185679	412537588	.	+	.	Name=KWT.MEAN.TeMa.4D.411;TraitName=KWT;Population=TeMa;PeakMarker=avgbs_cluster_7805.1;PeakBP=411232550;TS=100.20;Effect=-8.72;Note=TeMa
KWT	TeMa	MEAN	15.5	2.08	103	chr5D	NQTL	Te	93270783	213241931	.	+	.	Name=KWT.MEAN.TeMa.5D.103;TraitName=KWT;Population=TeMa;PeakMarker=avgbs_cluster_15644.2;PeakBP=103155815;TS=15.50;Effect=2.08;Note=TeMa
KWT	TeMa	OT94	46.3	-5.65	411	chr4D	NQTL	Ma	408185679	415009834	.	+	.	Name=KWT.OT94.TeMa.4D.411;TraitName=KWT;Population=TeMa;PeakMarker=avgbs_100868.1;PeakBP=411275285;TS=46.30;Effect=-5.65;Note=TeMa
KWT	TeMa	OT94	17.5	2.68	103	chr5D	NQTL	Te	93270783	213241931	.	+	.	Name=KWT.OT94.TeMa.5D.103;TraitName=KWT;Population=TeMa;PeakMarker=avgbs_cluster_15644.2;PeakBP=103155815;TS=17.50;Effect=2.68;Note=TeMa
KWT	TeMa	OT94	15.7	-2.64	62	chr6A	NQTL	Ma	45495029	88015763	.	+	.	Name=KWT.OT94.TeMa.6A.62;TraitName=KWT;Population=TeMa;PeakMarker=avgbs_cluster_23953.1;PeakBP=62172425;TS=15.70;Effect=-2.64;Note=TeMa
KWT	TeMa	OT96	57.5	-6.25	411	chr4D	NQTL	Ma	408185679	415009834	.	+	.	Name=KWT.OT96.TeMa.4D.411;TraitName=KWT;Population=TeMa;PeakMarker=avgbs_100868.1;PeakBP=411275285;TS=57.50;Effect=-6.25;Note=TeMa
KWT	TeMa	OT96	16.4	2.45	103	chr5D	NQTL	Te	93270783	213241931	.	+	.	Name=KWT.OT96.TeMa.5D.103;TraitName=KWT;Population=TeMa;PeakMarker=avgbs_cluster_15644.2;PeakBP=103155815;TS=16.40;Effect=2.45;Note=TeMa
KWT	TeMa	OT97	64.9	-8.12	411	chr4D	NQTL	Ma	408185679	412537588	.	+	.	Name=KWT.OT97.TeMa.4D.411;TraitName=KWT;Population=TeMa;PeakMarker=avgbs_100868.1;PeakBP=411275285;TS=64.90;Effect=-8.12;Note=TeMa
KWT	TeMa	SK95	125.5	-12.82	411	chr4D	NQTL	Ma	408185679	412537588	.	+	.	Name=KWT.SK95.TeMa.4D.411;TraitName=KWT;Population=TeMa;PeakMarker=avgbs_cluster_7805.1;PeakBP=411232550;TS=125.50;Effect=-12.82;Note=TeMa
KWT	TeMa	SK96	86	-7.62	411	chr4D	NQTL	Ma	408185679	412537588	.	+	.	Name=KWT.SK96.TeMa.4D.411;TraitName=KWT;Population=TeMa;PeakMarker=avgbs_cluster_7805.1;PeakBP=411232550;TS=86.00;Effect=-7.62;Note=TeMa
KWT	TeMa	SK96	15.4	2.14	520	chr5C	NQTL	Te	520330160	521798111	.	+	.	Name=KWT.SK96.TeMa.5C.520;TraitName=KWT;Population=TeMa;PeakMarker=avgbs_68079.1;PeakBP=520402980;TS=15.40;Effect=2.14;Note=TeMa
KWT	TeMa	SK97	85.1	-7.8	411	chr4D	NQTL	Ma	411232550	412537588	.	+	.	Name=KWT.SK97.TeMa.4D.411;TraitName=KWT;Population=TeMa;PeakMarker=avgbs_cluster_7805.1;PeakBP=411232550;TS=85.10;Effect=-7.80;Note=TeMa
KWT	TeMa	SK97	21	2.57	520	chr5C	NQTL	Te	518736987	521798111	.	+	.	Name=KWT.SK97.TeMa.5C.520;TraitName=KWT;Population=TeMa;PeakMarker=avgbs_cluster_29603.1;PeakBP=520330160;TS=21.00;Effect=2.57;Note=TeMa
LDG	TeMa	AB97	19	3.11	350	chr6A	NQTL	Te	320659458	359650806	.	+	.	Name=LDG.AB97.TeMa.6A.350;TraitName=LDG;Population=TeMa;PeakMarker=avgbs_cluster_34924.1;PeakBP=349546787;TS=19.00;Effect=3.11;Note=TeMa
LDG	TeMa	MEAN	19.7	-6.52	406	chr4D	NQTL	Ma	405627191	407494786	.	+	.	Name=LDG.MEAN.TeMa.4D.406;TraitName=LDG;Population=TeMa;PeakMarker=avgbs_203615.1;PeakBP=406031948;TS=19.70;Effect=-6.52;Note=TeMa
LDG	TeMa	MEAN	19.3	6	325	chr6A	NQTL	Te	316092950	333897529	.	+	.	Name=LDG.MEAN.TeMa.6A.325;TraitName=LDG;Population=TeMa;PeakMarker=avgbs_13325.1;PeakBP=325488517;TS=19.30;Effect=6.00;Note=TeMa
LDG	TeMa	OT96	18.3	-23.79	406	chr4D	NQTL	Ma	405627191	407494786	.	+	.	Name=LDG.OT96.TeMa.4D.406;TraitName=LDG;Population=TeMa;PeakMarker=avgbs_cluster_10845.1;PeakBP=405627191;TS=18.30;Effect=-23.79;Note=TeMa
OIL	TeMa	AB92	21.5	-0.56	101	chr5D	NQTL	Ma	73865556	261162741	.	+	.	Name=OIL.AB92.TeMa.5D.101;TraitName=OIL;Population=TeMa;PeakMarker=avgbs_cluster_24726.1;PeakBP=101254959;TS=21.50;Effect=-0.56;Note=TeMa
OIL	TeMa	AB94	15.6	-0.52	521	chr1A	NQTL	Ma	520568538	521733848	.	+	.	Name=OIL.AB94.TeMa.1A.521;TraitName=OIL;Population=TeMa;PeakMarker=avgbs_6114.1;PeakBP=520568538;TS=15.60;Effect=-0.52;Note=TeMa
OIL	TeMa	AB94	23.3	0.72	411	chr4D	NQTL	Te	408185679	415009834	.	+	.	Name=OIL.AB94.TeMa.4D.411;TraitName=OIL;Population=TeMa;PeakMarker=avgbs_cluster_9679.1;PeakBP=411255738;TS=23.30;Effect=0.72;Note=TeMa
OIL	TeMa	AB94	18.4	-0.54	93	chr5D	NQTL	Ma	73865556	261162741	.	+	.	Name=OIL.AB94.TeMa.5D.93;TraitName=OIL;Population=TeMa;PeakMarker=avgbs_95688.1;PeakBP=93270783;TS=18.40;Effect=-0.54;Note=TeMa
OIL	TeMa	AB95	29.6	0.71	411	chr4D	NQTL	Te	408185679	415009834	.	+	.	Name=OIL.AB95.TeMa.4D.411;TraitName=OIL;Population=TeMa;PeakMarker=avgbs_cluster_9679.1;PeakBP=411255738;TS=29.60;Effect=0.71;Note=TeMa
OIL	TeMa	AB95	25.2	-0.56	261	chr5D	NQTL	Ma	67757128	261162741	.	+	.	Name=OIL.AB95.TeMa.5D.261;TraitName=OIL;Population=TeMa;PeakMarker=avgbs_cluster_30276.1;PeakBP=261162741;TS=25.20;Effect=-0.56;Note=TeMa
OIL	TeMa	AB96	17.5	0.51	411	chr4D	NQTL	Te	408185679	415009834	.	+	.	Name=OIL.AB96.TeMa.4D.411;TraitName=OIL;Population=TeMa;PeakMarker=avgbs_cluster_9679.1;PeakBP=411255738;TS=17.50;Effect=0.51;Note=TeMa
OIL	TeMa	AB96	23.6	-0.51	93	chr5D	NQTL	Ma	73865556	261162741	.	+	.	Name=OIL.AB96.TeMa.5D.93;TraitName=OIL;Population=TeMa;PeakMarker=avgbs_95688.1;PeakBP=93270783;TS=23.60;Effect=-0.51;Note=TeMa
OIL	TeMa	AB97	25.9	-0.56	93	chr5D	NQTL	Ma	67757128	261162741	.	+	.	Name=OIL.AB97.TeMa.5D.93;TraitName=OIL;Population=TeMa;PeakMarker=avgbs_95688.1;PeakBP=93270783;TS=25.90;Effect=-0.56;Note=TeMa
OIL	TeMa	MEAN	27.6	-0.53	93	chr5D	NQTL	Ma	73865556	261162741	.	+	.	Name=OIL.MEAN.TeMa.5D.93;TraitName=OIL;Population=TeMa;PeakMarker=avgbs_95688.1;PeakBP=93270783;TS=27.60;Effect=-0.53;Note=TeMa
OIL	TeMa	OT93	15.8	-0.66	93	chr5D	NQTL	Ma	73865556	261162741	.	+	.	Name=OIL.OT93.TeMa.5D.93;TraitName=OIL;Population=TeMa;PeakMarker=avgbs_95688.1;PeakBP=93270783;TS=15.80;Effect=-0.66;Note=TeMa
OIL	TeMa	OT94	24.9	-0.52	261	chr5D	NQTL	Ma	73865556	261162741	.	+	.	Name=OIL.OT94.TeMa.5D.261;TraitName=OIL;Population=TeMa;PeakMarker=avgbs_cluster_30276.1;PeakBP=261162741;TS=24.90;Effect=-0.52;Note=TeMa
OIL	TeMa	OT95	16.6	-0.58	521	chr1A	NQTL	Ma	515188282	525301278	.	+	.	Name=OIL.OT95.TeMa.1A.521;TraitName=OIL;Population=TeMa;PeakMarker=avgbs_6114.1;PeakBP=520568538;TS=16.60;Effect=-0.58;Note=TeMa
OIL	TeMa	OT95	20.6	-0.63	93	chr5D	NQTL	Ma	67757128	261162741	.	+	.	Name=OIL.OT95.TeMa.5D.93;TraitName=OIL;Population=TeMa;PeakMarker=avgbs_95688.1;PeakBP=93270783;TS=20.60;Effect=-0.63;Note=TeMa
OIL	TeMa	OT96	15.9	0.47	411	chr4D	NQTL	Te	408185679	414725444	.	+	.	Name=OIL.OT96.TeMa.4D.411;TraitName=OIL;Population=TeMa;PeakMarker=avgbs_cluster_9679.1;PeakBP=411255738;TS=15.90;Effect=0.47;Note=TeMa
OIL	TeMa	OT96	30.3	-0.54	93	chr5D	NQTL	Ma	73865556	261162741	.	+	.	Name=OIL.OT96.TeMa.5D.93;TraitName=OIL;Population=TeMa;PeakMarker=avgbs_95688.1;PeakBP=93270783;TS=30.30;Effect=-0.54;Note=TeMa
OIL	TeMa	OT97	15.6	0.32	574	chr4C	NQTL	Te	568947304	579261930	.	+	.	Name=OIL.OT97.TeMa.4C.574;TraitName=OIL;Population=TeMa;PeakMarker=avgbs_cluster_17393.1;PeakBP=573871340;TS=15.60;Effect=0.32;Note=TeMa
OIL	TeMa	OT97	25.4	-0.4	93	chr5D	NQTL	Ma	67757128	261162741	.	+	.	Name=OIL.OT97.TeMa.5D.93;TraitName=OIL;Population=TeMa;PeakMarker=avgbs_95688.1;PeakBP=93270783;TS=25.40;Effect=-0.40;Note=TeMa
OIL	TeMa	SK95	20.7	0.78	411	chr4D	NQTL	Te	411232550	412537588	.	+	.	Name=OIL.SK95.TeMa.4D.411;TraitName=OIL;Population=TeMa;PeakMarker=avgbs_cluster_7805.1;PeakBP=411232550;TS=20.70;Effect=0.78;Note=TeMa
OIL	TeMa	SK96	21.6	-0.41	103	chr5D	NQTL	Ma	73865556	261162741	.	+	.	Name=OIL.SK96.TeMa.5D.103;TraitName=OIL;Population=TeMa;PeakMarker=avgbs_cluster_15644.2;PeakBP=103155815;TS=21.60;Effect=-0.41;Note=TeMa
OIL	TeMa	SK97	24.8	-0.53	93	chr5D	NQTL	Ma	73865556	219901813	.	+	.	Name=OIL.SK97.TeMa.5D.93;TraitName=OIL;Population=TeMa;PeakMarker=avgbs_95688.1;PeakBP=93270783;TS=24.80;Effect=-0.53;Note=TeMa
PLP	TeMa	MEAN	54.6	-30.94	411	chr4D	NQTL	Ma	411232550	412537588	.	+	.	Name=PLP.MEAN.TeMa.4D.411;TraitName=PLP;Population=TeMa;PeakMarker=avgbs_cluster_7805.1;PeakBP=411232550;TS=54.60;Effect=-30.94;Note=TeMa
PLP	TeMa	MEAN	19.9	13.96	520	chr5C	NQTL	Te	510643030	521798111	.	+	.	Name=PLP.MEAN.TeMa.5C.520;TraitName=PLP;Population=TeMa;PeakMarker=avgbs_68079.1;PeakBP=520402980;TS=19.90;Effect=13.96;Note=TeMa
PLP	TeMa	MEAN	20.8	-14.19	66	chr6A	NQTL	Ma	56359509	88015763	.	+	.	Name=PLP.MEAN.TeMa.6A.66;TraitName=PLP;Population=TeMa;PeakMarker=avgbs_cluster_15713.1;PeakBP=65565309;TS=20.80;Effect=-14.19;Note=TeMa
PLP	TeMa	SK96	48.1	-29.67	411	chr4D	NQTL	Ma	411232550	412537588	.	+	.	Name=PLP.SK96.TeMa.4D.411;TraitName=PLP;Population=TeMa;PeakMarker=avgbs_cluster_7805.1;PeakBP=411232550;TS=48.10;Effect=-29.67;Note=TeMa
PLP	TeMa	SK96	20.3	-14.91	88	chr6A	NQTL	Ma	49593441	251651147	.	+	.	Name=PLP.SK96.TeMa.6A.88;TraitName=PLP;Population=TeMa;PeakMarker=avgbs_218742.1;PeakBP=88015763;TS=20.30;Effect=-14.91;Note=TeMa
PLP	TeMa	SK97	48.2	-31.27	411	chr4D	NQTL	Ma	411232550	412537588	.	+	.	Name=PLP.SK97.TeMa.4D.411;TraitName=PLP;Population=TeMa;PeakMarker=avgbs_cluster_7805.1;PeakBP=411232550;TS=48.20;Effect=-31.27;Note=TeMa
PLP	TeMa	SK97	26.9	17.74	520	chr5C	NQTL	Te	518736987	521798111	.	+	.	Name=PLP.SK97.TeMa.5C.520;TraitName=PLP;Population=TeMa;PeakMarker=avgbs_cluster_29603.1;PeakBP=520330160;TS=26.90;Effect=17.74;Note=TeMa
PRT	TeMa	AB94	22	-1.18	411	chr4D	NQTL	Ma	411232550	411984439	.	+	.	Name=PRT.AB94.TeMa.4D.411;TraitName=PRT;Population=TeMa;PeakMarker=avgbs_cluster_9679.1;PeakBP=411255738;TS=22.00;Effect=-1.18;Note=TeMa
PRT	TeMa	AB94	21.4	0.99	103	chr5D	NQTL	Te	93270783	261162741	.	+	.	Name=PRT.AB94.TeMa.5D.103;TraitName=PRT;Population=TeMa;PeakMarker=avgbs_cluster_15644.2;PeakBP=103155815;TS=21.40;Effect=0.99;Note=TeMa
PRT	TeMa	AB95	26	0.82	103	chr5D	NQTL	Te	93270783	261162741	.	+	.	Name=PRT.AB95.TeMa.5D.103;TraitName=PRT;Population=TeMa;PeakMarker=avgbs_cluster_15644.2;PeakBP=103155815;TS=26.00;Effect=0.82;Note=TeMa
PRT	TeMa	AB97	22.9	0.8	261	chr5D	NQTL	Te	261162741	261162741	.	+	.	Name=PRT.AB97.TeMa.5D.261;TraitName=PRT;Population=TeMa;PeakMarker=avgbs_cluster_30276.1;PeakBP=261162741;TS=22.90;Effect=0.80;Note=TeMa
PRT	TeMa	MEAN	22.5	0.7	261	chr5D	NQTL	Te	261162741	261162741	.	+	.	Name=PRT.MEAN.TeMa.5D.261;TraitName=PRT;Population=TeMa;PeakMarker=avgbs_cluster_30276.1;PeakBP=261162741;TS=22.50;Effect=0.70;Note=TeMa
PRT	TeMa	OT94	19.9	0.76	261	chr5D	NQTL	Te	261162741	261162741	.	+	.	Name=PRT.OT94.TeMa.5D.261;TraitName=PRT;Population=TeMa;PeakMarker=avgbs_cluster_30276.1;PeakBP=261162741;TS=19.90;Effect=0.76;Note=TeMa
PRT	TeMa	OT95	15.2	0.77	489	chr2D	NQTL	Te	479958894	491222252	.	+	.	Name=PRT.OT95.TeMa.2D.489;TraitName=PRT;Population=TeMa;PeakMarker=avgbs_cluster_2202.1;PeakBP=489386523;TS=15.20;Effect=0.77;Note=TeMa
PRT	TeMa	OT96	18.7	0.69	261	chr5D	NQTL	Te	261162741	261162741	.	+	.	Name=PRT.OT96.TeMa.5D.261;TraitName=PRT;Population=TeMa;PeakMarker=avgbs_cluster_30276.1;PeakBP=261162741;TS=18.70;Effect=0.69;Note=TeMa
PRT	TeMa	SK95	23.1	1.21	261	chr5D	NQTL	Te	261162741	261162741	.	+	.	Name=PRT.SK95.TeMa.5D.261;TraitName=PRT;Population=TeMa;PeakMarker=avgbs_cluster_30276.1;PeakBP=261162741;TS=23.10;Effect=1.21;Note=TeMa
PRT	TeMa	SK97	19.8	0.69	261	chr5D	NQTL	Te	93270783	261162741	.	+	.	Name=PRT.SK97.TeMa.5D.261;TraitName=PRT;Population=TeMa;PeakMarker=avgbs_cluster_30276.1;PeakBP=261162741;TS=19.80;Effect=0.69;Note=TeMa
THN	TeMa	AB95	34.2	7.44	411	chr4D	NQTL	Te	408185679	415009834	.	+	.	Name=THN.AB95.TeMa.4D.411;TraitName=THN;Population=TeMa;PeakMarker=avgbs_cluster_7805.1;PeakBP=411232550;TS=34.20;Effect=7.44;Note=TeMa
THN	TeMa	AB96	101.1	39.35	411	chr4D	NQTL	Te	408185679	412537588	.	+	.	Name=THN.AB96.TeMa.4D.411;TraitName=THN;Population=TeMa;PeakMarker=avgbs_cluster_7805.1;PeakBP=411232550;TS=101.10;Effect=39.35;Note=TeMa
THN	TeMa	AB97	88	35.63	411	chr4D	NQTL	Te	408185679	412537588	.	+	.	Name=THN.AB97.TeMa.4D.411;TraitName=THN;Population=TeMa;PeakMarker=avgbs_cluster_7805.1;PeakBP=411232550;TS=88.00;Effect=35.63;Note=TeMa
THN	TeMa	MEAN	89.1	31.15	411	chr4D	NQTL	Te	408185679	412537588	.	+	.	Name=THN.MEAN.TeMa.4D.411;TraitName=THN;Population=TeMa;PeakMarker=avgbs_cluster_7805.1;PeakBP=411232550;TS=89.10;Effect=31.15;Note=TeMa
THN	TeMa	OT97	70.8	33.79	411	chr4D	NQTL	Te	408185679	412537588	.	+	.	Name=THN.OT97.TeMa.4D.411;TraitName=THN;Population=TeMa;PeakMarker=avgbs_cluster_7805.1;PeakBP=411232550;TS=70.80;Effect=33.79;Note=TeMa
THN	TeMa	SK96	95.8	39.91	411	chr4D	NQTL	Te	408185679	412537588	.	+	.	Name=THN.SK96.TeMa.4D.411;TraitName=THN;Population=TeMa;PeakMarker=avgbs_cluster_7805.1;PeakBP=411232550;TS=95.80;Effect=39.91;Note=TeMa
THN	TeMa	SK97	70.2	31.99	411	chr4D	NQTL	Te	408185679	412537588	.	+	.	Name=THN.SK97.TeMa.4D.411;TraitName=THN;Population=TeMa;PeakMarker=avgbs_cluster_7805.1;PeakBP=411232550;TS=70.20;Effect=31.99;Note=TeMa
THN	TeMa	SK97	20.5	-12.07	520	chr5C	NQTL	Ma	520330160	521798111	.	+	.	Name=THN.SK97.TeMa.5C.520;TraitName=THN;Population=TeMa;PeakMarker=avgbs_cluster_29603.1;PeakBP=520330160;TS=20.50;Effect=-12.07;Note=TeMa
TWT	TeMa	AB96	73.5	5.55	415	chr4D	NQTL	Te	406880469	415009834	.	+	.	Name=TWT.AB96.TeMa.4D.415;TraitName=TWT;Population=TeMa;PeakMarker=avgbs_106281.1;PeakBP=414809729;TS=73.50;Effect=5.55;Note=TeMa
TWT	TeMa	AB97	147.2	10.23	413	chr4D	NQTL	Te	408185679	412537588	.	+	.	Name=TWT.AB97.TeMa.4D.413;TraitName=TWT;Population=TeMa;PeakMarker=avgbs_200007.1;PeakBP=412537588;TS=147.20;Effect=10.23;Note=TeMa
TWT	TeMa	MEAN	104.1	7.06	413	chr4D	NQTL	Te	407105333	415009834	.	+	.	Name=TWT.MEAN.TeMa.4D.413;TraitName=TWT;Population=TeMa;PeakMarker=avgbs_200007.1;PeakBP=412537588;TS=104.10;Effect=7.06;Note=TeMa
TWT	TeMa	SK95	62.5	4.31	415	chr4D	NQTL	Te	406622852	415009834	.	+	.	Name=TWT.SK95.TeMa.4D.415;TraitName=TWT;Population=TeMa;PeakMarker=avgbs_106281.1;PeakBP=414809729;TS=62.50;Effect=4.31;Note=TeMa
TWT	TeMa	SK96	99.2	9.85	413	chr4D	NQTL	Te	406880469	415009834	.	+	.	Name=TWT.SK96.TeMa.4D.413;TraitName=TWT;Population=TeMa;PeakMarker=avgbs_200007.1;PeakBP=412537588;TS=99.20;Effect=9.85;Note=TeMa
TWT	TeMa	SK97	51.2	4.97	413	chr4D	NQTL	Te	406880469	415009834	.	+	.	Name=TWT.SK97.TeMa.4D.413;TraitName=TWT;Population=TeMa;PeakMarker=avgbs_200007.1;PeakBP=412537588;TS=51.20;Effect=4.97;Note=TeMa
UDH	TeMa	OT95	26.2	-9.85	415	chr4D	NQTL	Ma	407105333	415009834	.	+	.	Name=UDH.OT95.TeMa.4D.415;TraitName=UDH;Population=TeMa;PeakMarker=avgbs_106281.1;PeakBP=414809729;TS=26.20;Effect=-9.85;Note=TeMa
UDH	TeMa	OT96	15.3	2.05	304	chr6A	NQTL	Te	304125066	314270217	.	+	.	Name=UDH.OT96.TeMa.6A.304;TraitName=UDH;Population=TeMa;PeakMarker=avgbs_57012.1;PeakBP=304462324;TS=15.30;Effect=2.05;Note=TeMa
UDH	TeMa	SK96	22.2	4.62	411	chr4D	NQTL	Te	408185679	411255738	.	+	.	Name=UDH.SK96.TeMa.4D.411;TraitName=UDH;Population=TeMa;PeakMarker=avgbs_cluster_7805.1;PeakBP=411232550;TS=22.20;Effect=4.62;Note=TeMa
UDH	TeMa	SK97	16.1	-4.5	407	chr4D	NQTL	Ma	405627191	415009834	.	+	.	Name=UDH.SK97.TeMa.4D.407;TraitName=UDH;Population=TeMa;PeakMarker=avgbs_6K_18083.1;PeakBP=406622852;TS=16.10;Effect=-4.50;Note=TeMa
YLD	TeMa	AB94	87.5	-263.37	411	chr4D	NQTL	Ma	408185679	415009834	.	+	.	Name=YLD.AB94.TeMa.4D.411;TraitName=YLD;Population=TeMa;PeakMarker=avgbs_cluster_7805.1;PeakBP=411232550;TS=87.50;Effect=-263.37;Note=TeMa
YLD	TeMa	AB94	16.4	-74.3	304	chr6A	NQTL	Ma	304125066	313166654	.	+	.	Name=YLD.AB94.TeMa.6A.304;TraitName=YLD;Population=TeMa;PeakMarker=avgbs_cluster_26713.2;PeakBP=304125066;TS=16.40;Effect=-74.30;Note=TeMa
YLD	TeMa	AB95	88.1	-195.35	411	chr4D	NQTL	Ma	408185679	411255738	.	+	.	Name=YLD.AB95.TeMa.4D.411;TraitName=YLD;Population=TeMa;PeakMarker=avgbs_cluster_7805.1;PeakBP=411232550;TS=88.10;Effect=-195.35;Note=TeMa
YLD	TeMa	AB95	16.3	-54.97	313	chr6A	NQTL	Ma	313166654	314197935	.	+	.	Name=YLD.AB95.TeMa.6A.313;TraitName=YLD;Population=TeMa;PeakMarker=avgbs_106376.1;PeakBP=313166654;TS=16.30;Effect=-54.97;Note=TeMa
YLD	TeMa	AB96	61.4	-135.43	411	chr4D	NQTL	Ma	406880469	415009834	.	+	.	Name=YLD.AB96.TeMa.4D.411;TraitName=YLD;Population=TeMa;PeakMarker=avgbs_cluster_7805.1;PeakBP=411232550;TS=61.40;Effect=-135.43;Note=TeMa
YLD	TeMa	AB96	20.3	-57.95	383	chr6A	NQTL	Ma	331219152	400368682	.	+	.	Name=YLD.AB96.TeMa.6A.383;TraitName=YLD;Population=TeMa;PeakMarker=avgbs_37135.1;PeakBP=382512887;TS=20.30;Effect=-57.95;Note=TeMa
YLD	TeMa	AB97	15.5	-60.03	571	chr3C	NQTL	Ma	571165908	571652118	.	+	.	Name=YLD.AB97.TeMa.3C.571;TraitName=YLD;Population=TeMa;PeakMarker=avgbs_cluster_27840.1;PeakBP=571203683;TS=15.50;Effect=-60.03;Note=TeMa
YLD	TeMa	AB97	47	-131.52	415	chr4D	NQTL	Ma	411728143	415009834	.	+	.	Name=YLD.AB97.TeMa.4D.415;TraitName=YLD;Population=TeMa;PeakMarker=avgbs_106281.1;PeakBP=414809729;TS=47.00;Effect=-131.52;Note=TeMa
YLD	TeMa	AB97	25.9	-76.01	325	chr6A	NQTL	Ma	320659458	354471352	.	+	.	Name=YLD.AB97.TeMa.6A.325;TraitName=YLD;Population=TeMa;PeakMarker=avgbs_cluster_28534.1;PeakBP=324649335;TS=25.90;Effect=-76.01;Note=TeMa
YLD	TeMa	MEAN	115.8	-125.72	411	chr4D	NQTL	Ma	408185679	411255738	.	+	.	Name=YLD.MEAN.TeMa.4D.411;TraitName=YLD;Population=TeMa;PeakMarker=avgbs_cluster_7805.1;PeakBP=411232550;TS=115.80;Effect=-125.72;Note=TeMa
YLD	TeMa	MEAN	21.1	-30.72	316	chr6A	NQTL	Ma	313166654	327209461	.	+	.	Name=YLD.MEAN.TeMa.6A.316;TraitName=YLD;Population=TeMa;PeakMarker=avgbs_cluster_28759.1;PeakBP=315578861;TS=21.10;Effect=-30.72;Note=TeMa
YLD	TeMa	OT94	75.7	-145.59	411	chr4D	NQTL	Ma	408185679	415009834	.	+	.	Name=YLD.OT94.TeMa.4D.411;TraitName=YLD;Population=TeMa;PeakMarker=avgbs_cluster_7805.1;PeakBP=411232550;TS=75.70;Effect=-145.59;Note=TeMa
YLD	TeMa	OT95	71.8	-130.01	411	chr4D	NQTL	Ma	408185679	415009834	.	+	.	Name=YLD.OT95.TeMa.4D.411;TraitName=YLD;Population=TeMa;PeakMarker=avgbs_cluster_7805.1;PeakBP=411232550;TS=71.80;Effect=-130.01;Note=TeMa
YLD	TeMa	OT97	81.6	-69.22	411	chr4D	NQTL	Ma	411232550	411232550	.	+	.	Name=YLD.OT97.TeMa.4D.411;TraitName=YLD;Population=TeMa;PeakMarker=avgbs_cluster_7805.1;PeakBP=411232550;TS=81.60;Effect=-69.22;Note=TeMa
YLD	TeMa	SK95	112.6	-109.45	411	chr4D	NQTL	Ma	408185679	415009834	.	+	.	Name=YLD.SK95.TeMa.4D.411;TraitName=YLD;Population=TeMa;PeakMarker=avgbs_cluster_7805.1;PeakBP=411232550;TS=112.60;Effect=-109.45;Note=TeMa
YLD	TeMa	SK96	16.5	33.57	163	chr4A	NQTL	Te	159211159	170419435	.	+	.	Name=YLD.SK96.TeMa.4A.163;TraitName=YLD;Population=TeMa;PeakMarker=avgbs_cluster_7199.1;PeakBP=162930418;TS=16.50;Effect=33.57;Note=TeMa
YLD	TeMa	SK96	52.6	-78.9	413	chr4D	NQTL	Ma	408185679	415009834	.	+	.	Name=YLD.SK96.TeMa.4D.413;TraitName=YLD;Population=TeMa;PeakMarker=avgbs_200007.1;PeakBP=412537588;TS=52.60;Effect=-78.90;Note=TeMa
YLD	TeMa	SK97	105.3	-109.81	411	chr4D	NQTL	Ma	408185679	412537588	.	+	.	Name=YLD.SK97.TeMa.4D.411;TraitName=YLD;Population=TeMa;PeakMarker=avgbs_cluster_7805.1;PeakBP=411232550;TS=105.30;Effect=-109.81;Note=TeMa
CR	TxHd	MEAN	15.4	-0.88	462	chr2A	NQTL	Hd	462485302	467895409	.	+	.	Name=CR.MEAN.TxHd.2A.462;TraitName=CR;Population=TxHd;PeakMarker=avgbs_cluster_25411.1;PeakBP=462485302;TS=15.40;Effect=-0.88;Note=TxHd
CR	TxHd	MEAN	16.1	-0.93	448	chr3D	NQTL	Hd	447772069	452209533	.	+	.	Name=CR.MEAN.TxHd.3D.448;TraitName=CR;Population=TxHd;PeakMarker=avgbs_cluster_16805.1;PeakBP=447772069;TS=16.10;Effect=-0.93;Note=TxHd
CR	TxHd	MEAN	17.7	-0.94	432	chr7D	NQTL	Hd	125065414	472316237	.	+	.	Name=CR.MEAN.TxHd.7D.432;TraitName=CR;Population=TxHd;PeakMarker=avgbs2_162074.1;PeakBP=431525427;TS=17.70;Effect=-0.94;Note=TxHd
CR	TxHd	OT18	15.4	-0.88	462	chr2A	NQTL	Hd	462485302	467895409	.	+	.	Name=CR.OT18.TxHd.2A.462;TraitName=CR;Population=TxHd;PeakMarker=avgbs_cluster_25411.1;PeakBP=462485302;TS=15.40;Effect=-0.88;Note=TxHd
CR	TxHd	OT18	16.1	-0.93	448	chr3D	NQTL	Hd	447772069	452209533	.	+	.	Name=CR.OT18.TxHd.3D.448;TraitName=CR;Population=TxHd;PeakMarker=avgbs_cluster_16805.1;PeakBP=447772069;TS=16.10;Effect=-0.93;Note=TxHd
CR	TxHd	OT18	17.7	-0.94	432	chr7D	NQTL	Hd	125065414	472316237	.	+	.	Name=CR.OT18.TxHd.7D.432;TraitName=CR;Population=TxHd;PeakMarker=avgbs2_162074.1;PeakBP=431525427;TS=17.70;Effect=-0.94;Note=TxHd
HED	TxHd	MEAN	20.1	2.61	318	chr4A	NQTL	Tx	307279147	324411069	.	+	.	Name=HED.MEAN.TxHd.4A.318;TraitName=HED;Population=TxHd;PeakMarker=avgbs_46449.1;PeakBP=318236715;TS=20.10;Effect=2.61;Note=TxHd
HED	TxHd	MEAN	167.4	7.16	278	chr4D	NQTL	Tx	267945804	282588700	.	+	.	Name=HED.MEAN.TxHd.4D.278;TraitName=HED;Population=TxHd;PeakMarker=avgbs_119304.1;PeakBP=277835186;TS=167.40;Effect=7.16;Note=TxHd
HED	TxHd	MEAN	117.3	-6.1	66	chr7A	NQTL	Hd	63969958	70789417	.	+	.	Name=HED.MEAN.TxHd.7A.66;TraitName=HED;Population=TxHd;PeakMarker=avgbs_cluster_33540.1;PeakBP=66407850;TS=117.30;Effect=-6.10;Note=TxHd
HED	TxHd	MEAN	113	-5.91	10	chr7D	NQTL	Hd	2593423	394103756	.	+	.	Name=HED.MEAN.TxHd.7D.10;TraitName=HED;Population=TxHd;PeakMarker=avgbs2_6049.1;PeakBP=10091082;TS=113.00;Effect=-5.91;Note=TxHd
HED	TxHd	OT13	131.1	7.73	278	chr4D	NQTL	Tx	264865970	285907430	.	+	.	Name=HED.OT13.TxHd.4D.278;TraitName=HED;Population=TxHd;PeakMarker=avgbs_119304.1;PeakBP=277835186;TS=131.10;Effect=7.73;Note=TxHd
HED	TxHd	OT13	56.2	-5.21	69	chr7A	NQTL	Hd	64827025	70789417	.	+	.	Name=HED.OT13.TxHd.7A.69;TraitName=HED;Population=TxHd;PeakMarker=avgbs_cluster_38719.1;PeakBP=69440044;TS=56.20;Effect=-5.21;Note=TxHd
HED	TxHd	OT13	80	-6.06	9	chr7D	NQTL	Hd	2593423	62615194	.	+	.	Name=HED.OT13.TxHd.7D.9;TraitName=HED;Population=TxHd;PeakMarker=avgbs_cluster_22596.1;PeakBP=8782616;TS=80.00;Effect=-6.06;Note=TxHd
HED	TxHd	OT13	76.8	-5.98	458	chr7D	NQTL	Hd	400877056	473435808	.	+	.	Name=HED.OT13.TxHd.7D.458;TraitName=HED;Population=TxHd;PeakMarker=avgbs_cluster_9700.1;PeakBP=458400717;TS=76.80;Effect=-5.98;Note=TxHd
HED	TxHd	OT14	18.5	2.44	318	chr4A	NQTL	Tx	309597393	324411069	.	+	.	Name=HED.OT14.TxHd.4A.318;TraitName=HED;Population=TxHd;PeakMarker=avgbs_cluster_16787.1;PeakBP=318391964;TS=18.50;Effect=2.44;Note=TxHd
HED	TxHd	OT14	134.5	6.3	272	chr4D	NQTL	Tx	264865970	282588700	.	+	.	Name=HED.OT14.TxHd.4D.272;TraitName=HED;Population=TxHd;PeakMarker=avgbs_cluster_32312.1;PeakBP=272173337;TS=134.50;Effect=6.30;Note=TxHd
HED	TxHd	OT14	88.8	-5.24	69	chr7A	NQTL	Hd	63969958	70789417	.	+	.	Name=HED.OT14.TxHd.7A.69;TraitName=HED;Population=TxHd;PeakMarker=avgbs_cluster_38719.1;PeakBP=69440044;TS=88.80;Effect=-5.24;Note=TxHd
HED	TxHd	OT14	96.3	-5.34	10	chr7D	NQTL	Hd	2593423	472316237	.	+	.	Name=HED.OT14.TxHd.7D.10;TraitName=HED;Population=TxHd;PeakMarker=avgbs2_6049.1;PeakBP=10091082;TS=96.30;Effect=-5.34;Note=TxHd
HED	TxHd	OTE15	19.3	3.12	318	chr4A	NQTL	Tx	309597393	326281814	.	+	.	Name=HED.OTE15.TxHd.4A.318;TraitName=HED;Population=TxHd;PeakMarker=avgbs_cluster_16787.1;PeakBP=318391964;TS=19.30;Effect=3.12;Note=TxHd
HED	TxHd	OTE15	129.3	7.8	278	chr4D	NQTL	Tx	267945804	282588700	.	+	.	Name=HED.OTE15.TxHd.4D.278;TraitName=HED;Population=TxHd;PeakMarker=avgbs_119304.1;PeakBP=277835186;TS=129.30;Effect=7.80;Note=TxHd
HED	TxHd	OTE15	91.8	-6.66	66	chr7A	NQTL	Hd	63969958	70789417	.	+	.	Name=HED.OTE15.TxHd.7A.66;TraitName=HED;Population=TxHd;PeakMarker=avgbs_cluster_33540.1;PeakBP=66407850;TS=91.80;Effect=-6.66;Note=TxHd
HED	TxHd	OTE15	84.2	-6.29	10	chr7D	NQTL	Hd	2593423	471821756	.	+	.	Name=HED.OTE15.TxHd.7D.10;TraitName=HED;Population=TxHd;PeakMarker=avgbs2_107000.3;PeakBP=10105280;TS=84.20;Effect=-6.29;Note=TxHd
HED	TxHd	OTL15	149.4	8.14	278	chr4D	NQTL	Tx	267850034	282588700	.	+	.	Name=HED.OTL15.TxHd.4D.278;TraitName=HED;Population=TxHd;PeakMarker=avgbs_119304.1;PeakBP=277835186;TS=149.40;Effect=8.14;Note=TxHd
HED	TxHd	OTL15	65.6	-5.58	66	chr7A	NQTL	Hd	64827025	70789417	.	+	.	Name=HED.OTL15.TxHd.7A.66;TraitName=HED;Population=TxHd;PeakMarker=avgbs_cluster_33540.1;PeakBP=66407850;TS=65.60;Effect=-5.58;Note=TxHd
HED	TxHd	OTL15	71.2	-5.72	10	chr7D	NQTL	Hd	2593423	468562340	.	+	.	Name=HED.OTL15.TxHd.7D.10;TraitName=HED;Population=TxHd;PeakMarker=avgbs2_6049.1;PeakBP=10091082;TS=71.20;Effect=-5.72;Note=TxHd
HED	TxHd	OTV14	20.3	2.81	298	chr4A	NQTL	Tx	288215416	302465397	.	+	.	Name=HED.OTV14.TxHd.4A.298;TraitName=HED;Population=TxHd;PeakMarker=avgbs2_7127.1;PeakBP=298026553;TS=20.30;Effect=2.81;Note=TxHd
HED	TxHd	OTV14	99.7	6.07	278	chr4D	NQTL	Tx	270235848	285907430	.	+	.	Name=HED.OTV14.TxHd.4D.278;TraitName=HED;Population=TxHd;PeakMarker=avgbs_119304.1;PeakBP=277835186;TS=99.70;Effect=6.07;Note=TxHd
HED	TxHd	OTV14	171.6	-7.65	66	chr7A	NQTL	Hd	64827025	71908308	.	+	.	Name=HED.OTV14.TxHd.7A.66;TraitName=HED;Population=TxHd;PeakMarker=avgbs_cluster_33540.1;PeakBP=66407850;TS=171.60;Effect=-7.65;Note=TxHd
HED	TxHd	OTV14	25	-3.12	448	chr7A	NQTL	Hd	445700787	449654901	.	+	.	Name=HED.OTV14.TxHd.7A.448;TraitName=HED;Population=TxHd;PeakMarker=avgbs2_22373.1;PeakBP=447975156;TS=25.00;Effect=-3.12;Note=TxHd
HED	TxHd	OTV14	93.9	-5.78	8	chr7D	NQTL	Hd	2593423	61450051	.	+	.	Name=HED.OTV14.TxHd.7D.8;TraitName=HED;Population=TxHd;PeakMarker=avgbs_67050.1;PeakBP=7618117;TS=93.90;Effect=-5.78;Note=TxHd
HGT	TxHd	MEAN	18.2	-3.36	100	chr2D	NQTL	Hd	94709322	123052189	.	+	.	Name=HGT.MEAN.TxHd.2D.100;TraitName=HGT;Population=TxHd;PeakMarker=avgbs_cluster_16549.1;PeakBP=100384715;TS=18.20;Effect=-3.36;Note=TxHd
HGT	TxHd	MEAN	72.1	-6.62	283	chr4A	NQTL	Hd	274465096	287447389	.	+	.	Name=HGT.MEAN.TxHd.4A.283;TraitName=HGT;Population=TxHd;PeakMarker=avgbs2_149797.1;PeakBP=282558075;TS=72.10;Effect=-6.62;Note=TxHd
HGT	TxHd	MEAN	171.5	9.79	278	chr4D	NQTL	Tx	270666160	288650471	.	+	.	Name=HGT.MEAN.TxHd.4D.278;TraitName=HGT;Population=TxHd;PeakMarker=avgbs_cluster_4784.1;PeakBP=278107468;TS=171.50;Effect=9.79;Note=TxHd
HGT	TxHd	MEAN	39.1	-4.94	66	chr7A	NQTL	Hd	63969958	72215490	.	+	.	Name=HGT.MEAN.TxHd.7A.66;TraitName=HGT;Population=TxHd;PeakMarker=avgbs_cluster_33540.1;PeakBP=66407850;TS=39.10;Effect=-4.94;Note=TxHd
HGT	TxHd	MEAN	20.9	-3.6	401	chr7D	NQTL	Hd	35076570	458400717	.	+	.	Name=HGT.MEAN.TxHd.7D.401;TraitName=HGT;Population=TxHd;PeakMarker=avgbs_cluster_25846.1;PeakBP=400877056;TS=20.90;Effect=-3.60;Note=TxHd
HGT	TxHd	OT13	42	-6.52	279	chr4A	NQTL	Hd	272822682	287447389	.	+	.	Name=HGT.OT13.TxHd.4A.279;TraitName=HGT;Population=TxHd;PeakMarker=avgbs_cluster_14657.1;PeakBP=278566094;TS=42.00;Effect=-6.52;Note=TxHd
HGT	TxHd	OT13	108.4	10.03	278	chr4D	NQTL	Tx	267619513	288650471	.	+	.	Name=HGT.OT13.TxHd.4D.278;TraitName=HGT;Population=TxHd;PeakMarker=avgbs_119304.1;PeakBP=277835186;TS=108.40;Effect=10.03;Note=TxHd
HGT	TxHd	OT13	25.8	-5.09	70	chr7A	NQTL	Hd	66332386	70789417	.	+	.	Name=HGT.OT13.TxHd.7A.70;TraitName=HGT;Population=TxHd;PeakMarker=avgbs_cluster_67454.1;PeakBP=70412644;TS=25.80;Effect=-5.09;Note=TxHd
HGT	TxHd	OT13	23.6	-4.83	49	chr7D	NQTL	Hd	33135781	466825148	.	+	.	Name=HGT.OT13.TxHd.7D.49;TraitName=HGT;Population=TxHd;PeakMarker=avgbs2_39681.1;PeakBP=49442553;TS=23.60;Effect=-4.83;Note=TxHd
HGT	TxHd	OT14	39.3	-8.2	284	chr4A	NQTL	Hd	274465096	315622226	.	+	.	Name=HGT.OT14.TxHd.4A.284;TraitName=HGT;Population=TxHd;PeakMarker=avgbs_cluster_6425.1;PeakBP=283626748;TS=39.30;Effect=-8.20;Note=TxHd
HGT	TxHd	OT14	87.4	11.25	278	chr4D	NQTL	Tx	270666160	285907430	.	+	.	Name=HGT.OT14.TxHd.4D.278;TraitName=HGT;Population=TxHd;PeakMarker=avgbs_119304.1;PeakBP=277835186;TS=87.40;Effect=11.25;Note=TxHd
HGT	TxHd	OT14	20.7	-5.7	70	chr7A	NQTL	Hd	62380850	74585197	.	+	.	Name=HGT.OT14.TxHd.7A.70;TraitName=HGT;Population=TxHd;PeakMarker=avgbs2_112468.2;PeakBP=69520745;TS=20.70;Effect=-5.70;Note=TxHd
HGT	TxHd	OT14	16.1	-5.06	427	chr7D	NQTL	Hd	234566346	464053302	.	+	.	Name=HGT.OT14.TxHd.7D.427;TraitName=HGT;Population=TxHd;PeakMarker=avgbs2_1771.1;PeakBP=426935605;TS=16.10;Effect=-5.06;Note=TxHd
HGT	TxHd	OTE15	32.8	-5.75	283	chr4A	NQTL	Hd	274465096	287447389	.	+	.	Name=HGT.OTE15.TxHd.4A.283;TraitName=HGT;Population=TxHd;PeakMarker=avgbs2_149797.1;PeakBP=282558075;TS=32.80;Effect=-5.75;Note=TxHd
HGT	TxHd	OTE15	129.6	10.95	278	chr4D	NQTL	Tx	277835186	284430679	.	+	.	Name=HGT.OTE15.TxHd.4D.278;TraitName=HGT;Population=TxHd;PeakMarker=avgbs_cluster_4784.1;PeakBP=278107468;TS=129.60;Effect=10.95;Note=TxHd
HGT	TxHd	OTE15	16.5	-4.12	69	chr7A	NQTL	Hd	65202371	69520745	.	+	.	Name=HGT.OTE15.TxHd.7A.69;TraitName=HGT;Population=TxHd;PeakMarker=avgbs_cluster_15286.1;PeakBP=68970930;TS=16.50;Effect=-4.12;Note=TxHd
HGT	TxHd	OTV14	63.7	-8.28	281	chr4A	NQTL	Hd	274798653	293059003	.	+	.	Name=HGT.OTV14.TxHd.4A.281;TraitName=HGT;Population=TxHd;PeakMarker=avgbs_1097.1;PeakBP=280728461;TS=63.70;Effect=-8.28;Note=TxHd
HGT	TxHd	OTV14	59.2	7.99	296	chr4D	NQTL	Tx	277835186	302453460	.	+	.	Name=HGT.OTV14.TxHd.4D.296;TraitName=HGT;Population=TxHd;PeakMarker=avgbs_5735.1;PeakBP=295644353;TS=59.20;Effect=7.99;Note=TxHd
HGT	TxHd	OTV14	19.5	-4.63	277	chr6D	NQTL	Hd	277492926	279363533	.	+	.	Name=HGT.OTV14.TxHd.6D.277;TraitName=HGT;Population=TxHd;PeakMarker=avgbs_cluster_4262.1;PeakBP=277492926;TS=19.50;Effect=-4.63;Note=TxHd
HGT	TxHd	OTV14	25.1	-5.31	66	chr7A	NQTL	Hd	65202371	72215490	.	+	.	Name=HGT.OTV14.TxHd.7A.66;TraitName=HGT;Population=TxHd;PeakMarker=avgbs_cluster_33540.1;PeakBP=66407850;TS=25.10;Effect=-5.31;Note=TxHd
KWT	TxHd	MEAN	42.1	2.49	519	chr2C	NQTL	Tx	518244317	521823769	.	+	.	Name=KWT.MEAN.TxHd.2C.519;TraitName=KWT;Population=TxHd;PeakMarker=avgbs_cluster_22005.1;PeakBP=519348285;TS=42.10;Effect=2.49;Note=TxHd
KWT	TxHd	MEAN	16.4	-1.56	313	chr3D	NQTL	Hd	313385036	313923978	.	+	.	Name=KWT.MEAN.TxHd.3D.313;TraitName=KWT;Population=TxHd;PeakMarker=avgbs_cluster_26146.1;PeakBP=313385036;TS=16.40;Effect=-1.56;Note=TxHd
KWT	TxHd	MEAN	41.8	2.48	405	chr6A	NQTL	Tx	397544114	409610513	.	+	.	Name=KWT.MEAN.TxHd.6A.405;TraitName=KWT;Population=TxHd;PeakMarker=avgbs_15380.1;PeakBP=405354188;TS=41.80;Effect=2.48;Note=TxHd
KWT	TxHd	MEAN	54.1	2.81	66	chr7A	NQTL	Tx	60247339	77331815	.	+	.	Name=KWT.MEAN.TxHd.7A.66;TraitName=KWT;Population=TxHd;PeakMarker=avgbs_cluster_33540.1;PeakBP=66407850;TS=54.10;Effect=2.81;Note=TxHd
KWT	TxHd	OTE15	42.1	2.49	519	chr2C	NQTL	Tx	518244317	521823769	.	+	.	Name=KWT.OTE15.TxHd.2C.519;TraitName=KWT;Population=TxHd;PeakMarker=avgbs_cluster_22005.1;PeakBP=519348285;TS=42.10;Effect=2.49;Note=TxHd
KWT	TxHd	OTE15	16.4	-1.56	313	chr3D	NQTL	Hd	313385036	313923978	.	+	.	Name=KWT.OTE15.TxHd.3D.313;TraitName=KWT;Population=TxHd;PeakMarker=avgbs_cluster_26146.1;PeakBP=313385036;TS=16.40;Effect=-1.56;Note=TxHd
KWT	TxHd	OTE15	41.8	2.48	405	chr6A	NQTL	Tx	397544114	409610513	.	+	.	Name=KWT.OTE15.TxHd.6A.405;TraitName=KWT;Population=TxHd;PeakMarker=avgbs_15380.1;PeakBP=405354188;TS=41.80;Effect=2.48;Note=TxHd
KWT	TxHd	OTE15	54.1	2.81	66	chr7A	NQTL	Tx	60247339	77331815	.	+	.	Name=KWT.OTE15.TxHd.7A.66;TraitName=KWT;Population=TxHd;PeakMarker=avgbs_cluster_33540.1;PeakBP=66407850;TS=54.10;Effect=2.81;Note=TxHd
LDG	TxHd	MEAN	59.3	-0.41	171	chr2D	NQTL	Hd	166508347	170662742	.	+	.	Name=LDG.MEAN.TxHd.2D.171;TraitName=LDG;Population=TxHd;PeakMarker=avgbs2_13235.1;PeakBP=170662742;TS=59.30;Effect=-0.41;Note=TxHd
LDG	TxHd	MEAN	19.4	-0.24	473	chr2D	NQTL	Hd	446575504	482795696	.	+	.	Name=LDG.MEAN.TxHd.2D.473;TraitName=LDG;Population=TxHd;PeakMarker=avgbs_cluster_2869.1;PeakBP=472674590;TS=19.40;Effect=-0.24;Note=TxHd
LDG	TxHd	MEAN	99.3	-0.52	288	chr4A	NQTL	Hd	276526407	318391964	.	+	.	Name=LDG.MEAN.TxHd.4A.288;TraitName=LDG;Population=TxHd;PeakMarker=avgbs_6152.1;PeakBP=288215416;TS=99.30;Effect=-0.52;Note=TxHd
LDG	TxHd	MEAN	25.7	-0.28	272	chr4D	NQTL	Hd	270235848	282588700	.	+	.	Name=LDG.MEAN.TxHd.4D.272;TraitName=LDG;Population=TxHd;PeakMarker=avgbs_cluster_32312.1;PeakBP=272173337;TS=25.70;Effect=-0.28;Note=TxHd
LDG	TxHd	MEAN	17	-0.22	382	chr5A	NQTL	Hd	376737557	406355496	.	+	.	Name=LDG.MEAN.TxHd.5A.382;TraitName=LDG;Population=TxHd;PeakMarker=avgbs_90153.1;PeakBP=381788791;TS=17.00;Effect=-0.22;Note=TxHd
LDG	TxHd	OT13	25.4	-0.37	169	chr2D	NQTL	Hd	165777424	170662742	.	+	.	Name=LDG.OT13.TxHd.2D.169;TraitName=LDG;Population=TxHd;PeakMarker=avgbs_101121.1;PeakBP=169123368;TS=25.40;Effect=-0.37;Note=TxHd
LDG	TxHd	OT13	65.8	-0.58	288	chr4A	NQTL	Hd	276526407	319920197	.	+	.	Name=LDG.OT13.TxHd.4A.288;TraitName=LDG;Population=TxHd;PeakMarker=avgbs_6152.1;PeakBP=288215416;TS=65.80;Effect=-0.58;Note=TxHd
LDG	TxHd	OT13	19.2	-0.32	272	chr4D	NQTL	Hd	267850034	278107468	.	+	.	Name=LDG.OT13.TxHd.4D.272;TraitName=LDG;Population=TxHd;PeakMarker=avgbs_cluster_32312.1;PeakBP=272173337;TS=19.20;Effect=-0.32;Note=TxHd
LDG	TxHd	OT13	15.5	0.29	66	chr7A	NQTL	Tx	63969958	66407850	.	+	.	Name=LDG.OT13.TxHd.7A.66;TraitName=LDG;Population=TxHd;PeakMarker=avgbs2_183559.1;PeakBP=66053315;TS=15.50;Effect=0.29;Note=TxHd
LDG	TxHd	OT14	15.2	0.23	363	chr1A	NQTL	Tx	359998897	368675867	.	+	.	Name=LDG.OT14.TxHd.1A.363;TraitName=LDG;Population=TxHd;PeakMarker=avgbs_cluster_21480.1;PeakBP=362634783;TS=15.20;Effect=0.23;Note=TxHd
LDG	TxHd	OT14	60.2	-0.45	171	chr2D	NQTL	Hd	166508347	170662742	.	+	.	Name=LDG.OT14.TxHd.2D.171;TraitName=LDG;Population=TxHd;PeakMarker=avgbs2_13235.1;PeakBP=170662742;TS=60.20;Effect=-0.45;Note=TxHd
LDG	TxHd	OT14	61.5	-0.46	285	chr4A	NQTL	Hd	276526407	318391964	.	+	.	Name=LDG.OT14.TxHd.4A.285;TraitName=LDG;Population=TxHd;PeakMarker=avgbs2_8553.2;PeakBP=285000681;TS=61.50;Effect=-0.46;Note=TxHd
LDG	TxHd	OT14	18.4	-0.26	286	chr4D	NQTL	Hd	277835186	288650471	.	+	.	Name=LDG.OT14.TxHd.4D.286;TraitName=LDG;Population=TxHd;PeakMarker=avgbs_cluster_3265.1;PeakBP=285603348;TS=18.40;Effect=-0.26;Note=TxHd

## Sheet: Permutations-thresholds
Results of 10,000 permutations of each QTL analysis of type "MEANS" or "MEANS12"
Permutations are sumarized to provide a threshold TS value for an experiment-wise level of control for p= 5%, 1% or 0.5%.
TS values are averaged over all analyses, and convgerted to an approximation of the LOD score for convenience in comparing to other QTL analyses.
Analysis	TS(5%)	TS(1%)	TS(0.5%)	TS(0.1%)		TS(5%)	TS(1%)	TS(0.5%)	TS(0.1%)
BGF_TM_MEAN.thr: Simple main effect	15.1	18.5	19.9	22.9	Average TS	15.0984	18.5047	19.9547	23.3906
BGL_GH_MEAN.thr: Simple main effect	15.1	18.3	19.9	23.1	Expressed as LOD	3.27858	4.01824	4.33311	5.07921
BGL_SH_MEAN.thr: Simple main effect	15.2	18.7	19.9	22.7
BGL_TM_MEAN.thr: Simple main effect	15.4	18.9	20.5	23.9
CR_GH_MEAN.thr: Simple main effect	15	18.6	20	24
CR_SH_MEAN.thr: Simple main effect	15.4	18.4	19.8	24
CR_TH_MEAN.thr: Simple main effect	15.5	19	20.7	23.6
GRT_GH_MEAN.thr: Simple main effect	14.9	18.5	19.8	23.2
GRT_SH_MEAN.thr: Simple main effect	15.1	18.6	20.2	22.6
GRT_TM_MEAN.thr: Simple main effect	15.9	19.6	21.2	24.1
HED_DE_MEAN.thr: Simple main effect	15.1	18.7	20.3	23
HED_GH_MEAN.thr: Simple main effect	14.8	18.4	20.4	23.5
HED_SH_MEAN.thr: Simple main effect	15.2	18.7	20	23.3
HED_TH_MEAN.thr: Simple main effect	15.6	18.9	19.9	22.4
HED_TM_MEAN.thr: Simple main effect	15.3	19.2	20.8	24.5
HGT_DE_MEAN.thr: Simple main effect	14.9	18.2	19.6	22.2
HGT_GH_MEAN.thr: Simple main effect	14.8	18	19.4	23.1
HGT_SH_MEAN.thr: Simple main effect	15.1	18.7	20.1	23.1
HGT_TH_MEAN.thr: Simple main effect	15.6	18.8	20.4	24.6
HGT_TM_MEAN.thr: Simple main effect	15.1	18.6	20.2	24.2
KWT_GH_MEAN.thr: Simple main effect	15	18.3	19.9	23.3
KWT_SH_MEAN.thr: Simple main effect	15	18.2	19.6	22.7
KWT_TH_MEAN.thr: Simple main effect	15.7	18.9	20	24.3
KWT_TM_MEAN.thr: Simple main effect	15.6	19.3	21	24.8
LDG_DE_MEAN.thr: Simple main effect	15.2	18.5	20	23.5
LDG_GH_MEAN.thr: Simple main effect	14.9	18.5	19.8	23.8
LDG_SH_MEAN.thr: Simple main effect	15.2	18.5	19.4	22.7
LDG_TH_MEAN.thr: Simple main effect	15.7	19.4	20.8	24.4
LDG_TM_MEAN.thr: Simple main effect	15	18.4	19.5	23.3
OIL_DE_MEAN.thr: Simple main effect	15.1	18.4	20.1	24.2
OIL_GH_MEAN.thr: Simple main effect	15.1	18.4	19.9	23.3
OIL_SH_MEAN.thr: Simple main effect	15.3	18.7	20.5	23.2
OIL_TM_MEAN.thr: Simple main effect	15	18.4	19.8	24.4
PLP_TM_MEAN.thr: Simple main effect	15.4	19.2	20.9	24.1
PRT_DE_MEAN.thr: Simple main effect	15	18.3	19.7	23.3
PRT_GH_MEAN.thr: Simple main effect	14.9	18.3	19.7	24.2
PRT_SH_MEAN.thr: Simple main effect	15.1	18.2	19.8	23.4
PRT_TM_MEAN.thr: Simple main effect	15.2	18.7	20	23.3
SPT_GH_MEAN.thr: Simple main effect	14.7	18.1	19.5	22.6
THN_TM_MEAN.thr: Simple main effect	14.7	17.8	19.4	23
TWT_GH_MEAN.thr: Simple main effect	14.8	18.2	19.6	22.6
TWT_SH_MEAN.thr: Simple main effect	15.3	18.6	19.9	24
TWT_TM_MEAN.thr: Simple main effect	15.4	18.8	20	24.1
UDH_GH_MEAN.thr: Simple main effect	13.5	15.8	17.1	20.2
UDH_SH_MEAN.thr: Simple main effect	14.2	17.1	18.3	21.3
UDH_TM_MEAN.thr: Simple main effect	13.7	16.5	18.2	21.2
YLD_GH_MEAN.thr: Simple main effect	14.9	18.5	19.8	23.4
YLD_SH_MEAN.thr: Simple main effect	15.1	18.3	19.5	23
YLD_TM_MEAN.thr: Simple main effect	15.5	19.3	21.1	24.8
BGF_TM_MEAN.thr: Composite main effect	15.2	18.6	20.1	22.8
BGL_TM_MEAN.thr: Composite main effect	15.4	19	20.5	24.1
GRT_TM_MEAN.thr: Composite main effect	15.9	19.8	21.3	24.1
HED_TM_MEAN.thr: Composite main effect	15.2	19.2	20.8	23.8
HGT_TM_MEAN.thr: Composite main effect	15	18.7	20.2	24.1
KWT_TM_MEAN.thr: Composite main effect	15.6	19.5	20.9	24.8
LDG_TM_MEAN.thr: Composite main effect	15	18.3	19.7	22.8
MAT_TM_MEAN.thr: Composite main effect	14.9	18.1	19.2	22.7
OIL_TM_MEAN.thr: Composite main effect	15	18.4	19.6	23.6
PLP_TM_MEAN.thr: Composite main effect	15.3	18.9	20.7	24.3
PRT_TM_MEAN.thr: Composite main effect	15.1	18.7	20	23.3
THN_TM_MEAN.thr: Composite main effect	14.8	17.8	19.5	22.8
TWT_TM_MEAN.thr: Composite main effect	15.3	18.6	19.9	23.1
UDH_TM_MEAN.thr: Composite main effect	13.7	16.6	18.2	21.6
YLD_TM_MEAN.thr: Composite main effect	15.6	19.2	20.7	24.7
