# Supplementary material for: Genome analysis in Avena sativa reveals hidden breeding barriers and opportunities for oat improvement
Source: Commun Biol. 2022 May 18;5:474. doi: 10.1038/s42003-022-03256-5 (PMC9117302; doi:10.1038/s42003-022-03256-5)
Supplement: Supplementary file 9 — Supplementary Data 6 [file 42003_2022_3256_MOESM9_ESM.xlsx]

## Sheet: Candidates_Summary
Genomic matches with confirmed transcript matches are shown in bold. Others in parentheses may be pseudogenes or are not transcribed in Ssang
Q_Candidate_Genome_Composite_matches					Q_confirmed_AA_or_CDS_Matches		CDS matches in blue where AA match is absent
Query	Target	MBP	SStart	SEnd	Query	Target (transcript annotation)	Chr	Begin	End
ACC	chr4C	24.0289	24028870	24039635	ACC_confirmed	AVESA.00010b.r2.4CG1256570.1	chr4C	24028031	24032260
					ACC_confirmed	AVESA.00010b.r2.4CG1256580.1	chr4C	24032829	24041982
ACC	chr5D	461.687	461687221	461698299	ACC_confirmed	AVESA.00010b.r2.5DG0941480.1	chr5D	461685616	461698512
ACC	chr6A	416.238	416238174	416247154	ACC_confirmed	AVESA.00010b.r2.6AG1067780.1	chr6A	416236691	416248334
CO1	chr2D	21.7137	21713710	21715909	CO1_confirmed	AVESA.00010b.r2.2DG0400140.1	chr2D	21711602	21716695
CO1	chr7A	106.414	106414015	106416221	CO1_confirmed	AVESA.00010b.r2.7AG1213310.1	chr7A	106412954	106417474
CO1	chr7D	24.1849	24184946	24187168	CO1_confirmed	AVESA.00010b.r2.7DG1394460.1	chr7D	24184551	24187816
CslF3/4/8 tandem	chr2A	1.94728	1947281	2046921	CSLF3_confirmed	AVESA.00010b.r2.2AG0196380.1	chr2A	1969771	1973091
					CSLF4_confirmed	AVESA.00010b.r2.2AG0196390.1	chr2A	2028854	2032214
					CSLF8_confirmed	AVESA.00010b.r2.2AG0196400.1	chr2A	2043866	2046704
CslF3/4/8 tandem	chr2C	86.539	86539038	86871599	CSLF3_confirmed	AVESA.00010b.r2.2CG0273710.1	chr2C	86860934	86863882
					CSLF4_confirmed	AVESA.00010b.r2.2CG0273700.1	chr2C	86726156	86730902
					CSLF8_confirmed	AVESA.00010b.r2.2CG0273690.1	chr2C	86538934	86542793
CslF3/4/8 tandem	chr2D	217.394	217393740	217983878	CSLF3_confirmed	AVESA.00010b.r2.2DG0351870.1	chr2D	217970151	217973476
					CSLF4_confirmed	AVESA.00010b.r2.2DG0351890.1	chr2D	217912363	217916941
					CSLF8_confirmed	AVESA.00010b.r2.2DG0351900.1	chr2D	217806024	217813293
CslF6	chr7A	399.446	399445702	399462762	CSLF6_confirmed	AVESA.00010b.r2.7AG1237410.1	chr7A	399445702	399460206
CslF6	chr7C	382.533	382532503	382541340	CSLF6_confirmed	AVESA.00010b.r2.7CG0667590.1	chr7C	382532503	382538498
CslF6	chr7D	300.792	300791702	300799181	CSLF6_confirmed	AVESA.00010b.r2.7DG1370960.1	chr7D	300794781	300798771
CslF9	chr4C	24.3084	24308420	24313467	CSLF9_confirmed	AVESA.00010b.r2.4CG1256650.1	chr4C	24308903	24313011
CslF11	chr6A	298.443	298443153	298456722	CSLF11_confirmed	AVESA.00010b.r2.6AG1040210.1	chr6A	298441923	298446061
CslF9	chr6A	415.737	415737033	415742227	CSLF9_confirmed	AVESA.00010b.r2.6AG1067680.1	chr6A	415737628	415741813
CslF9/11	chr6C	59.6747	59674687	59677398	CSLF9/11_confirmed	AVESA.00010b.r2.6CG1135980.1	chr6C	59673565	59677650
CslF9/11	chr6D	254.377	254377255	254379996	CSLF9/11_confirmed	AVESA.00010b.r2.6DG1160100.1	chr6D	254375994	254380209
Vrn1	chr4A	291.754	291753528	291764367	VRN1_confirmed	AVESA.00010b.r2.4AG0607660.1	chr4A	291753093	291763903
Vrn1	chr4D	277.177	277176545	277187557	VRN1_confirmed	AVESA.00010b.r2.4DG0751300.1	chr4D	277176149	277187078
Vrn1	chr7C	43.6037	43603668	43614888	VRN1_confirmed	AVESA.00010b.r2.7CG0703330.1	chr7C	43604149	43615239
Vrn3	chr5C	572.644	572644376	572644772	VRN3_confirmed	AVESA.00010b.r2.5CG0862390.1	chr5C	572643626	572645492
Vrn3	chr7A	69.3605	69360472	69360829	VRN3_confirmed	AVESA.00010b.r2.7AG1204380.1	chr7A	69357846	69361186
Vrn3	chr7D	469.133	469133122	469133573	VRN3_confirmed	AVESA.00010b.r2.7DG1339920.1	chr7D	469132247	469134531

## Sheet: Candidate_Queries
The folowing sequences were used to query for candidate genes using BLAST.
All sequences with acession numbers are found in NCBI; HV_CSLF genes with no acessions are from Schreiber et al, 2014, PLoS 1 volume 9
DNA sequences were used to search for genomic matches in the reference psuedomolecules
AA sequences were used to search the transcript predictions for the annotations found in Kamel et al. (submitted)
Type	Accession	Gene	Organism	Seq
AA	ACCASE_As_AAD15963.1	ACCASE	As	QNSKDLQKVVDIVLSHQGVRSKTKLILTLMEKLVYPNPAAYRDQLIRFSSLNHKRYYKLALKASELLEQTKLSELRTSIVRNLSALEMFTEERAGFSLQEKKLAINESMGDLVSAPLPVEDALISLFDCIDQTLQQRVIETYISRLYQPQLVKDSIQLKYQDSAVIALWEFNEGHPDNRLGAMVILKSLESVSTAIGAALKDRSHYASSAGNTVHIVLLDADTQTNTTEDSGDNDQAQDRMDKLSVILKQDIVTADLCAAGVKVISCIVQRDGALMPMRRTFLLSEEKLCYEEEPILRHVEPPLSALLELDKLKVKGYNEMKYTPSRDRQWHIYTLRNTENPKMLHRVFFRTLVRQPSAGNRFMSGHINDVEVGHAEESLSFTSSSILRSLMTAIEELE…
AA	ACCASE_Zm_XP_020401491.1	ACCASE	Zm	MSQLGLAATASKALPLLPNRQRSPAGTTFPSSALPRPSNRRKSHTRSLRDGGNEVSDAKKHSQSVRQGLAGIIDIPSDAVSEVDISHGPKDPRGPTDSYQMNGIINETHNGRHASGSMVVEFCAALGGKTPIHSILVANNGMAATKFMRSVRTWANDTFGSEKAIHLIAMATPEDMRINAEHIRLADQFVEVPGGTNNNNYANVQLIVEIAERVGVSAVWPGWGHASENPELPDALTAKGIVFLGPPATSMNALGDKVGSALIAQAAGVPTLAWSGSHVEVPLECCLDAIPEEMYRKACVTTTEEAVASCQVVGYPAMIKASWGGGGKGIRKVHNDDEVRALFKQVQGEVPGSPIFIMRLASQSRHLEVQLLCDQYGNVAALHSRDCSVQRRHQKIIEE…
AA	CO1_Hv_AAM74062.1	CO1	Hv	MNCVSNGTVYEEAVGREGRWARLCDGCCTVPSVVYCRADSAYLCASCDAQIHAANRVASRHERVLLSEAYKHAPVMLDCHADAAALCAAYEAQVHYANLLTVMHQRMPVVSHPAVAIPPVSLFAEAEATAPVLGRKEEDTSWLLLSKDSDNHNRSGNNSSTSSSSQYFGEVDQYFDLVGYNSYYDSHMSNQEQYVMQEQQHLQQMQKEYAEQQMQKEYVENEGSECIVPSQSTIVRRPHQSGYAPLVGAEQAASATAGASAYTDSVNNSISFSMEAGIVPDNTVQSSILRPAGAIGLFSSPSLQTPLHFSSKEREARVLRYKEKKKSRKFEKTTRYATRKAYAEARPRIKGRFAKRSDAEMEVDQTFSTAALSDSSYSTVPWF
AA	CSLF10_Hv_AA	CSLF10	Hv	MLSPRTDAGAGAATDLSQPLLWNRNGVHAGALVVMPVVANGHGGGDKLKGAPKAKDKYWKDVDQPDDMAAAPDLENGGGRPLLFSNRRVKNIILYPYRVLILIRVIAVILFVGWRIKHNNSDVMWFWMMSVVADVWFSLSWLSYQLPKYNPVKRIPDLATLRKQYDTPGRSSQLPSIDVIVTTASATDEPILYTMNCVLSILAADYHIGRCNCYLSDDSGSLVLYEALVETAKFAALWVPFCRKHQIEPRAPESYFELKGPLYGGTPHKEFFQDYKHVRTQYEEFKKNLDMLPNTIHQRSGTYSKTGTEDEDAKVTWMADGTQWPGTWLDPAEKHRAGHHAGIVKIVQSHPEHVVQPGVQESLDNPLSFDDVDVRLPMLVYVAREKSPGIEHNKKAGAL…
AA	CSLF11_Hv_AA	CSLF11	Hv	MASPAAVGGGRLADPLLAADVVVVGAKDKYWVPADEREILASQSSGGGEQDGRAPLLYRTFRVKGFFINLYRLLTLVRVIVVILFFTWRMRHRDSDAMWLWWISVVGDLWFGVTWLLNQITKLKPRKCVPSISVLREQLDQPDGGSDLPLLDVFINTVDPVDEPMLYTMNSILSILATDYPVQKYATYFSDDGGSLVHYEGLLLTAEFAASWVPFCRKHCVEPRAPESYFWAKMRGEYAGSAAKEFLDDHRRMRAAYEEFKARLDGLSAVIEQRSEACNRAANEKEGCGNATWMADGSTQWQGTWIKPAKGHRKGHHPAILQVMLDQPSKDPELGMAASSDHPLDFSAVDVRLPMLVYIAREKRPGYDHQKKAGAMNVQLRVSALLSNAPFIINFDGDH…
AA	CSLF12_Hv_AA	CSLF12	Hv	MWLWWISVVGDFWFGLSWWLNQVPKLNPTICIPTISLLRQQFDLPDGGSNLPILDVFISTVDPVEEPMLHTMNSILSILATDYPVDKYATYLSDDGGSLLHYDGLVETAKFAALWVPFCRKHGVEPRAPESYFGMKIRPYTGNMPEEFLDDHRRLRREYEEFRTRLDALFTVIPQRSEAHGRQDAKQGGGAKATWMADGTQWPGTWTEPADGHRKGDHAGIVQVMLSQPSTEPQLGAPASPDDSPLDFSAVDVRLPMLVYVSREKRPGYDHQKKAGALNVQLRVSALLSNAPFIINFDCDHYINNSQAFRAAMCFMIDRRDGDNIAFVQFPQRFDDVDPTDRYANHNRMFFDATMLGMNGIQGPSYVGTGSMFRRVALYGADPPRWRPDDVKVLENPNK…
AA	CSLF13_Hv_AA	CSLF13	Hv	MNVMLRVSALPSNAPFVINFDCDHYINNSQALRAPMCFMLDPRDGQNTAFVQFLQRFDDVDPTDRYANHNRVFFDGTMLALNGLQGPTYLGTGTMFSRPVSSVTRRRSSTLVKIDEGLSKDLATLMTCAYEDGSSWGRDAGWVYNIATEDVVTGFRIHRQGWRSMYCSMEPAAFRGTAPINLTERLYQVLRWSGGSLEVFFSHSNALIASRRLHPLQRIAYLNMSTYPIVTVFILAYNFFPVMWLFSEQLYIQRPFGTYMAYLIAVIAMVHMIGMFEVRWSGITLLDWFRNEQFYMIGATGVYPTVVLYMLWKLVTDGGMLQRQVRRPLHSTVGAAAGPTAAVIVVNVAAVGAAIGKAATWGFYTDEAWHALLGMVFNVGILVLLYPFALGIMGKWGKR…
AA	CSLF3_As_AZJ17155.1	CSLF3	As	MASAAGSSGGNASLADPLLASAKKLVGAKGKYWEAADKEARRAAKESGGEDGRPLLFRTYKVKGALLHPYRALIFIRLIAVLLFFIWRVKHNKSDIMWFWTMSVVGDVWFGFSWLLNQLPKFNPVKTIPDIAALRRQYDLPDGTSSLPGIDVFVTTADPIDEPILYTMNCVLSILASDYPVDRCACYLSDDSGALIQYEALVETAKFATLWVPFCRKHCIEPRAPESYFELEAPLYTGRAPEEFTDDHTSVRREYAEYKEHLESLSSAISKRSDVYNSMKTDQDDVKATWMANGTQWPGTWIDTTETHRKGHHAGIVKVVLDHPTRGHNLGSQACTHSLNFTNIDERIPMLVYIARGKNPSYDHNKKAGALNAQLRASGLLSNAQFIINFDCDHYINNS…
AA	CSLF3_Hv_AA	CSLF3	Hv	MASAAGAAGSNASLAAPLLASREGGAKKPVGAKGKHWEAADKDERRAAKESGGEDGRPLLFRTYKVKGTLLHPYRALIFIRLIAVLLFFVWRIKHNKSDIMWFWTISVVGDVWFGFSWLLNQLPKFNPIKTIPDMVALRRQYDLSDGTSTLPGIDVFVTTADPIDEPILYTMNCVLSILASDYPVDRCACYLSDDSGALIQYEALVETAKFATLWVPFCRKHCIEPRAPESYFEIEAPLYTGTAPEEFKNDYSSVHKEYDEFKERLDSLSDAISKRSDAYNSMKTEEGDAKATWMANGTQWPGSWIDTTEIHRKGHHAGIVKVVLDHSIRGHNLGSQESTHNLSFANTDERLPMLVYISRGKNPSYDHNKKAGALNAQLRASALLSNAQFIINFDCDHY…
AA	CSLF4_As_AZJ17156.1	CSLF4	As	MAAAVTRRVNALRVDVESGRGASEEADTPVAKRVLDAKDDVWVAADEGDVPGAARPLLFRTMKVKGSILHPYRFVILVRLIAVVAFFAWRVKHRNHDGVWLWATSMVADTWFGFSWILNQLPKLNPVKRVPDLAALADQHGGSSGEAANLPGIDVFVTTVDPVDEPILYTVNTILSILATDYPVDKYACYLSDDGGTLVHYEAMVEVASFAVLWVPFCRKHCVEPRSPENYFGMKTQPYVGSMAGEFVRDHRRVRREYEEFKLSIGSLASTIRQRSDAYNTSSGKGDGVVRATWMADGTQWPGTWIEQAENHRRGQHAGIVQVILNHPSSKPQLGSPASTDNPFDFSNVDTRLPMLVYISREKRPGYNHQKKAGAMNVMLRVSALLSNAPFVVNFDCDH…
AA	CSLF4_Hv_AA	CSLF4	Hv	MAPAVTRRANALRVEAPDGNAESGRASLAADSPAAKRAIDAKDDVWVAAAEGDASGASAGNGDRPPLFRTMKVKGSILHPYRFMILVRLVAVVAFFAWRLKHKNHDGMWLWATSMVADVWFGFSWLLNQLPKLNPIKRVPDLAALADQCGSSGDANLPGIDIFVTTVDPVDEPILYTVNTILSILATDYPVDKYACYLSDDGGTLVHYEAMIEVANFAVMWVPFCRKHCVEPRSPENYFGMKTQPYVGSMAGEFMREHRRVRREYDEFKVRIDSLSTTIRQRSDAYNSSNKGDGVRATWMADGTQWPGTWIEQVENHRRGQHAGIVQVILSHPSCKPQLGSPASTDNPLDFSNVDTRLPMLVYMSREKRPGYNHQKKAGAMNVMLRVSALLSNAPFVVN…
AA	CSLF6_As_AZJ17157.1	CSLF6	As	MAPAVAGGGRVRSNEAPAASAAAAATGNPCACGFQVCACTGTAAVASAASSVDMDIMATGRIGPLNDESWVGVELGEDGETDESGAAVDDRPVFRTEKIKAVLLYPYRVLIFVRLIAFTLFVIWRISHKNPDAMWLWVTSICGEFWFGFSWLLDQLPKLNPINRVPDLAVLRQRFDRPDGTSTLPGLDIFVTTADPFKEPILSTANSVLSILAADYPVDRNTCYVSDDSGMLLTYEALAEASKFATLWVPFCRKHGIEPRGPESYFELKSHPYMGRAQDEFVNDRRRVRKEYDEFKTRINSLDHDIRQRNDGYNAANAHREGEPRPTWMADGTQWEGTWVDASENHRKGDHAGIVRVLVNHPSHSRQYGPPASADNPLDFSGVDVRVPMLVYISREKRP…
AA	CSLF6_As_QKW90724.1	CSLF6	As-HiFi	MAPAVAGGGRVRSNEAPAASAAAAATGNPCACGFQVCACTGTAAVASAASSVDMDIMATGRIGPLNDESWVGVELGEDGETDESGAAVDDRPVFRTEKIKAVLLYPYRVLIFVRLIAFTLFVIWRISHKNPDAMWLWVTSICGEFWFGFSWLLDQLPKLNPINRVPDLAVLRQRFDRPDGTSTLPGLDIFVTTADPFKEPILSTANSVLSILAADYPVDRNTCYVSDDSGMLLTYEALAEASKFATLWVPFCRKHGIEPRGPESYFELKSHPYMGRAQDEFVNDRRRVRKEYDEFKARINSLDHDIRQRNDGYNAANAHREGEPRPTWMADGTQWEGTWVDASENHRKGDHAGIVKVLLNHPSHSRQYGPPASADNPLDFSGVDVRVPMLVYVSREKRP…
AA	CSLF6_Hv_AA	CSLF6	Hv	MAPAVAGGGRVRSNEPVAAAAAAPAASGKPCVCGFQVCACTGSAAVASAASSLDMDIVAMGQIGAVNDESWVGVELGEDGETDESGAAVDDRPVFRTEKIKGVLLHPYRVLIFVRLIAFTLFVIWRISHKNPDAMWLWVTSICGEFWFGFSWLLDQLPKLNPINRVPDLAVLRQRFDRPDGTSTLPGLDIFVTTADPIKEPILSTANSVLSILAADYPVDRNTCYVSDDSGMLLTYEALAESSKFATLWVPFCRKHGIEPRGPESYFELKSHPYMGRAQDEFVNDRRRVRKEYDEFKARINSLEHDIKQRNDGYNAAIAHSQGVPRPTWMADGTQWEGTWVDASENHRRGDHAGIVLVLLNHPSHRRQTGPPASADNPLDLSGVDVRLPMLVYVSREKR…
AA	CSLF6_Hv_ABZ01578.1	CSLF6	Hv	MAPAVAGGGRVRSNEPVAAAAAAPAASGKPCVCGFQVCACTGSAAVASAASSLDMDIVAMGQIGAVNDESWVGVELGEDGETDESGAAVDDRPVFRTEKIKGVLLHPYRVLIFVRLIAFTLFVIWRISHKNPDAMWLWVTSICGEFWFGFSWLLDQLPKLNPINRVPDLAVLRQRFDRPDGTSTLPGLDIFVTTADPIKEPILSTANSVLSILAADYPVDRNTCYVSDDSGMLLTYEALAESSKFATLWVPFCRKHGIEPRGPESYFELKSHPYMGRAQDEFVNDRRRVRKEYDEFKARINSLEHDIKQRNDGYNAAIAHSQGVPRPTWMADGTQWEGTWVDASENHRRGDHAGIVLVLLNHPSHRRQTGPPASADNPLDLSGVDVRLPMLVYVSREKR…
AA	CSLF7_Hv_AA	CSLF7	Hv	MLMTYITKKHDYVATLDEKESPADEKSANVERLLVRTTKLTTVTIKLYRLMIVVRMAIFVLFFKWRIGTALAMTSNGTSTARAMWTVSIAGELWFALMWVLDQLPKMQPVRRTVFATALEESLLPTMDVFVTTADPDKEPPLVTVNTILSILAADYPPDKLTCYVSDDGGALLTPEAVVEAARFAGLWVPFCRKHGVEPRNPEAYFSHGVKVRVVSRADYKGRSWPELARDRRRVRREYEELRLRVDALHAGDVQRPWRSRGTPEDHAGVVEVLVDPPSCTPEPGVSGNLLDLSSVDVRVPALVYMCREKRRGRAHHRKAGAMNALLRTSAVLSNAPFILNLDCDHYVNNSQALRAGVCLMLDRGGSDVAFVQFPQRFDGVDPADRYANHNRVFFDCTE…
AA	CSLF8_As_AZJ17158.1	CSLF8	As	MGSLAAGNGTAGHASNGVADHALALEMNGAGNGHSKAGVVAGREAPVLQANGGGGKIKKKKISPKDKYWVAADDGEVAAAIQDGGEDGRRPLLYWNFKVKAVLLYPYRLLNLIRLVAIVLFFIWRVRHPYADGMWLWWISMVGDLWFGVTWLLNQVAKLSPVKRVPDLALLKQQFDLADGNSNLPILDVFINTVDPINEPMIYTMNSILSILAADYPVDKHACYLSDDGGSIIHYDGLLETAKFAALWVPFCRKHSIEPRAPESYFSVKTHPYTGNTPEEFLNDHRHVYREYDEFKCRLDALFIVIPKRSDGYNHSDTKEGAKATWMADGTQRPGTWIEPAKNHKRGDHGGIVKVMLKHPGHEPELGLPASTNNLLDFSSVDLRLPMLVYISREKRPGC…
AA	CSLF8_Hv_AA	CSLF8	Hv	MGSLAAANGAGHASNGAGVADQALALENGTGNGHKASDANRATPVQQANGSSKAAGKVSPKDKYWVAVDEGEMAAAIADGGEDGRRPLLYRTFKVKGILLHPYRLLSLIRLVAIVLFFVWRVRHPYADGMWLWWISMVGDLWFGVTWLLNQVAKLNPVKRVPNLALLQQQFDLPDGNSNLPCLDVFINTVDPINEPMIYTMNSIISILAADYPVDKHACYLSDDGGSIIHYDGLLETAKFAALWVPFCRKHSIEPRAPESYFSLNTRPYTGNAPQDFVNDRRHMCREYDEFKERLDALFTLIPKRSDVYNHAAGKEGAKATWMADGTQWPGTWIDPAENHKKGQHAGIVKVLLKHPSYEPELGLGASTNSPLDFSAVDVRLPMLVYISREKSPSCDHQK…
AA	CSLF9_As_AZJ17159.1	CSLF9	As	MPSPAATAGGDHGNIALAVREADPLLPAPNNDDDDDILAGVVGKHWVPTDEKEILASKECGAGRPPLLYRTFRVKGMLINLYRFLTLIKVMVVILFFTWRMEHRDSDSMWLWWISVVGDFWFGLTWLLNQITKLKPRKCVPKLSKLREQFDLSDEISNLPILDVFITTCDPIGEPMLYTMNSVLSILATDYPAEKYATYFSDDGGSLIHYEGLLETAKFAALWVPFCWKHCVEPRAPESYFGRNVRPYTGNTPNEFIEDHRQMRAEYEELKSRLDGLSAVIVKRSEAFNNANTKEVHVNATWMTDGTQWQGTWIEQSKGHMKGNHPAICKVMLNQPSNDPELGMPASSDHPLDLSAVDVRLPTLVYLAREKRPQYSHRKKEGALNVQLRVSALLSNAPF…
AA	CSLF9_Hv_AA	CSLF9	Hv	MASPAAVGGGRLADPLLAADVVVVGAKDKYWVPADEREILASQSSGGGEQDGRAPLLYRTFRVKGFFINLYRLLTLVRVIVVILFFTWRMRHRDSDAMWLWWISVVGDLWFGVTWLLNQITKLKPRKCVPSISVLREQLDQPDGGSDLPLLDVFINTVDPVDEPMLYTMNSILSILATDYPVQKYATYFSDDGGSLVHYEGLLLTAEFAASWVPFCRKHCVEPRAPESYFWAKMRGEYAGSAAKEFLDDHRRMRAAYEEFKARLDGLSAVIEQRSEACNRAANEKEGCGNATWMADGSTQWQGTWIKPAKGHRKGHHPAILQVMLDQPSKDPELGMAASSDHPLDFSAVDVRLPMLVYIAREKRPGYDHQKKAGAMNVQLRVSALLSNAPFIINFDGDH…
AA	VRN1_As_ABX80281.1	VRN1_Exon1	As	ISVLCDAEVGLIIFSTKGKLYEFATDS
AA	VRN1_As_ABX80286.1	VRN1_Exon78	As	EKQKAHTQQAQWEQTQPQTSSSSSSFMIREAPPATNIAGNQPAAAGERPEEAAVQPQARSGLPPW
AA	VRN1_Hv_ACU33960.1	VRN1	Hv	MGRGKVQLKRIENKINRQVTFSKRRSGLLKKAHEISVLCDAEVGLIIFSTKGKLYEFSTESCMDKILERYERYSYAEKVLVSSESEIQGNWCHEYRKLKAKVETIQKCQKHLMGEDLESLNLKELQQLEQQLESSLKHIRARKNQLMHESISELQKKERSLQEENKVLQKELVEKQKAQAAQQDQTQPQTSSSSSSFMMRDAPPVADTSNHPAAAGERAEDVAVQPQVPLRTALPLWMVSHING
AA	VRN3_As_HQ910539.1_AA	VRN3	As	ILTSTPCRSRVRVRXLVTDISGTTGASFGQEVMCYESPRPNMGIHRFVLVLFQQLGRQTVYAPGWRQNFNTRDFAELYNLGQPVAA
AA	VRN3_As_HQ910548.1_AA	VRN3	As	MILTSTPCRSRVRVRRLVTDIPGTTGASFGQEVMCYESPRPNMGIHRFVLVLFQQLGRQTVYAPGWRQNFNTRDFAELYNLGQPVAA
AA	VRN3_As_HQ910550.1_AA	VRN3	As	MCYLVEDCTILIIPAAAAECLCRLVTDIPGTTXASFGQEVMCYESPRPNMGIHRFVLVLFQQLGRQTVYAPGWRQNFNTRDFAELYNLGQPVAA
AA	VRN3_HV_ABI55203.1	VRN3	Hv	MAGRDRDPLVVGRVVGDVLDPFVRTTNLRVTFGNRAVSNGCELKPSMVAQQPRVEVGGNEMRTFYTLVMVDPDAPSPSDPNLREYLHWLVTDIPGTTGASFGQEVMCYESPRPTMGIHRFVLVLFQQLGRQTVYAPGWRQNFNTRDFAELYNLGQPVAAVYFNCQREAGSGGRRMYN
DNA	ACCASE_As_AF072737.1	ACCASE	As	ACAAAATAGTAAAGACCTCCAGAAGGTTGTAGACATTGTTTTGTCTCACCAGGGTGTGAGAAGCAAAACCAAGCTGATACTCACGCTCATGGAGAAACTGGTCTATCCAAACCCTGCTGCCTATAGGGACCAGCTGATTCGCTTTTCTTCCCTCAACCATAAAAGATATTACAAGCTGGCCCTTAAAGCTAGTGAACTTCTCGAACAAACCAAGCTCAGTGAACTCCGCACAAGCATTGTAAGGAACCTTTCAGCGCTGGAGATGTTTACTGAAGAAAGGGCAGGTTTCTCGTTGCAAGAGAAGAAATTGGCCATTAATGAGAGCATGGGAGATTTAGTCAGTGCCCCACTGCCAGTTGAAGATGCACTTATATCTTTGTTTGATTGTATTGATCAAAC…
DNA	ACCASE_Zm_NC_050105	ACCASE	Zm	TCACGGACAGGGGAAACCACGCGTCCACGCGCGCACACGGGCCCTCCACTTGTCCCCCACCGTCATCTCCATCACCCTCCTCTGTCACGTGCCTCTGCGCTCCACCGCGGCGGAGTCCCCGATGCTGATTGTGGGCCGCGAAATTTCATTATAGGCCCCACCCCCGTCGCTCGCCCGTCGCCCCCACCCCTCGGTATATCCGCCTCCGCCCGGCGCCTCCCTCTGCCTCCTCTGCTCCGCCCTGCCGCCGCAAGGATCCAAACCCCGTACGTCGCCTTCTCCGCCGCCTTTCTTCCCGAGGTACCGGCTCGCCCCACGCGTCCCGCTATTTATTCCGCCGGCTCGTCGCCAGCGCCGCTCCCTCTGTCGCGGCCGAGTGGAGCTCGTCAGATCCGCGCG…
DNA	CO1_Hv_AF490467.1	CO1	Hv	CAAGTCACAAGGCCACCTTGTTCATGAATTGTGTTTCCAACGGCACCGTTTATGAGGAGGCGGTTGGAAGAGAGGGGCGCTGGGCCAGGCTGTGCGACGGATGTTGCACGGTGCCAAGCGTGGTGTACTGCCGCGCCGACTCCGCGTACCTCTGCGCATCTTGTGATGCACAGATCCACGCCGCAAACCGTGTGGCCTCGCGCCATGAGCGTGTGCTCCTCTCCGAGGCCTACAAGCATGCACCAGTGATGCTGGATTGCCATGCAGATGCTGCAGCGTTGTGCGCCGCCTATGAAGCACAGGTACACTATGCAAACCTGCTTACCGTGATGCACCAGCGCATGCCCGTGGTGTCACACCCGGCCGTAGCCATTCCACCTGTTTCTTTATTTGCTGAGG…
DNA	CSLF10_Hv	CSLF10	Hv	ATGTTGTCGCCCCGGACAGACGCCGGCGCCGGCGCCGCCACCGACCTCAGCCAGCCACTTCTCTGGAACCGCAACGGCGTTCACGCAGGAGCATTGGTCGTCATGCCAGTCGTGGCCAATGGTCACGGCGGCGGCGACAAGCTTAAGGGCGCCCCGAAAGCCAAGGACAAGTACTGGAAAGACGTCGACCAGCCGGACGACATGGCGGCAGCGCCAGACCTGGAGAATGGCGGCGGCCGGCCGCTGCTGTTCTCGAACAGGAGAGTCAAGAATATCATCCTGTACCCCTACAGGGTATTGATCCTGATACGAGTAATCGCCGTAATCTTATTTGTTGGATGGCGCATCAAGCATAACAATTCAGATGTCATGTGGTTTTGGATGATGTCCGTCGTCGCA…
DNA	CSLF11_Hv	CSLF11	Hv	ATGGCCCTGCGAGTGGAAGCCGACGCCGACCCCAAGGGCAGGCGCGCCACGGACACCGACGCCGACGACGTGTGGGTGGCGGCGGAGGAGGGAGACATGTCTGGAGCCAGCGCCGGCCGGCCGCTGCTGTTCCGGACCATGAAGGTCAAGGGAAGCATCCTGCATCCTTACAGGTTCTTGATTCTGGTGCGTTTGGTCGCCATCGTCGCCTTCTTCGCGTGGCGCGTAGAGCACAGGAACCACGATGGCATGTGGCTCTGGGCCACATCCATGGTGGCGGACGCCTGGTTCGGTTTCTCATGGCTCCTCAACCAGCTCCCCAAGCTCAACCCCACCAAACGAGTGCCGGACCTTGCCGCCCTGGCGGACCGGCACGACGATGCCATCCTTCCTGGTATC…
DNA	CSLF12_Hv	CSLF12	Hv	ATGTGGCTGTGGTGGATCTCGGTCGTCGGAGATTTCTGGTTCGGCCTGAGCTGGTGGCTAAACCAGGTCCCGAAGCTCAACCCGACCATATGCATCCCCACCATCTCCCTCCTGAGACAGCAGTTCGACCTGCCCGACGGCGGCTCCAACCTCCCCATCCTGGATGTGTTCATCAGCACCGTCGACCCCGTGGAGGAGCCCATGCTCCACACAATGAACTCCATCCTCTCCATCCTCGCCACCGACTACCCGGTCGACAAGTACGCCACCTACCTCTCGGACGACGGCGGATCACTGCTCCACTACGACGGGCTGGTCGAGACCGCCAAGTTCGCCGCGCTGTGGGTTCCCTTCTGCCGGAAGCATGGCGTTGAACCAAGGGCGCCGGAGAGCTACTTC…
DNA	CSLF13_Hv	CSLF13	Hv	ATGAACGTGATGCTCCGTGTCTCCGCGCTGCCCTCCAACGCGCCCTTCGTCATCAATTTTGACTGTGACCACTACATCAACAACTCGCAAGCTCTCCGTGCCCCTATGTGCTTCATGCTCGACCCTCGTGATGGTCAGAACACGGCGTTCGTCCAGTTCCTGCAGCGGTTTGACGACGTCGACCCGACTGATCGCTACGCCAACCACAACCGTGTCTTCTTCGACGGCACCATGCTCGCGCTCAACGGCCTCCAGGGGCCTACCTACCTCGGCACCGGCACCATGTTCAGTCGACCGGTGAGTTCGGTTACTCGACGCCGTTCATCAACTTTGGTGAAGATCGACGAGGGCCTCAGCAAGGACTTAGCTACCTTGATGACATGCGCTTACGAGGACGGG…
DNA	CSLF3_AS_MG543996.1	CSLF3	As	CTGACCACTGCTCCAAATTGACCAGGCCGTGACCCAACGGACAGAAACGGACCGTTTGGGGTGACCGTATCGGTCGGCCCGGTGGAAATGCCCTAATAAAAAACATCTGAACATGCAGCCCAATGCACTAAGCCAAGTTGCACCCATGATGCCGCCAACTGAGGAATGCATTCGAGCAAGTTCAATAATAAAACCCGTTGTTAGCTATTAGTCGTTGACATGTCATCTATAGTCAACTAATAGTCAACATATACAATAGTTAGTAGTCAAAGCTCACCTTACATACTCACAAAGTGCCTAGGAGCACGTGCTGCAGCTAGCTCTTGCATGAGAGCCCACTACTTTTCTCTCTCTTATTCTCTCTCCTCCACCTCATCTCAAATATTCCCTCCATCCCGG…
DNA	CSLF3_Hv	CSLF3	Hv	ATGGCGTCGGCGGCCGGTGCTGCTGGGTCAAATGCCAGCCTCGCCGCCCCGCTGCTGGCGAGCCGCGAGGGAGGTGCCAAGAAGCCGGTCGGTGCCAAGGGCAAGCACTGGGAGGCCGCCGACAAGGACGAGCGGCGGGCCGCCAAGGAGAGCGGCGGCGAGGACGGCAGGCCGCTGCTGTTCCGGACGTACAAGGTCAAAGGCACCCTCCTGCACCCATACAGGGCGCTAATCTTCATTCGCTTAATTGCGGTCCTTCTATTCTTCGTATGGCGCATCAAGCACAACAAATCCGACATCATGTGGTTTTGGACAATATCAGTCGTCGGGGACGTATGGTTCGGGTTCTCGTGGCTGCTCAACCAACTCCCAAAGTTCAACCCTATCAAAACCATACCT…
DNA	CSLF4_AS_MG543997.1	CSLF4	As	ATTCCCTACTTTCCATCCGATCAGGCTCAACAGCAATATCTGGATATGTTTTCTCGTCATCATCATCACTGAACACAAAATCGTCCTCGGTGCCCCCCATTTGTACGTCTTCGTGCTTGCTAGACAAGGCATCATGCTCAAGGAGAAGTTGGGCGGTTGCACTCGATATCGTGAGGAAAGGCTGCTCTGTTATGGTAGGTTGAGTTGTTTGGATTGAAGGTGATTCGAAATCATTGACGGCTGTCTCTTCCCCAGTCTCTTTATTAACAATGTGGACATACATCAGCATAGTCCTAGTCTCCAAATGTTTACCCCACATAATTTCCACGGCCTCATCGACCCTAATGTCGCAAAAAGTTTGAGAATTTGTGTCATAGTACCTGGATATGAATTCCTCGT…
DNA	CSLF4_Hv	CSLF4	Hv	ATGGCCCCGGCAGTCACTCGCCGAGCCAACGCTCTCCGCGTCGAGGCCCCGGACGGCAATGCCGAGAGCGGGCGCGCCAGCCTAGCAGCAGACTCCCCCGCGGCCAAGCGGGCCATCGATGCCAAGGACGATGTGTGGGTGGCCGCGGCTGAGGGAGACGCGTCTGGAGCCAGCGCCGGCAACGGCGACCGGCCGCCGCTGTTCCGGACCATGAAGGTCAAGGGAAGCATCCTCCATCCTTACAGGTTCATGATCCTCGTGCGCTTGGTCGCCGTCGTCGCGTTCTTCGCGTGGCGCCTGAAGCACAAGAACCACGACGGCATGTGGCTCTGGGCCACGTCCATGGTCGCCGACGTCTGGTTCGGCTTCTCATGGCTCCTCAACCAGCTGCCCAAGCTC…
DNA	CSLF6_AS_MG543998.1	CSLF6	As	AAATTTTTAACCAAGATAGAATGATTTATAGTCCTTGCAAAGAGAGCTAATTGCATCGGGATTTACACCGGTCATTTTTTTGTCGCTTGACCTAGATACGGCCCGAGCCTGCTATCTAGTTACCGATATCATCCGACGTGAAATGAAAATAATTTGTGAGGACTGAGCATACCTTAGTTTAGTATAGACATTTTTTTATCAAGTTTTGCCATGGGAAAGACCAAGAATATGGAGTATATGTTCACATCAGATGACAGAAAATAAAGAAATAGAGAAAAAAAATACTAAATATTTTATGTCCCAACAGACTTCATATACACACACATGCAGAAAAATATGGGCACAAAACTACATATGTAAGCAAAAACTGATTTAATGGTGAAGCATATGTATCAATTA…
DNA	CSLF6_AS_N453325.1	CSLF6	As-HiFi	GAGTGAGTGCGTGCATTGATGACCACGGCCATGGCGCCAGCGGTGGCCGGCGGAGGCCGCGTGCGGAGCAATGAGGCGCCCGCTGCTTCTGCTGCGGCGGCGGCGACCGGGAACCCGTGCGCGTGCGGGTTCCAGGTGTGCGCGTGCACGGGGACTGCGGCGGTGGCATCTGCCGCGTCGTCCGTGGACATGGACATCATGGCGACGGGGCGGATCGGCCCCCTCAACGACGAGAGCTGGGTAGGCGTGGAGCTCGGCGAAGACGGCGAGACCGACGAGAGCGGCGCCGCCGTCGACGACCGCCCCGTCTTCCGCACCGAGAAGATTAAGGCCGTCCTTCTCTACCCCTACCGGTACGTACTTAGTCCAATTATTACCCATCTTATTATGACATCCAAC…
DNA	CSLF6_Hv	CSLF6	Hv	ATGGCGCCAGCGGTGGCCGGAGGGGGCCGCGTGCGGAGCAATGAGCCGGTTGCTGCTGCTGCCGCCGCGCCGGCGGCCAGCGGCAAGCCCTGCGTGTGCGGCTTCCAGGTTTGCGCCTGCACGGGGTCGGCCGCGGTGGCCTCCGCCGCCTCGTCGCTGGACATGGACATCGTGGCCATGGGGCAGATCGGCGCCGTCAACGACGAGAGCTGGGTGGGCGTGGAGCTCGGCGAAGATGGCGAGACCGACGAAAGCGGTGCCGCCGTTGACGACCGCCCCGTATTCCGCACCGAGAAGATCAAGGGTGTCCTCCTCCACCCCTACCGGGTGCTGATTTTCGTTCGTCTGATCGCCTTCACGCTGTTCGTGATCTGGCGTATCTCCCACAAGAACCCAGAC…
DNA	CSLF6_HV_EU267181.1	CSLF6	Hv	CGTAAAGGAGAGTGAGTGCGTGCATTGAGGACGACGGCCATGGCGCCAGCGGTGGCCGGAGGGGGCCGCGTGCGGAGCAATGAGCCGGTTGCTGCTGCTGCCGCCGCGCCGGCGGCCAGCGGCAAGCCCTGCGTGTGCGGCTTCCAGGTTTGCGCCTGCACGGGGTCGGCCGCGGTGGCCTCCGCCGCCTCGTCGCTGGACATGGACATCGTGGCCATGGGGCAGATCGGCGCCGTCAACGACGAGAGCTGGGTGGGCGTGGAGCTCGGCGAAGATGGCGAGACCGACGAAAGCGGTGCCGCCGTTGACGACCGCCCCGTATTCCGCACCGAGAAGATCAAGGGTGTCCTCCTCCACCCCTACCGGGTGCTGATTTTCGTTCGTCTGATCGCCTTCACG…
DNA	CSLF7_Hv	CSLF7	Hv	ATGTTAATGACATATATCACCAAGAAGCATGACTATGTTGCAACCTTGGATGAGAAGGAGTCGCCCGCGGATGAGAAGTCGGCCAATGTCGAGAGGTTGCTTGTCCGGACCACAAAACTTACAACAGTTACCATCAAGTTGTACAGGCTCATGATCGTTGTTCGGATGGCCATCTTCGTGCTGTTCTTCAAATGGCGAATCGGCACTGCTCTTGCGATGACCAGCAACGGCACAAGTACAGCTCGTGCAATGTGGACGGTGTCCATCGCCGGGGAGCTCTGGTTCGCCCTAATGTGGGTGCTGGACCAGCTGCCCAAGATGCAGCCTGTCCGGCGCACCGTCTTCGCCACCGCGCTGGAGGAGTCGCTGCTTCCGACCATGGATGTGTTCGTCACCACC…
DNA	CSLF8_AS_MG543999.1	CSLF8	As	AAAAAATCACATATATAGGACTATTCACAGCACGTTTTCTCTTTTTTACATGGGTCACTGTCGAATGTTCTTTCAACCCAAAAACTTGTGAACGAACATATAATATTCGGATGTATATGTAGACAATTTTTTGACTTTTTGAAATATGTTTTCTCACAATTGATACAAATGCACCCATGAGTCGAATAGCCACCTCCAGTATAGTGCGAACTAAACTAAACTTATATCTACAACTCGAATGTAAACAAACCACTGCAGAATAGTATGTTGTGTTCGACACCAGAATCGAACTCCAGTAATCGTTTCACCGGGGGTCGTCCTCGGCGATGGTCGTCGGACCGACCATCTGCGGCTCGATGAAGGCCCGCCGCGCCGCCTTGTCGGCCCTCCGCCGGAGGC…
DNA	CSLF8_Hv	CSLF8	Hv	ATGGGTTCTTTGGCGGCAGCCAACGGGGCCGGTCATGCGAGCAATGGCGCCGGCGTCGCGGACCAGGCGCTGGCACTGGAGAACGGCACCGGCAATGGGCACAAGGCCAGCGACGCCAACCGAGCGACGCCGGTACAGCAGGCAAACGGCAGCAGCAAGGCCGCGGGGAAGGTTAGCCCGAAGGACAAGTACTGGGTGGCCGTCGATGAGGGAGAGATGGCGGCCGCCATAGCGGACGGCGGCGAGGACGGCCGGCGACCGCTGCTGTACCGGACGTTCAAGGTCAAGGGCATCCTCCTGCATCCCTACAGGTTGCTGAGCTTGATCAGATTGGTTGCTATCGTCCTATTTTTCGTATGGCGTGTCAGGCACCCATACGCTGATGGCATGTGGCTCTGG…
DNA	CslF9_AS_G544000.1	CSLF9	As	GCTGGTATTGCAAAAAAAATTACTACACGTCAATATCGCATTTTCTGAAATGCTACATACACAAGAAAAAATAGCTGCATGTGAAACATTTCTGCTACATAGATCATACACGCGGTATTCACCCACTTAAGTAAGCCAACGACTCCGGAGACAGCTGATGTTCTGTGATTATAAACAAGCTAATTGCTAGTCCTTTTTTTGCGAAAAGGAAGGTACATCATTAACAAGAGACATGTGCAAATTAAATCATGACCAGGGTGTCCGCCTTTTTAATGTAATTAAGTAACAATGTTGCAGATATAAATCTTTTCGATAAAGGGTATATATTAATATCGCGATGAAATTCAGCCTATGCAACAACACATAGCTCTAGCGGTCTTACGGATGCACATAGACCAG…
DNA	CSLF9_Hv	CSLF9	Hv	ATGGCTTCTCCGGCGGCCGTCGGCGGGGGTCGTCTAGCCGACCCACTGCTGGCCGCCGACGTCGTCGTCGTCGGCGCCAAAGACAAGTACTGGGTGCCCGCCGACGAGAGAGAGATCCTGGCGTCGCAGAGCAGCGGCGGCGGTGAACAGGACGGCCGGGCACCGCTGCTATACCGCACGTTCAGGGTCAAGGGCTTCTTCATCAACCTTTACAGGTTATTGACTCTGGTCAGAGTTATCGTGGTTATTCTATTCTTCACGTGGCGCATGAGGCACCGGGACTCGGACGCGATGTGGCTGTGGTGGATCTCGGTCGTGGGCGACCTCTGGTTCGGAGTCACCTGGCTGCTCAACCAGATCACCAAGCTCAAGCCCAGGAAATGCGTCCCCAGCATCTCC…
DNA	VRN1_As_EU283089.1	VRN1	As	ATCTCCGTGCTCTGTGATGCCGAGGTCGGGCTCATCATCTTCTCCACCAAGGGAAAGCTCTACGAGTTCGCCACCGACTCAGTACGTGCATACGCTAGCTACGGCTTCAGCGCCGGCCGGATTGAAGTTTTCTTCCTAGCCCGCGCGCCTTCGATTTCCTCGCCGACACCCCCGGGCCGATGCCCAGGTCTTCACCATTTCTGCGCCGTTCAGTTGCTTGCGGCGTTCCTGCCTGTTTCGAATTCTGCCGCCCCGCCTTTGCTTGCCTAGAATCGATGGCGGTCCAGCGGGCTGCGGTTTCTGACTCCGAGAGTAGGCCGTGAGATGTGTGGCCGCGCTATTTTATGCTCCGATATCGCCGGGGAGGGTGTTCGTCTGCTTCATTTTGGGGAATTTTTT…
DNA	VRN1_AS_EU283095.1	VRN1	As	GAGAAGCAGAAGGCCCATACCCAGCAAGCGCAGTGGGAGCAAACACAGCCTCAAACCAGCTCTTCTTCCTCTTCATTCATGATTAGGGAAGCTCCCCCAGCAACAAATATCGTGATGTACATCACTAGTTTATTCCTATTCAGTGTTCAGAGCAACAGTTGGTCGGCAAACCGAGGCATTCTTTCAAGTTGGTCTTGTGATTGTTCCCTATAGGTATAGCTGCCTCCAACCTTCCGACATCTTTAAATGATAAAATTATACGCCTGTGTTCATTTTTCATTGTGCAGGCCGGCAACCAGCCTGCGGCAGCTGGCGAGAGGCCAGAGGAGGCTGCAGTGCAGCCTCAGGCCCGCTCAGGTCTTCCACCATGGATGGTGAGCCACATCAACGGCTGA
DNA	VRN1_Hv_FJ687750.1	VRN1	Hv	CTATGAAGTATGGTTTACACAGTATATCTGATCTAAATATTGGTTTTGCATTCTTGGAAACACACTGCAAAGTTTAGGGATGCYCATGTTTGTATCTTTTCAATCATAGAGATATACTCCCTCCGTCCGTCAAAAACTGTGCATCTAGCAGTATATTTTTTTCATAAAGAGTGTACATCTACATTTTCTATGCGCTTAGCTTTTAATTTAACCGGTATTAAGTGACTAATGTAGTAACTTGTGCTCTAGCTATTGGCTGCATGCCTAACCTTAATTACTGCATGCAGCAACGTTCATTTAATCTTCTTTTCTCAATGGTTGTATGTATACATAAGTCTGTTACTTTTGTACAATAATTATGTCATGGAGGTTTTTCTTGGTCTATGTGCAAATCTCTGT…
DNA	VRN3_As_HQ910539.1	VRN3	As	ACACACTCGTAGGTACTATATATACTACACTAGTACTACTACCCATTGCCTGATTAGTAAGTAAGTACTAGTGTATAAACCAACAAGACTAGCAGGGAGATATAGCTAGTATATATACTGATGATCATGGTGTGTGCATGCAGGTGATGGTTGACCCAGATGCTCCAAGTCCTAGCGACCCCAGCCTTCGAGAGTATCTCCACTGGTAAAATTGTTTACACTAATAATTCCCCCTGCTTGTCATATACGTATGTGCTACAGCAAGCAGTGTTGAAGATTATTGCATGATACTGACCAGTACTCCTTGCCGATCGCGAGTGCGTGTGCGCAGSCTGGTGACAGATATTTCTGGGACAACTGGTGCTTCCTTCGGGCAGGAGGTGATGTGCTACGAGAGCC…
DNA	VRN3_As_HQ910548.1	VRN3	As	CAAGTCCTAGCGACCCCAGCCTCRARRGTATCTCCACTGGTAAAATTGTTTACACTAATAATTYCCCCTGCTTGTCATATACGTATGTGCTACAGCAAGCAGTGTTGAAGATTATTGCATGATACTGACCAGTACTCCTTGCCGATCGCGAGTGCGTGTGCGCAGGCTGGTGACAGATATTCCTGGGACAACTGGTGCTTCCTTCGGGCAGGAGGTGATGTGCTACGAGAGCCCTCGGCCGAACATGGGGATCCACCGCTTCGTCCTCGTGCTCTTCCAGCAGCTGGGCCGGCAGACGGTCTACGCGCCCGGCTGGCGCCAGAACTTCAACACCAGGGACTTCGCCGAGCTCTACAACCTCGGCCAGCCCGTCGCCGCC
DNA	VRN3_As_HQ910550.1	VRN3	As	CAAGTCCTAGCGRCCCCAGTAAMARGGAGTATCTCCACTGGTAATTGTTTACACTAAYTCCCTTGATTATGCATGTGCTATCTAGTTGAAGATTGCACGATACTGATCATCCCTGCTGCTGCTGCCGAGTGTTTGTGCAGGCTGGTGACAGATATTCCTGGGACAACTGGKGCTTCCTTCGGGCAGGAGGTGATGTGCTACGAGAGCCCTCGGCCGAACATGGGGATCCACCGCTTCGTCCTCGTGCTCTTCCAGCAGCTGGGCCGGCAGACGGTCTACGCGCCCGGGTGGCGCCAGAACTTCAACACCAGGGACTTCGCCGAGCTCTACAACCTCGGCCAGCCCGTCGCCGCC
DNA	VRN3_HV_DQ898520.1	VRN3	Hv	GAATAACCCTGCTCTCCAATCATCTCATCTCTCCCGTACAATCCGGCCGAGTCTGTGTGATCTTGCTCTCCCTGCCCGTCGTCACCGTGCACGTGAAAGAGGCGGGATTTATGCCGCCAATCGACACCTGGCCAGGTACGGCCGGCAGCAGCTGATGATCCAAGCTTACATCAAATCGAGCCAAGGAAGCATGCACCCAGGTCGCCGTCGTCTCGCGCGCGCTAGAGCTAATTGGCAGACATTCCCGGTGCCCGCTTGCCGGCCGGCCACGGCGTGACCGCCGGTCGGCGCAGAGCCCCGGACGCAACGCAAACCTACGCCCCAGCAGGCACGGCCTAGCTAGAAACCACCATTAGCGTGGTGATCATGATCAGGAGGTTATTACGGCAGACAGATCCA…

## Sheet: BLAST_Genome_RAW
Raw BLAST results for candidate genes before filtering and interpreting
T_BLAST_DNA
Query	Target	QStart	QEnd	QLen	SStart	SEnd	SLen	Evalue	Score	Len	PIdent
ACCASE_As_AF072737.1	chr4A	443	693	3031	166524205	166523954	460274876	4.78e-82	170	254	89.37
ACCASE_As_AF072737.1	chr4C	1678	2184	3031	24031609	24031103	667652801	0	507	507	100
ACCASE_As_AF072737.1	chr4C	1678	3031	3031	24031039	24029686	667652801	0	1345	1354	99.778
ACCASE_As_AF072737.1	chr4C	174	445	3031	24033166	24032895	667652801	9.5e-139	272	272	100
ACCASE_As_AF072737.1	chr4C	1280	1498	3031	24032264	24032047	667652801	4.61e-107	215	219	99.543
ACCASE_As_AF072737.1	chr4C	1499	1679	3031	24031882	24031702	667652801	3.67e-88	181	181	100
ACCASE_As_AF072737.1	chr4C	51	175	3031	24033381	24033257	667652801	4.95e-57	125	125	100
ACCASE_As_AF072737.1	chr4C	1	53	3031	24033513	24033461	667652801	2.44e-15	50	53	98.113
ACCASE_As_AF072737.1	chr4D	443	693	3031	161012789	161012539	415133431	2.21e-85	176	253	90.119
ACCASE_As_AF072737.1	chr5D	1678	3031	3031	461696130	461697483	489887590	0	1267	1354	97.858
ACCASE_As_AF072737.1	chr5D	931	1285	3031	461695036	461695390	489887590	7.04e-170	328	355	97.465
ACCASE_As_AF072737.1	chr5D	174	445	3031	461693912	461694183	489887590	9.63e-129	254	272	97.794
ACCASE_As_AF072737.1	chr5D	443	693	3031	461694369	461694619	489887590	4.54e-117	233	251	97.61
ACCASE_As_AF072737.1	chr5D	692	932	3031	461694695	461694935	489887590	1.66e-106	214	241	96.266
ACCASE_As_AF072737.1	chr5D	1280	1498	3031	461695472	461695689	489887590	2.16e-100	203	219	97.717
ACCASE_As_AF072737.1	chr5D	1499	1679	3031	461695857	461696037	489887590	1.75e-66	142	181	92.818
ACCASE_As_AF072737.1	chr5D	51	180	3031	461693697	461693826	489887590	1.79e-51	115	130	96.154
ACCASE_As_AF072737.1	chr5D	1	53	3031	461693565	461693617	489887590	2.44e-15	50	53	98.113
ACCASE_As_AF072737.1	chr6A	931	1285	3031	416245308	416245662	445971407	0	355	355	100
ACCASE_As_AF072737.1	chr6A	1678	2433	3031	416246399	416247154	445971407	0	750	756	99.735
ACCASE_As_AF072737.1	chr6A	174	445	3031	416244177	416244448	445971407	2.06e-135	266	272	99.265
ACCASE_As_AF072737.1	chr6A	443	693	3031	416244634	416244884	445971407	4.48e-127	251	251	100
ACCASE_As_AF072737.1	chr6A	692	932	3031	416244967	416245207	445971407	1.63e-116	232	241	98.755
ACCASE_As_AF072737.1	chr6A	1280	1498	3031	416245744	416245961	445971407	2.14e-105	212	219	99.087
ACCASE_As_AF072737.1	chr6A	1499	1679	3031	416246126	416246306	445971407	3.67e-88	181	181	100
ACCASE_As_AF072737.1	chr6A	51	175	3031	416243962	416244086	445971407	2.3e-55	122	125	99.2
ACCASE_As_AF072737.1	chr6A	1	53	3031	416243830	416243882	445971407	2.44e-15	50	53	98.113
ACCASE_Zm_NC_050105	chr1A	6585	7273	21394	184582230	184582928	525998845	2.74e-52	118	707	72.843
ACCASE_Zm_NC_050105	chr4A	6606	7280	21394	405455539	405454859	460274876	9.59e-72	153	690	74.638
ACCASE_Zm_NC_050105	chr4C	18584	20686	21394	24030972	24028870	667652801	0	1254	2107	86.569
ACCASE_Zm_NC_050105	chr4C	12430	13601	21394	24037336	24036165	667652801	3.04e-161	314	1215	76.461
ACCASE_Zm_NC_050105	chr4C	3646	4287	21394	24039218	24038568	667652801	1.12e-145	286	657	81.735
ACCASE_Zm_NC_050105	chr4C	18584	19022	21394	24031542	24031104	667652801	2.42e-142	280	439	87.927
ACCASE_Zm_NC_050105	chr4C	13776	14237	21394	24035625	24035173	667652801	5.42e-114	229	463	83.585
ACCASE_Zm_NC_050105	chr4C	5654	6021	21394	24038225	24037857	667652801	3.33e-96	197	373	84.718
ACCASE_Zm_NC_050105	chr4C	2935	3279	21394	24039635	24039291	667652801	4.34e-90	186	345	84.638
ACCASE_Zm_NC_050105	chr4C	17853	18092	21394	24032279	24032040	667652801	4.46e-70	150	242	87.603
ACCASE_Zm_NC_050105	chr4C	15406	15786	21394	24034116	24033737	667652801	1.62e-64	140	389	79.434
ACCASE_Zm_NC_050105	chr4C	11798	12008	21394	24037806	24037596	667652801	5.9e-54	121	211	85.782
ACCASE_Zm_NC_050105	chr4C	5453	5567	21394	24038421	24038308	667652801	4.69e-35	87	115	92.174
ACCASE_Zm_NC_050105	chr4D	6606	7280	21394	321561612	321560944	415133431	2.12e-53	120	692	73.41
ACCASE_Zm_NC_050105	chr5D	18578	20686	21394	461696191	461698299	489887590	0	1245	2113	86.37
ACCASE_Zm_NC_050105	chr5D	17089	18092	21394	461694686	461695696	489887590	0	401	1026	80.312
ACCASE_Zm_NC_050105	chr5D	12430	13601	21394	461689544	461690713	489887590	1.08e-165	322	1205	76.515
ACCASE_Zm_NC_050105	chr5D	3647	4099	21394	461687639	461688097	489887590	1.95e-113	228	462	83.55
ACCASE_Zm_NC_050105	chr5D	13776	14234	21394	461691234	461691683	489887590	2.52e-112	226	460	83.478
ACCASE_Zm_NC_050105	chr5D	5654	6021	21394	461688652	461689021	489887590	4.28e-100	204	373	85.255
ACCASE_Zm_NC_050105	chr5D	2935	3279	21394	461687221	461687565	489887590	9.26e-97	198	345	85.797
ACCASE_Zm_NC_050105	chr5D	15406	15787	21394	461692961	461693341	489887590	9.73e-62	135	390	78.974
ACCASE_Zm_NC_050105	chr5D	11809	12000	21394	461689083	461689274	489887590	4.56e-55	123	192	88.021
ACCASE_Zm_NC_050105	chr5D	5453	5567	21394	461688454	461688567	489887590	1.01e-36	90	115	93.043
ACCASE_Zm_NC_050105	chr6A	18194	19269	21394	416246094	416247151	445971407	0	494	1084	82.38
ACCASE_Zm_NC_050105	chr6A	16857	18092	21394	416244724	416245968	445971407	0	427	1265	78.577
ACCASE_Zm_NC_050105	chr6A	12430	13601	21394	416240003	416241174	445971407	3.04e-161	314	1216	76.48
ACCASE_Zm_NC_050105	chr6A	13776	14234	21394	416241717	416242166	445971407	5.42e-114	229	461	83.731
ACCASE_Zm_NC_050105	chr6A	5654	6021	21394	416239113	416239482	445971407	1.99e-98	201	373	84.987
ACCASE_Zm_NC_050105	chr6A	2935	3279	21394	416238174	416238518	445971407	4.34e-90	186	345	84.638
ACCASE_Zm_NC_050105	chr6A	3646	3869	21394	416238591	416238814	445971407	1.61e-69	149	224	88.839
ACCASE_Zm_NC_050105	chr6A	15397	15786	21394	416243218	416243606	445971407	1.62e-64	140	398	79.146
ACCASE_Zm_NC_050105	chr6A	11798	12008	21394	416239533	416239743	445971407	1.27e-55	124	211	86.256
ACCASE_Zm_NC_050105	chr6A	5453	5567	21394	416238917	416239030	445971407	4.69e-35	87	115	92.174
CO1_Hv_AF490467.1	chr2D	1	1297	2252	21713710	21714946	516880681	0	496	1303	80.276
CO1_Hv_AF490467.1	chr2D	1676	2204	2252	21715358	21715909	516880681	2e-124	246	557	82.406
CO1_Hv_AF490467.1	chr6A	1971	2194	2252	218719463	218719686	445971407	1.74e-40	95	228	81.14
CO1_Hv_AF490467.1	chr6D	1971	2194	2252	182723582	182723805	289026301	1.74e-40	95	228	81.14
CO1_Hv_AF490467.1	chr7A	1	1297	2252	106414015	106415260	490396672	0	542	1304	81.365
CO1_Hv_AF490467.1	chr7A	1673	2200	2252	106415669	106416221	490396672	9.16e-133	261	557	83.303
CO1_Hv_AF490467.1	chr7D	1	1297	2252	24184946	24186190	490033736	0	521	1303	80.814
CO1_Hv_AF490467.1	chr7D	1730	2204	2252	24186681	24187168	490033736	1.19e-126	250	492	84.35
CSLF10_Hv	chr7D	1222	2552	2637	488704300	488702970	490033736	8.19e-144	281	1352	74.112
CSLF11_Hv	chr2A	56	896	2502	2029016	2029883	469027344	0	401	874	82.723
CSLF11_Hv	chr2A	893	2459	2502	2030333	2031906	469027344	0	940	1577	86.684
CSLF11_Hv	chr2A	286	637	2502	1970608	1970971	469027344	3.31e-23	64	367	73.297
CSLF11_Hv	chr2C	64	899	2502	86730717	86729861	538887009	0	411	864	83.218
CSLF11_Hv	chr2C	893	2459	2502	86728056	86726490	538887009	0	976	1570	87.452
CSLF11_Hv	chr2C	383	637	2502	86863178	86862924	538887009	5.5e-26	69	255	75.686
CSLF11_Hv	chr2D	893	2459	2502	217914228	217912662	516880681	0	973	1570	87.389
CSLF11_Hv	chr2D	169	899	2502	217916426	217915678	516880681	0	377	749	83.845
CSLF11_Hv	chr2D	286	637	2502	217972646	217972283	516880681	1.54e-21	61	367	73.025
CSLF11_Hv	chr6A	940	2375	2502	298444308	298445758	445971407	4.61e-151	294	1469	73.928
CSLF11_Hv	chr6C	940	2390	2502	59675833	59677298	579564072	4.57e-156	303	1481	74.004
CSLF11_Hv	chr6D	1543	2375	2502	254379053	254379882	289026301	1.08e-92	189	844	74.645
CSLF11_Hv	chr7D	986	1373	2502	488704395	488704008	490033736	6.72e-65	139	390	78.718
CSLF12_Hv	chr2A	710	2168	2292	2030375	2031837	469027344	0	474	1487	77.875
CSLF12_Hv	chr2A	735	1154	2292	375950641	375950225	469027344	2.8e-78	163	422	79.858
CSLF12_Hv	chr2A	798	1153	2292	1971487	1971842	469027344	3.78e-47	107	356	76.685
CSLF12_Hv	chr2C	710	2171	2292	86728014	86726556	538887009	0	431	1484	76.887
CSLF12_Hv	chr2C	739	1154	2292	497690704	497690292	538887009	2.14e-89	183	419	81.623
CSLF12_Hv	chr2C	766	1153	2292	86862433	86862046	538887009	1.35e-51	115	391	76.726
CSLF12_Hv	chr2D	703	2171	2292	217914193	217912728	516880681	0	465	1491	77.599
CSLF12_Hv	chr2D	735	1154	2292	166517715	166517299	516880681	6.02e-80	166	422	80.095
CSLF12_Hv	chr2D	766	1153	2292	217971793	217971406	516880681	1.35e-51	115	391	76.726
CSLF12_Hv	chr2D	766	911	2292	217807302	217807157	516880681	3.92e-22	62	146	80.822
CSLF12_Hv	chr4C	667	2185	2292	24311431	24312946	667652801	0	551	1532	78.982
CSLF12_Hv	chr6A	667	2185	2292	415739209	415737693	445971407	0	585	1531	79.686
CSLF12_Hv	chr6A	711	2186	2292	298444304	298445791	445971407	0	723	1493	83.054
CSLF12_Hv	chr6A	668	2185	2292	298455152	298456670	445971407	0	480	1531	77.4
CSLF12_Hv	chr6C	667	2183	2292	59675785	59677313	579564072	0	734	1535	82.866
CSLF12_Hv	chr6D	694	2186	2292	254378411	254379915	289026301	0	734	1510	83.113
CSLF12_Hv	chr7A	705	1151	2292	399456307	399455867	490396672	9.93e-88	180	454	80.617
CSLF12_Hv	chr7C	706	1151	2292	382534640	382534201	506557729	7.73e-84	173	451	80.044
CSLF12_Hv	chr7D	708	948	2292	300798169	300798406	490033736	8.07e-54	119	243	83.539
CSLF13_Hv	chr2A	341	944	1317	2030942	2031546	469027344	0	370	605	87.107
CSLF13_Hv	chr2C	341	947	1317	86727450	86726844	538887009	0	388	607	87.974
CSLF13_Hv	chr2C	1	293	1317	86727895	86727603	538887009	4.28e-104	209	293	90.444
CSLF13_Hv	chr2D	341	947	1317	217913622	217913016	516880681	0	376	607	87.315
CSLF13_Hv	chr6A	374	923	1317	298444915	298445464	445971407	1.58e-83	172	556	77.338
CSLF13_Hv	chr6C	363	923	1317	59676430	59676989	579564072	9.46e-86	176	567	77.425
CSLF13_Hv	chr6D	374	923	1317	254379039	254379588	289026301	1.57e-88	181	556	77.878
CSLF3_AS_MG543996.1	chr1A	383	629	7253	499774	500028	525998845	2.51e-73	155	255	87.451
CSLF3_AS_MG543996.1	chr1A	383	653	7253	280040656	280040929	525998845	2.52e-68	146	280	85
CSLF3_AS_MG543996.1	chr1A	386	641	7253	347486985	347486723	525998845	9.08e-68	145	264	85.606
CSLF3_AS_MG543996.1	chr1A	375	641	7253	403728362	403728635	525998845	3.27e-67	144	275	84.727
CSLF3_AS_MG543996.1	chr1A	371	647	7253	431250663	431250947	525998845	1.18e-61	134	286	82.867
CSLF3_AS_MG543996.1	chr1A	383	641	7253	481581410	481581675	525998845	4.25e-61	133	267	83.895
CSLF3_AS_MG543996.1	chr1A	381	645	7253	415402162	415402433	525998845	4.25e-61	133	273	83.516
CSLF3_AS_MG543996.1	chr1A	383	641	7253	237689019	237689284	525998845	4.25e-61	133	267	83.895
CSLF3_AS_MG543996.1	chr1A	382	641	7253	491858068	491858347	525998845	3.31e-57	126	281	82.918
CSLF3_AS_MG543996.1	chr1A	383	641	7253	440916167	440916432	525998845	4.28e-56	124	267	82.772
CSLF3_AS_MG543996.1	chr1A	383	641	7253	347859242	347859507	525998845	4.28e-56	124	267	82.772
CSLF3_AS_MG543996.1	chr1A	381	641	7253	319480681	319480948	525998845	1.54e-55	123	269	82.528
CSLF3_AS_MG543996.1	chr1A	382	626	7253	396011152	396011404	525998845	1.54e-55	123	253	83.399
CSLF3_AS_MG543996.1	chr1A	383	631	7253	338991999	338992256	525998845	1.99e-54	121	259	83.012
CSLF3_AS_MG543996.1	chr1A	386	632	7253	358004514	358004261	525998845	1.99e-54	121	256	83.203
CSLF3_AS_MG543996.1	chr1A	383	647	7253	415825573	415825843	525998845	1.99e-54	121	274	82.117
CSLF3_AS_MG543996.1	chr1A	383	631	7253	417116323	417116579	525998845	1.99e-54	121	257	82.879
CSLF3_AS_MG543996.1	chr1A	383	636	7253	323221106	323221368	525998845	7.17e-54	120	265	82.642
CSLF3_AS_MG543996.1	chr1A	386	627	7253	291482632	291482383	525998845	7.17e-54	120	250	83.2
CSLF3_AS_MG543996.1	chr1A	380	641	7253	138421690	138421959	525998845	2.58e-53	119	271	81.919
CSLF3_AS_MG543996.1	chr1A	383	641	7253	328183573	328183831	525998845	2.01e-49	112	267	81.648
CSLF3_AS_MG543996.1	chr1A	383	641	7253	46853930	46854185	525998845	2.6e-48	110	260	81.154
CSLF3_AS_MG543996.1	chr1A	383	641	7253	217223152	217223417	525998845	9.34e-48	109	267	80.899
CSLF3_AS_MG543996.1	chr1A	382	641	7253	364268809	364268544	525998845	5.62e-45	104	269	80.297
CSLF3_AS_MG543996.1	chr1A	379	646	7253	377604903	377604640	525998845	5.62e-45	104	276	80.435
CSLF3_AS_MG543996.1	chr1A	497	641	7253	394300439	394300582	525998845	7.38e-34	84	145	86.207
CSLF3_AS_MG543996.1	chr1A	497	640	7253	217222944	217223086	525998845	1.23e-31	80	144	85.417
CSLF3_AS_MG543996.1	chr1A	547	626	7253	417650826	417650748	525998845	4.5e-21	61	80	92.5
CSLF3_AS_MG543996.1	chr1A	281	373	7253	434927771	434927678	525998845	1.63e-15	51	94	85.106
CSLF3_AS_MG543996.1	chr1A	278	370	7253	492416583	492416675	525998845	7.59e-14	48	93	83.871
CSLF3_AS_MG543996.1	chr1A	272	317	7253	392075669	392075714	525998845	9.88e-08	37	46	93.478
CSLF3_AS_MG543996.1	chr1A	279	325	7253	472842402	472842356	525998845	5.95e-05	32	47	89.362
CSLF3_AS_MG543996.1	chr1C	383	634	7253	5200116	5199858	426632976	3.31e-57	126	261	83.525
CSLF3_AS_MG543996.1	chr1C	382	657	7253	5770073	5770359	426632976	5.54e-55	122	289	81.661
CSLF3_AS_MG543996.1	chr1C	383	631	7253	421978179	421978434	426632976	7.17e-54	120	258	82.946
CSLF3_AS_MG543996.1	chr1C	383	627	7253	35005823	35006078	426632976	9.47e-38	91	257	79.377
CSLF3_AS_MG543996.1	chr1C	281	373	7253	198452465	198452373	426632976	7.59e-14	48	93	83.871
CSLF3_AS_MG543996.1	chr1C	278	370	7253	191772936	191773028	426632976	3.53e-12	45	93	82.796
CSLF3_AS_MG543996.1	chr1C	586	645	7253	30981797	30981739	426632976	5.91e-10	41	60	90
CSLF3_AS_MG543996.1	chr1C	286	385	7253	319303284	319303185	426632976	9.88e-08	37	102	79.412
CSLF3_AS_MG543996.1	chr1D	383	641	7253	454379182	454379447	469999753	1.97e-64	139	268	84.701
CSLF3_AS_MG543996.1	chr1D	386	634	7253	353008218	353007964	469999753	7.07e-64	138	257	85.214
CSLF3_AS_MG543996.1	chr1D	386	627	7253	379462036	379461788	469999753	2.54e-63	137	249	85.542
CSLF3_AS_MG543996.1	chr1D	388	641	7253	384193853	384194113	469999753	2.54e-63	137	262	84.733
CSLF3_AS_MG543996.1	chr1D	383	641	7253	453797542	453797807	469999753	4.25e-61	133	268	83.955
CSLF3_AS_MG543996.1	chr1D	382	641	7253	324992018	324992283	469999753	5.5e-60	131	269	83.643
CSLF3_AS_MG543996.1	chr1D	382	641	7253	385533857	385534123	469999753	2.56e-58	128	268	83.209
CSLF3_AS_MG543996.1	chr1D	382	641	7253	322460197	322460463	469999753	2.56e-58	128	268	83.209
CSLF3_AS_MG543996.1	chr1D	382	641	7253	273877533	273877798	469999753	2.56e-58	128	268	83.209
CSLF3_AS_MG543996.1	chr1D	382	641	7253	307807291	307807025	469999753	2.56e-58	128	268	83.209
CSLF3_AS_MG543996.1	chr1D	394	632	7253	392706887	392707133	469999753	3.31e-57	126	247	84.211
CSLF3_AS_MG543996.1	chr1D	386	623	7253	252199923	252199678	469999753	1.19e-56	125	246	84.146
CSLF3_AS_MG543996.1	chr1D	382	641	7253	314965490	314965225	469999753	1.19e-56	125	268	82.836
CSLF3_AS_MG543996.1	chr1D	388	641	7253	349137182	349136922	469999753	1.19e-56	125	262	83.206
CSLF3_AS_MG543996.1	chr1D	383	641	7253	376737515	376737780	469999753	4.28e-56	124	267	82.772
CSLF3_AS_MG543996.1	chr1D	380	641	7253	206404184	206404452	469999753	4.28e-56	124	270	82.593
CSLF3_AS_MG543996.1	chr1D	383	640	7253	428105760	428106023	469999753	1.54e-55	123	266	82.707
CSLF3_AS_MG543996.1	chr1D	379	641	7253	385135227	385135496	469999753	5.54e-55	122	271	82.288
CSLF3_AS_MG543996.1	chr1D	386	644	7253	258020177	258019912	469999753	1.99e-54	121	269	82.528
CSLF3_AS_MG543996.1	chr1D	381	641	7253	304234609	304234342	469999753	7.17e-54	120	269	82.156
CSLF3_AS_MG543996.1	chr1D	383	648	7253	364559332	364559604	469999753	2.58e-53	119	274	81.752
CSLF3_AS_MG543996.1	chr1D	381	641	7253	388552269	388552004	469999753	2.58e-53	119	269	82.156
CSLF3_AS_MG543996.1	chr1D	383	648	7253	247612667	247612941	469999753	1.56e-45	105	276	80.072
CSLF3_AS_MG543996.1	chr1D	383	640	7253	308235137	308235390	469999753	2.02e-44	103	267	80.899
CSLF3_AS_MG543996.1	chr1D	383	641	7253	319351959	319352203	469999753	7.27e-44	102	261	80.843
CSLF3_AS_MG543996.1	chr1D	497	641	7253	36619709	36619566	469999753	3.38e-42	99	145	89.655
CSLF3_AS_MG543996.1	chr1D	382	652	7253	444635537	444635819	469999753	2.04e-39	94	285	78.596
CSLF3_AS_MG543996.1	chr1D	397	654	7253	335748817	335748557	469999753	2.04e-39	94	268	79.478
CSLF3_AS_MG543996.1	chr1D	400	632	7253	462732138	462731890	469999753	4.41e-36	88	249	79.518
CSLF3_AS_MG543996.1	chr1D	497	641	7253	202391644	202391787	469999753	3.43e-32	81	145	85.517
CSLF3_AS_MG543996.1	chr1D	499	633	7253	432943510	432943644	469999753	1.6e-30	78	135	85.926
CSLF3_AS_MG543996.1	chr1D	497	640	7253	382327044	382327186	469999753	2.67e-28	74	144	84.028
CSLF3_AS_MG543996.1	chr1D	4	97	7253	286526338	286526432	469999753	2.09e-19	58	95	87.368
CSLF3_AS_MG543996.1	chr1D	285	385	7253	366280194	366280294	469999753	1.26e-16	53	102	84.314
CSLF3_AS_MG543996.1	chr1D	377	492	7253	321242116	321241993	469999753	1.63e-15	51	124	81.452
CSLF3_AS_MG543996.1	chr1D	273	368	7253	450749954	450749860	469999753	2.73e-13	47	96	83.333
CSLF3_AS_MG543996.1	chr1D	274	325	7253	355174785	355174836	469999753	9.88e-08	37	52	90.385
CSLF3_AS_MG543996.1	chr1D	36	79	7253	455263098	455263055	469999753	5.95e-05	32	44	90.909
CSLF3_AS_MG543996.1	chr1D	36	79	7253	455322595	455322552	469999753	5.95e-05	32	44	90.909
CSLF3_AS_MG543996.1	chr2A	1833	7253	7253	1969025	1974430	469027344	0	5206	5437	98.731
CSLF3_AS_MG543996.1	chr2A	1	1833	7253	1966998	1968830	469027344	0	1809	1833	99.564
CSLF3_AS_MG543996.1	chr2A	1948	2217	7253	1965657	1965920	469027344	3.11e-102	207	270	92.593
CSLF3_AS_MG543996.1	chr2A	382	641	7253	443806697	443806431	469027344	1.17e-71	152	268	86.194
CSLF3_AS_MG543996.1	chr2A	689	952	7253	1965916	1966211	469027344	4.19e-71	151	298	85.57
CSLF3_AS_MG543996.1	chr2A	771	926	7253	1947393	1947547	469027344	5.43e-70	149	156	98.718
CSLF3_AS_MG543996.1	chr2A	386	641	7253	282615251	282614989	469027344	9.08e-68	145	264	85.606
CSLF3_AS_MG543996.1	chr2A	383	641	7253	73554426	73554691	469027344	1.97e-64	139	267	84.644
CSLF3_AS_MG543996.1	chr2A	383	631	7253	329548320	329548576	469027344	1.97e-64	139	257	85.214
CSLF3_AS_MG543996.1	chr2A	383	641	7253	358542808	358543073	469027344	4.25e-61	133	267	83.895
CSLF3_AS_MG543996.1	chr2A	393	646	7253	389928881	389929141	469027344	5.5e-60	131	262	83.969
CSLF3_AS_MG543996.1	chr2A	383	641	7253	206954123	206954388	469027344	1.98e-59	130	267	83.521
CSLF3_AS_MG543996.1	chr2A	380	631	7253	381589248	381589508	469027344	1.98e-59	130	261	83.908
CSLF3_AS_MG543996.1	chr2A	382	640	7253	345007678	345007414	469027344	9.21e-58	127	267	83.146
CSLF3_AS_MG543996.1	chr2A	386	641	7253	180798076	180797813	469027344	1.19e-56	125	265	83.019
CSLF3_AS_MG543996.1	chr2A	380	641	7253	241086092	241086360	469027344	4.28e-56	124	271	82.657
CSLF3_AS_MG543996.1	chr2A	383	641	7253	376299925	376300189	469027344	4.28e-56	124	268	82.836
CSLF3_AS_MG543996.1	chr2A	383	641	7253	453631716	453631981	469027344	4.28e-56	124	267	82.772
CSLF3_AS_MG543996.1	chr2A	383	640	7253	103807762	103808025	469027344	1.54e-55	123	266	82.707
CSLF3_AS_MG543996.1	chr2A	382	652	7253	138239841	138239563	469027344	5.54e-55	122	280	81.786
CSLF3_AS_MG543996.1	chr2A	1666	1833	7253	1949162	1949330	469027344	7.17e-54	120	170	90.588
CSLF3_AS_MG543996.1	chr2A	398	641	7253	428763247	428763497	469027344	9.27e-53	118	253	83.004
CSLF3_AS_MG543996.1	chr2A	386	641	7253	270134781	270134519	469027344	4.31e-51	115	265	81.887
CSLF3_AS_MG543996.1	chr2A	382	646	7253	371963732	371963457	469027344	3.36e-47	108	277	80.505
CSLF3_AS_MG543996.1	chr2A	968	1116	7253	1948694	1948835	469027344	4.35e-46	106	149	91.275
CSLF3_AS_MG543996.1	chr2A	386	644	7253	375732431	375732175	469027344	1.56e-45	105	268	80.97
CSLF3_AS_MG543996.1	chr2A	6973	7253	7253	290439255	290439533	469027344	2.05e-34	85	285	77.193
CSLF3_AS_MG543996.1	chr2A	499	641	7253	405474944	405474803	469027344	4.44e-31	79	143	85.315
CSLF3_AS_MG543996.1	chr2A	538	641	7253	395929505	395929403	469027344	9.61e-28	73	104	90.385
CSLF3_AS_MG543996.1	chr2A	93	172	7253	1965842	1965921	469027344	5.78e-25	68	80	95
CSLF3_AS_MG543996.1	chr2A	93	171	7253	1969329	1969407	469027344	2.08e-24	67	79	94.937
CSLF3_AS_MG543996.1	chr2A	2137	2217	7253	1967090	1967168	469027344	2.69e-23	65	81	93.827
CSLF3_AS_MG543996.1	chr2A	686	770	7253	1947281	1947367	469027344	2.69e-23	65	88	92.045
CSLF3_AS_MG543996.1	chr2A	551	645	7253	347999005	347998912	469027344	4.5e-21	61	95	88.421
CSLF3_AS_MG543996.1	chr2A	4311	4664	7253	375950577	375950228	469027344	4.5e-21	61	358	72.905
CSLF3_AS_MG543996.1	chr2A	33	93	7253	282112617	282112677	469027344	2.12e-09	40	61	88.525
CSLF3_AS_MG543996.1	chr2A	383	420	7253	329548587	329548550	469027344	1.28e-06	35	38	97.368
CSLF3_AS_MG543996.1	chr2C	1876	5903	7253	86864875	86860810	538887009	0	3027	4105	91.717
CSLF3_AS_MG543996.1	chr2C	5902	6787	7253	86860705	86859778	538887009	0	511	940	85.957
CSLF3_AS_MG543996.1	chr2C	1367	1833	7253	86865530	86865064	538887009	5.27e-90	185	493	80.933
CSLF3_AS_MG543996.1	chr2C	381	641	7253	19324146	19323879	538887009	3.29e-62	135	269	84.015
CSLF3_AS_MG543996.1	chr2C	388	647	7253	522748192	522747926	538887009	1.18e-61	134	269	84.015
CSLF3_AS_MG543996.1	chr2C	386	641	7253	15759331	15759070	538887009	1.98e-59	130	263	83.65
CSLF3_AS_MG543996.1	chr2C	382	641	7253	332140185	332139919	538887009	2.58e-53	119	268	82.09
CSLF3_AS_MG543996.1	chr2C	4255	4686	7253	86727985	86727554	538887009	7.22e-49	111	435	75.402
CSLF3_AS_MG543996.1	chr2C	1358	1564	7253	86871423	86871221	538887009	9.41e-43	100	213	83.568
CSLF3_AS_MG543996.1	chr2C	4321	4664	7253	497690635	497690295	538887009	3.48e-22	63	347	73.199
CSLF3_AS_MG543996.1	chr2C	1202	1340	7253	86871599	86871467	538887009	4.53e-16	52	140	80
CSLF3_AS_MG543996.1	chr2C	274	354	7253	8049032	8049112	538887009	3.53e-12	45	82	85.366
CSLF3_AS_MG543996.1	chr2C	286	375	7253	489072294	489072205	538887009	1.64e-10	42	92	82.609
CSLF3_AS_MG543996.1	chr2C	281	355	7253	44884151	44884079	538887009	1.28e-06	35	76	82.895
CSLF3_AS_MG543996.1	chr2C	275	310	7253	37171303	37171268	538887009	0.000769	30	36	94.444
CSLF3_AS_MG543996.1	chr2D	1832	6891	7253	217974247	217969171	516880681	0	4498	5114	96.285
CSLF3_AS_MG543996.1	chr2D	1145	1833	7253	217975123	217974441	516880681	0	629	689	97.242
CSLF3_AS_MG543996.1	chr2D	1	926	7253	217977059	217976113	516880681	0	555	966	86.853
CSLF3_AS_MG543996.1	chr2D	6891	7158	7253	217954699	217954434	516880681	1.43e-110	222	268	94.403
CSLF3_AS_MG543996.1	chr2D	1951	2217	7253	217978493	217978233	516880681	3.11e-102	207	267	92.884
CSLF3_AS_MG543996.1	chr2D	689	932	7253	217978237	217977975	516880681	8.89e-83	172	265	89.811
CSLF3_AS_MG543996.1	chr2D	382	641	7253	52307191	52307457	516880681	2.51e-73	155	268	86.567
CSLF3_AS_MG543996.1	chr2D	771	926	7253	217980563	217980409	516880681	2.52e-68	146	156	98.077
CSLF3_AS_MG543996.1	chr2D	382	631	7253	174825781	174825524	516880681	1.17e-66	143	258	85.659
CSLF3_AS_MG543996.1	chr2D	382	641	7253	133603490	133603756	516880681	2.54e-63	137	268	84.328
CSLF3_AS_MG543996.1	chr2D	920	1146	7253	217976077	217975845	516880681	2.54e-63	137	238	86.975
CSLF3_AS_MG543996.1	chr2D	383	641	7253	142044701	142044966	516880681	9.14e-63	136	268	84.328
CSLF3_AS_MG543996.1	chr2D	386	652	7253	52280500	52280227	516880681	3.29e-62	135	277	83.755
CSLF3_AS_MG543996.1	chr2D	388	632	7253	129131631	129131883	516880681	3.29e-62	135	254	85.039
CSLF3_AS_MG543996.1	chr2D	381	641	7253	103757425	103757692	516880681	3.29e-62	135	270	84.074
CSLF3_AS_MG543996.1	chr2D	386	647	7253	53367230	53366964	516880681	3.29e-62	135	271	84.133
CSLF3_AS_MG543996.1	chr2D	386	641	7253	153441450	153441188	516880681	4.25e-61	133	264	84.091
CSLF3_AS_MG543996.1	chr2D	382	631	7253	142136247	142135991	516880681	4.25e-61	133	258	84.496
CSLF3_AS_MG543996.1	chr2D	386	641	7253	233121113	233120851	516880681	1.98e-59	130	265	83.774
CSLF3_AS_MG543996.1	chr2D	386	627	7253	184078340	184078091	516880681	7.12e-59	129	250	84.4
CSLF3_AS_MG543996.1	chr2D	968	1116	7253	217979301	217979155	516880681	9.21e-58	127	149	95.302
CSLF3_AS_MG543996.1	chr2D	386	631	7253	134387773	134387520	516880681	9.21e-58	127	254	83.858
CSLF3_AS_MG543996.1	chr2D	382	653	7253	192161241	192160962	516880681	3.31e-57	126	282	82.27
CSLF3_AS_MG543996.1	chr2D	382	641	7253	64540732	64540466	516880681	1.19e-56	125	268	82.836
CSLF3_AS_MG543996.1	chr2D	394	640	7253	269180682	269180439	516880681	1.19e-56	125	248	83.871
CSLF3_AS_MG543996.1	chr2D	383	641	7253	89559156	89559420	516880681	4.28e-56	124	266	82.707
CSLF3_AS_MG543996.1	chr2D	383	641	7253	492779598	492779863	516880681	4.28e-56	124	268	82.836
CSLF3_AS_MG543996.1	chr2D	386	641	7253	474252565	474252303	516880681	4.28e-56	124	264	82.955
CSLF3_AS_MG543996.1	chr2D	1667	1833	7253	217978948	217978780	516880681	1.54e-55	123	170	91.176
CSLF3_AS_MG543996.1	chr2D	383	646	7253	53742497	53742763	516880681	1.99e-54	121	270	82.222
CSLF3_AS_MG543996.1	chr2D	383	649	7253	79232259	79232532	516880681	7.17e-54	120	276	81.884
CSLF3_AS_MG543996.1	chr2D	386	632	7253	207966925	207966671	516880681	2.58e-53	119	255	82.745
CSLF3_AS_MG543996.1	chr2D	398	641	7253	86408462	86408712	516880681	9.47e-38	91	252	79.365
CSLF3_AS_MG543996.1	chr2D	428	652	7253	184631278	184631506	516880681	5.7e-35	86	233	79.828
CSLF3_AS_MG543996.1	chr2D	6973	7253	7253	491666762	491667040	516880681	2.05e-34	85	285	77.193
CSLF3_AS_MG543996.1	chr2D	497	641	7253	130414769	130414911	516880681	7.43e-29	75	147	84.354
CSLF3_AS_MG543996.1	chr2D	174	357	7253	414181620	414181414	516880681	7.43e-29	75	207	80.676
CSLF3_AS_MG543996.1	chr2D	93	172	7253	217978311	217978232	516880681	5.78e-25	68	80	95
CSLF3_AS_MG543996.1	chr2D	7175	7253	7253	217954205	217954127	516880681	2.08e-24	67	79	94.937
CSLF3_AS_MG543996.1	chr2D	98	171	7253	217973926	217973852	516880681	2.69e-23	65	75	96
CSLF3_AS_MG543996.1	chr2D	686	772	7253	217980675	217980587	516880681	9.68e-23	64	90	91.111
CSLF3_AS_MG543996.1	chr2D	4311	4664	7253	166517651	166517302	516880681	4.5e-21	61	358	72.905
CSLF3_AS_MG543996.1	chr2D	13	96	7253	148413842	148413927	516880681	9.75e-18	55	87	88.506
CSLF3_AS_MG543996.1	chr2D	381	456	7253	66780044	66779969	516880681	4.53e-16	52	76	89.474
CSLF3_AS_MG543996.1	chr2D	4333	4424	7253	217807249	217807157	516880681	5.95e-05	32	93	78.495
CSLF3_AS_MG543996.1	chr3A	380	652	7253	110406276	110405995	409103995	4.22e-66	142	283	84.099
CSLF3_AS_MG543996.1	chr3A	386	656	7253	332458217	332457949	409103995	1.52e-65	141	274	84.307
CSLF3_AS_MG543996.1	chr3A	383	632	7253	68148028	68148285	409103995	1.18e-61	134	258	84.496
CSLF3_AS_MG543996.1	chr3A	386	640	7253	12820256	12819998	409103995	1.18e-61	134	262	84.351
CSLF3_AS_MG543996.1	chr3A	386	641	7253	93012878	93012616	409103995	4.25e-61	133	264	84.091
CSLF3_AS_MG543996.1	chr3A	386	640	7253	374012526	374012266	409103995	3.31e-57	126	264	83.333
CSLF3_AS_MG543996.1	chr3A	386	641	7253	155308973	155308712	409103995	4.28e-56	124	264	82.955
CSLF3_AS_MG543996.1	chr3A	402	647	7253	360184843	360184592	409103995	1.54e-55	123	253	83.399
CSLF3_AS_MG543996.1	chr3A	386	632	7253	75073877	75073623	409103995	5.54e-55	122	255	83.137
CSLF3_AS_MG543996.1	chr3A	386	631	7253	111578098	111577847	409103995	7.17e-54	120	253	83.004
CSLF3_AS_MG543996.1	chr3A	380	631	7253	351565744	351566000	409103995	2.58e-53	119	260	82.692
CSLF3_AS_MG543996.1	chr3A	413	641	7253	367238641	367238407	409103995	4.35e-46	106	237	82.278
CSLF3_AS_MG543996.1	chr3A	379	641	7253	374406473	374406745	409103995	2.02e-44	103	275	80
CSLF3_AS_MG543996.1	chr3A	383	636	7253	32451686	32451937	409103995	4.38e-41	97	257	79.767
CSLF3_AS_MG543996.1	chr3A	507	645	7253	86289011	86289146	409103995	1.23e-31	80	139	86.331
CSLF3_AS_MG543996.1	chr3A	281	365	7253	47568065	47567981	409103995	9.81e-13	46	85	84.706
CSLF3_AS_MG543996.1	chr3A	31	94	7253	61323266	61323202	409103995	9.81e-13	46	65	90.769
CSLF3_AS_MG543996.1	chr3C	386	641	7253	344121334	344121072	574640544	1.97e-64	139	264	84.848
CSLF3_AS_MG543996.1	chr3C	383	645	7253	200302082	200302351	574640544	1.18e-61	134	273	83.883
CSLF3_AS_MG543996.1	chr3C	386	641	7253	431943859	431943597	574640544	4.25e-61	133	264	84.091
CSLF3_AS_MG543996.1	chr3C	272	385	7253	35618175	35618058	574640544	2.73e-13	47	118	80.508
CSLF3_AS_MG543996.1	chr3C	281	368	7253	508547494	508547407	574640544	9.81e-13	46	88	84.091
CSLF3_AS_MG543996.1	chr3D	388	641	7253	13323923	13323664	454437434	2.52e-68	146	262	85.878
CSLF3_AS_MG543996.1	chr3D	382	641	7253	431514024	431513758	454437434	2.52e-68	146	268	85.448
CSLF3_AS_MG543996.1	chr3D	386	656	7253	283091938	283091670	454437434	1.52e-65	141	274	84.307
CSLF3_AS_MG543996.1	chr3D	380	641	7253	90129634	90129365	454437434	5.46e-65	140	272	84.559
CSLF3_AS_MG543996.1	chr3D	383	640	7253	304366954	304367217	454437434	7.12e-59	129	266	83.459
CSLF3_AS_MG543996.1	chr3D	386	627	7253	117326312	117326063	454437434	1.54e-55	123	250	83.6
CSLF3_AS_MG543996.1	chr3D	382	641	7253	208426784	208427050	454437434	5.54e-55	122	268	82.463
CSLF3_AS_MG543996.1	chr3D	383	641	7253	452186173	452186438	454437434	1.99e-54	121	269	82.528
CSLF3_AS_MG543996.1	chr3D	383	641	7253	115208207	115208472	454437434	1.99e-54	121	267	82.397
CSLF3_AS_MG543996.1	chr3D	386	636	7253	356848483	356848224	454437434	7.17e-54	120	261	82.759
CSLF3_AS_MG543996.1	chr3D	382	641	7253	45011442	45011708	454437434	1.2e-51	116	269	81.784
CSLF3_AS_MG543996.1	chr3D	382	631	7253	332020764	332021020	454437434	4.31e-51	115	258	82.171
CSLF3_AS_MG543996.1	chr3D	171	385	7253	383307081	383307315	454437434	3.41e-37	90	235	80.851
CSLF3_AS_MG543996.1	chr3D	269	385	7253	338933484	338933598	454437434	5.74e-30	77	117	88.889
CSLF3_AS_MG543996.1	chr3D	572	652	7253	16557832	16557755	454437434	9.81e-13	46	82	86.585
CSLF3_AS_MG543996.1	chr3D	283	353	7253	437320339	437320271	454437434	9.81e-13	46	71	88.732
CSLF3_AS_MG543996.1	chr3D	281	333	7253	437825639	437825587	454437434	5.95e-05	32	53	86.792
CSLF3_AS_MG543996.1	chr4A	388	646	7253	302632265	302632000	460274876	1.94e-74	157	267	86.891
CSLF3_AS_MG543996.1	chr4A	388	644	7253	253835584	253835321	460274876	5.43e-70	149	265	86.038
CSLF3_AS_MG543996.1	chr4A	386	654	7253	383354796	383354521	460274876	5.46e-65	140	280	84.286
CSLF3_AS_MG543996.1	chr4A	386	641	7253	318475157	318474895	460274876	1.97e-64	139	264	84.848
CSLF3_AS_MG543996.1	chr4A	383	640	7253	327502306	327502569	460274876	7.07e-64	138	267	84.644
CSLF3_AS_MG543996.1	chr4A	386	641	7253	267549792	267549530	460274876	9.14e-63	136	264	84.47
CSLF3_AS_MG543996.1	chr4A	383	641	7253	275288033	275288298	460274876	9.14e-63	136	267	84.27
CSLF3_AS_MG543996.1	chr4A	376	645	7253	258040857	258040581	460274876	3.29e-62	135	278	83.453
CSLF3_AS_MG543996.1	chr4A	386	641	7253	321756747	321756486	460274876	4.25e-61	133	263	84.03
CSLF3_AS_MG543996.1	chr4A	386	640	7253	197559134	197558874	460274876	1.53e-60	132	263	84.03
CSLF3_AS_MG543996.1	chr4A	383	646	7253	370878810	370879080	460274876	1.53e-60	132	273	83.516
CSLF3_AS_MG543996.1	chr4A	386	632	7253	283711369	283711114	460274876	5.5e-60	131	256	84.375
CSLF3_AS_MG543996.1	chr4A	386	644	7253	286118608	286118342	460274876	5.5e-60	131	268	83.582
CSLF3_AS_MG543996.1	chr4A	383	632	7253	442102208	442102465	460274876	5.5e-60	131	258	84.109
CSLF3_AS_MG543996.1	chr4A	386	641	7253	353937417	353937155	460274876	1.98e-59	130	264	83.712
CSLF3_AS_MG543996.1	chr4A	386	641	7253	252312217	252311955	460274876	1.98e-59	130	264	83.712
CSLF3_AS_MG543996.1	chr4A	386	641	7253	301973649	301973387	460274876	1.98e-59	130	264	83.712
CSLF3_AS_MG543996.1	chr4A	386	641	7253	349382305	349382043	460274876	1.98e-59	130	264	83.712
CSLF3_AS_MG543996.1	chr4A	386	641	7253	71394684	71394422	460274876	1.98e-59	130	264	83.712
CSLF3_AS_MG543996.1	chr4A	383	649	7253	441041502	441041775	460274876	7.12e-59	129	275	82.909
CSLF3_AS_MG543996.1	chr4A	383	648	7253	307817518	307817790	460274876	2.56e-58	128	274	82.847
CSLF3_AS_MG543996.1	chr4A	383	641	7253	361871115	361871380	460274876	9.21e-58	127	268	83.209
CSLF3_AS_MG543996.1	chr4A	386	645	7253	409607520	409607261	460274876	1.19e-56	125	266	83.083
CSLF3_AS_MG543996.1	chr4A	382	636	7253	372471481	372471220	460274876	1.54e-55	123	265	83.019
CSLF3_AS_MG543996.1	chr4A	393	646	7253	260369486	260369227	460274876	5.54e-55	122	262	82.824
CSLF3_AS_MG543996.1	chr4A	380	641	7253	210291614	210291881	460274876	1.99e-54	121	270	82.222
CSLF3_AS_MG543996.1	chr4A	383	631	7253	383924891	383925147	460274876	1.99e-54	121	258	82.946
CSLF3_AS_MG543996.1	chr4A	383	632	7253	273119350	273119606	460274876	4.31e-51	115	259	82.239
CSLF3_AS_MG543996.1	chr4A	383	641	7253	232185841	232186105	460274876	4.31e-51	115	267	81.648
CSLF3_AS_MG543996.1	chr4A	394	641	7253	168787603	168787857	460274876	5.58e-50	113	256	82.031
CSLF3_AS_MG543996.1	chr4A	380	641	7253	430809522	430809258	460274876	5.58e-50	113	270	81.481
CSLF3_AS_MG543996.1	chr4A	379	641	7253	409732460	409732729	460274876	2.6e-48	110	272	80.882
CSLF3_AS_MG543996.1	chr4A	394	641	7253	239343595	239343846	460274876	9.34e-48	109	256	81.641
CSLF3_AS_MG543996.1	chr4A	383	641	7253	395461482	395461745	460274876	3.36e-47	108	267	80.899
CSLF3_AS_MG543996.1	chr4A	286	385	7253	304714921	304714822	460274876	2.08e-24	67	101	89.109
CSLF3_AS_MG543996.1	chr4A	539	632	7253	296242919	296242826	460274876	4.5e-21	61	94	88.298
CSLF3_AS_MG543996.1	chr4A	288	385	7253	322222030	322222127	460274876	5.82e-20	59	98	86.735
CSLF3_AS_MG543996.1	chr4A	13	96	7253	68578073	68578156	460274876	7.53e-19	57	85	89.412
CSLF3_AS_MG543996.1	chr4A	3	96	7253	279575354	279575260	460274876	2.11e-14	49	95	84.211
CSLF3_AS_MG543996.1	chr4A	382	420	7253	264435344	264435306	460274876	3.55e-07	36	39	97.436
CSLF3_AS_MG543996.1	chr4A	383	420	7253	261918019	261917982	460274876	1.28e-06	35	38	97.368
CSLF3_AS_MG543996.1	chr4A	286	325	7253	225336766	225336727	460274876	0.000214	31	40	92.5
CSLF3_AS_MG543996.1	chr4C	383	641	7253	36879110	36879375	667652801	9.08e-68	145	267	85.393
CSLF3_AS_MG543996.1	chr4C	388	627	7253	224299460	224299707	667652801	1.97e-64	139	248	85.887
CSLF3_AS_MG543996.1	chr4C	383	631	7253	69141901	69142156	667652801	7.07e-64	138	257	85.214
CSLF3_AS_MG543996.1	chr4C	386	645	7253	573715407	573715141	667652801	2.54e-63	137	268	84.328
CSLF3_AS_MG543996.1	chr4C	386	644	7253	265461865	265461600	667652801	4.25e-61	133	268	83.955
CSLF3_AS_MG543996.1	chr4C	376	631	7253	69092726	69092987	667652801	4.25e-61	133	264	84.091
CSLF3_AS_MG543996.1	chr4C	383	641	7253	42790309	42790574	667652801	4.25e-61	133	267	83.895
CSLF3_AS_MG543996.1	chr4C	382	641	7253	544782113	544782379	667652801	5.5e-60	131	268	83.582
CSLF3_AS_MG543996.1	chr4C	375	631	7253	7071694	7071429	667652801	7.12e-59	129	266	83.459
CSLF3_AS_MG543996.1	chr4C	386	641	7253	54223252	54222991	667652801	4.31e-51	115	264	81.818
CSLF3_AS_MG543996.1	chr4C	382	649	7253	2358184	2358455	667652801	1.55e-50	114	276	81.159
CSLF3_AS_MG543996.1	chr4C	386	647	7253	3552809	3552544	667652801	7.27e-44	102	271	80.074
CSLF3_AS_MG543996.1	chr4C	4330	4667	7253	24311578	24311915	667652801	5.66e-40	95	340	76.176
CSLF3_AS_MG543996.1	chr4C	281	341	7253	219614192	219614133	667652801	3.55e-07	36	61	86.885
CSLF3_AS_MG543996.1	chr4C	383	420	7253	7071418	7071455	667652801	1.28e-06	35	38	97.368
CSLF3_AS_MG543996.1	chr4C	383	420	7253	69092998	69092961	667652801	1.28e-06	35	38	97.368
CSLF3_AS_MG543996.1	chr4C	383	420	7253	69142167	69142130	667652801	1.28e-06	35	38	97.368
CSLF3_AS_MG543996.1	chr4C	223	264	7253	643104891	643104849	667652801	1.65e-05	33	43	93.023
CSLF3_AS_MG543996.1	chr4D	386	631	7253	273865496	273865243	415133431	1.95e-69	148	254	86.614
CSLF3_AS_MG543996.1	chr4D	388	641	7253	337229909	337229649	415133431	5.46e-65	140	262	85.115
CSLF3_AS_MG543996.1	chr4D	388	631	7253	179594754	179594502	415133431	5.46e-65	140	253	85.771
CSLF3_AS_MG543996.1	chr4D	383	646	7253	285041797	285042067	415133431	3.29e-62	135	272	83.824
CSLF3_AS_MG543996.1	chr4D	388	641	7253	335059499	335059239	415133431	1.18e-61	134	262	84.351
CSLF3_AS_MG543996.1	chr4D	386	644	7253	334796543	334796278	415133431	4.25e-61	133	267	83.895
CSLF3_AS_MG543996.1	chr4D	386	635	7253	342942039	342941784	415133431	9.21e-58	127	258	83.721
CSLF3_AS_MG543996.1	chr4D	382	644	7253	273878785	273878516	415133431	1.19e-56	125	271	82.657
CSLF3_AS_MG543996.1	chr4D	386	631	7253	228462732	228462478	415133431	4.28e-56	124	255	83.529
CSLF3_AS_MG543996.1	chr4D	386	632	7253	269688804	269688557	415133431	4.28e-56	124	249	83.534
CSLF3_AS_MG543996.1	chr4D	382	641	7253	212889200	212889466	415133431	5.54e-55	122	268	82.463
CSLF3_AS_MG543996.1	chr4D	383	646	7253	222890459	222890722	415133431	7.17e-54	120	268	82.09
CSLF3_AS_MG543996.1	chr4D	383	640	7253	234266452	234266715	415133431	7.17e-54	120	267	82.397
CSLF3_AS_MG543996.1	chr4D	383	641	7253	186568332	186568591	415133431	9.27e-53	118	263	82.129
CSLF3_AS_MG543996.1	chr4D	386	632	7253	366728272	366728022	415133431	3.34e-52	117	252	82.54
CSLF3_AS_MG543996.1	chr4D	394	641	7253	166421952	166421698	415133431	1.2e-51	116	256	82.422
CSLF3_AS_MG543996.1	chr4D	383	627	7253	251497614	251497870	415133431	5.58e-50	113	258	82.171
CSLF3_AS_MG543996.1	chr4D	382	641	7253	325012352	325012618	415133431	2.62e-43	101	268	79.851
CSLF3_AS_MG543996.1	chr4D	380	641	7253	344223906	344223640	415133431	3.41e-37	90	272	78.676
CSLF3_AS_MG543996.1	chr4D	380	641	7253	333093446	333093706	415133431	1.59e-35	87	272	78.676
CSLF3_AS_MG543996.1	chr4D	497	641	7253	11141017	11140875	415133431	3.43e-32	81	145	85.517
CSLF3_AS_MG543996.1	chr4D	382	644	7253	247543633	247543380	415133431	1.6e-30	78	273	78.022
CSLF3_AS_MG543996.1	chr4D	13	96	7253	64907679	64907596	415133431	7.53e-19	57	85	89.412
CSLF3_AS_MG543996.1	chr4D	281	365	7253	241070675	241070591	415133431	9.81e-13	46	85	84.706
CSLF3_AS_MG543996.1	chr4D	281	373	7253	408232466	408232374	415133431	3.53e-12	45	93	82.796
CSLF3_AS_MG543996.1	chr4D	275	325	7253	218904860	218904810	415133431	1.65e-05	33	51	88.235
CSLF3_AS_MG543996.1	chr5A	389	631	7253	456287203	456286953	476570508	1.95e-69	148	251	86.853
CSLF3_AS_MG543996.1	chr5A	383	641	7253	114750111	114750376	476570508	9.14e-63	136	267	84.27
CSLF3_AS_MG543996.1	chr5A	386	641	7253	463306233	463305971	476570508	9.14e-63	136	264	84.47
CSLF3_AS_MG543996.1	chr5A	386	648	7253	467036163	467035895	476570508	1.18e-61	134	271	83.764
CSLF3_AS_MG543996.1	chr5A	382	641	7253	126943086	126942820	476570508	1.18e-61	134	270	84.074
CSLF3_AS_MG543996.1	chr5A	383	641	7253	84694280	84694545	476570508	4.25e-61	133	267	83.895
CSLF3_AS_MG543996.1	chr5A	386	627	7253	123393244	123392995	476570508	1.53e-60	132	250	84.8
CSLF3_AS_MG543996.1	chr5A	374	641	7253	9465667	9465941	476570508	9.21e-58	127	277	82.671
CSLF3_AS_MG543996.1	chr5A	383	641	7253	319273000	319273265	476570508	1.99e-54	121	267	82.397
CSLF3_AS_MG543996.1	chr5A	382	645	7253	416775846	416775582	476570508	1.56e-45	105	272	80.515
CSLF3_AS_MG543996.1	chr5A	389	641	7253	325998652	325998383	476570508	1.56e-45	105	272	80.882
CSLF3_AS_MG543996.1	chr5A	275	385	7253	89780251	89780361	476570508	7.32e-39	93	111	94.595
CSLF3_AS_MG543996.1	chr5A	388	631	7253	321358826	321359065	476570508	1.23e-31	80	253	78.656
CSLF3_AS_MG543996.1	chr5A	497	656	7253	64046738	64046582	476570508	1.24e-26	71	161	81.988
CSLF3_AS_MG543996.1	chr5A	498	641	7253	124235790	124235931	476570508	5.78e-25	68	145	82.759
CSLF3_AS_MG543996.1	chr5C	388	631	7253	304424570	304424821	573769737	1.17e-66	143	252	86.111
CSLF3_AS_MG543996.1	chr5C	382	645	7253	494494831	494495101	573769737	7.07e-64	138	272	84.191
CSLF3_AS_MG543996.1	chr5C	383	641	7253	15523671	15523936	573769737	9.14e-63	136	268	84.328
CSLF3_AS_MG543996.1	chr5C	386	641	7253	471142057	471141795	573769737	9.14e-63	136	264	84.47
CSLF3_AS_MG543996.1	chr5C	383	641	7253	408525835	408526101	573769737	2.56e-58	128	268	83.209
CSLF3_AS_MG543996.1	chr5C	382	641	7253	428769169	428769435	573769737	2.56e-58	128	268	83.209
CSLF3_AS_MG543996.1	chr5C	379	640	7253	428804871	428805138	573769737	4.28e-56	124	270	82.593
CSLF3_AS_MG543996.1	chr5C	383	641	7253	148463165	148463430	573769737	9.27e-53	118	268	82.09
CSLF3_AS_MG543996.1	chr5C	383	641	7253	557185760	557186025	573769737	9.27e-53	118	267	82.022
CSLF3_AS_MG543996.1	chr5C	386	641	7253	209010541	209010288	573769737	3.34e-52	117	259	82.239
CSLF3_AS_MG543996.1	chr5C	498	641	7253	471142095	471142237	573769737	2.63e-38	92	144	88.194
CSLF3_AS_MG543996.1	chr5C	498	641	7253	522674119	522674261	573769737	1.23e-31	80	144	85.417
CSLF3_AS_MG543996.1	chr5C	266	370	7253	410125866	410125970	573769737	7.59e-14	48	106	82.075
CSLF3_AS_MG543996.1	chr5C	272	375	7253	174647296	174647193	573769737	5.91e-10	41	106	80.189
CSLF3_AS_MG543996.1	chr5C	281	373	7253	504234068	504233976	573769737	7.64e-09	39	94	80.851
CSLF3_AS_MG543996.1	chr5D	382	641	7253	422276745	422277011	489887590	2.52e-68	146	268	85.448
CSLF3_AS_MG543996.1	chr5D	386	627	7253	86663316	86663067	489887590	3.29e-62	135	250	85.2
CSLF3_AS_MG543996.1	chr5D	379	641	7253	410861662	410861932	489887590	3.29e-62	135	272	83.824
CSLF3_AS_MG543996.1	chr5D	382	650	7253	370821764	370822036	489887590	1.98e-59	130	277	83.032
CSLF3_AS_MG543996.1	chr5D	380	641	7253	365711811	365711544	489887590	1.98e-59	130	269	83.271
CSLF3_AS_MG543996.1	chr5D	383	615	7253	96654124	96654364	489887590	1.54e-55	123	241	84.232
CSLF3_AS_MG543996.1	chr5D	381	632	7253	385904125	385904384	489887590	1.99e-54	121	260	82.692
CSLF3_AS_MG543996.1	chr5D	382	641	7253	92861360	92861093	489887590	7.17e-54	120	269	82.156
CSLF3_AS_MG543996.1	chr5D	386	632	7253	381976718	381976472	489887590	2.01e-49	112	256	82.422
CSLF3_AS_MG543996.1	chr5D	388	647	7253	63411221	63411485	489887590	2.01e-49	112	269	81.413
CSLF3_AS_MG543996.1	chr5D	383	641	7253	356309806	356309542	489887590	9.34e-48	109	267	80.899
CSLF3_AS_MG543996.1	chr5D	379	636	7253	9487708	9487442	489887590	4.38e-41	97	268	79.478
CSLF3_AS_MG543996.1	chr5D	275	385	7253	58747250	58747360	489887590	3.41e-37	90	111	93.694
CSLF3_AS_MG543996.1	chr5D	376	584	7253	422292807	422293022	489887590	1.23e-31	80	217	79.724
CSLF3_AS_MG543996.1	chr6A	388	641	7253	280079545	280079285	445971407	1.17e-71	152	262	86.641
CSLF3_AS_MG543996.1	chr6A	386	644	7253	338797210	338796945	445971407	4.19e-71	151	267	86.142
CSLF3_AS_MG543996.1	chr6A	386	641	7253	17585102	17584841	445971407	4.22e-66	142	263	85.171
CSLF3_AS_MG543996.1	chr6A	382	641	7253	296296944	296296678	445971407	5.46e-65	140	268	84.701
CSLF3_AS_MG543996.1	chr6A	373	646	7253	381114471	381114191	445971407	1.97e-64	139	282	83.688
CSLF3_AS_MG543996.1	chr6A	380	641	7253	377501905	377501637	445971407	1.97e-64	139	270	84.444
CSLF3_AS_MG543996.1	chr6A	382	641	7253	242844110	242843844	445971407	2.54e-63	137	268	84.328
CSLF3_AS_MG543996.1	chr6A	379	641	7253	300119013	300118744	445971407	2.54e-63	137	272	84.191
CSLF3_AS_MG543996.1	chr6A	377	632	7253	75100293	75100031	445971407	4.25e-61	133	264	84.091
CSLF3_AS_MG543996.1	chr6A	386	641	7253	233596779	233596517	445971407	4.25e-61	133	264	84.091
CSLF3_AS_MG543996.1	chr6A	383	641	7253	369485310	369485574	445971407	4.25e-61	133	267	83.895
CSLF3_AS_MG543996.1	chr6A	383	646	7253	445230766	445231026	445971407	4.25e-61	133	266	83.835
CSLF3_AS_MG543996.1	chr6A	383	641	7253	77943428	77943693	445971407	1.98e-59	130	267	83.521
CSLF3_AS_MG543996.1	chr6A	379	641	7253	245761335	245761603	445971407	2.56e-58	128	271	83.026
CSLF3_AS_MG543996.1	chr6A	386	612	7253	431662424	431662654	445971407	4.28e-56	124	235	85.106
CSLF3_AS_MG543996.1	chr6A	381	641	7253	310466599	310466866	445971407	1.54e-55	123	270	82.593
CSLF3_AS_MG543996.1	chr6A	377	652	7253	318798021	318798302	445971407	7.17e-54	120	284	81.338
CSLF3_AS_MG543996.1	chr6A	388	651	7253	287391305	287391572	445971407	2.58e-53	119	272	81.985
CSLF3_AS_MG543996.1	chr6A	386	654	7253	274686232	274686505	445971407	9.27e-53	118	278	81.655
CSLF3_AS_MG543996.1	chr6A	386	633	7253	289969079	289968824	445971407	1.55e-50	114	257	82.101
CSLF3_AS_MG543996.1	chr6A	386	641	7253	443400132	443399860	445971407	1.56e-45	105	274	80.657
CSLF3_AS_MG543996.1	chr6A	382	631	7253	269228281	269228538	445971407	2.62e-43	101	258	80.233
CSLF3_AS_MG543996.1	chr6A	382	632	7253	3696820	3697089	445971407	1.22e-41	98	270	80
CSLF3_AS_MG543996.1	chr6A	383	632	7253	22711569	22711823	445971407	1.57e-40	96	258	79.845
CSLF3_AS_MG543996.1	chr6A	498	647	7253	314304060	314303912	445971407	2.63e-38	92	150	87.333
CSLF3_AS_MG543996.1	chr6A	399	645	7253	580489	580232	445971407	3.41e-37	90	259	79.151
CSLF3_AS_MG543996.1	chr6A	189	385	7253	214852126	214851908	445971407	4.41e-36	88	220	81.818
CSLF3_AS_MG543996.1	chr6A	498	641	7253	375952432	375952291	445971407	5.7e-35	86	145	86.897
CSLF3_AS_MG543996.1	chr6A	4339	4666	7253	415739053	415738726	445971407	2.07e-29	76	330	74.545
CSLF3_AS_MG543996.1	chr6A	279	385	7253	343185498	343185393	445971407	9.75e-18	55	108	84.259
CSLF3_AS_MG543996.1	chr6A	276	353	7253	177233001	177233078	445971407	1.64e-10	42	79	84.81
CSLF3_AS_MG543996.1	chr6C	386	644	7253	443575667	443575402	579564072	9.14e-63	136	267	84.27
CSLF3_AS_MG543996.1	chr6C	386	647	7253	88270378	88270110	579564072	4.25e-61	133	270	83.704
CSLF3_AS_MG543996.1	chr6C	386	641	7253	79493864	79493602	579564072	4.25e-61	133	264	84.091
CSLF3_AS_MG543996.1	chr6C	383	632	7253	419060292	419060549	579564072	2.56e-58	128	259	83.784
CSLF3_AS_MG543996.1	chr6C	386	644	7253	126472220	126471956	579564072	4.28e-56	124	267	82.772
CSLF3_AS_MG543996.1	chr6C	574	641	7253	133188666	133188732	579564072	9.81e-13	46	68	89.706
CSLF3_AS_MG543996.1	chr6D	382	652	7253	199483009	199482731	289026301	5.46e-65	140	280	83.929
CSLF3_AS_MG543996.1	chr6D	380	641	7253	200204077	200204345	289026301	9.14e-63	136	270	84.074
CSLF3_AS_MG543996.1	chr6D	386	641	7253	180041363	180041101	289026301	9.14e-63	136	264	84.47
CSLF3_AS_MG543996.1	chr6D	382	641	7253	273514785	273515051	289026301	5.5e-60	131	268	83.582
CSLF3_AS_MG543996.1	chr6D	382	646	7253	227567785	227567514	289026301	1.98e-59	130	273	83.15
CSLF3_AS_MG543996.1	chr6D	383	641	7253	277442825	277443090	289026301	1.98e-59	130	269	83.643
CSLF3_AS_MG543996.1	chr6D	383	665	7253	279865844	279866134	289026301	2.56e-58	128	292	81.849
CSLF3_AS_MG543996.1	chr6D	383	636	7253	209385999	209386257	289026301	9.21e-58	127	260	83.462
CSLF3_AS_MG543996.1	chr6D	388	646	7253	130799602	130799336	289026301	1.19e-56	125	268	82.836
CSLF3_AS_MG543996.1	chr6D	380	632	7253	1116596	1116856	289026301	1.19e-56	125	261	83.142
CSLF3_AS_MG543996.1	chr6D	383	607	7253	281339588	281339821	289026301	4.31e-51	115	234	83.761
CSLF3_AS_MG543996.1	chr6D	388	641	7253	272695388	272695117	289026301	2.62e-43	101	273	80.22
CSLF3_AS_MG543996.1	chr6D	391	641	7253	218038323	218038583	289026301	4.38e-41	97	263	79.848
CSLF3_AS_MG543996.1	chr6D	398	648	7253	214566702	214566949	289026301	7.32e-39	93	252	79.365
CSLF3_AS_MG543996.1	chr6D	498	641	7253	249185869	249186011	289026301	1.23e-36	89	144	87.5
CSLF3_AS_MG543996.1	chr6D	286	385	7253	239234015	239234114	289026301	9.81e-13	46	102	82.353
CSLF3_AS_MG543996.1	chr7A	378	632	7253	75443119	75443381	490396672	9.08e-68	145	264	85.606
CSLF3_AS_MG543996.1	chr7A	382	649	7253	469983570	469983841	490396672	1.52e-65	141	276	84.42
CSLF3_AS_MG543996.1	chr7A	383	652	7253	91095797	91096069	490396672	1.97e-64	139	278	84.173
CSLF3_AS_MG543996.1	chr7A	380	632	7253	249852499	249852759	490396672	1.18e-61	134	261	84.291
CSLF3_AS_MG543996.1	chr7A	381	645	7253	300104013	300103742	490396672	4.25e-61	133	273	83.516
CSLF3_AS_MG543996.1	chr7A	383	641	7253	205845903	205845638	490396672	4.25e-61	133	267	83.895
CSLF3_AS_MG543996.1	chr7A	383	641	7253	63969053	63969318	490396672	4.25e-61	133	268	83.955
CSLF3_AS_MG543996.1	chr7A	383	646	7253	183453723	183453993	490396672	1.53e-60	132	273	83.516
CSLF3_AS_MG543996.1	chr7A	388	641	7253	292268568	292268308	490396672	5.5e-60	131	262	83.969
CSLF3_AS_MG543996.1	chr7A	380	641	7253	474828896	474829164	490396672	1.98e-59	130	270	83.333
CSLF3_AS_MG543996.1	chr7A	383	646	7253	95032413	95032683	490396672	7.12e-59	129	272	83.088
CSLF3_AS_MG543996.1	chr7A	381	641	7253	249969012	249969279	490396672	7.12e-59	129	270	83.333
CSLF3_AS_MG543996.1	chr7A	386	641	7253	249660740	249660478	490396672	4.28e-56	124	264	82.955
CSLF3_AS_MG543996.1	chr7A	383	652	7253	322490058	322490330	490396672	1.99e-54	121	278	82.014
CSLF3_AS_MG543996.1	chr7A	386	634	7253	313486133	313485877	490396672	1.99e-54	121	257	82.879
CSLF3_AS_MG543996.1	chr7A	394	632	7253	36297930	36298177	490396672	7.17e-54	120	248	83.468
CSLF3_AS_MG543996.1	chr7A	383	640	7253	68756919	68757183	490396672	7.17e-54	120	267	82.397
CSLF3_AS_MG543996.1	chr7A	381	641	7253	59722613	59722346	490396672	3.34e-52	117	270	81.852
CSLF3_AS_MG543996.1	chr7A	386	646	7253	97993341	97993074	490396672	3.34e-52	117	270	81.852
CSLF3_AS_MG543996.1	chr7A	386	635	7253	229498844	229498587	490396672	5.58e-50	113	259	81.853
CSLF3_AS_MG543996.1	chr7A	388	657	7253	70516151	70515880	490396672	2.01e-49	112	280	81.071
CSLF3_AS_MG543996.1	chr7A	386	641	7253	249492814	249492552	490396672	2.01e-49	112	264	81.439
CSLF3_AS_MG543996.1	chr7A	396	654	7253	467866534	467866270	490396672	9.41e-43	100	270	80
CSLF3_AS_MG543996.1	chr7A	425	641	7253	104581363	104581144	490396672	2.63e-38	92	226	81.416
CSLF3_AS_MG543996.1	chr7A	386	626	7253	311458482	311458238	490396672	7.38e-34	84	246	78.455
CSLF3_AS_MG543996.1	chr7A	4322	4664	7253	399456206	399455867	490396672	2.67e-28	74	348	74.425
CSLF3_AS_MG543996.1	chr7A	31	94	7253	473152402	473152338	490396672	2.11e-14	49	65	92.308
CSLF3_AS_MG543996.1	chr7C	386	644	7253	116460732	116460467	506557729	4.22e-66	142	267	85.019
CSLF3_AS_MG543996.1	chr7C	386	647	7253	32949722	32949454	506557729	1.97e-64	139	270	84.444
CSLF3_AS_MG543996.1	chr7C	378	631	7253	103625608	103625869	506557729	7.07e-64	138	262	84.733
CSLF3_AS_MG543996.1	chr7C	383	641	7253	71166761	71167026	506557729	9.14e-63	136	267	84.27
CSLF3_AS_MG543996.1	chr7C	383	641	7253	169991768	169992033	506557729	1.98e-59	130	267	83.521
CSLF3_AS_MG543996.1	chr7C	386	655	7253	61237904	61237630	506557729	2.56e-58	128	278	82.734
CSLF3_AS_MG543996.1	chr7C	389	641	7253	188837509	188837250	506557729	4.28e-56	124	261	83.142
CSLF3_AS_MG543996.1	chr7C	454	641	7253	103626078	103626271	506557729	5.66e-40	95	195	83.59
CSLF3_AS_MG543996.1	chr7C	4322	4664	7253	382534540	382534201	506557729	5.78e-25	68	348	73.851
CSLF3_AS_MG543996.1	chr7C	271	385	7253	461811876	461811990	506557729	2.11e-14	49	117	81.197
CSLF3_AS_MG543996.1	chr7C	266	370	7253	88754157	88754261	506557729	3.53e-12	45	106	81.132
CSLF3_AS_MG543996.1	chr7C	286	388	7253	188837788	188837686	506557729	2.12e-09	40	107	80.374
CSLF3_AS_MG543996.1	chr7D	3956	5898	7253	488704690	488702769	490033736	0	996	1965	84.122
CSLF3_AS_MG543996.1	chr7D	388	641	7253	33256679	33256419	490033736	2.52e-68	146	262	85.878
CSLF3_AS_MG543996.1	chr7D	383	636	7253	29458529	29458789	490033736	1.17e-66	143	262	85.496
CSLF3_AS_MG543996.1	chr7D	386	641	7253	455810953	455810691	490033736	9.14e-63	136	264	84.47
CSLF3_AS_MG543996.1	chr7D	386	641	7253	13737107	13736845	490033736	4.25e-61	133	264	84.091
CSLF3_AS_MG543996.1	chr7D	380	641	7253	154742562	154742830	490033736	4.25e-61	133	270	83.704
CSLF3_AS_MG543996.1	chr7D	386	641	7253	435514396	435514134	490033736	4.25e-61	133	264	84.091
CSLF3_AS_MG543996.1	chr7D	383	641	7253	3014947	3015212	490033736	1.98e-59	130	268	83.582
CSLF3_AS_MG543996.1	chr7D	382	641	7253	12779838	12780104	490033736	2.56e-58	128	268	83.209
CSLF3_AS_MG543996.1	chr7D	386	641	7253	352701294	352701033	490033736	9.21e-58	127	264	83.333
CSLF3_AS_MG543996.1	chr7D	383	641	7253	115037101	115036836	490033736	9.21e-58	127	267	83.146
CSLF3_AS_MG543996.1	chr7D	386	641	7253	107584158	107583896	490033736	9.21e-58	127	264	83.333
CSLF3_AS_MG543996.1	chr7D	386	646	7253	439113558	439113292	490033736	3.31e-57	126	268	82.836
CSLF3_AS_MG543996.1	chr7D	386	644	7253	401476469	401476205	490033736	4.28e-56	124	266	82.707
CSLF3_AS_MG543996.1	chr7D	380	634	7253	215565278	215565540	490033736	1.99e-54	121	263	82.51
CSLF3_AS_MG543996.1	chr7D	386	635	7253	136311359	136311102	490033736	2.58e-53	119	259	82.625
CSLF3_AS_MG543996.1	chr7D	383	641	7253	445139666	445139931	490033736	9.27e-53	118	267	82.022
CSLF3_AS_MG543996.1	chr7D	386	641	7253	154594329	154594067	490033736	4.31e-51	115	264	81.818
CSLF3_AS_MG543996.1	chr7D	386	641	7253	352700780	352700518	490033736	2.01e-49	112	264	81.439
CSLF3_AS_MG543996.1	chr7D	386	641	7253	154437499	154437237	490033736	2.01e-49	112	264	81.439
CSLF3_AS_MG543996.1	chr7D	383	627	7253	1524181	1524429	490033736	2.02e-44	103	254	81.102
CSLF3_AS_MG543996.1	chr7D	379	640	7253	469016802	469017070	490033736	2.04e-39	94	271	78.967
CSLF3_AS_MG543996.1	chr7D	2871	3049	7253	488705578	488705406	490033736	2.63e-38	92	179	84.358
CSLF3_AS_MG543996.1	chr7D	497	641	7253	447543437	447543580	490033736	3.41e-37	90	145	87.586
CSLF3_AS_MG543996.1	chr7D	278	385	7253	4369051	4369157	490033736	1.23e-31	80	108	91.667
CSLF3_AS_MG543996.1	chr7D	497	623	7253	400336747	400336621	490033736	4.44e-31	79	127	87.402
CSLF3_AS_MG543996.1	chr7D	524	650	7253	457747514	457747641	490033736	2.08e-24	67	129	84.496
CSLF3_AS_MG543996.1	chr7D	4322	4465	7253	300798267	300798410	490033736	1.62e-20	60	146	80.822
CSLF3_AS_MG543996.1	chr7D	174	264	7253	84375835	84375926	490033736	2.11e-14	49	92	84.783
CSLF3_AS_MG543996.1	chr7D	31	96	7253	41036168	41036102	490033736	7.59e-14	48	67	91.045
CSLF3_AS_MG543996.1	chr7D	3	94	7253	458802539	458802447	490033736	2.73e-13	47	93	83.871
CSLF3_AS_MG543996.1	chr7D	265	370	7253	421698930	421699035	490033736	9.81e-13	46	107	81.308
CSLF3_AS_MG543996.1	chr7D	383	420	7253	78899582	78899545	490033736	1.28e-06	35	38	97.368
CSLF3_Hv	chr2A	958	2535	2553	1971355	1972933	469027344	0	1137	1579	90.69
CSLF3_Hv	chr2A	74	225	2553	1970071	1970222	469027344	1.95e-50	113	152	91.447
CSLF3_Hv	chr2C	218	968	2553	86863406	86862656	538887009	0	451	751	86.684
CSLF3_Hv	chr2C	965	2553	2553	86862525	86860937	538887009	0	1130	1589	90.371
CSLF3_Hv	chr2D	958	2535	2553	217971893	217970315	516880681	0	1146	1582	90.898
CSLF3_Hv	chr2D	74	225	2553	217973183	217973032	516880681	1.95e-50	113	152	91.447
CSLF3_Hv	chr7D	1017	2553	2553	488704437	488702894	490033736	0	901	1548	86.24
CSLF4_AS_MG543997.1	chr1A	3212	3302	6716	304764218	304764128	525998845	4.2e-16	52	92	85.87
CSLF4_AS_MG543997.1	chr1A	3212	3299	6716	453619590	453619676	525998845	1.51e-15	51	89	86.517
CSLF4_AS_MG543997.1	chr1A	3212	3291	6716	385809212	385809132	525998845	5.43e-15	50	81	87.654
CSLF4_AS_MG543997.1	chr1C	6302	6368	6716	11194062	11193996	426632976	9.08e-13	46	67	89.552
CSLF4_AS_MG543997.1	chr1D	962	1181	6716	421771291	421771500	469999753	2.47e-28	74	222	78.829
CSLF4_AS_MG543997.1	chr1D	6237	6358	6716	447771119	447771238	469999753	4.17e-21	61	122	83.607
CSLF4_AS_MG543997.1	chr1D	6301	6388	6716	312323169	312323082	469999753	1.94e-19	58	88	88.636
CSLF4_AS_MG543997.1	chr1D	6289	6360	6716	49784695	49784766	469999753	6.97e-19	57	72	93.056
CSLF4_AS_MG543997.1	chr1D	3212	3291	6716	8020814	8020894	469999753	2.51e-18	56	81	90.123
CSLF4_AS_MG543997.1	chr1D	6289	6367	6716	350647567	350647489	469999753	4.2e-16	52	79	88.608
CSLF4_AS_MG543997.1	chr1D	6268	6358	6716	431223796	431223708	469999753	7.02e-14	48	91	84.615
CSLF4_AS_MG543997.1	chr1D	3212	3291	6716	466360888	466360968	469999753	2.53e-13	47	83	86.747
CSLF4_AS_MG543997.1	chr1D	6289	6358	6716	449468704	449468773	469999753	9.08e-13	46	70	88.571
CSLF4_AS_MG543997.1	chr2A	1438	3007	6716	2028496	2030032	469027344	0	848	1613	85.431
CSLF4_AS_MG543997.1	chr2A	4297	6589	6716	2030317	2032606	469027344	0	2024	2303	96.135
CSLF4_AS_MG543997.1	chr2A	10	902	6716	285513757	285512883	469027344	0	413	893	82.419
CSLF4_AS_MG543997.1	chr2A	4379	4782	6716	375950639	375950239	469027344	6.5e-69	147	405	79.012
CSLF4_AS_MG543997.1	chr2A	4384	4815	6716	1971431	1971862	469027344	6.68e-49	111	435	75.402
CSLF4_AS_MG543997.1	chr2A	3212	3292	6716	320466017	320465936	469027344	3.22e-22	63	82	92.683
CSLF4_AS_MG543997.1	chr2A	6249	6363	6716	377338611	377338501	469027344	5.39e-20	59	116	84.483
CSLF4_AS_MG543997.1	chr2A	3212	3296	6716	221407136	221407052	469027344	1.94e-19	58	86	89.535
CSLF4_AS_MG543997.1	chr2A	6281	6363	6716	273562509	273562591	469027344	2.51e-18	56	84	89.286
CSLF4_AS_MG543997.1	chr2A	3208	3257	6716	462568178	462568129	469027344	5.47e-10	41	50	94
CSLF4_AS_MG543997.1	chr2A	6292	6358	6716	141286439	141286505	469027344	1.97e-09	40	67	86.567
CSLF4_AS_MG543997.1	chr2C	1	2953	6716	86732738	86729777	538887009	0	2873	2964	99.055
CSLF4_AS_MG543997.1	chr2C	4237	5991	6716	86728132	86726388	538887009	0	1666	1760	98.409
CSLF4_AS_MG543997.1	chr2C	1	1209	6716	9366942	9368130	538887009	0	497	1213	80.709
CSLF4_AS_MG543997.1	chr2C	1	969	6716	507056302	507055341	538887009	4.36e-170	329	979	78.345
CSLF4_AS_MG543997.1	chr2C	1	1243	6716	449553541	449552304	538887009	1.57e-169	328	1266	75.987
CSLF4_AS_MG543997.1	chr2C	1	969	6716	507503052	507502092	538887009	4.39e-165	320	979	78.039
CSLF4_AS_MG543997.1	chr2C	4379	4782	6716	497690706	497690306	538887009	2.98e-77	162	405	80.247
CSLF4_AS_MG543997.1	chr2C	4406	4815	6716	86862435	86862026	538887009	1.11e-51	116	411	76.156
CSLF4_AS_MG543997.1	chr2C	3212	3291	6716	3923450	3923530	538887009	2.49e-23	65	81	93.827
CSLF4_AS_MG543997.1	chr2C	3212	3291	6716	217175170	217175250	538887009	5.39e-20	59	81	91.358
CSLF4_AS_MG543997.1	chr2C	3212	3300	6716	427928255	427928166	538887009	1.17e-16	53	91	86.813
CSLF4_AS_MG543997.1	chr2C	3212	3284	6716	382820786	382820712	538887009	1.17e-16	53	75	90.667
CSLF4_AS_MG543997.1	chr2C	6289	6368	6716	26460822	26460743	538887009	5.47e-10	41	80	83.75
CSLF4_AS_MG543997.1	chr2D	1	804	6716	488110581	488109798	516880681	0	350	805	81.615
CSLF4_AS_MG543997.1	chr2D	2121	6447	6716	217916426	217912095	516880681	0	3771	4366	95.74
CSLF4_AS_MG543997.1	chr2D	1	1027	6716	169658541	169657521	516880681	1.59e-159	310	1037	77.049
CSLF4_AS_MG543997.1	chr2D	1515	2127	6716	217917121	217916518	516880681	9.64e-152	296	639	83.725
CSLF4_AS_MG543997.1	chr2D	4379	4782	6716	166517713	166517313	516880681	1.4e-70	150	405	79.259
CSLF4_AS_MG543997.1	chr2D	4384	4815	6716	217971817	217971386	516880681	1.44e-50	114	435	75.632
CSLF4_AS_MG543997.1	chr2D	6599	6716	6716	217908141	217908024	516880681	8.65e-48	109	118	97.458
CSLF4_AS_MG543997.1	chr2D	3212	3292	6716	116003811	116003730	516880681	3.22e-22	63	82	92.683
CSLF4_AS_MG543997.1	chr2D	3212	3291	6716	43192679	43192599	516880681	5.39e-20	59	81	91.358
CSLF4_AS_MG543997.1	chr2D	6249	6363	6716	167819897	167819787	516880681	5.39e-20	59	116	84.483
CSLF4_AS_MG543997.1	chr2D	3212	3291	6716	450213561	450213481	516880681	5.39e-20	59	81	91.358
CSLF4_AS_MG543997.1	chr2D	3208	3295	6716	471739749	471739661	516880681	9.02e-18	55	89	87.64
CSLF4_AS_MG543997.1	chr2D	6281	6357	6716	489074188	489074112	516880681	1.17e-16	53	77	89.61
CSLF4_AS_MG543997.1	chr2D	3212	3299	6716	452162581	452162669	516880681	4.2e-16	52	89	86.517
CSLF4_AS_MG543997.1	chr2D	3212	3291	6716	74788638	74788718	516880681	5.43e-15	50	81	87.654
CSLF4_AS_MG543997.1	chr2D	3212	3286	6716	147811372	147811297	516880681	3.27e-12	45	76	86.842
CSLF4_AS_MG543997.1	chr2D	6292	6358	6716	335159069	335159003	516880681	1.97e-09	40	67	86.567
CSLF4_AS_MG543997.1	chr3A	1	785	6716	58992198	58991425	409103995	9.99e-127	251	786	77.608
CSLF4_AS_MG543997.1	chr3A	3208	3299	6716	70349374	70349282	409103995	2.51e-18	56	93	87.097
CSLF4_AS_MG543997.1	chr3C	270	1363	6716	20627109	20626040	574640544	0	383	1105	78.914
CSLF4_AS_MG543997.1	chr3C	1	1375	6716	493144170	493142808	574640544	0	607	1386	81.674
CSLF4_AS_MG543997.1	chr3C	3212	3291	6716	12613511	12613431	574640544	1.16e-21	62	81	92.593
CSLF4_AS_MG543997.1	chr3C	3212	3290	6716	18931167	18931088	574640544	1.94e-19	58	80	91.25
CSLF4_AS_MG543997.1	chr3C	3220	3291	6716	467275697	467275769	574640544	1.52e-10	42	73	86.301
CSLF4_AS_MG543997.1	chr3D	1	1141	6716	17108284	17109419	454437434	3.57e-131	259	1159	74.72
CSLF4_AS_MG543997.1	chr3D	6289	6358	6716	22298761	22298830	454437434	1.94e-19	58	70	94.286
CSLF4_AS_MG543997.1	chr3D	3212	3295	6716	346370243	346370328	454437434	1.94e-19	58	86	89.535
CSLF4_AS_MG543997.1	chr3D	3212	3291	6716	169200919	169200839	454437434	2.51e-18	56	81	90.123
CSLF4_AS_MG543997.1	chr3D	6281	6357	6716	336004482	336004405	454437434	2.51e-18	56	78	91.026
CSLF4_AS_MG543997.1	chr3D	3214	3291	6716	374982740	374982661	454437434	4.2e-16	52	80	88.75
CSLF4_AS_MG543997.1	chr4A	1	1329	6716	458041145	458039887	460274876	3.37e-171	331	1331	75.883
CSLF4_AS_MG543997.1	chr4A	939	1331	6716	15249639	15249249	460274876	1.08e-71	152	395	79.747
CSLF4_AS_MG543997.1	chr4A	3212	3300	6716	281711175	281711086	460274876	5.35e-25	68	90	92.222
CSLF4_AS_MG543997.1	chr4A	6281	6361	6716	244980822	244980742	460274876	3.24e-17	54	81	88.889
CSLF4_AS_MG543997.1	chr4A	3213	3291	6716	325942160	325942081	460274876	9.08e-13	46	81	86.42
CSLF4_AS_MG543997.1	chr4C	111	1061	6716	143032933	143033875	667652801	0	422	953	81.637
CSLF4_AS_MG543997.1	chr4C	4405	5496	6716	24311524	24312615	667652801	5.72e-159	309	1110	76.486
CSLF4_AS_MG543997.1	chr4C	675	1370	6716	73468922	73468236	667652801	1.66e-129	256	697	79.197
CSLF4_AS_MG543997.1	chr4C	808	1275	6716	548468770	548468304	667652801	1.04e-96	197	470	80.851
CSLF4_AS_MG543997.1	chr4C	3212	3292	6716	9672123	9672204	667652801	3.22e-22	63	82	92.683
CSLF4_AS_MG543997.1	chr4C	3212	3298	6716	611796690	611796776	667652801	1.5e-20	60	88	89.773
CSLF4_AS_MG543997.1	chr4C	3212	3296	6716	424340695	424340607	667652801	6.97e-19	57	90	88.889
CSLF4_AS_MG543997.1	chr4C	3212	3279	6716	487004212	487004281	667652801	1.51e-15	51	71	91.549
CSLF4_AS_MG543997.1	chr4C	3212	3290	6716	31473420	31473341	667652801	1.95e-14	49	80	87.5
CSLF4_AS_MG543997.1	chr4C	3212	3292	6716	196151102	196151020	667652801	9.08e-13	46	83	85.542
CSLF4_AS_MG543997.1	chr4C	3224	3292	6716	196208921	196208851	667652801	4.23e-11	43	71	87.324
CSLF4_AS_MG543997.1	chr4C	6286	6368	6716	137166436	137166518	667652801	1.18e-06	35	83	80.723
CSLF4_AS_MG543997.1	chr4D	12	804	6716	366422069	366421287	415133431	4.36e-170	329	800	80.875
CSLF4_AS_MG543997.1	chr4D	394	1331	6716	364419249	364420171	415133431	6.1e-114	228	948	75.316
CSLF4_AS_MG543997.1	chr4D	1	334	6716	364418918	364419252	415133431	8.34e-73	154	336	82.143
CSLF4_AS_MG543997.1	chr4D	939	1331	6716	16203919	16203529	415133431	1.08e-71	152	395	79.747
CSLF4_AS_MG543997.1	chr4D	3208	3291	6716	222144517	222144601	415133431	6.92e-24	66	85	92.941
CSLF4_AS_MG543997.1	chr4D	3212	3291	6716	274274118	274274038	415133431	5.39e-20	59	81	91.358
CSLF4_AS_MG543997.1	chr4D	6289	6358	6716	361856317	361856386	415133431	4.2e-16	52	70	91.429
CSLF4_AS_MG543997.1	chr4D	6289	6358	6716	290886463	290886532	415133431	9.08e-13	46	70	88.571
CSLF4_AS_MG543997.1	chr5A	2350	2602	6716	157138914	157139166	476570508	4.05e-41	97	257	79.767
CSLF4_AS_MG543997.1	chr5A	6237	6358	6716	275235999	275236118	476570508	8.96e-23	64	122	84.426
CSLF4_AS_MG543997.1	chr5A	6259	6367	6716	421984552	421984446	476570508	3.22e-22	63	109	86.239
CSLF4_AS_MG543997.1	chr5A	6285	6358	6716	25785849	25785777	476570508	4.17e-21	61	74	94.595
CSLF4_AS_MG543997.1	chr5A	6286	6368	6716	104744895	104744977	476570508	2.54e-08	38	83	81.928
CSLF4_AS_MG543997.1	chr5A	6237	6334	6716	271408565	271408661	476570508	4.26e-06	34	100	79
CSLF4_AS_MG543997.1	chr5A	6281	6319	6716	49655728	49655767	476570508	1.53e-05	33	40	95
CSLF4_AS_MG543997.1	chr5A	3213	3256	6716	319987142	319987099	476570508	5.51e-05	32	44	90.909
CSLF4_AS_MG543997.1	chr5C	1	1333	6716	460084096	460082782	573769737	0	556	1336	80.838
CSLF4_AS_MG543997.1	chr5C	5	659	6716	350690825	350691468	573769737	1.64e-139	274	656	80.945
CSLF4_AS_MG543997.1	chr5C	1	608	6716	11248408	11247802	573769737	3.64e-116	232	608	79.441
CSLF4_AS_MG543997.1	chr5C	1	303	6716	507866319	507866619	573769737	1.13e-41	98	303	77.558
CSLF4_AS_MG543997.1	chr5C	772	1355	6716	91785208	91785761	573769737	1.13e-36	89	591	72.927
CSLF4_AS_MG543997.1	chr5C	3212	3300	6716	488676018	488675929	573769737	1.15e-26	71	90	93.333
CSLF4_AS_MG543997.1	chr5C	3208	3291	6716	469991936	469991852	573769737	3.27e-12	45	87	85.057
CSLF4_AS_MG543997.1	chr5C	3239	3299	6716	523653378	523653317	573769737	9.15e-08	37	63	87.302
CSLF4_AS_MG543997.1	chr5C	6281	6327	6716	383759595	383759644	573769737	3.29e-07	36	50	92
CSLF4_AS_MG543997.1	chr5D	407	677	6716	94399127	94398858	489887590	6.78e-39	93	276	78.623
CSLF4_AS_MG543997.1	chr5D	3214	3291	6716	66972132	66972054	489887590	3.24e-17	54	79	89.873
CSLF4_AS_MG543997.1	chr5D	3213	3300	6716	398364464	398364377	489887590	4.23e-11	43	91	83.516
CSLF4_AS_MG543997.1	chr5D	6289	6334	6716	241449029	241448984	489887590	9.15e-08	37	46	93.478
CSLF4_AS_MG543997.1	chr5D	6237	6334	6716	17890125	17890221	489887590	9.15e-08	37	100	80
CSLF4_AS_MG543997.1	chr5D	3213	3256	6716	279769869	279769826	489887590	1.18e-06	35	44	93.182
CSLF4_AS_MG543997.1	chr6A	4356	5837	6716	298444304	298445800	445971407	0	427	1516	76.649
CSLF4_AS_MG543997.1	chr6A	4408	5643	6716	415739113	415737877	445971407	1.26e-145	285	1264	74.921
CSLF4_AS_MG543997.1	chr6A	4405	4782	6716	298455244	298455621	445971407	6.32e-89	183	380	82.895
CSLF4_AS_MG543997.1	chr6A	6281	6373	6716	121081511	121081420	445971407	1.16e-21	62	94	89.362
CSLF4_AS_MG543997.1	chr6A	3212	3292	6716	432659977	432659898	445971407	1.16e-21	62	81	92.593
CSLF4_AS_MG543997.1	chr6A	6240	6358	6716	443872822	443872706	445971407	4.17e-21	61	119	84.034
CSLF4_AS_MG543997.1	chr6A	6237	6358	6716	8997484	8997603	445971407	4.17e-21	61	122	83.607
CSLF4_AS_MG543997.1	chr6A	6237	6358	6716	372018802	372018682	445971407	4.17e-21	61	123	83.74
CSLF4_AS_MG543997.1	chr6A	6268	6358	6716	326067772	326067860	445971407	3.24e-17	54	91	86.813
CSLF4_AS_MG543997.1	chr6A	3212	3291	6716	272606068	272606148	445971407	5.47e-10	41	81	83.951
CSLF4_AS_MG543997.1	chr6A	6238	6367	6716	315286400	315286264	445971407	1.97e-09	40	138	77.536
CSLF4_AS_MG543997.1	chr6C	1	1331	6716	138192130	138193460	579564072	0	569	1343	81.087
CSLF4_AS_MG543997.1	chr6C	4356	5837	6716	59675829	59677325	579564072	0	448	1518	77.141
CSLF4_AS_MG543997.1	chr6C	3212	3291	6716	127467792	127467712	579564072	5.39e-20	59	81	91.358
CSLF4_AS_MG543997.1	chr6C	3212	3291	6716	67038066	67038146	579564072	2.53e-13	47	81	86.42
CSLF4_AS_MG543997.1	chr6D	4356	5837	6716	254378428	254379924	289026301	0	436	1519	76.893
CSLF4_AS_MG543997.1	chr6D	6281	6373	6716	82629796	82629705	289026301	1.16e-21	62	94	89.362
CSLF4_AS_MG543997.1	chr6D	3212	3298	6716	11504414	11504501	289026301	6.97e-19	57	88	88.636
CSLF4_AS_MG543997.1	chr7A	708	1368	6716	79554096	79554747	490396672	4.88e-90	185	669	76.532
CSLF4_AS_MG543997.1	chr7A	4355	4751	6716	399456302	399455909	490396672	5.02e-70	149	398	79.397
CSLF4_AS_MG543997.1	chr7A	6240	6384	6716	137221810	137221961	490396672	1.91e-29	76	152	84.211
CSLF4_AS_MG543997.1	chr7A	3212	3291	6716	41557583	41557503	490396672	1.17e-16	53	81	88.889
CSLF4_AS_MG543997.1	chr7A	3208	3291	6716	68512478	68512394	490396672	1.51e-15	51	85	87.059
CSLF4_AS_MG543997.1	chr7A	6240	6367	6716	383087421	383087287	490396672	2.53e-13	47	136	79.412
CSLF4_AS_MG543997.1	chr7A	3212	3299	6716	147147720	147147809	490396672	1.18e-11	44	90	83.333
CSLF4_AS_MG543997.1	chr7C	1	1251	6716	485747605	485748835	506557729	0	527	1258	81.081
CSLF4_AS_MG543997.1	chr7C	4355	4751	6716	382534636	382534243	506557729	5.02e-70	149	397	79.345
CSLF4_AS_MG543997.1	chr7C	6240	6383	6716	57112078	57112222	506557729	1.49e-25	69	147	82.993
CSLF4_AS_MG543997.1	chr7C	3212	3299	6716	15107807	15107893	506557729	3.22e-22	63	89	91.011
CSLF4_AS_MG543997.1	chr7C	3212	3291	6716	97835515	97835594	506557729	1.16e-21	62	80	92.5
CSLF4_AS_MG543997.1	chr7C	3212	3299	6716	30181102	30181013	506557729	5.43e-15	50	90	85.556
CSLF4_AS_MG543997.1	chr7C	6288	6386	6716	6524336	6524236	506557729	1.95e-14	49	101	83.168
CSLF4_AS_MG543997.1	chr7D	4355	4592	6716	300798171	300798408	490033736	4.05e-41	97	238	80.252
CSLF4_AS_MG543997.1	chr7D	6289	6358	6716	63538347	63538416	490033736	1.94e-19	58	70	94.286
CSLF4_AS_MG543997.1	chr7D	3212	3291	6716	408110238	408110158	490033736	2.51e-18	56	81	90.123
CSLF4_AS_MG543997.1	chr7D	6240	6367	6716	285748146	285748012	490033736	1.18e-11	44	136	78.676
CSLF4_AS_MG543997.1	chr7D	6302	6358	6716	482958946	482959002	490033736	3.29e-07	36	57	87.719
CSLF4_Hv	chr2A	980	2616	2616	2030333	2031989	469027344	0	1074	1658	88.48
CSLF4_Hv	chr2A	1048	1449	2616	375950637	375950239	469027344	1.53e-56	124	404	77.228
CSLF4_Hv	chr2C	980	2616	2616	86728056	86726414	538887009	0	1142	1643	89.897
CSLF4_Hv	chr2C	1	986	2616	86730831	86729861	538887009	0	528	998	84.97
CSLF4_Hv	chr2D	980	2615	2616	217914228	217912587	516880681	0	1114	1644	89.355
CSLF4_Hv	chr4C	1094	1449	2616	24311546	24311901	667652801	9.1e-64	137	362	79.834
CSLF4_Hv	chr6A	1616	2491	2616	298444915	298445790	445971407	5.17e-101	204	885	74.689
CSLF4_Hv	chr6A	2397	2492	2616	415737787	415737692	445971407	5.88e-11	42	96	81.25
CSLF4_Hv	chr6C	1024	2486	2616	59675830	59677310	579564072	3.62e-172	332	1498	74.633
CSLF4_Hv	chr6D	1616	2491	2616	254379039	254379914	289026301	5.17e-101	204	888	74.775
CSLF6_AS_MG543998.1	chr2A	6715	7096	8506	1971453	1971837	469027344	3.16e-23	65	390	72.821
CSLF6_AS_MG543998.1	chr2C	6664	7057	8506	86728014	86727618	538887009	6.37e-70	149	398	79.397
CSLF6_AS_MG543998.1	chr2C	6760	7099	8506	86862390	86862048	538887009	3.16e-23	65	346	73.41
CSLF6_AS_MG543998.1	chr2D	6760	7099	8506	217971750	217971408	516880681	1.46e-26	71	346	73.988
CSLF6_AS_MG543998.1	chr7A	2192	4337	8506	399460868	399458728	490396672	0	1222	2229	86.227
CSLF6_AS_MG543998.1	chr7A	6554	7732	8506	399456420	399455234	490396672	0	1030	1187	95.703
CSLF6_AS_MG543998.1	chr7A	4711	5943	8506	399458413	399457131	490396672	0	841	1288	89.208
CSLF6_AS_MG543998.1	chr7A	7514	8239	8506	399446427	399445702	490396672	0	690	726	98.347
CSLF6_AS_MG543998.1	chr7A	876	1518	8506	399462513	399461832	490396672	1.26e-131	260	709	81.1
CSLF6_AS_MG543998.1	chr7A	6009	6407	8506	399456976	399456579	490396672	1.28e-121	242	410	87.317
CSLF6_AS_MG543998.1	chr7A	1542	1922	8506	399461623	399461251	490396672	2.98e-63	137	403	80.149
CSLF6_AS_MG543998.1	chr7A	351	508	8506	399462762	399462601	490396672	5.14e-41	97	162	87.037
CSLF6_AS_MG543998.1	chr7A	1948	2165	8506	399461254	399461058	490396672	4e-37	90	221	82.353
CSLF6_AS_MG543998.1	chr7A	2249	2278	8506	49025009	49024980	490396672	0.001	30	30	100
CSLF6_AS_MG543998.1	chr7C	1	8506	8506	382541340	382532794	506557729	0	8310	8550	99.158
CSLF6_AS_MG543998.1	chr7C	3447	3571	8506	306772078	306772202	506557729	3.11e-33	83	125	88.8
CSLF6_AS_MG543998.1	chr7D	4711	5943	8506	300796176	300797456	490033736	0	834	1286	89.036
CSLF6_AS_MG543998.1	chr7D	1959	3144	8506	300793622	300794770	490033736	0	582	1225	84.082
CSLF6_AS_MG543998.1	chr7D	8049	8506	8506	300798434	300798890	490033736	0	430	459	98.039
CSLF6_AS_MG543998.1	chr7D	3259	3596	8506	300794781	300795118	490033736	2.57e-168	326	338	98.817
CSLF6_AS_MG543998.1	chr7D	6554	6916	8506	300798056	300798423	490033736	1.22e-151	296	371	93.801
CSLF6_AS_MG543998.1	chr7D	3819	4337	8506	300795320	300795853	490033736	4.49e-136	268	552	84.42
CSLF6_AS_MG543998.1	chr7D	876	1518	8506	300792257	300792939	490033736	3.52e-127	252	710	80.704
CSLF6_AS_MG543998.1	chr7D	5994	6411	8506	300797471	300797904	490033736	7.78e-109	219	445	84.494
CSLF6_AS_MG543998.1	chr7D	34	505	8506	300791702	300792164	490033736	2.84e-98	200	481	81.497
CSLF6_AS_MG543998.1	chr7D	1579	1913	8506	300793304	300793623	490033736	8.35e-59	129	349	81.089
CSLF6_AS_MG543998.1	chr7D	2249	2278	8506	488321574	488321603	490033736	0.001	30	30	100
CSLF6_AS_N453325.1	chr1A	569	923	5847	365383758	365383405	525998845	5.27e-119	237	355	89.014
CSLF6_AS_N453325.1	chr1A	568	905	5847	498780189	498780529	525998845	2.56e-87	180	342	84.503
CSLF6_AS_N453325.1	chr1A	571	760	5847	434727681	434727488	525998845	5.81e-49	111	196	86.224
CSLF6_AS_N453325.1	chr1A	568	697	5847	443958474	443958603	525998845	3.68e-11	43	134	78.358
CSLF6_AS_N453325.1	chr1A	569	697	5847	490476814	490476942	525998845	1.32e-10	42	134	78.358
CSLF6_AS_N453325.1	chr1A	568	689	5847	492416741	492416620	525998845	4.76e-10	41	128	78.906
CSLF6_AS_N453325.1	chr1A	569	697	5847	441904023	441903895	525998845	6.15e-09	39	133	77.444
CSLF6_AS_N453325.1	chr1A	848	919	5847	24184972	24184901	525998845	6.15e-09	39	73	84.932
CSLF6_AS_N453325.1	chr1A	569	606	5847	443179487	443179450	525998845	2.21e-08	38	38	100
CSLF6_AS_N453325.1	chr1A	563	605	5847	507299621	507299663	525998845	7.96e-08	37	44	95.455
CSLF6_AS_N453325.1	chr1A	569	605	5847	506067808	506067844	525998845	7.96e-08	37	37	100
CSLF6_AS_N453325.1	chr1A	568	605	5847	453863654	453863617	525998845	1.03e-06	35	38	97.368
CSLF6_AS_N453325.1	chr1A	569	605	5847	369923052	369923016	525998845	3.7e-06	34	37	97.297
CSLF6_AS_N453325.1	chr1A	577	606	5847	460545440	460545411	525998845	0.00062	30	30	100
CSLF6_AS_N453325.1	chr1C	569	798	5847	27734256	27734472	426632976	1.62e-49	112	230	83.913
CSLF6_AS_N453325.1	chr1C	564	697	5847	201909265	201909399	426632976	4.76e-10	41	140	77.857
CSLF6_AS_N453325.1	chr1C	569	606	5847	359917782	359917745	426632976	2.21e-08	38	38	100
CSLF6_AS_N453325.1	chr1C	568	605	5847	349823379	349823416	426632976	2.21e-08	38	38	100
CSLF6_AS_N453325.1	chr1C	568	611	5847	191773094	191773052	426632976	7.96e-08	37	44	95.455
CSLF6_AS_N453325.1	chr1C	569	611	5847	387009998	387010039	426632976	2.86e-07	36	43	95.349
CSLF6_AS_N453325.1	chr1C	569	606	5847	285827960	285827997	426632976	1.03e-06	35	38	97.368
CSLF6_AS_N453325.1	chr1C	558	606	5847	251771791	251771838	426632976	1.33e-05	33	50	90
CSLF6_AS_N453325.1	chr1D	569	917	5847	325581756	325581412	469999753	1.87e-128	254	349	91.117
CSLF6_AS_N453325.1	chr1D	568	920	5847	252231348	252231698	469999753	3.19e-111	223	353	87.819
CSLF6_AS_N453325.1	chr1D	569	917	5847	256695109	256695448	469999753	1.93e-103	209	350	87.143
CSLF6_AS_N453325.1	chr1D	569	726	5847	329695975	329695818	469999753	9.73e-47	107	158	89.241
CSLF6_AS_N453325.1	chr1D	568	606	5847	334552419	334552381	469999753	6.15e-09	39	39	100
CSLF6_AS_N453325.1	chr1D	568	606	5847	278485722	278485684	469999753	6.15e-09	39	39	100
CSLF6_AS_N453325.1	chr1D	568	606	5847	44236500	44236538	469999753	6.15e-09	39	39	100
CSLF6_AS_N453325.1	chr1D	568	605	5847	366985858	366985821	469999753	2.21e-08	38	38	100
CSLF6_AS_N453325.1	chr1D	569	606	5847	23960631	23960668	469999753	2.21e-08	38	38	100
CSLF6_AS_N453325.1	chr1D	569	606	5847	210987859	210987822	469999753	1.03e-06	35	38	97.368
CSLF6_AS_N453325.1	chr2A	569	917	5847	390060623	390060971	469027344	2.93e-171	331	349	98.281
CSLF6_AS_N453325.1	chr2A	569	917	5847	360361665	360361325	469027344	1.14e-115	231	350	89.143
CSLF6_AS_N453325.1	chr2A	569	917	5847	445297901	445297552	469027344	1.47e-114	229	350	88.571
CSLF6_AS_N453325.1	chr2A	568	920	5847	265681789	265681459	469027344	5.53e-84	174	353	84.136
CSLF6_AS_N453325.1	chr2A	3800	4190	5847	2030375	2030771	469027344	3.35e-76	160	402	80.597
CSLF6_AS_N453325.1	chr2A	601	917	5847	292374970	292375285	469027344	7.26e-73	154	318	83.019
CSLF6_AS_N453325.1	chr2A	3896	4232	5847	1971498	1971837	469027344	1e-26	71	345	74.203
CSLF6_AS_N453325.1	chr2A	569	697	5847	334175634	334175762	469027344	1.32e-10	42	135	78.519
CSLF6_AS_N453325.1	chr2A	568	606	5847	437593604	437593566	469027344	2.86e-07	36	39	97.436
CSLF6_AS_N453325.1	chr2A	566	605	5847	467975175	467975135	469027344	3.7e-06	34	41	95.122
CSLF6_AS_N453325.1	chr2C	3800	4193	5847	86728014	86727618	538887009	4.37e-70	149	401	79.551
CSLF6_AS_N453325.1	chr2C	3896	4235	5847	86862390	86862048	538887009	2.15e-28	74	346	74.277
CSLF6_AS_N453325.1	chr2C	568	697	5847	475868038	475867910	538887009	1.32e-10	42	135	78.519
CSLF6_AS_N453325.1	chr2C	569	677	5847	167337190	167337297	538887009	1.32e-10	42	112	80.357
CSLF6_AS_N453325.1	chr2C	565	611	5847	517753365	517753410	538887009	1.71e-09	40	47	95.745
CSLF6_AS_N453325.1	chr2C	568	606	5847	44230918	44230956	538887009	6.15e-09	39	39	100
CSLF6_AS_N453325.1	chr2C	568	606	5847	515545608	515545646	538887009	6.15e-09	39	39	100
CSLF6_AS_N453325.1	chr2C	566	606	5847	477286909	477286868	538887009	2.21e-08	38	42	97.619
CSLF6_AS_N453325.1	chr2C	568	605	5847	358130819	358130782	538887009	2.21e-08	38	38	100
CSLF6_AS_N453325.1	chr2C	569	606	5847	311651020	311651057	538887009	2.21e-08	38	38	100
CSLF6_AS_N453325.1	chr2C	569	606	5847	118789335	118789298	538887009	2.21e-08	38	38	100
CSLF6_AS_N453325.1	chr2C	569	606	5847	59080786	59080823	538887009	2.21e-08	38	38	100
CSLF6_AS_N453325.1	chr2C	569	606	5847	6566459	6566422	538887009	2.21e-08	38	38	100
CSLF6_AS_N453325.1	chr2C	568	606	5847	451704965	451704927	538887009	2.86e-07	36	39	97.436
CSLF6_AS_N453325.1	chr2C	568	606	5847	6325386	6325424	538887009	2.86e-07	36	39	97.436
CSLF6_AS_N453325.1	chr2C	569	611	5847	444865967	444865926	538887009	2.86e-07	36	43	95.349
CSLF6_AS_N453325.1	chr2C	568	603	5847	508719275	508719310	538887009	2.86e-07	36	36	100
CSLF6_AS_N453325.1	chr2C	568	606	5847	457683570	457683532	538887009	2.86e-07	36	39	97.436
CSLF6_AS_N453325.1	chr2C	569	606	5847	65584324	65584287	538887009	1.03e-06	35	38	97.368
CSLF6_AS_N453325.1	chr2C	569	606	5847	37171254	37171217	538887009	1.03e-06	35	38	97.368
CSLF6_AS_N453325.1	chr2C	568	605	5847	448770760	448770797	538887009	1.03e-06	35	38	97.368
CSLF6_AS_N453325.1	chr2C	569	605	5847	44928043	44928007	538887009	3.7e-06	34	37	97.297
CSLF6_AS_N453325.1	chr2C	568	606	5847	513803255	513803293	538887009	1.33e-05	33	39	94.872
CSLF6_AS_N453325.1	chr2C	571	606	5847	512033640	512033605	538887009	1.33e-05	33	36	97.222
CSLF6_AS_N453325.1	chr2C	569	605	5847	162529471	162529435	538887009	0.000172	31	37	94.595
CSLF6_AS_N453325.1	chr2C	575	604	5847	485516605	485516634	538887009	0.00062	30	30	100
CSLF6_AS_N453325.1	chr2C	577	606	5847	362062351	362062380	538887009	0.00062	30	30	100
CSLF6_AS_N453325.1	chr2C	582	610	5847	522719598	522719626	538887009	0.002	29	29	100
CSLF6_AS_N453325.1	chr2D	571	919	5847	507802812	507802459	516880681	5.27e-119	237	354	89.266
CSLF6_AS_N453325.1	chr2D	568	920	5847	469269497	469269171	516880681	3.33e-81	169	353	83.853
CSLF6_AS_N453325.1	chr2D	676	917	5847	152348088	152347845	516880681	1.2e-80	168	246	89.837
CSLF6_AS_N453325.1	chr2D	568	867	5847	188073935	188073629	516880681	5.57e-79	165	307	85.016
CSLF6_AS_N453325.1	chr2D	690	824	5847	153706358	153706495	516880681	1.65e-34	85	138	87.681
CSLF6_AS_N453325.1	chr2D	3896	4235	5847	217971750	217971408	516880681	2.15e-28	74	346	74.277
CSLF6_AS_N453325.1	chr2D	569	646	5847	152348506	152348429	516880681	1.29e-25	69	78	96.154
CSLF6_AS_N453325.1	chr2D	569	673	5847	15909742	15909843	516880681	7.9e-13	46	108	82.407
CSLF6_AS_N453325.1	chr2D	569	611	5847	34704124	34704165	516880681	6.15e-09	39	43	97.674
CSLF6_AS_N453325.1	chr2D	569	606	5847	30959071	30959108	516880681	2.21e-08	38	38	100
CSLF6_AS_N453325.1	chr2D	568	606	5847	26099665	26099627	516880681	2.86e-07	36	39	97.436
CSLF6_AS_N453325.1	chr2D	565	606	5847	41553739	41553780	516880681	2.86e-07	36	42	95.238
CSLF6_AS_N453325.1	chr2D	569	606	5847	197566953	197566917	516880681	3.7e-06	34	38	97.368
CSLF6_AS_N453325.1	chr3A	568	772	5847	358864038	358863834	409103995	1.57e-69	148	205	90.732
CSLF6_AS_N453325.1	chr3A	677	920	5847	365620618	365620387	409103995	1.57e-69	148	244	87.705
CSLF6_AS_N453325.1	chr3A	569	646	5847	8452908	8452984	409103995	4.69e-20	59	78	92.308
CSLF6_AS_N453325.1	chr3A	564	606	5847	404947910	404947867	409103995	7.96e-08	37	44	95.455
CSLF6_AS_N453325.1	chr3A	568	606	5847	201351861	201351899	409103995	1.33e-05	33	39	94.872
CSLF6_AS_N453325.1	chr3C	568	697	5847	477298051	477298180	574640544	1.71e-09	40	135	77.778
CSLF6_AS_N453325.1	chr3C	568	611	5847	508547110	508547152	574640544	1.71e-09	40	44	97.727
CSLF6_AS_N453325.1	chr3C	565	606	5847	569618147	569618105	574640544	6.15e-09	39	43	97.674
CSLF6_AS_N453325.1	chr3C	569	606	5847	558309134	558309171	574640544	2.21e-08	38	38	100
CSLF6_AS_N453325.1	chr3C	569	606	5847	7237773	7237810	574640544	2.21e-08	38	38	100
CSLF6_AS_N453325.1	chr3C	568	606	5847	503067475	503067512	574640544	1.03e-06	35	39	97.436
CSLF6_AS_N453325.1	chr3C	569	606	5847	258905462	258905425	574640544	1.03e-06	35	38	97.368
CSLF6_AS_N453325.1	chr3C	571	606	5847	84726468	84726433	574640544	1.33e-05	33	36	97.222
CSLF6_AS_N453325.1	chr3D	600	917	5847	307200287	307200605	454437434	5.27e-119	237	321	91.589
CSLF6_AS_N453325.1	chr3D	596	920	5847	365302156	365302481	454437434	3.17e-116	232	326	90.491
CSLF6_AS_N453325.1	chr3D	568	922	5847	333372544	333372879	454437434	5.69e-64	138	356	80.618
CSLF6_AS_N453325.1	chr3D	564	606	5847	365302169	365302126	454437434	1.71e-09	40	44	97.727
CSLF6_AS_N453325.1	chr3D	568	606	5847	202533763	202533801	454437434	6.15e-09	39	39	100
CSLF6_AS_N453325.1	chr3D	568	605	5847	434091023	434091060	454437434	2.21e-08	38	38	100
CSLF6_AS_N453325.1	chr3D	569	606	5847	308158587	308158624	454437434	2.21e-08	38	38	100
CSLF6_AS_N453325.1	chr3D	855	919	5847	433142070	433142005	454437434	4.79e-05	32	67	83.582
CSLF6_AS_N453325.1	chr4A	568	920	5847	335746568	335746217	460274876	1.41e-144	283	353	93.484
CSLF6_AS_N453325.1	chr4A	569	917	5847	250293996	250294332	460274876	6.96e-103	208	349	87.106
CSLF6_AS_N453325.1	chr4A	563	820	5847	378467755	378468011	460274876	4.28e-85	176	258	89.535
CSLF6_AS_N453325.1	chr4A	568	606	5847	171525713	171525675	460274876	6.15e-09	39	39	100
CSLF6_AS_N453325.1	chr4A	568	606	5847	204166691	204166653	460274876	2.86e-07	36	39	97.436
CSLF6_AS_N453325.1	chr4A	569	606	5847	446277274	446277311	460274876	1.03e-06	35	38	97.368
CSLF6_AS_N453325.1	chr4A	569	605	5847	190606269	190606305	460274876	3.7e-06	34	37	97.297
CSLF6_AS_N453325.1	chr4A	569	605	5847	349949246	349949282	460274876	0.000172	31	37	94.595
CSLF6_AS_N453325.1	chr4A	568	604	5847	290911244	290911208	460274876	0.000172	31	37	94.595
CSLF6_AS_N453325.1	chr4C	568	919	5847	28627356	28627702	667652801	6.58e-143	280	352	93.466
CSLF6_AS_N453325.1	chr4C	568	919	5847	14569025	14568679	667652801	1.45e-124	247	352	90.341
CSLF6_AS_N453325.1	chr4C	3801	4209	5847	24311475	24311886	667652801	4.43e-60	131	414	77.536
CSLF6_AS_N453325.1	chr4C	743	884	5847	55353156	55353012	667652801	4.59e-35	86	145	86.897
CSLF6_AS_N453325.1	chr4C	569	697	5847	82210090	82210218	667652801	1.32e-10	42	133	78.195
CSLF6_AS_N453325.1	chr4C	568	697	5847	120663058	120662929	667652801	1.71e-09	40	135	77.778
CSLF6_AS_N453325.1	chr4C	568	697	5847	591306438	591306309	667652801	1.71e-09	40	135	77.778
CSLF6_AS_N453325.1	chr4C	569	673	5847	95532139	95532243	667652801	6.15e-09	39	108	79.63
CSLF6_AS_N453325.1	chr4C	568	606	5847	346956815	346956853	667652801	6.15e-09	39	39	100
CSLF6_AS_N453325.1	chr4C	563	606	5847	567507569	567507524	667652801	6.15e-09	39	46	95.652
CSLF6_AS_N453325.1	chr4C	569	606	5847	213277088	213277051	667652801	2.21e-08	38	38	100
CSLF6_AS_N453325.1	chr4C	568	607	5847	320850674	320850713	667652801	7.96e-08	37	40	97.5
CSLF6_AS_N453325.1	chr4C	569	605	5847	220353155	220353191	667652801	7.96e-08	37	37	100
CSLF6_AS_N453325.1	chr4C	571	606	5847	103868924	103868889	667652801	2.86e-07	36	36	100
CSLF6_AS_N453325.1	chr4C	569	606	5847	4944823	4944786	667652801	1.03e-06	35	38	97.368
CSLF6_AS_N453325.1	chr4C	571	607	5847	1033006	1033042	667652801	3.7e-06	34	37	97.297
CSLF6_AS_N453325.1	chr4C	881	920	5847	615633896	615633935	667652801	0.000172	31	40	92.5
CSLF6_AS_N453325.1	chr4D	569	925	5847	305930507	305930863	415133431	1.14e-115	231	357	88.235
CSLF6_AS_N453325.1	chr4D	568	606	5847	102325338	102325376	415133431	6.15e-09	39	39	100
CSLF6_AS_N453325.1	chr4D	568	606	5847	393950092	393950054	415133431	6.15e-09	39	39	100
CSLF6_AS_N453325.1	chr4D	564	606	5847	392626686	392626729	415133431	7.96e-08	37	44	95.455
CSLF6_AS_N453325.1	chr4D	553	606	5847	168654312	168654259	415133431	2.86e-07	36	55	89.091
CSLF6_AS_N453325.1	chr4D	568	604	5847	276629596	276629560	415133431	3.7e-06	34	37	97.297
CSLF6_AS_N453325.1	chr5A	568	919	5847	264434456	264434806	476570508	5.08e-144	282	352	93.466
CSLF6_AS_N453325.1	chr5A	594	917	5847	99007642	99007319	476570508	1.12e-125	249	324	92.284
CSLF6_AS_N453325.1	chr5A	569	920	5847	466588511	466588161	476570508	5.61e-74	156	353	81.586
CSLF6_AS_N453325.1	chr5A	2369	2798	5847	157138724	157139168	476570508	9.87e-37	89	455	74.505
CSLF6_AS_N453325.1	chr5A	858	920	5847	372192435	372192373	476570508	2.84e-12	45	63	90.476
CSLF6_AS_N453325.1	chr5A	568	606	5847	452342666	452342704	476570508	6.15e-09	39	39	100
CSLF6_AS_N453325.1	chr5A	569	606	5847	403402055	403402092	476570508	2.21e-08	38	38	100
CSLF6_AS_N453325.1	chr5C	569	917	5847	3583094	3582747	573769737	2.38e-137	270	349	92.55
CSLF6_AS_N453325.1	chr5C	569	712	5847	509795358	509795215	573769737	1.27e-40	96	144	88.889
CSLF6_AS_N453325.1	chr5C	2360	2772	5847	154222190	154222616	573769737	1.28e-35	87	437	74.6
CSLF6_AS_N453325.1	chr5C	550	674	5847	18610334	18610209	573769737	4.76e-10	41	130	78.462
CSLF6_AS_N453325.1	chr5C	568	689	5847	410126036	410125915	573769737	4.76e-10	41	128	78.906
CSLF6_AS_N453325.1	chr5C	568	606	5847	557031135	557031173	573769737	6.15e-09	39	39	100
CSLF6_AS_N453325.1	chr5C	569	611	5847	504233914	504233955	573769737	6.15e-09	39	43	97.674
CSLF6_AS_N453325.1	chr5C	568	606	5847	339448939	339448901	573769737	6.15e-09	39	39	100
CSLF6_AS_N453325.1	chr5C	568	606	5847	486770591	486770553	573769737	6.15e-09	39	39	100
CSLF6_AS_N453325.1	chr5C	568	606	5847	560844537	560844499	573769737	6.15e-09	39	39	100
CSLF6_AS_N453325.1	chr5C	563	606	5847	507755486	507755442	573769737	2.21e-08	38	45	95.556
CSLF6_AS_N453325.1	chr5C	563	606	5847	507739990	507739946	573769737	2.21e-08	38	45	95.556
CSLF6_AS_N453325.1	chr5C	569	697	5847	487311619	487311746	573769737	2.21e-08	38	134	77.612
CSLF6_AS_N453325.1	chr5C	569	605	5847	41397921	41397957	573769737	7.96e-08	37	37	100
CSLF6_AS_N453325.1	chr5C	573	606	5847	45192425	45192392	573769737	3.7e-06	34	34	100
CSLF6_AS_N453325.1	chr5C	570	606	5847	442936848	442936812	573769737	3.7e-06	34	37	97.297
CSLF6_AS_N453325.1	chr5C	568	606	5847	543863225	543863263	573769737	1.33e-05	33	39	94.872
CSLF6_AS_N453325.1	chr5D	568	849	5847	363919711	363919992	489887590	5.27e-119	237	282	94.681
CSLF6_AS_N453325.1	chr5D	659	924	5847	402129526	402129760	489887590	3.4e-66	142	266	86.466
CSLF6_AS_N453325.1	chr5D	703	908	5847	410108800	410109005	489887590	9.52e-62	134	206	88.35
CSLF6_AS_N453325.1	chr5D	3834	4210	5847	127413400	127413776	489887590	9.59e-57	125	377	77.719
CSLF6_AS_N453325.1	chr5D	568	697	5847	481769113	481768984	489887590	1.71e-09	40	135	77.778
CSLF6_AS_N453325.1	chr5D	568	606	5847	401732881	401732919	489887590	6.15e-09	39	39	100
CSLF6_AS_N453325.1	chr5D	569	606	5847	413802736	413802699	489887590	2.21e-08	38	38	100
CSLF6_AS_N453325.1	chr5D	569	606	5847	361033750	361033787	489887590	2.21e-08	38	38	100
CSLF6_AS_N453325.1	chr5D	568	606	5847	304137418	304137456	489887590	2.86e-07	36	39	97.436
CSLF6_AS_N453325.1	chr5D	569	606	5847	410597479	410597516	489887590	1.03e-06	35	38	97.368
CSLF6_AS_N453325.1	chr5D	568	608	5847	331017607	331017648	489887590	4.79e-05	32	42	92.857
CSLF6_AS_N453325.1	chr6A	568	919	5847	411585393	411585047	445971407	3.04e-146	286	352	94.034
CSLF6_AS_N453325.1	chr6A	568	871	5847	428023248	428023544	445971407	1.16e-100	204	304	89.474
CSLF6_AS_N453325.1	chr6A	3757	4209	5847	298444260	298444715	445971407	3.33e-81	169	459	79.303
CSLF6_AS_N453325.1	chr6A	3801	4209	5847	415739165	415738754	445971407	9.52e-62	134	416	77.885
CSLF6_AS_N453325.1	chr6A	3801	4208	5847	298455195	298455605	445971407	1.62e-49	112	415	76.145
CSLF6_AS_N453325.1	chr6A	748	799	5847	212940589	212940538	445971407	7.96e-08	37	52	90.385
CSLF6_AS_N453325.1	chr6A	569	606	5847	438590760	438590723	445971407	1.03e-06	35	38	97.368
CSLF6_AS_N453325.1	chr6C	569	832	5847	80107663	80107928	579564072	1.54e-84	175	267	88.764
CSLF6_AS_N453325.1	chr6C	3801	4209	5847	59675829	59676240	579564072	9.32e-77	161	414	79.952
CSLF6_AS_N453325.1	chr6C	750	923	5847	48321919	48322092	579564072	5.86e-44	102	176	86.364
CSLF6_AS_N453325.1	chr6C	561	738	5847	154715050	154714878	579564072	3.57e-31	79	182	82.418
CSLF6_AS_N453325.1	chr6C	568	697	5847	52887346	52887217	579564072	3.68e-11	43	134	78.358
CSLF6_AS_N453325.1	chr6C	568	606	5847	80107927	80107965	579564072	6.15e-09	39	39	100
CSLF6_AS_N453325.1	chr6C	568	658	5847	8210336	8210242	579564072	6.15e-09	39	97	81.443
CSLF6_AS_N453325.1	chr6C	569	697	5847	95341533	95341661	579564072	6.15e-09	39	134	77.612
CSLF6_AS_N453325.1	chr6C	568	606	5847	110561656	110561618	579564072	6.15e-09	39	39	100
CSLF6_AS_N453325.1	chr6C	568	606	5847	281722414	281722452	579564072	6.15e-09	39	39	100
CSLF6_AS_N453325.1	chr6C	568	606	5847	495999594	495999556	579564072	6.15e-09	39	39	100
CSLF6_AS_N453325.1	chr6C	568	606	5847	224232677	224232715	579564072	6.15e-09	39	39	100
CSLF6_AS_N453325.1	chr6C	568	606	5847	523584157	523584195	579564072	6.15e-09	39	39	100
CSLF6_AS_N453325.1	chr6C	568	606	5847	4835826	4835864	579564072	6.15e-09	39	39	100
CSLF6_AS_N453325.1	chr6C	568	606	5847	575701482	575701444	579564072	6.15e-09	39	39	100
CSLF6_AS_N453325.1	chr6C	569	606	5847	115587455	115587418	579564072	2.21e-08	38	38	100
CSLF6_AS_N453325.1	chr6C	569	606	5847	177579238	177579201	579564072	2.21e-08	38	38	100
CSLF6_AS_N453325.1	chr6C	569	606	5847	537568522	537568485	579564072	2.21e-08	38	38	100
CSLF6_AS_N453325.1	chr6C	568	697	5847	127286611	127286740	579564072	7.96e-08	37	134	76.866
CSLF6_AS_N453325.1	chr6C	568	606	5847	73930384	73930346	579564072	2.86e-07	36	39	97.436
CSLF6_AS_N453325.1	chr6C	568	606	5847	122201998	122202036	579564072	2.86e-07	36	39	97.436
CSLF6_AS_N453325.1	chr6C	568	603	5847	563689822	563689857	579564072	2.86e-07	36	36	100
CSLF6_AS_N453325.1	chr6C	569	606	5847	28967348	28967311	579564072	1.03e-06	35	38	97.368
CSLF6_AS_N453325.1	chr6C	569	606	5847	428721408	428721371	579564072	1.03e-06	35	38	97.368
CSLF6_AS_N453325.1	chr6C	568	605	5847	434641045	434641008	579564072	1.03e-06	35	38	97.368
CSLF6_AS_N453325.1	chr6C	569	606	5847	100553996	100554033	579564072	1.03e-06	35	38	97.368
CSLF6_AS_N453325.1	chr6C	568	601	5847	6031423	6031456	579564072	3.7e-06	34	34	100
CSLF6_AS_N453325.1	chr6C	565	697	5847	123341688	123341820	579564072	3.7e-06	34	137	75.912
CSLF6_AS_N453325.1	chr6C	570	606	5847	136277538	136277574	579564072	3.7e-06	34	37	97.297
CSLF6_AS_N453325.1	chr6C	569	606	5847	241585107	241585144	579564072	4.79e-05	32	38	94.737
CSLF6_AS_N453325.1	chr6D	569	917	5847	241307744	241308092	289026301	6.3e-173	334	349	98.567
CSLF6_AS_N453325.1	chr6D	563	917	5847	217788102	217788455	289026301	2.38e-137	270	355	92.113
CSLF6_AS_N453325.1	chr6D	3758	4209	5847	254378385	254378839	289026301	5.57e-79	165	458	79.039
CSLF6_AS_N453325.1	chr6D	568	697	5847	270516643	270516772	289026301	3.68e-11	43	134	78.358
CSLF6_AS_N453325.1	chr6D	564	606	5847	268989543	268989586	289026301	1.71e-09	40	44	97.727
CSLF6_AS_N453325.1	chr6D	569	606	5847	31184858	31184821	289026301	2.21e-08	38	38	100
CSLF6_AS_N453325.1	chr6D	569	605	5847	31191388	31191352	289026301	7.96e-08	37	37	100
CSLF6_AS_N453325.1	chr7A	4650	5375	5847	399446427	399445702	490396672	0	717	726	99.587
CSLF6_AS_N453325.1	chr7A	3105	4868	5847	399456978	399455234	490396672	0	1667	1767	98.359
CSLF6_AS_N453325.1	chr7A	928	3109	5847	399459273	399457099	490396672	0	2100	2184	98.81
CSLF6_AS_N453325.1	chr7A	7	456	5847	399459854	399459405	490396672	0	438	450	99.111
CSLF6_AS_N453325.1	chr7A	569	921	5847	98283695	98284040	490396672	1.51e-99	202	353	86.119
CSLF6_AS_N453325.1	chr7A	568	811	5847	489879061	489879301	490396672	2.03e-68	146	245	86.939
CSLF6_AS_N453325.1	chr7A	3418	3541	5847	399456568	399456451	490396672	3.55e-36	88	126	91.27
CSLF6_AS_N453325.1	chr7A	452	536	5847	399459373	399459289	490396672	7.68e-33	82	85	98.824
CSLF6_AS_N453325.1	chr7A	3534	3651	5847	399456687	399456561	490396672	9.94e-32	80	129	89.147
CSLF6_AS_N453325.1	chr7A	810	919	5847	489879559	489879668	490396672	4.62e-30	77	110	90
CSLF6_AS_N453325.1	chr7A	568	606	5847	8579739	8579777	490396672	6.15e-09	39	39	100
CSLF6_AS_N453325.1	chr7A	568	606	5847	60461783	60461745	490396672	6.15e-09	39	39	100
CSLF6_AS_N453325.1	chr7A	568	606	5847	430247443	430247481	490396672	6.15e-09	39	39	100
CSLF6_AS_N453325.1	chr7A	566	606	5847	59903885	59903926	490396672	2.21e-08	38	42	97.619
CSLF6_AS_N453325.1	chr7A	569	612	5847	108416367	108416323	490396672	2.21e-08	38	45	95.556
CSLF6_AS_N453325.1	chr7A	570	697	5847	52371508	52371381	490396672	1.03e-06	35	135	77.037
CSLF6_AS_N453325.1	chr7A	569	606	5847	397108269	397108306	490396672	1.03e-06	35	38	97.368
CSLF6_AS_N453325.1	chr7A	569	608	5847	309546421	309546381	490396672	0.000172	31	41	92.683
CSLF6_AS_N453325.1	chr7C	1797	3530	5847	382536590	382534890	506557729	0	997	1776	86.486
CSLF6_AS_N453325.1	chr7C	3682	5847	5847	382534747	382532589	506557729	0	1937	2168	96.541
CSLF6_AS_N453325.1	chr7C	7	389	5847	382538084	382537705	506557729	1.05e-170	330	383	95.561
CSLF6_AS_N453325.1	chr7C	941	1474	5847	382537482	382536964	506557729	3.08e-136	268	552	84.42
CSLF6_AS_N453325.1	chr7C	569	915	5847	506346166	506346500	506557729	1.98e-88	182	349	84.814
CSLF6_AS_N453325.1	chr7C	240	362	5847	306772078	306772200	506557729	2.76e-32	81	123	88.618
CSLF6_AS_N453325.1	chr7C	3537	3640	5847	382534993	382534890	506557729	2.15e-28	74	106	90.566
CSLF6_AS_N453325.1	chr7C	569	689	5847	88754326	88754206	506557729	3.68e-11	43	127	79.528
CSLF6_AS_N453325.1	chr7C	568	606	5847	111981555	111981593	506557729	6.15e-09	39	39	100
CSLF6_AS_N453325.1	chr7C	569	673	5847	48944615	48944511	506557729	6.15e-09	39	109	79.817
CSLF6_AS_N453325.1	chr7C	569	697	5847	465955350	465955222	506557729	6.15e-09	39	136	77.941
CSLF6_AS_N453325.1	chr7C	569	606	5847	18818309	18818346	506557729	2.21e-08	38	38	100
CSLF6_AS_N453325.1	chr7C	569	606	5847	37274686	37274649	506557729	2.21e-08	38	38	100
CSLF6_AS_N453325.1	chr7C	568	605	5847	381312374	381312337	506557729	2.21e-08	38	38	100
CSLF6_AS_N453325.1	chr7C	569	606	5847	476454518	476454481	506557729	2.21e-08	38	38	100
CSLF6_AS_N453325.1	chr7C	560	605	5847	162233467	162233512	506557729	7.96e-08	37	46	93.478
CSLF6_AS_N453325.1	chr7C	567	606	5847	46517428	46517389	506557729	7.96e-08	37	40	97.5
CSLF6_AS_N453325.1	chr7C	568	607	5847	138319150	138319111	506557729	7.96e-08	37	40	97.5
CSLF6_AS_N453325.1	chr7C	568	606	5847	456285374	456285336	506557729	2.86e-07	36	39	97.436
CSLF6_AS_N453325.1	chr7C	569	606	5847	167485721	167485684	506557729	1.03e-06	35	38	97.368
CSLF6_AS_N453325.1	chr7C	571	606	5847	431495375	431495410	506557729	1.33e-05	33	36	97.222
CSLF6_AS_N453325.1	chr7C	568	605	5847	257711524	257711487	506557729	4.79e-05	32	38	94.737
CSLF6_AS_N453325.1	chr7D	5185	5847	5847	300798434	300799096	490033736	0	657	663	99.698
CSLF6_AS_N453325.1	chr7D	52	570	5847	300794781	300795299	490033736	0	513	519	99.615
CSLF6_AS_N453325.1	chr7D	917	4052	5847	300795296	300798423	490033736	0	3096	3136	99.617
CSLF6_AS_N453325.1	chr7D	569	917	5847	347266156	347265808	490033736	6.26e-178	343	349	99.427
CSLF6_AS_N453325.1	chr7D	569	746	5847	429346694	429346516	490033736	3.52e-41	97	180	85
CSLF6_AS_N453325.1	chr7D	3531	3651	5847	300797789	300797915	490033736	3.55e-36	88	129	90.698
CSLF6_AS_N453325.1	chr7D	3415	3541	5847	300797905	300798025	490033736	3.55e-36	88	129	90.698
CSLF6_AS_N453325.1	chr7D	568	606	5847	329027536	329027574	490033736	6.15e-09	39	39	100
CSLF6_AS_N453325.1	chr7D	568	606	5847	330866095	330866057	490033736	6.15e-09	39	39	100
CSLF6_AS_N453325.1	chr7D	568	696	5847	72613106	72613234	490033736	6.15e-09	39	135	77.778
CSLF6_AS_N453325.1	chr7D	566	605	5847	937000	936960	490033736	7.96e-08	37	41	97.561
CSLF6_AS_N453325.1	chr7D	568	606	5847	421699101	421699063	490033736	2.86e-07	36	39	97.436
CSLF6_Hv	chr2A	1162	1502	2841	2030428	2030771	469027344	2.71e-74	156	348	82.184
CSLF6_Hv	chr2C	1112	1505	2841	86728014	86727618	538887009	2.13e-65	140	401	78.803
CSLF6_Hv	chr4C	1107	1544	2841	24311469	24311909	667652801	7.64e-65	139	445	77.528
CSLF6_Hv	chr6A	1107	1544	2841	298444298	298444738	445971407	3.46e-83	172	442	79.864
CSLF6_Hv	chr6A	1113	1547	2841	415739165	415738728	445971407	1.65e-61	133	442	77.149
CSLF6_Hv	chr6A	1107	1536	2841	298455189	298455621	445971407	1.01e-48	110	439	75.626
CSLF6_Hv	chr6C	1107	1536	2841	59675823	59676255	579564072	9.68e-79	164	434	79.493
CSLF6_Hv	chr6D	1107	1544	2841	254378422	254378862	289026301	7.48e-80	166	442	79.412
CSLF6_Hv	chr7A	1071	2171	2841	399456343	399455234	490396672	0	808	1111	91.089
CSLF6_Hv	chr7A	1953	2678	2841	399446427	399445702	490396672	0	561	727	92.435
CSLF6_Hv	chr7A	326	1067	2841	399457886	399457145	490396672	0	571	742	92.318
CSLF6_Hv	chr7A	1	327	2841	399459830	399459507	490396672	7.33e-95	193	327	86.544
CSLF6_Hv	chr7C	1071	2810	2841	382534677	382532926	506557729	0	1272	1753	90.987
CSLF6_Hv	chr7C	326	1067	2841	382536113	382535372	506557729	0	568	742	92.183
CSLF6_Hv	chr7D	326	1067	2841	300796701	300797442	490033736	0	571	742	92.318
CSLF6_Hv	chr7D	2488	2810	2841	300798434	300798759	490033736	5.47e-121	240	326	91.411
CSLF6_Hv	chr7D	1071	1364	2841	300798133	300798423	490033736	1.57e-96	196	295	89.153
CSLF6_HV_EU267181.1	chr2A	1201	1541	3307	2030428	2030771	469027344	3.16e-74	156	348	82.184
CSLF6_HV_EU267181.1	chr2C	1151	1544	3307	86728014	86727618	538887009	2.48e-65	140	401	78.803
CSLF6_HV_EU267181.1	chr4C	1146	1583	3307	24311469	24311909	667652801	8.91e-65	139	445	77.528
CSLF6_HV_EU267181.1	chr6A	1146	1583	3307	298444298	298444738	445971407	4.03e-83	172	442	79.864
CSLF6_HV_EU267181.1	chr6A	1152	1586	3307	415739165	415738728	445971407	1.93e-61	133	442	77.149
CSLF6_HV_EU267181.1	chr6A	1146	1575	3307	298455189	298455621	445971407	1.18e-48	110	439	75.626
CSLF6_HV_EU267181.1	chr6C	1146	1575	3307	59675823	59676255	579564072	1.13e-78	164	434	79.493
CSLF6_HV_EU267181.1	chr6D	1146	1583	3307	254378422	254378862	289026301	8.73e-80	166	442	79.412
CSLF6_HV_EU267181.1	chr7A	1992	2717	3307	399446427	399445702	490396672	0	561	727	92.435
CSLF6_HV_EU267181.1	chr7A	1110	2210	3307	399456343	399455234	490396672	0	808	1111	91.089
CSLF6_HV_EU267181.1	chr7A	365	1106	3307	399457886	399457145	490396672	0	568	742	92.183
CSLF6_HV_EU267181.1	chr7A	1	366	3307	399459871	399459507	490396672	1.08e-108	218	368	86.685
CSLF6_HV_EU267181.1	chr7C	365	1106	3307	382536113	382535372	506557729	0	565	742	92.049
CSLF6_HV_EU267181.1	chr7C	1110	3302	3307	382534677	382532503	506557729	0	1386	2219	88.013
CSLF6_HV_EU267181.1	chr7C	2	366	3307	382538100	382537740	506557729	3.01e-109	219	367	86.921
CSLF6_HV_EU267181.1	chr7D	365	1106	3307	300796701	300797442	490033736	0	568	742	92.183
CSLF6_HV_EU267181.1	chr7D	2527	3302	3307	300798434	300799181	490033736	0	369	786	83.333
CSLF6_HV_EU267181.1	chr7D	1110	1403	3307	300798133	300798423	490033736	1.84e-96	196	295	89.153
CSLF7_Hv	chr2A	906	1241	2418	2030436	2030774	469027344	2.98e-73	154	341	82.111
CSLF7_Hv	chr2D	906	1241	2418	217914128	217913790	516880681	1.39e-71	151	340	81.765
CSLF7_Hv	chr5A	1454	2089	2418	157140429	157141058	476570508	2.35e-59	129	644	73.913
CSLF7_Hv	chr5D	954	1256	2418	127413472	127413774	489887590	5.13e-51	114	308	79.545
CSLF7_Hv	chr7A	871	1256	2418	399456279	399455894	490396672	8.34e-69	146	392	79.592
CSLF7_Hv	chr7D	871	1085	2418	300798194	300798408	490033736	1.88e-35	86	215	80
CSLF8_AS_MG543999.1	chr1A	3073	3246	8585	481883524	481883696	525998845	1.4e-61	134	174	92.529
CSLF8_AS_MG543999.1	chr1A	3068	3246	8585	486629039	486629216	525998845	2.34e-59	130	180	91.111
CSLF8_AS_MG543999.1	chr1A	3072	3246	8585	424923999	424924172	525998845	8.43e-59	129	175	91.429
CSLF8_AS_MG543999.1	chr1A	3073	3255	8585	515828256	515828075	525998845	3.03e-58	128	183	90.164
CSLF8_AS_MG543999.1	chr1A	3073	3248	8585	470591822	470591649	525998845	5.07e-56	124	176	90.341
CSLF8_AS_MG543999.1	chr1A	3071	3249	8585	489343971	489344148	525998845	5.07e-56	124	180	90
CSLF8_AS_MG543999.1	chr1A	3068	3248	8585	433708726	433708547	525998845	1.83e-55	123	181	89.503
CSLF8_AS_MG543999.1	chr1A	3073	3246	8585	525771246	525771074	525998845	6.56e-55	122	174	90.23
CSLF8_AS_MG543999.1	chr1A	3066	3247	8585	423638326	423638506	525998845	2.36e-54	121	182	89.011
CSLF8_AS_MG543999.1	chr1A	3070	3248	8585	489379771	489379948	525998845	2.36e-54	121	179	89.385
CSLF8_AS_MG543999.1	chr1A	3068	3246	8585	521036364	521036187	525998845	2.36e-54	121	180	89.444
CSLF8_AS_MG543999.1	chr1A	3069	3246	8585	473268039	473268214	525998845	8.49e-54	120	179	89.385
CSLF8_AS_MG543999.1	chr1A	3070	3249	8585	491334317	491334496	525998845	8.49e-54	120	181	88.95
CSLF8_AS_MG543999.1	chr1A	3063	3246	8585	481966266	481966084	525998845	3.95e-52	117	185	88.108
CSLF8_AS_MG543999.1	chr1A	3073	3249	8585	464793995	464793820	525998845	1.42e-51	116	177	88.701
CSLF8_AS_MG543999.1	chr1A	3073	3246	8585	492351807	492351636	525998845	1.42e-51	116	175	89.143
CSLF8_AS_MG543999.1	chr1A	3072	3246	8585	485993644	485993470	525998845	5.11e-51	115	176	88.636
CSLF8_AS_MG543999.1	chr1A	3069	3247	8585	436817236	436817059	525998845	5.11e-51	115	179	88.268
CSLF8_AS_MG543999.1	chr1A	3070	3256	8585	465438054	465437869	525998845	1.84e-50	114	187	87.166
CSLF8_AS_MG543999.1	chr1A	3073	3250	8585	506010901	506010726	525998845	1.84e-50	114	179	88.268
CSLF8_AS_MG543999.1	chr1A	3078	3246	8585	517792900	517793067	525998845	1.84e-50	114	169	89.349
CSLF8_AS_MG543999.1	chr1A	3070	3246	8585	518411977	518411801	525998845	1.84e-50	114	180	88.333
CSLF8_AS_MG543999.1	chr1A	3072	3246	8585	442656712	442656541	525998845	6.61e-50	113	175	88.571
CSLF8_AS_MG543999.1	chr1A	3073	3257	8585	482824226	482824041	525998845	6.61e-50	113	187	87.166
CSLF8_AS_MG543999.1	chr1A	3070	3252	8585	482269207	482269386	525998845	2.38e-49	112	183	87.432
CSLF8_AS_MG543999.1	chr1A	3071	3246	8585	483942222	483942049	525998845	2.38e-49	112	177	88.136
CSLF8_AS_MG543999.1	chr1A	3071	3250	8585	473438869	473439042	525998845	8.55e-49	111	180	87.778
CSLF8_AS_MG543999.1	chr1A	3069	3246	8585	485801547	485801371	525998845	8.55e-49	111	179	87.709
CSLF8_AS_MG543999.1	chr1A	3070	3246	8585	472411378	472411553	525998845	3.08e-48	110	177	87.571
CSLF8_AS_MG543999.1	chr1A	3073	3246	8585	519801475	519801303	525998845	3.08e-48	110	175	88
CSLF8_AS_MG543999.1	chr1A	3073	3250	8585	484773925	484774099	525998845	3.08e-48	110	178	87.64
CSLF8_AS_MG543999.1	chr1A	3073	3246	8585	513607197	513607369	525998845	3.08e-48	110	175	88
CSLF8_AS_MG543999.1	chr1A	3071	3250	8585	436442349	436442173	525998845	1.11e-47	109	182	87.363
CSLF8_AS_MG543999.1	chr1A	3073	3254	8585	457973095	457972916	525998845	1.11e-47	109	183	86.885
CSLF8_AS_MG543999.1	chr1A	3071	3246	8585	522613430	522613256	525998845	1.11e-47	109	177	87.571
CSLF8_AS_MG543999.1	chr1A	3068	3251	8585	424924177	424923995	525998845	3.98e-47	108	185	86.486
CSLF8_AS_MG543999.1	chr1A	3076	3247	8585	432536882	432536712	525998845	3.98e-47	108	173	87.861
CSLF8_AS_MG543999.1	chr1A	3073	3252	8585	521483754	521483575	525998845	3.98e-47	108	184	86.957
CSLF8_AS_MG543999.1	chr1A	3073	3249	8585	423638505	423638330	525998845	1.43e-46	107	179	87.151
CSLF8_AS_MG543999.1	chr1A	3068	3247	8585	519736826	519737003	525998845	1.43e-46	107	180	86.667
CSLF8_AS_MG543999.1	chr1A	3073	3246	8585	525090882	525090710	525998845	1.43e-46	107	175	87.429
CSLF8_AS_MG543999.1	chr1A	3073	3254	8585	519801303	519801482	525998845	5.15e-46	106	184	86.413
CSLF8_AS_MG543999.1	chr1A	3071	3246	8585	430363314	430363488	525998845	5.15e-46	106	178	87.079
CSLF8_AS_MG543999.1	chr1A	3067	3250	8585	513157001	513157185	525998845	5.15e-46	106	187	86.096
CSLF8_AS_MG543999.1	chr1A	3081	3246	8585	503624373	503624536	525998845	1.85e-45	105	166	87.952
CSLF8_AS_MG543999.1	chr1A	3073	3250	8585	481883696	481883520	525998845	1.85e-45	105	179	86.592
CSLF8_AS_MG543999.1	chr1A	3072	3246	8585	491334493	491334320	525998845	1.85e-45	105	176	86.932
CSLF8_AS_MG543999.1	chr1A	3073	3246	8585	474034316	474034144	525998845	6.66e-45	104	174	86.782
CSLF8_AS_MG543999.1	chr1A	3073	3246	8585	496690517	496690345	525998845	6.66e-45	104	175	86.857
CSLF8_AS_MG543999.1	chr1A	3068	3247	8585	513607374	513607196	525998845	6.66e-45	104	182	86.264
CSLF8_AS_MG543999.1	chr1A	3070	3246	8585	518411798	518411973	525998845	6.66e-45	104	180	86.667
CSLF8_AS_MG543999.1	chr1A	3073	3254	8585	421199486	421199307	525998845	2.39e-44	103	182	85.714
CSLF8_AS_MG543999.1	chr1A	3073	3246	8585	456853631	456853461	525998845	2.39e-44	103	175	86.857
CSLF8_AS_MG543999.1	chr1A	3073	3248	8585	457972923	457973097	525998845	2.39e-44	103	178	86.517
CSLF8_AS_MG543999.1	chr1A	3071	3246	8585	471806275	471806101	525998845	2.39e-44	103	176	86.364
CSLF8_AS_MG543999.1	chr1A	3069	3246	8585	482631754	482631931	525998845	2.39e-44	103	179	86.034
CSLF8_AS_MG543999.1	chr1A	3071	3246	8585	499676669	499676843	525998845	2.39e-44	103	177	86.441
CSLF8_AS_MG543999.1	chr1A	3071	3246	8585	504416694	504416868	525998845	2.39e-44	103	180	86.667
CSLF8_AS_MG543999.1	chr1A	3070	3253	8585	482682340	482682159	525998845	8.61e-44	102	184	85.326
CSLF8_AS_MG543999.1	chr1A	3071	3249	8585	496238112	496237938	525998845	8.61e-44	102	181	86.188
CSLF8_AS_MG543999.1	chr1A	3073	3246	8585	380019380	380019208	525998845	3.1e-43	101	175	86.286
CSLF8_AS_MG543999.1	chr1A	3073	3246	8585	486629216	486629044	525998845	3.1e-43	101	176	86.364
CSLF8_AS_MG543999.1	chr1A	3073	3246	8585	489344145	489343973	525998845	3.1e-43	101	176	86.364
CSLF8_AS_MG543999.1	chr1A	3073	3246	8585	491775808	491775980	525998845	3.1e-43	101	175	86.286
CSLF8_AS_MG543999.1	chr1A	3070	3247	8585	501557920	501558094	525998845	3.1e-43	101	179	86.034
CSLF8_AS_MG543999.1	chr1A	3072	3247	8585	503626469	503626296	525998845	1.11e-42	100	177	85.876
CSLF8_AS_MG543999.1	chr1A	3072	3246	8585	521703070	521702896	525998845	1.11e-42	100	176	85.795
CSLF8_AS_MG543999.1	chr1A	3073	3250	8585	507282624	507282795	525998845	1.11e-42	100	178	85.955
CSLF8_AS_MG543999.1	chr1A	3069	3241	8585	501284264	501284435	525998845	1.11e-42	100	173	86.127
CSLF8_AS_MG543999.1	chr1A	3071	3249	8585	473268216	473268040	525998845	1.11e-42	100	181	85.635
CSLF8_AS_MG543999.1	chr1A	3072	3249	8585	462073447	462073619	525998845	1.11e-42	100	178	85.955
CSLF8_AS_MG543999.1	chr1A	3073	3250	8585	460094994	460095171	525998845	1.11e-42	100	179	85.475
CSLF8_AS_MG543999.1	chr1A	3071	3246	8585	430757124	430756950	525998845	1.11e-42	100	176	85.795
CSLF8_AS_MG543999.1	chr1A	3071	3246	8585	517724662	517724836	525998845	1.11e-42	100	177	85.876
CSLF8_AS_MG543999.1	chr1A	3073	3247	8585	446753027	446752854	525998845	4.01e-42	99	175	85.714
CSLF8_AS_MG543999.1	chr1A	3069	3246	8585	451429096	451429272	525998845	4.01e-42	99	183	85.792
CSLF8_AS_MG543999.1	chr1A	3072	3246	8585	451429273	451429100	525998845	4.01e-42	99	178	85.955
CSLF8_AS_MG543999.1	chr1A	3072	3246	8585	484821835	484821662	525998845	4.01e-42	99	175	85.714
CSLF8_AS_MG543999.1	chr1A	3074	3246	8585	490427214	490427383	525998845	4.01e-42	99	174	86.207
CSLF8_AS_MG543999.1	chr1A	3072	3249	8585	510859084	510858908	525998845	4.01e-42	99	179	85.475
CSLF8_AS_MG543999.1	chr1A	3066	3248	8585	524207116	524207296	525998845	1.44e-41	98	185	84.865
CSLF8_AS_MG543999.1	chr1A	3073	3246	8585	477294317	477294145	525998845	1.44e-41	98	174	85.632
CSLF8_AS_MG543999.1	chr1A	3073	3246	8585	525771074	525771246	525998845	1.44e-41	98	175	85.714
CSLF8_AS_MG543999.1	chr1A	3073	3246	8585	510858911	510859083	525998845	1.44e-41	98	175	85.714
CSLF8_AS_MG543999.1	chr1A	3073	3246	8585	433081376	433081547	525998845	1.44e-41	98	176	85.795
CSLF8_AS_MG543999.1	chr1A	3072	3246	8585	429906827	429906656	525998845	1.44e-41	98	175	85.714
CSLF8_AS_MG543999.1	chr1A	3072	3246	8585	421751821	421751650	525998845	1.44e-41	98	175	85.714
CSLF8_AS_MG543999.1	chr1A	3073	3246	8585	299651339	299651511	525998845	1.44e-41	98	176	85.795
CSLF8_AS_MG543999.1	chr1A	3073	3246	8585	436817060	436817232	525998845	1.44e-41	98	176	85.795
CSLF8_AS_MG543999.1	chr1A	3070	3251	8585	318741088	318740908	525998845	5.18e-41	97	183	84.699
CSLF8_AS_MG543999.1	chr1A	3072	3246	8585	479636534	479636709	525998845	5.18e-41	97	177	85.311
CSLF8_AS_MG543999.1	chr1A	3073	3246	8585	483472901	483473070	525998845	5.18e-41	97	175	85.714
CSLF8_AS_MG543999.1	chr1A	3073	3254	8585	504581242	504581062	525998845	5.18e-41	97	183	84.699
CSLF8_AS_MG543999.1	chr1A	3072	3247	8585	385005597	385005774	525998845	1.86e-40	96	181	85.083
CSLF8_AS_MG543999.1	chr1A	3069	3246	8585	496690341	496690517	525998845	1.86e-40	96	180	85
CSLF8_AS_MG543999.1	chr1A	3072	3246	8585	487103753	487103925	525998845	1.86e-40	96	177	85.311
CSLF8_AS_MG543999.1	chr1A	3047	3246	8585	451738047	451738242	525998845	1.86e-40	96	202	83.168
CSLF8_AS_MG543999.1	chr1A	3072	3246	8585	443032636	443032464	525998845	1.86e-40	96	176	85.227
CSLF8_AS_MG543999.1	chr1A	3069	3246	8585	520145482	520145307	525998845	1.86e-40	96	180	85
CSLF8_AS_MG543999.1	chr1A	3069	3246	8585	380019205	380019380	525998845	1.86e-40	96	181	85.083
CSLF8_AS_MG543999.1	chr1A	3066	3246	8585	445902810	445902989	525998845	1.86e-40	96	182	84.615
CSLF8_AS_MG543999.1	chr1A	3073	3255	8585	439875644	439875825	525998845	6.71e-40	95	184	84.239
CSLF8_AS_MG543999.1	chr1A	3070	3246	8585	521483579	521483754	525998845	6.71e-40	95	182	85.165
CSLF8_AS_MG543999.1	chr1A	3073	3246	8585	522609247	522609419	525998845	6.71e-40	95	175	85.143
CSLF8_AS_MG543999.1	chr1A	3070	3246	8585	477294142	477294317	525998845	6.71e-40	95	178	84.831
CSLF8_AS_MG543999.1	chr1A	3073	3246	8585	465437879	465438051	525998845	6.71e-40	95	175	85.143
CSLF8_AS_MG543999.1	chr1A	3070	3246	8585	436056156	436055982	525998845	6.71e-40	95	179	84.916
CSLF8_AS_MG543999.1	chr1A	3076	3246	8585	433704981	433704813	525998845	6.71e-40	95	172	85.465
CSLF8_AS_MG543999.1	chr1A	3072	3246	8585	429964734	429964563	525998845	6.71e-40	95	175	85.143
CSLF8_AS_MG543999.1	chr1A	3069	3246	8585	428184626	428184800	525998845	6.71e-40	95	178	84.831
CSLF8_AS_MG543999.1	chr1A	3073	3246	8585	294044299	294044471	525998845	6.71e-40	95	177	85.311
CSLF8_AS_MG543999.1	chr1A	3073	3249	8585	306970611	306970786	525998845	6.71e-40	95	178	84.831
CSLF8_AS_MG543999.1	chr1A	3068	3246	8585	446192530	446192707	525998845	2.41e-39	94	181	84.53
CSLF8_AS_MG543999.1	chr1A	3065	3249	8585	468568424	468568241	525998845	2.41e-39	94	186	83.871
CSLF8_AS_MG543999.1	chr1A	3073	3246	8585	478178073	478178246	525998845	8.67e-39	93	176	84.659
CSLF8_AS_MG543999.1	chr1A	3070	3247	8585	371652721	371652897	525998845	8.67e-39	93	181	84.53
CSLF8_AS_MG543999.1	chr1A	3072	3246	8585	402518173	402518000	525998845	8.67e-39	93	177	84.746
CSLF8_AS_MG543999.1	chr1A	3072	3247	8585	484774096	484773924	525998845	8.67e-39	93	178	84.831
CSLF8_AS_MG543999.1	chr1A	3066	3246	8585	499676849	499676671	525998845	8.67e-39	93	184	84.239
CSLF8_AS_MG543999.1	chr1A	3078	3246	8585	501284435	501284268	525998845	8.67e-39	93	170	85.294
CSLF8_AS_MG543999.1	chr1A	3073	3252	8585	507282791	507282617	525998845	8.67e-39	93	181	84.53
CSLF8_AS_MG543999.1	chr1A	3072	3246	8585	510701307	510701480	525998845	8.67e-39	93	175	84.571
CSLF8_AS_MG543999.1	chr1A	3072	3246	8585	457862188	457862354	525998845	8.67e-39	93	175	85.143
CSLF8_AS_MG543999.1	chr1A	3073	3246	8585	378811758	378811586	525998845	3.12e-38	92	175	84.571
CSLF8_AS_MG543999.1	chr1A	3074	3259	8585	525534003	525533819	525998845	3.12e-38	92	189	83.598
CSLF8_AS_MG543999.1	chr1A	3073	3246	8585	521472139	521472310	525998845	3.12e-38	92	176	84.659
CSLF8_AS_MG543999.1	chr1A	3073	3246	8585	520145307	520145478	525998845	3.12e-38	92	178	84.831
CSLF8_AS_MG543999.1	chr1A	3073	3252	8585	502709071	502708893	525998845	3.12e-38	92	183	84.153
CSLF8_AS_MG543999.1	chr1A	3072	3247	8585	481485540	481485346	525998845	3.12e-38	92	196	84.184
CSLF8_AS_MG543999.1	chr1A	3070	3246	8585	457148241	457148066	525998845	3.12e-38	92	179	84.358
CSLF8_AS_MG543999.1	chr1A	3072	3246	8585	426616383	426616212	525998845	3.12e-38	92	175	84.571
CSLF8_AS_MG543999.1	chr1A	3073	3249	8585	422421873	422421698	525998845	3.12e-38	92	180	84.444
CSLF8_AS_MG543999.1	chr1A	3073	3246	8585	404815201	404815030	525998845	3.12e-38	92	177	84.746
CSLF8_AS_MG543999.1	chr1A	3070	3246	8585	359278201	359278026	525998845	3.12e-38	92	179	84.358
CSLF8_AS_MG543999.1	chr1A	3070	3246	8585	359273217	359273042	525998845	3.12e-38	92	179	84.358
CSLF8_AS_MG543999.1	chr1A	3070	3246	8585	359264110	359263935	525998845	3.12e-38	92	179	84.358
CSLF8_AS_MG543999.1	chr1A	3073	3246	8585	321637476	321637304	525998845	3.12e-38	92	176	84.659
CSLF8_AS_MG543999.1	chr1A	3073	3246	8585	316498348	316498176	525998845	3.12e-38	92	176	84.659
CSLF8_AS_MG543999.1	chr1A	3073	3246	8585	106026608	106026780	525998845	3.12e-38	92	175	84.571
CSLF8_AS_MG543999.1	chr1A	3073	3252	8585	86079755	86079577	525998845	3.12e-38	92	182	84.066
CSLF8_AS_MG543999.1	chr1A	3073	3246	8585	422192217	422192046	525998845	3.12e-38	92	175	84.571
CSLF8_AS_MG543999.1	chr1A	3073	3254	8585	442656541	442656720	525998845	1.12e-37	91	185	83.784
CSLF8_AS_MG543999.1	chr1A	3070	3251	8585	482824051	482824231	525998845	1.12e-37	91	183	83.607
CSLF8_AS_MG543999.1	chr1A	3068	3253	8585	483758558	483758376	525998845	1.12e-37	91	188	83.511
CSLF8_AS_MG543999.1	chr1A	3072	3247	8585	86113973	86113799	525998845	1.12e-37	91	178	84.27
CSLF8_AS_MG543999.1	chr1A	3062	3251	8585	413040002	413039813	525998845	1.12e-37	91	193	82.902
CSLF8_AS_MG543999.1	chr1A	3065	3252	8585	442024269	442024083	525998845	1.12e-37	91	191	83.246
CSLF8_AS_MG543999.1	chr1A	3072	3252	8585	405061584	405061763	525998845	4.04e-37	90	183	83.607
CSLF8_AS_MG543999.1	chr1A	3069	3246	8585	5645739	5645563	525998845	4.04e-37	90	179	83.799
CSLF8_AS_MG543999.1	chr1A	3072	3246	8585	464793822	464793995	525998845	4.04e-37	90	176	84.091
CSLF8_AS_MG543999.1	chr1A	3073	3247	8585	421199314	421199487	525998845	4.04e-37	90	176	84.091
CSLF8_AS_MG543999.1	chr1A	3069	3246	8585	367354344	367354168	525998845	4.04e-37	90	180	83.889
CSLF8_AS_MG543999.1	chr1A	3073	3250	8585	332633586	332633410	525998845	4.04e-37	90	181	83.978
CSLF8_AS_MG543999.1	chr1A	3063	3246	8585	289788447	289788629	525998845	4.04e-37	90	186	83.333
CSLF8_AS_MG543999.1	chr1A	3073	3250	8585	286469731	286469556	525998845	4.04e-37	90	180	83.889
CSLF8_AS_MG543999.1	chr1A	3072	3252	8585	274521667	274521489	525998845	4.04e-37	90	182	83.516
CSLF8_AS_MG543999.1	chr1A	3071	3248	8585	429506887	429506711	525998845	4.04e-37	90	178	83.708
CSLF8_AS_MG543999.1	chr1A	3062	3247	8585	305516119	305516302	525998845	1.45e-36	89	189	83.069
CSLF8_AS_MG543999.1	chr1A	3073	3246	8585	411306673	411306502	525998845	1.45e-36	89	177	84.181
CSLF8_AS_MG543999.1	chr1A	3071	3235	8585	515445739	515445577	525998845	1.45e-36	89	166	84.94
CSLF8_AS_MG543999.1	chr1A	3073	3246	8585	513048503	513048674	525998845	1.45e-36	89	174	83.908
CSLF8_AS_MG543999.1	chr1A	3073	3246	8585	517828462	517828291	525998845	1.45e-36	89	175	84
CSLF8_AS_MG543999.1	chr1A	3073	3246	8585	463300068	463299896	525998845	1.45e-36	89	175	84
CSLF8_AS_MG543999.1	chr1A	3072	3246	8585	456853460	456853631	525998845	1.45e-36	89	178	84.27
CSLF8_AS_MG543999.1	chr1A	3073	3246	8585	399816215	399816043	525998845	1.45e-36	89	175	84
CSLF8_AS_MG543999.1	chr1A	3070	3246	8585	394713924	394713749	525998845	1.45e-36	89	179	83.799
CSLF8_AS_MG543999.1	chr1A	3073	3246	8585	357705118	357705290	525998845	1.45e-36	89	176	84.091
CSLF8_AS_MG543999.1	chr1A	3073	3246	8585	326660249	326660077	525998845	1.45e-36	89	176	84.091
CSLF8_AS_MG543999.1	chr1A	3070	3249	8585	289153637	289153815	525998845	1.45e-36	89	181	83.425
CSLF8_AS_MG543999.1	chr1A	3073	3246	8585	352249641	352249469	525998845	1.45e-36	89	176	84.091
CSLF8_AS_MG543999.1	chr1A	3073	3251	8585	467938966	467938789	525998845	5.22e-36	88	181	83.425
CSLF8_AS_MG543999.1	chr1A	3073	3254	8585	513537845	513537665	525998845	5.22e-36	88	186	83.333
CSLF8_AS_MG543999.1	chr1A	3072	3250	8585	469368050	469367874	525998845	5.22e-36	88	181	83.425
CSLF8_AS_MG543999.1	chr1A	3069	3246	8585	478206664	478206841	525998845	5.22e-36	88	179	83.24
CSLF8_AS_MG543999.1	chr1A	3046	3246	8585	451743429	451743625	525998845	5.22e-36	88	203	81.773
CSLF8_AS_MG543999.1	chr1A	3075	3244	8585	509008826	509008993	525998845	5.22e-36	88	171	84.211
CSLF8_AS_MG543999.1	chr1A	3064	3246	8585	421751641	421751820	525998845	5.22e-36	88	184	83.152
CSLF8_AS_MG543999.1	chr1A	3072	3247	8585	405792522	405792348	525998845	5.22e-36	88	177	83.616
CSLF8_AS_MG543999.1	chr1A	3069	3247	8585	328675074	328674897	525998845	5.22e-36	88	181	83.425
CSLF8_AS_MG543999.1	chr1A	3069	3247	8585	456696133	456696310	525998845	5.22e-36	88	180	83.333
CSLF8_AS_MG543999.1	chr1A	3073	3247	8585	493370356	493370529	525998845	1.88e-35	87	176	83.523
CSLF8_AS_MG543999.1	chr1A	3064	3235	8585	516280100	516279930	525998845	1.88e-35	87	175	84
CSLF8_AS_MG543999.1	chr1A	3072	3247	8585	482269381	482269209	525998845	1.88e-35	87	178	83.708
CSLF8_AS_MG543999.1	chr1A	3072	3246	8585	438889882	438890055	525998845	1.88e-35	87	176	83.523
CSLF8_AS_MG543999.1	chr1A	3063	3246	8585	365159681	365159863	525998845	1.88e-35	87	186	82.796
CSLF8_AS_MG543999.1	chr1A	3073	3249	8585	316498176	316498352	525998845	1.88e-35	87	182	83.516
CSLF8_AS_MG543999.1	chr1A	3073	3247	8585	181384941	181384769	525998845	1.88e-35	87	177	83.616
CSLF8_AS_MG543999.1	chr1A	3073	3246	8585	14193568	14193741	525998845	1.88e-35	87	180	83.889
CSLF8_AS_MG543999.1	chr1A	3072	3252	8585	6758206	6758028	525998845	1.88e-35	87	181	82.873
CSLF8_AS_MG543999.1	chr1A	3070	3244	8585	358652878	358653051	525998845	1.88e-35	87	177	83.616
CSLF8_AS_MG543999.1	chr1A	3073	3246	8585	284674789	284674618	525998845	6.75e-35	86	176	83.523
CSLF8_AS_MG543999.1	chr1A	3073	3249	8585	507866588	507866414	525998845	6.75e-35	86	178	83.146
CSLF8_AS_MG543999.1	chr1A	3073	3246	8585	454818007	454818179	525998845	6.75e-35	86	176	83.523
CSLF8_AS_MG543999.1	chr1A	3073	3246	8585	432657137	432656966	525998845	6.75e-35	86	175	83.429
CSLF8_AS_MG543999.1	chr1A	3070	3246	8585	405459637	405459462	525998845	6.75e-35	86	180	83.333
CSLF8_AS_MG543999.1	chr1A	3066	3247	8585	388943982	388943801	525998845	6.75e-35	86	185	82.703
CSLF8_AS_MG543999.1	chr1A	3070	3246	8585	27289425	27289250	525998845	6.75e-35	86	180	83.333
CSLF8_AS_MG543999.1	chr1A	3073	3246	8585	297795605	297795434	525998845	6.75e-35	86	176	83.523
CSLF8_AS_MG543999.1	chr1A	3073	3252	8585	231766828	231767005	525998845	6.75e-35	86	181	82.873
CSLF8_AS_MG543999.1	chr1A	3073	3246	8585	101963442	101963614	525998845	6.75e-35	86	177	83.616
CSLF8_AS_MG543999.1	chr1A	3073	3246	8585	33980823	33980995	525998845	6.75e-35	86	177	83.616
CSLF8_AS_MG543999.1	chr1A	3068	3247	8585	308909134	308909312	525998845	6.75e-35	86	183	83.06
CSLF8_AS_MG543999.1	chr1A	3066	3246	8585	251044190	251044010	525998845	2.43e-34	85	183	82.514
CSLF8_AS_MG543999.1	chr1A	3073	3246	8585	519382043	519382213	525998845	2.43e-34	85	176	83.523
CSLF8_AS_MG543999.1	chr1A	3069	3247	8585	291782495	291782318	525998845	2.43e-34	85	181	82.873
CSLF8_AS_MG543999.1	chr1A	3071	3246	8585	31492864	31493038	525998845	2.43e-34	85	177	83.051
CSLF8_AS_MG543999.1	chr1A	3071	3246	8585	463299894	463300068	525998845	2.43e-34	85	177	83.051
CSLF8_AS_MG543999.1	chr1A	3073	3246	8585	195165393	195165223	525998845	2.43e-34	85	177	83.616
CSLF8_AS_MG543999.1	chr1A	3069	3246	8585	430756947	430757122	525998845	8.74e-34	84	179	82.682
CSLF8_AS_MG543999.1	chr1A	3069	3246	8585	504244849	504245025	525998845	8.74e-34	84	180	82.778
CSLF8_AS_MG543999.1	chr1A	3069	3246	8585	504189071	504188895	525998845	8.74e-34	84	180	82.778
CSLF8_AS_MG543999.1	chr1A	3061	3244	8585	471806089	471806271	525998845	8.74e-34	84	187	82.353
CSLF8_AS_MG543999.1	chr1A	3072	3243	8585	441041097	441041266	525998845	8.74e-34	84	173	83.237
CSLF8_AS_MG543999.1	chr1A	3069	3246	8585	405789710	405789886	525998845	8.74e-34	84	179	82.682
CSLF8_AS_MG543999.1	chr1A	3075	3246	8585	366806742	366806912	525998845	8.74e-34	84	174	83.333
CSLF8_AS_MG543999.1	chr1A	3073	3250	8585	299780610	299780434	525998845	8.74e-34	84	180	82.778
CSLF8_AS_MG543999.1	chr1A	3073	3247	8585	286530970	286530798	525998845	8.74e-34	84	176	82.955
CSLF8_AS_MG543999.1	chr1A	3073	3247	8585	181384496	181384323	525998845	8.74e-34	84	177	83.051
CSLF8_AS_MG543999.1	chr1A	3073	3232	8585	457151641	457151799	525998845	8.74e-34	84	162	84.568
CSLF8_AS_MG543999.1	chr1A	3073	3246	8585	2476756	2476928	525998845	3.14e-33	83	175	82.857
CSLF8_AS_MG543999.1	chr1A	3073	3249	8585	359959335	359959161	525998845	3.14e-33	83	178	82.584
CSLF8_AS_MG543999.1	chr1A	3071	3250	8585	472411555	472411377	525998845	3.14e-33	83	185	82.703
CSLF8_AS_MG543999.1	chr1A	3072	3267	8585	473198247	473198055	525998845	3.14e-33	83	198	81.313
CSLF8_AS_MG543999.1	chr1A	3073	3246	8585	26309098	26308926	525998845	3.14e-33	83	176	82.955
CSLF8_AS_MG543999.1	chr1A	3073	3249	8585	3366888	3367063	525998845	3.14e-33	83	178	82.584
CSLF8_AS_MG543999.1	chr1A	3062	3247	8585	12233415	12233231	525998845	3.14e-33	83	188	81.915
CSLF8_AS_MG543999.1	chr1A	3073	3246	8585	374473570	374473740	525998845	1.13e-32	82	176	82.955
CSLF8_AS_MG543999.1	chr1A	3070	3250	8585	268159975	268160155	525998845	1.13e-32	82	183	81.967
CSLF8_AS_MG543999.1	chr1A	3070	3248	8585	301368562	301368739	525998845	1.13e-32	82	180	82.222
CSLF8_AS_MG543999.1	chr1A	3071	3246	8585	312305620	312305794	525998845	1.13e-32	82	177	82.486
CSLF8_AS_MG543999.1	chr1A	3071	3246	8585	332191610	332191784	525998845	1.13e-32	82	177	82.486
CSLF8_AS_MG543999.1	chr1A	3076	3256	8585	361031224	361031044	525998845	1.13e-32	82	185	82.162
CSLF8_AS_MG543999.1	chr1A	3072	3253	8585	422192045	422192224	525998845	1.13e-32	82	185	82.162
CSLF8_AS_MG543999.1	chr1A	3064	3246	8585	429906647	429906826	525998845	1.13e-32	82	184	82.065
CSLF8_AS_MG543999.1	chr1A	3073	3246	8585	483875967	483876137	525998845	1.13e-32	82	175	82.857
CSLF8_AS_MG543999.1	chr1A	3071	3246	8585	515657869	515658043	525998845	1.13e-32	82	178	82.584
CSLF8_AS_MG543999.1	chr1A	3064	3243	8585	426616203	426616379	525998845	1.13e-32	82	181	82.32
CSLF8_AS_MG543999.1	chr1A	3066	3246	8585	479494098	479494277	525998845	4.06e-32	81	182	81.868
CSLF8_AS_MG543999.1	chr1A	3073	3247	8585	5645563	5645736	525998845	4.06e-32	81	177	82.486
CSLF8_AS_MG543999.1	chr1A	3073	3249	8585	519710856	519710679	525998845	4.06e-32	81	180	82.222
CSLF8_AS_MG543999.1	chr1A	3069	3246	8585	511526092	511525917	525998845	4.06e-32	81	179	82.123
CSLF8_AS_MG543999.1	chr1A	3073	3229	8585	507866064	507866218	525998845	4.06e-32	81	157	84.076
CSLF8_AS_MG543999.1	chr1A	3079	3247	8585	487784687	487784853	525998845	4.06e-32	81	170	82.941
CSLF8_AS_MG543999.1	chr1A	3073	3253	8585	406468165	406468343	525998845	4.06e-32	81	183	81.967
CSLF8_AS_MG543999.1	chr1A	3073	3247	8585	378811586	378811759	525998845	4.06e-32	81	176	82.386
CSLF8_AS_MG543999.1	chr1A	3062	3246	8585	323131164	323131350	525998845	4.06e-32	81	190	81.579
CSLF8_AS_MG543999.1	chr1A	3073	3247	8585	319720008	319720181	525998845	4.06e-32	81	177	82.486
CSLF8_AS_MG543999.1	chr1A	3073	3249	8585	298532207	298532031	525998845	4.06e-32	81	180	82.222
CSLF8_AS_MG543999.1	chr1A	3072	3246	8585	240968110	240968283	525998845	4.06e-32	81	176	82.386
CSLF8_AS_MG543999.1	chr1A	3073	3246	8585	155736264	155736102	525998845	4.06e-32	81	174	83.333
CSLF8_AS_MG543999.1	chr1A	3071	3250	8585	114891273	114891452	525998845	4.06e-32	81	182	81.868
CSLF8_AS_MG543999.1	chr1A	3070	3247	8585	46959293	46959469	525998845	4.06e-32	81	180	82.222
CSLF8_AS_MG543999.1	chr1A	3072	3237	8585	502144968	502145131	525998845	4.06e-32	81	168	83.333
CSLF8_AS_MG543999.1	chr1A	3066	3246	8585	368696114	368696290	525998845	1.46e-31	80	182	81.868
CSLF8_AS_MG543999.1	chr1A	3070	3246	8585	347900665	347900490	525998845	1.46e-31	80	180	82.222
CSLF8_AS_MG543999.1	chr1A	3073	3246	8585	474474088	474474260	525998845	1.46e-31	80	175	82.286
CSLF8_AS_MG543999.1	chr1A	3073	3249	8585	439875816	439875641	525998845	1.46e-31	80	178	82.022
CSLF8_AS_MG543999.1	chr1A	3073	3246	8585	359278026	359278198	525998845	1.46e-31	80	175	82.286
CSLF8_AS_MG543999.1	chr1A	3073	3246	8585	359273042	359273214	525998845	1.46e-31	80	175	82.286
CSLF8_AS_MG543999.1	chr1A	3073	3246	8585	359263935	359264107	525998845	1.46e-31	80	175	82.286
CSLF8_AS_MG543999.1	chr1A	3084	3240	8585	313903031	313903184	525998845	1.46e-31	80	158	84.177
CSLF8_AS_MG543999.1	chr1A	3072	3248	8585	293085912	293086087	525998845	1.46e-31	80	180	82.222
CSLF8_AS_MG543999.1	chr1A	3073	3231	8585	289612519	289612676	525998845	1.46e-31	80	160	83.75
CSLF8_AS_MG543999.1	chr1A	3071	3250	8585	456501846	456501668	525998845	1.46e-31	80	181	81.768
CSLF8_AS_MG543999.1	chr1A	3079	3246	8585	278272779	278272613	525998845	1.46e-31	80	171	83.041
CSLF8_AS_MG543999.1	chr1A	3073	3249	8585	192345214	192345039	525998845	1.46e-31	80	179	82.123
CSLF8_AS_MG543999.1	chr1A	3070	3247	8585	155736098	155736265	525998845	1.46e-31	80	180	82.778
CSLF8_AS_MG543999.1	chr1A	3066	3246	8585	328691957	328692134	525998845	1.46e-31	80	182	81.868
CSLF8_AS_MG543999.1	chr1A	3072	3247	8585	491862890	491862716	525998845	5.26e-31	79	178	82.022
CSLF8_AS_MG543999.1	chr1A	3075	3244	8585	509008993	509008826	525998845	5.26e-31	79	170	82.353
CSLF8_AS_MG543999.1	chr1A	3072	3249	8585	478178247	478178070	525998845	5.26e-31	79	181	81.768
CSLF8_AS_MG543999.1	chr1A	3071	3246	8585	430363490	430363316	525998845	5.26e-31	79	180	82.222
CSLF8_AS_MG543999.1	chr1A	3064	3246	8585	429964554	429964733	525998845	5.26e-31	79	184	81.522
CSLF8_AS_MG543999.1	chr1A	3058	3262	8585	371155031	371155235	525998845	5.26e-31	79	210	80
CSLF8_AS_MG543999.1	chr1A	3075	3247	8585	349924020	349923849	525998845	5.26e-31	79	176	82.386
CSLF8_AS_MG543999.1	chr1A	3073	3248	8585	331268426	331268253	525998845	5.26e-31	79	180	82.222
CSLF8_AS_MG543999.1	chr1A	3073	3248	8585	304150687	304150514	525998845	5.26e-31	79	179	82.123
CSLF8_AS_MG543999.1	chr1A	3073	3246	8585	377732875	377733045	525998845	5.26e-31	79	175	82.286
CSLF8_AS_MG543999.1	chr1A	3073	3257	8585	521702896	521703079	525998845	5.26e-31	79	188	81.383
CSLF8_AS_MG543999.1	chr1A	3072	3246	8585	351498730	351498557	525998845	1.89e-30	78	178	82.022
CSLF8_AS_MG543999.1	chr1A	3072	3246	8585	511990578	511990406	525998845	1.89e-30	78	179	82.123
CSLF8_AS_MG543999.1	chr1A	3072	3246	8585	482650518	482650345	525998845	1.89e-30	78	178	82.022
CSLF8_AS_MG543999.1	chr1A	3073	3246	8585	462073616	462073448	525998845	1.89e-30	78	176	82.386
CSLF8_AS_MG543999.1	chr1A	3072	3246	8585	443032463	443032635	525998845	1.89e-30	78	178	82.022
CSLF8_AS_MG543999.1	chr1A	3070	3247	8585	440949939	440950114	525998845	1.89e-30	78	179	81.564
CSLF8_AS_MG543999.1	chr1A	3066	3246	8585	419478602	419478781	525998845	1.89e-30	78	182	81.319
CSLF8_AS_MG543999.1	chr1A	3072	3246	8585	352249468	352249641	525998845	1.89e-30	78	178	82.022
CSLF8_AS_MG543999.1	chr1A	3070	3250	8585	321637301	321637480	525998845	1.89e-30	78	185	81.622
CSLF8_AS_MG543999.1	chr1A	3073	3247	8585	250942590	250942762	525998845	1.89e-30	78	176	81.818
CSLF8_AS_MG543999.1	chr1A	3072	3246	8585	108423863	108423690	525998845	1.89e-30	78	178	82.022
CSLF8_AS_MG543999.1	chr1A	3066	3246	8585	386965358	386965537	525998845	1.89e-30	78	182	81.319
CSLF8_AS_MG543999.1	chr1A	3073	3246	8585	263377716	263377544	525998845	6.8e-30	77	174	81.609
CSLF8_AS_MG543999.1	chr1A	3067	3246	8585	32404347	32404169	525998845	6.8e-30	77	181	81.215
CSLF8_AS_MG543999.1	chr1A	3070	3246	8585	86113797	86113972	525998845	6.8e-30	77	180	81.667
CSLF8_AS_MG543999.1	chr1A	3073	3246	8585	419478781	419478609	525998845	6.8e-30	77	175	81.714
CSLF8_AS_MG543999.1	chr1A	3073	3246	8585	141554720	141554549	525998845	6.8e-30	77	175	81.714
CSLF8_AS_MG543999.1	chr1A	3073	3246	8585	512910173	512910344	525998845	6.8e-30	77	178	82.022
CSLF8_AS_MG543999.1	chr1A	3073	3246	8585	504357481	504357310	525998845	6.8e-30	77	176	81.818
CSLF8_AS_MG543999.1	chr1A	3088	3246	8585	454812044	454811887	525998845	6.8e-30	77	160	83.125
CSLF8_AS_MG543999.1	chr1A	3069	3250	8585	425658184	425658003	525998845	6.8e-30	77	186	81.183
CSLF8_AS_MG543999.1	chr1A	3070	3250	8585	410421406	410421229	525998845	6.8e-30	77	182	81.319
CSLF8_AS_MG543999.1	chr1A	3073	3246	8585	403761154	403760982	525998845	6.8e-30	77	177	81.921
CSLF8_AS_MG543999.1	chr1A	3073	3246	8585	399816043	399816215	525998845	6.8e-30	77	175	81.714
CSLF8_AS_MG543999.1	chr1A	3073	3252	8585	384744965	384744787	525998845	6.8e-30	77	180	81.111
CSLF8_AS_MG543999.1	chr1A	3073	3240	8585	370922939	370923104	525998845	6.8e-30	77	170	82.353
CSLF8_AS_MG543999.1	chr1A	3073	3246	8585	356548313	356548141	525998845	6.8e-30	77	175	81.714
CSLF8_AS_MG543999.1	chr1A	3073	3246	8585	344930091	344930263	525998845	6.8e-30	77	175	81.714
CSLF8_AS_MG543999.1	chr1A	3071	3246	8585	343666073	343666248	525998845	6.8e-30	77	180	81.667
CSLF8_AS_MG543999.1	chr1A	3073	3246	8585	123397544	123397716	525998845	6.8e-30	77	177	81.921
CSLF8_AS_MG543999.1	chr1A	3079	3246	8585	434684997	434684832	525998845	6.8e-30	77	169	82.249
CSLF8_AS_MG543999.1	chr1A	3072	3246	8585	503640447	503640278	525998845	2.45e-29	76	176	81.818
CSLF8_AS_MG543999.1	chr1A	3074	3246	8585	333683066	333683237	525998845	2.45e-29	76	175	81.714
CSLF8_AS_MG543999.1	chr1A	3083	3241	8585	513502589	513502744	525998845	2.45e-29	76	159	83.019
CSLF8_AS_MG543999.1	chr1A	3066	3246	8585	465877451	465877632	525998845	2.45e-29	76	185	81.081
CSLF8_AS_MG543999.1	chr1A	3073	3246	8585	442674716	442674541	525998845	2.45e-29	76	180	81.667
CSLF8_AS_MG543999.1	chr1A	3075	3247	8585	375133372	375133543	525998845	2.45e-29	76	176	81.818
CSLF8_AS_MG543999.1	chr1A	3069	3246	8585	371154164	371153986	525998845	2.45e-29	76	183	81.421
CSLF8_AS_MG543999.1	chr1A	3070	3250	8585	268651726	268651906	525998845	2.45e-29	76	183	80.874
CSLF8_AS_MG543999.1	chr1A	3065	3246	8585	244451330	244451510	525998845	2.45e-29	76	183	80.874
CSLF8_AS_MG543999.1	chr1A	3074	3246	8585	231893610	231893440	525998845	2.45e-29	76	174	81.609
CSLF8_AS_MG543999.1	chr1A	3075	3250	8585	130621767	130621593	525998845	2.45e-29	76	181	81.768
CSLF8_AS_MG543999.1	chr1A	3071	3243	8585	90118212	90118383	525998845	2.45e-29	76	176	81.818
CSLF8_AS_MG543999.1	chr1A	3069	3246	8585	17992568	17992390	525998845	2.45e-29	76	181	81.215
CSLF8_AS_MG543999.1	chr1A	3073	3249	8585	525085075	525084903	525998845	2.45e-29	76	178	81.461
CSLF8_AS_MG543999.1	chr1A	3073	3246	8585	324429117	324428941	525998845	2.45e-29	76	180	81.667
CSLF8_AS_MG543999.1	chr1A	3107	3244	8585	508326408	508326546	525998845	8.8e-29	75	141	85.106
CSLF8_AS_MG543999.1	chr1A	3072	3247	8585	381499014	381499180	525998845	8.8e-29	75	176	81.818
CSLF8_AS_MG543999.1	chr1A	3073	3247	8585	410801846	410801673	525998845	8.8e-29	75	178	81.461
CSLF8_AS_MG543999.1	chr1A	3066	3246	8585	416233659	416233837	525998845	8.8e-29	75	182	80.769
CSLF8_AS_MG543999.1	chr1A	3073	3249	8585	474555974	474555798	525998845	8.8e-29	75	179	81.006
CSLF8_AS_MG543999.1	chr1A	3070	3246	8585	502276048	502276225	525998845	8.8e-29	75	181	81.215
CSLF8_AS_MG543999.1	chr1A	3073	3252	8585	361239721	361239535	525998845	8.8e-29	75	189	80.952
CSLF8_AS_MG543999.1	chr1A	3070	3247	8585	494619440	494619615	525998845	8.8e-29	75	179	81.006
CSLF8_AS_MG543999.1	chr1A	3072	3246	8585	281482955	281483127	525998845	8.8e-29	75	177	81.356
CSLF8_AS_MG543999.1	chr1A	3073	3251	8585	262592576	262592751	525998845	8.8e-29	75	180	81.111
CSLF8_AS_MG543999.1	chr1A	3072	3246	8585	222604550	222604723	525998845	8.8e-29	75	176	81.25
CSLF8_AS_MG543999.1	chr1A	3073	3254	8585	38502766	38502582	525998845	8.8e-29	75	187	80.749
CSLF8_AS_MG543999.1	chr1A	3069	3246	8585	31493042	31492866	525998845	8.8e-29	75	180	81.111
CSLF8_AS_MG543999.1	chr1A	3072	3246	8585	21581150	21581322	525998845	8.8e-29	75	176	81.25
CSLF8_AS_MG543999.1	chr1A	3072	3249	8585	2911886	2911717	525998845	8.8e-29	75	179	81.564
CSLF8_AS_MG543999.1	chr1A	3066	3246	8585	347176193	347176014	525998845	8.8e-29	75	183	80.874
CSLF8_AS_MG543999.1	chr1A	3073	3250	8585	386965537	386965361	525998845	8.8e-29	75	180	81.111
CSLF8_AS_MG543999.1	chr1A	3073	3249	8585	417448062	417447888	525998845	3.16e-28	74	179	81.006
CSLF8_AS_MG543999.1	chr1A	3070	3246	8585	518775208	518775382	525998845	3.16e-28	74	180	81.111
CSLF8_AS_MG543999.1	chr1A	3073	3246	8585	437598982	437598811	525998845	3.16e-28	74	175	81.143
CSLF8_AS_MG543999.1	chr1A	3071	3246	8585	405638711	405638536	525998845	3.16e-28	74	177	80.791
CSLF8_AS_MG543999.1	chr1A	3073	3240	8585	379662317	379662151	525998845	3.16e-28	74	171	81.871
CSLF8_AS_MG543999.1	chr1A	3073	3250	8585	371502929	371502768	525998845	3.16e-28	74	178	82.022
CSLF8_AS_MG543999.1	chr1A	3073	3246	8585	368701603	368701431	525998845	3.16e-28	74	175	81.143
CSLF8_AS_MG543999.1	chr1A	3073	3249	8585	279636405	279636230	525998845	3.16e-28	74	181	81.215
CSLF8_AS_MG543999.1	chr1A	3071	3263	8585	227724479	227724290	525998845	3.16e-28	74	193	79.793
CSLF8_AS_MG543999.1	chr1A	3073	3246	8585	279474122	279473950	525998845	3.16e-28	74	177	81.356
CSLF8_AS_MG543999.1	chr1A	3072	3247	8585	502696290	502696460	525998845	3.16e-28	74	179	81.564
CSLF8_AS_MG543999.1	chr1A	3065	3246	8585	306970791	306970611	525998845	1.14e-27	73	184	80.435
CSLF8_AS_MG543999.1	chr1A	3073	3246	8585	367505337	367505167	525998845	1.14e-27	73	175	81.143
CSLF8_AS_MG543999.1	chr1A	3072	3250	8585	371978748	371978571	525998845	1.14e-27	73	182	80.769
CSLF8_AS_MG543999.1	chr1A	3073	3246	8585	381499179	381499015	525998845	1.14e-27	73	174	81.609
CSLF8_AS_MG543999.1	chr1A	3064	3247	8585	383795859	383795676	525998845	1.14e-27	73	187	80.214
CSLF8_AS_MG543999.1	chr1A	3058	3243	8585	485993155	485993337	525998845	1.14e-27	73	191	80.628
CSLF8_AS_MG543999.1	chr1A	3072	3250	8585	286469559	286469736	525998845	1.14e-27	73	182	80.769
CSLF8_AS_MG543999.1	chr1A	3065	3257	8585	218591468	218591277	525998845	4.09e-27	72	197	79.695
CSLF8_AS_MG543999.1	chr1A	3090	3246	8585	507866218	507866064	525998845	4.09e-27	72	158	82.278
CSLF8_AS_MG543999.1	chr1A	3070	3247	8585	443965607	443965783	525998845	4.09e-27	72	181	80.663
CSLF8_AS_MG543999.1	chr1A	3070	3235	8585	412414587	412414750	525998845	4.09e-27	72	169	81.657
CSLF8_AS_MG543999.1	chr1A	3072	3254	8585	362616365	362616182	525998845	4.09e-27	72	186	80.108
CSLF8_AS_MG543999.1	chr1A	3073	3244	8585	349923850	349924020	525998845	4.09e-27	72	174	81.034
CSLF8_AS_MG543999.1	chr1A	3073	3235	8585	313314784	313314623	525998845	4.09e-27	72	165	81.818
CSLF8_AS_MG543999.1	chr1A	3072	3246	8585	281036326	281036153	525998845	4.09e-27	72	179	81.006
CSLF8_AS_MG543999.1	chr1A	3073	3254	8585	210663440	210663623	525998845	4.09e-27	72	186	80.108
CSLF8_AS_MG543999.1	chr1A	3072	3246	8585	105046537	105046710	525998845	4.09e-27	72	176	80.682
CSLF8_AS_MG543999.1	chr1A	3073	3235	8585	51763899	51763739	525998845	4.09e-27	72	165	81.818
CSLF8_AS_MG543999.1	chr1A	3072	3246	8585	14833229	14833402	525998845	4.09e-27	72	177	80.791
CSLF8_AS_MG543999.1	chr1A	3072	3249	8585	8116900	8116725	525998845	4.09e-27	72	180	80.556
CSLF8_AS_MG543999.1	chr1A	3072	3246	8585	312939663	312939490	525998845	4.09e-27	72	177	80.791
CSLF8_AS_MG543999.1	chr1A	3073	3246	8585	332633414	332633586	525998845	1.47e-26	71	177	80.791
CSLF8_AS_MG543999.1	chr1A	3073	3246	8585	8308859	8309031	525998845	1.47e-26	71	175	80.571
CSLF8_AS_MG543999.1	chr1A	3073	3255	8585	65186616	65186436	525998845	1.47e-26	71	186	80.108
CSLF8_AS_MG543999.1	chr1A	3073	3246	8585	75039709	75039881	525998845	1.47e-26	71	178	80.899
CSLF8_AS_MG543999.1	chr1A	3073	3246	8585	75174515	75174687	525998845	1.47e-26	71	177	80.791
CSLF8_AS_MG543999.1	chr1A	3110	3246	8585	108503703	108503839	525998845	1.47e-26	71	139	84.173
CSLF8_AS_MG543999.1	chr1A	3073	3246	8585	188593090	188592918	525998845	1.47e-26	71	178	80.899
CSLF8_AS_MG543999.1	chr1A	3070	3246	8585	339562636	339562811	525998845	1.47e-26	71	181	80.663
CSLF8_AS_MG543999.1	chr1A	3071	3247	8585	347880536	347880362	525998845	1.47e-26	71	178	80.337
CSLF8_AS_MG543999.1	chr1A	3073	3246	8585	363812736	363812564	525998845	1.47e-26	71	175	80.571
CSLF8_AS_MG543999.1	chr1A	3064	3246	8585	397202338	397202519	525998845	1.47e-26	71	184	79.891
CSLF8_AS_MG543999.1	chr1A	3073	3253	8585	409458751	409458574	525998845	1.47e-26	71	183	80.328
CSLF8_AS_MG543999.1	chr1A	3070	3246	8585	412942330	412942505	525998845	1.47e-26	71	178	80.337
CSLF8_AS_MG543999.1	chr1A	3073	3246	8585	439877346	439877175	525998845	1.47e-26	71	175	80.571
CSLF8_AS_MG543999.1	chr1A	3091	3246	8585	451743330	451743176	525998845	1.47e-26	71	157	82.166
CSLF8_AS_MG543999.1	chr1A	3073	3246	8585	228590467	228590295	525998845	1.47e-26	71	176	80.682
CSLF8_AS_MG543999.1	chr1A	3073	3246	8585	263133877	263134049	525998845	1.47e-26	71	175	80.571
CSLF8_AS_MG543999.1	chr1A	3076	3246	8585	307259004	307258837	525998845	5.3e-26	70	172	80.814
CSLF8_AS_MG543999.1	chr1A	3102	3247	8585	522474940	522475084	525998845	5.3e-26	70	148	83.108
CSLF8_AS_MG543999.1	chr1A	3075	3238	8585	492353398	492353559	525998845	5.3e-26	70	167	81.437
CSLF8_AS_MG543999.1	chr1A	3072	3250	8585	399400214	399400037	525998845	5.3e-26	70	182	80.22
CSLF8_AS_MG543999.1	chr1A	3071	3246	8585	340694917	340694743	525998845	5.3e-26	70	179	80.447
CSLF8_AS_MG543999.1	chr1A	3073	3246	8585	305516301	305516131	525998845	5.3e-26	70	177	80.791
CSLF8_AS_MG543999.1	chr1A	3073	3253	8585	187457495	187457309	525998845	5.3e-26	70	190	80
CSLF8_AS_MG543999.1	chr1A	3070	3254	8585	80543692	80543509	525998845	5.3e-26	70	186	79.57
CSLF8_AS_MG543999.1	chr1A	3073	3246	8585	380931891	380931722	525998845	5.3e-26	70	176	80.682
CSLF8_AS_MG543999.1	chr1A	3073	3269	8585	507646297	507646098	525998845	1.9e-25	69	204	78.922
CSLF8_AS_MG543999.1	chr1A	3070	3247	8585	60463045	60463221	525998845	1.9e-25	69	181	80.11
CSLF8_AS_MG543999.1	chr1A	3072	3246	8585	299200330	299200158	525998845	1.9e-25	69	176	80.114
CSLF8_AS_MG543999.1	chr1A	3071	3243	8585	303961770	303961607	525998845	1.9e-25	69	173	80.925
CSLF8_AS_MG543999.1	chr1A	3069	3246	8585	354980656	354980832	525998845	1.9e-25	69	180	80
CSLF8_AS_MG543999.1	chr1A	3072	3246	8585	378369395	378369568	525998845	1.9e-25	69	179	80.447
CSLF8_AS_MG543999.1	chr1A	3069	3248	8585	407145047	407144880	525998845	1.9e-25	69	181	80.663
CSLF8_AS_MG543999.1	chr1A	3076	3246	8585	502696456	502696291	525998845	1.9e-25	69	173	80.925
CSLF8_AS_MG543999.1	chr1A	3073	3231	8585	509328474	509328626	525998845	1.9e-25	69	159	81.761
CSLF8_AS_MG543999.1	chr1A	3069	3246	8585	402349062	402349230	525998845	6.85e-25	68	178	80.337
CSLF8_AS_MG543999.1	chr1A	3072	3246	8585	2477237	2477055	525998845	6.85e-25	68	185	80
CSLF8_AS_MG543999.1	chr1A	3072	3173	8585	481324375	481324275	525998845	6.85e-25	68	102	89.216
CSLF8_AS_MG543999.1	chr1A	3073	3246	8585	16125966	16126138	525998845	6.85e-25	68	175	80
CSLF8_AS_MG543999.1	chr1A	3069	3236	8585	417234845	417235011	525998845	6.85e-25	68	171	80.702
CSLF8_AS_MG543999.1	chr1A	3073	3246	8585	399554108	399554280	525998845	6.85e-25	68	176	80.114
CSLF8_AS_MG543999.1	chr1A	3064	3246	8585	357620954	357621135	525998845	6.85e-25	68	185	79.459
CSLF8_AS_MG543999.1	chr1A	3073	3235	8585	315413102	315413261	525998845	6.85e-25	68	164	81.098
CSLF8_AS_MG543999.1	chr1A	3073	3246	8585	315408835	315409006	525998845	6.85e-25	68	176	80.114
CSLF8_AS_MG543999.1	chr1A	3073	3246	8585	263134049	263133877	525998845	6.85e-25	68	176	80.114
CSLF8_AS_MG543999.1	chr1A	3073	3246	8585	234169903	234169731	525998845	6.85e-25	68	174	79.885
CSLF8_AS_MG543999.1	chr1A	3073	3246	8585	151318965	151318793	525998845	6.85e-25	68	176	80.114
CSLF8_AS_MG543999.1	chr1A	3072	3246	8585	143084913	143085084	525998845	6.85e-25	68	176	80.114
CSLF8_AS_MG543999.1	chr1A	3072	3227	8585	473933722	473933569	525998845	6.85e-25	68	157	81.529
CSLF8_AS_MG543999.1	chr1A	3072	3246	8585	384768821	384768983	525998845	2.46e-24	67	177	80.791
CSLF8_AS_MG543999.1	chr1A	3067	3248	8585	37335545	37335365	525998845	2.46e-24	67	185	79.459
CSLF8_AS_MG543999.1	chr1A	3073	3246	8585	221255711	221255542	525998845	2.46e-24	67	174	79.885
CSLF8_AS_MG543999.1	chr1A	3072	3247	8585	259219316	259219490	525998845	2.46e-24	67	179	79.888
CSLF8_AS_MG543999.1	chr1A	3072	3246	8585	286627006	286626831	525998845	2.46e-24	67	179	79.888
CSLF8_AS_MG543999.1	chr1A	3097	3246	8585	289612678	289612824	525998845	2.46e-24	67	151	82.119
CSLF8_AS_MG543999.1	chr1A	3074	3235	8585	330686113	330686271	525998845	2.46e-24	67	163	80.982
CSLF8_AS_MG543999.1	chr1A	3073	3246	8585	385005773	385005598	525998845	2.46e-24	67	179	79.888
CSLF8_AS_MG543999.1	chr1A	3073	3242	8585	390492876	390492709	525998845	2.46e-24	67	174	80.46
CSLF8_AS_MG543999.1	chr1A	3069	3248	8585	358644388	358644201	525998845	2.46e-24	67	191	79.581
CSLF8_AS_MG543999.1	chr1A	3073	3247	8585	351523238	351523064	525998845	2.46e-24	67	179	79.888
CSLF8_AS_MG543999.1	chr1A	3073	3246	8585	288161014	288161182	525998845	8.86e-24	66	175	80
CSLF8_AS_MG543999.1	chr1A	3073	3184	8585	437984427	437984317	525998845	8.86e-24	66	112	86.607
CSLF8_AS_MG543999.1	chr1A	3069	3182	8585	437601386	437601273	525998845	8.86e-24	66	115	86.087
CSLF8_AS_MG543999.1	chr1A	3072	3246	8585	421976620	421976459	525998845	8.86e-24	66	176	80.682
CSLF8_AS_MG543999.1	chr1A	3072	3239	8585	406191456	406191288	525998845	8.86e-24	66	172	80.233
CSLF8_AS_MG543999.1	chr1A	3064	3246	8585	406174452	406174640	525998845	8.86e-24	66	191	79.058
CSLF8_AS_MG543999.1	chr1A	3072	3246	8585	402222505	402222332	525998845	8.86e-24	66	178	79.775
CSLF8_AS_MG543999.1	chr1A	3073	3246	8585	333470594	333470432	525998845	8.86e-24	66	174	80.46
CSLF8_AS_MG543999.1	chr1A	3072	3246	8585	304976540	304976712	525998845	8.86e-24	66	176	79.545
CSLF8_AS_MG543999.1	chr1A	3072	3246	8585	287667065	287666892	525998845	8.86e-24	66	175	79.429
CSLF8_AS_MG543999.1	chr1A	3073	3235	8585	213268832	213268672	525998845	8.86e-24	66	166	80.723
CSLF8_AS_MG543999.1	chr1A	3072	3246	8585	48549672	48549505	525998845	8.86e-24	66	177	80.226
CSLF8_AS_MG543999.1	chr1A	3073	3235	8585	31562926	31563086	525998845	8.86e-24	66	166	80.723
CSLF8_AS_MG543999.1	chr1A	3072	3246	8585	4591433	4591260	525998845	8.86e-24	66	178	79.775
CSLF8_AS_MG543999.1	chr1A	3076	3249	8585	34512604	34512777	525998845	8.86e-24	66	177	79.661
CSLF8_AS_MG543999.1	chr1A	3072	3243	8585	312939489	312939659	525998845	8.86e-24	66	174	79.885
CSLF8_AS_MG543999.1	chr1A	3081	3246	8585	110413755	110413918	525998845	8.86e-24	66	167	80.24
CSLF8_AS_MG543999.1	chr1A	3070	3246	8585	25900114	25899940	525998845	3.19e-23	65	178	79.213
CSLF8_AS_MG543999.1	chr1A	3073	3246	8585	214842705	214842877	525998845	3.19e-23	65	178	79.775
CSLF8_AS_MG543999.1	chr1A	3073	3246	8585	235671930	235672102	525998845	3.19e-23	65	175	79.429
CSLF8_AS_MG543999.1	chr1A	3073	3246	8585	275393608	275393780	525998845	3.19e-23	65	177	79.661
CSLF8_AS_MG543999.1	chr1A	3072	3251	8585	295473914	295473736	525998845	3.19e-23	65	186	79.57
CSLF8_AS_MG543999.1	chr1A	3073	3246	8585	19480147	19479975	525998845	3.19e-23	65	176	79.545
CSLF8_AS_MG543999.1	chr1A	3073	3240	8585	333433875	333434041	525998845	3.19e-23	65	171	80.117
CSLF8_AS_MG543999.1	chr1A	3066	3250	8585	279191146	279191330	525998845	3.19e-23	65	186	78.495
CSLF8_AS_MG543999.1	chr1A	3073	3249	8585	344845045	344845220	525998845	3.19e-23	65	180	79.444
CSLF8_AS_MG543999.1	chr1A	3073	3247	8585	351064322	351064493	525998845	3.19e-23	65	179	79.888
CSLF8_AS_MG543999.1	chr1A	3073	3246	8585	367354168	367354340	525998845	3.19e-23	65	178	79.775
CSLF8_AS_MG543999.1	chr1A	3073	3246	8585	370975643	370975815	525998845	3.19e-23	65	176	79.545
CSLF8_AS_MG543999.1	chr1A	3073	3246	8585	398097683	398097855	525998845	3.19e-23	65	175	79.429
CSLF8_AS_MG543999.1	chr1A	3073	3249	8585	482647502	482647328	525998845	3.19e-23	65	179	79.33
CSLF8_AS_MG543999.1	chr1A	3073	3222	8585	323989449	323989301	525998845	3.19e-23	65	151	81.457
CSLF8_AS_MG543999.1	chr1A	3070	3246	8585	306469448	306469622	525998845	3.19e-23	65	183	79.781
CSLF8_AS_MG543999.1	chr1A	3072	3246	8585	305863611	305863785	525998845	1.15e-22	64	178	79.213
CSLF8_AS_MG543999.1	chr1A	3068	3246	8585	311247315	311247492	525998845	1.15e-22	64	183	79.235
CSLF8_AS_MG543999.1	chr1A	3073	3246	8585	328378458	328378288	525998845	1.15e-22	64	175	79.429
CSLF8_AS_MG543999.1	chr1A	3073	3209	8585	353961937	353961802	525998845	1.15e-22	64	138	82.609
CSLF8_AS_MG543999.1	chr1A	3074	3247	8585	504004676	504004507	525998845	1.15e-22	64	180	80
CSLF8_AS_MG543999.1	chr1A	3068	3246	8585	520571719	520571896	525998845	1.15e-22	64	185	79.459
CSLF8_AS_MG543999.1	chr1A	3071	3162	8585	525771354	525771264	525998845	1.15e-22	64	92	90.217
CSLF8_AS_MG543999.1	chr1A	3090	3246	8585	225342312	225342170	525998845	4.12e-22	63	157	81.529
CSLF8_AS_MG543999.1	chr1A	3069	3153	8585	502469961	502470044	525998845	4.12e-22	63	85	91.765
CSLF8_AS_MG543999.1	chr1A	3062	3243	8585	454977509	454977687	525998845	4.12e-22	63	183	78.689
CSLF8_AS_MG543999.1	chr1A	3072	3246	8585	411018866	411019039	525998845	4.12e-22	63	175	78.857
CSLF8_AS_MG543999.1	chr1A	3073	3243	8585	361031054	361031224	525998845	4.12e-22	63	175	79.429
CSLF8_AS_MG543999.1	chr1A	3112	3246	8585	234168407	234168541	525998845	4.12e-22	63	137	82.482
CSLF8_AS_MG543999.1	chr1A	3066	3246	8585	60463227	60463048	525998845	4.12e-22	63	184	78.804
CSLF8_AS_MG543999.1	chr1A	3072	3243	8585	34512774	34512604	525998845	4.12e-22	63	173	79.191
CSLF8_AS_MG543999.1	chr1A	3070	3247	8585	264983021	264982846	525998845	4.12e-22	63	180	78.889
CSLF8_AS_MG543999.1	chr1A	3149	3261	8585	324176864	324176976	525998845	1.48e-21	62	114	85.088
CSLF8_AS_MG543999.1	chr1A	3073	3153	8585	487097437	487097359	525998845	1.48e-21	62	81	92.593
CSLF8_AS_MG543999.1	chr1A	3167	3246	8585	525771273	525771352	525998845	1.48e-21	62	80	92.5
CSLF8_AS_MG543999.1	chr1A	3079	3254	8585	506747852	506747689	525998845	1.48e-21	62	178	79.775
CSLF8_AS_MG543999.1	chr1A	3166	3246	8585	420425738	420425659	525998845	1.48e-21	62	81	92.593
CSLF8_AS_MG543999.1	chr1A	3072	3254	8585	374575854	374575673	525998845	1.48e-21	62	184	78.261
CSLF8_AS_MG543999.1	chr1A	3073	3246	8585	332552435	332552606	525998845	1.48e-21	62	177	79.096
CSLF8_AS_MG543999.1	chr1A	3073	3246	8585	179024056	179024228	525998845	1.48e-21	62	176	78.977
CSLF8_AS_MG543999.1	chr1A	3073	3246	8585	293821613	293821441	525998845	1.48e-21	62	177	79.096
CSLF8_AS_MG543999.1	chr1A	3073	3246	8585	286476481	286476322	525998845	1.48e-21	62	174	79.885
CSLF8_AS_MG543999.1	chr1A	3073	3249	8585	193268283	193268108	525998845	1.48e-21	62	179	78.771
CSLF8_AS_MG543999.1	chr1A	3073	3249	8585	512894259	512894085	525998845	1.48e-21	62	178	78.652
CSLF8_AS_MG543999.1	chr1A	3073	3246	8585	187457317	187457495	525998845	1.48e-21	62	181	79.006
CSLF8_AS_MG543999.1	chr1A	3073	3240	8585	312252615	312252781	525998845	1.48e-21	62	171	79.532
CSLF8_AS_MG543999.1	chr1A	3116	3246	8585	514335423	514335294	525998845	5.33e-21	61	135	82.963
CSLF8_AS_MG543999.1	chr1A	3073	3255	8585	510111751	510111917	525998845	5.33e-21	61	184	79.348
CSLF8_AS_MG543999.1	chr1A	3075	3247	8585	410446508	410446679	525998845	5.33e-21	61	174	78.736
CSLF8_AS_MG543999.1	chr1A	3073	3246	8585	381694719	381694889	525998845	5.33e-21	61	174	78.736
CSLF8_AS_MG543999.1	chr1A	3073	3261	8585	231857882	231857698	525998845	5.33e-21	61	190	77.895
CSLF8_AS_MG543999.1	chr1A	3072	3252	8585	114546279	114546447	525998845	5.33e-21	61	182	79.121
CSLF8_AS_MG543999.1	chr1A	3072	3249	8585	217746381	217746204	525998845	5.33e-21	61	179	78.212
CSLF8_AS_MG543999.1	chr1A	3072	3246	8585	257864626	257864454	525998845	1.92e-20	60	179	78.771
CSLF8_AS_MG543999.1	chr1A	3165	3246	8585	498789722	498789801	525998845	1.92e-20	60	82	91.463
CSLF8_AS_MG543999.1	chr1A	3072	3246	8585	518593721	518593548	525998845	1.92e-20	60	177	78.531
CSLF8_AS_MG543999.1	chr1A	3074	3251	8585	256773973	256773798	525998845	1.92e-20	60	179	78.212
CSLF8_AS_MG543999.1	chr1A	3073	3244	8585	287575916	287576085	525998845	1.92e-20	60	175	78.857
CSLF8_AS_MG543999.1	chr1A	3073	3246	8585	352650971	352651132	525998845	1.92e-20	60	176	79.545
CSLF8_AS_MG543999.1	chr1A	3073	3246	8585	371403085	371403257	525998845	6.9e-20	59	176	78.409
CSLF8_AS_MG543999.1	chr1A	3146	3246	8585	519388696	519388796	525998845	6.9e-20	59	101	86.139
CSLF8_AS_MG543999.1	chr1A	3073	3252	8585	511901789	511901611	525998845	6.9e-20	59	186	78.495
CSLF8_AS_MG543999.1	chr1A	3073	3153	8585	502886536	502886457	525998845	6.9e-20	59	81	91.358
CSLF8_AS_MG543999.1	chr1A	3166	3246	8585	487097358	487097437	525998845	6.9e-20	59	82	91.463
CSLF8_AS_MG543999.1	chr1A	3069	3246	8585	486688680	486688854	525998845	6.9e-20	59	179	78.212
CSLF8_AS_MG543999.1	chr1A	3167	3246	8585	423218444	423218523	525998845	6.9e-20	59	80	91.25
CSLF8_AS_MG543999.1	chr1A	3073	3260	8585	362884164	362883976	525998845	6.9e-20	59	197	78.173
CSLF8_AS_MG543999.1	chr1A	3140	3249	8585	312051536	312051427	525998845	6.9e-20	59	112	84.821
CSLF8_AS_MG543999.1	chr1A	3089	3246	8585	257467605	257467751	525998845	6.9e-20	59	158	80.38
CSLF8_AS_MG543999.1	chr1A	3084	3249	8585	430756029	430755867	525998845	6.9e-20	59	168	79.167
CSLF8_AS_MG543999.1	chr1A	3073	3246	8585	344517397	344517561	525998845	2.48e-19	58	176	78.977
CSLF8_AS_MG543999.1	chr1A	3142	3250	8585	502886432	502886540	525998845	2.48e-19	58	111	84.685
CSLF8_AS_MG543999.1	chr1A	3080	3240	8585	509033507	509033659	525998845	2.48e-19	58	162	79.63
CSLF8_AS_MG543999.1	chr1A	3073	3230	8585	486620411	486620255	525998845	2.48e-19	58	161	79.503
CSLF8_AS_MG543999.1	chr1A	3073	3247	8585	399553973	399553799	525998845	2.48e-19	58	182	78.571
CSLF8_AS_MG543999.1	chr1A	3073	3249	8585	300828622	300828783	525998845	2.48e-19	58	178	79.213
CSLF8_AS_MG543999.1	chr1A	3069	3246	8585	23899898	23899722	525998845	8.92e-19	57	180	77.778
CSLF8_AS_MG543999.1	chr1A	3065	3246	8585	395620504	395620326	525998845	8.92e-19	57	184	77.717
CSLF8_AS_MG543999.1	chr1A	3073	3158	8585	420425659	420425741	525998845	8.92e-19	57	86	89.535
CSLF8_AS_MG543999.1	chr1A	3073	3246	8585	445000871	445000709	525998845	8.92e-19	57	175	78.857
CSLF8_AS_MG543999.1	chr1A	3073	3246	8585	509894792	509894954	525998845	8.92e-19	57	177	79.096
CSLF8_AS_MG543999.1	chr1A	3118	3247	8585	510934438	510934566	525998845	8.92e-19	57	132	81.818
CSLF8_AS_MG543999.1	chr1A	3073	3245	8585	511942821	511942990	525998845	8.92e-19	57	175	78.286
CSLF8_AS_MG543999.1	chr1A	3070	3240	8585	65035802	65035971	525998845	3.21e-18	56	173	78.035
CSLF8_AS_MG543999.1	chr1A	3073	3153	8585	507225183	507225262	525998845	3.21e-18	56	82	90.244
CSLF8_AS_MG543999.1	chr1A	3073	3246	8585	482782834	482782663	525998845	3.21e-18	56	179	78.212
CSLF8_AS_MG543999.1	chr1A	3072	3247	8585	474537747	474537577	525998845	3.21e-18	56	179	78.212
CSLF8_AS_MG543999.1	chr1A	3073	3246	8585	414261890	414262068	525998845	3.21e-18	56	182	78.022
CSLF8_AS_MG543999.1	chr1A	3110	3247	8585	392183768	392183904	525998845	3.21e-18	56	138	80.435
CSLF8_AS_MG543999.1	chr1A	3071	3246	8585	76212513	76212671	525998845	3.21e-18	56	176	78.977
CSLF8_AS_MG543999.1	chr1A	3072	3247	8585	361239540	361239722	525998845	3.21e-18	56	185	77.838
CSLF8_AS_MG543999.1	chr1A	3073	3247	8585	196044425	196044262	525998845	1.15e-17	55	177	78.531
CSLF8_AS_MG543999.1	chr1A	3072	3244	8585	345573455	345573619	525998845	1.15e-17	55	175	78.286
CSLF8_AS_MG543999.1	chr1A	3177	3246	8585	472832911	472832842	525998845	1.15e-17	55	70	92.857
CSLF8_AS_MG543999.1	chr1A	3073	3246	8585	457987585	457987747	525998845	4.15e-17	54	175	78.286
CSLF8_AS_MG543999.1	chr1A	3169	3246	8585	522273758	522273835	525998845	4.15e-17	54	78	89.744
CSLF8_AS_MG543999.1	chr1A	3073	3246	8585	523644896	523644735	525998845	4.15e-17	54	176	78.409
CSLF8_AS_MG543999.1	chr1A	3063	3153	8585	517791573	517791662	525998845	4.15e-17	54	91	86.813
CSLF8_AS_MG543999.1	chr1A	3073	3247	8585	367425264	367425431	525998845	4.15e-17	54	178	78.09
CSLF8_AS_MG543999.1	chr1A	3126	3246	8585	231913878	231913759	525998845	4.15e-17	54	122	81.967
CSLF8_AS_MG543999.1	chr1A	3149	3247	8585	34548848	34548947	525998845	4.15e-17	54	101	85.149
CSLF8_AS_MG543999.1	chr1A	3072	3253	8585	381694890	381694713	525998845	4.15e-17	54	185	77.297
CSLF8_AS_MG543999.1	chr1A	3073	3246	8585	286476322	286476481	525998845	1.49e-16	53	174	78.161
CSLF8_AS_MG543999.1	chr1A	3073	3246	8585	510111910	510111751	525998845	1.49e-16	53	175	78.286
CSLF8_AS_MG543999.1	chr1A	3073	3153	8585	485855344	485855265	525998845	1.49e-16	53	81	88.889
CSLF8_AS_MG543999.1	chr1A	3105	3247	8585	465389775	465389906	525998845	1.49e-16	53	144	80.556
CSLF8_AS_MG543999.1	chr1A	3127	3247	8585	365232568	365232457	525998845	1.49e-16	53	122	82.787
CSLF8_AS_MG543999.1	chr1A	3074	3246	8585	114546440	114546280	525998845	1.49e-16	53	173	78.035
CSLF8_AS_MG543999.1	chr1A	3164	3246	8585	347559905	347559988	525998845	1.49e-16	53	85	88.235
CSLF8_AS_MG543999.1	chr1A	3167	3246	8585	519822045	519822124	525998845	1.49e-16	53	80	88.75
CSLF8_AS_MG543999.1	chr1A	3070	3239	8585	227920214	227920045	525998845	1.49e-16	53	171	77.193
CSLF8_AS_MG543999.1	chr1A	3069	3249	8585	196044259	196044429	525998845	1.49e-16	53	184	77.717
CSLF8_AS_MG543999.1	chr1A	3072	3155	8585	347559989	347559907	525998845	1.49e-16	53	85	88.235
CSLF8_AS_MG543999.1	chr1A	3073	3158	8585	473197131	473197214	525998845	5.37e-16	52	87	87.356
CSLF8_AS_MG543999.1	chr1A	3177	3246	8585	495756502	495756571	525998845	5.37e-16	52	71	91.549
CSLF8_AS_MG543999.1	chr1A	3070	3246	8585	465619639	465619805	525998845	5.37e-16	52	179	77.654
CSLF8_AS_MG543999.1	chr1A	3107	3246	8585	325802381	325802512	525998845	5.37e-16	52	143	80.42
CSLF8_AS_MG543999.1	chr1A	3174	3247	8585	458473080	458473152	525998845	5.37e-16	52	74	90.541
CSLF8_AS_MG543999.1	chr1A	3115	3246	8585	421942395	421942526	525998845	1.93e-15	51	132	79.545
CSLF8_AS_MG543999.1	chr1A	3073	3151	8585	494976285	494976209	525998845	1.93e-15	51	79	88.608
CSLF8_AS_MG543999.1	chr1A	3181	3246	8585	515218952	515218887	525998845	1.93e-15	51	66	92.424
CSLF8_AS_MG543999.1	chr1A	3073	3249	8585	20020904	20020729	525998845	6.95e-15	50	179	76.536
CSLF8_AS_MG543999.1	chr1A	3071	3249	8585	273540963	273540778	525998845	6.95e-15	50	192	77.083
CSLF8_AS_MG543999.1	chr1A	3177	3248	8585	328995538	328995608	525998845	6.95e-15	50	72	90.278
CSLF8_AS_MG543999.1	chr1A	3182	3246	8585	397502684	397502748	525998845	6.95e-15	50	65	92.308
CSLF8_AS_MG543999.1	chr1A	3071	3249	8585	425702712	425702545	525998845	6.95e-15	50	180	77.222
CSLF8_AS_MG543999.1	chr1A	3176	3246	8585	472530620	472530550	525998845	6.95e-15	50	71	90.141
CSLF8_AS_MG543999.1	chr1A	3072	3151	8585	495756572	495756494	525998845	2.5e-14	49	80	87.5
CSLF8_AS_MG543999.1	chr1A	3085	3235	8585	281499801	281499946	525998845	2.5e-14	49	153	78.431
CSLF8_AS_MG543999.1	chr1A	3177	3246	8585	456488671	456488602	525998845	2.5e-14	49	70	90
CSLF8_AS_MG543999.1	chr1A	3178	3246	8585	517791651	517791583	525998845	8.99e-14	48	69	89.855
CSLF8_AS_MG543999.1	chr1A	3066	3246	8585	54899243	54899064	525998845	8.99e-14	48	186	76.344
CSLF8_AS_MG543999.1	chr1A	3177	3246	8585	13377203	13377135	525998845	8.99e-14	48	70	90
CSLF8_AS_MG543999.1	chr1A	3073	3246	8585	205344617	205344789	525998845	3.23e-13	47	177	76.271
CSLF8_AS_MG543999.1	chr1A	3125	3246	8585	357343020	357343142	525998845	3.23e-13	47	125	80
CSLF8_AS_MG543999.1	chr1A	3072	3151	8585	412728361	412728440	525998845	3.23e-13	47	81	86.42
CSLF8_AS_MG543999.1	chr1A	3068	3153	8585	515825899	515825984	525998845	3.23e-13	47	87	85.057
CSLF8_AS_MG543999.1	chr1A	3072	3151	8585	450546850	450546772	525998845	1.16e-12	46	81	86.42
CSLF8_AS_MG543999.1	chr1A	3067	3125	8585	508622061	508622118	525998845	1.16e-12	46	59	93.22
CSLF8_AS_MG543999.1	chr1A	3070	3158	8585	481025565	481025479	525998845	1.16e-12	46	89	84.27
CSLF8_AS_MG543999.1	chr1A	3076	3239	8585	398404136	398404298	525998845	1.16e-12	46	168	76.786
CSLF8_AS_MG543999.1	chr1A	3073	3155	8585	373892599	373892680	525998845	1.16e-12	46	83	85.542
CSLF8_AS_MG543999.1	chr1A	3088	3252	8585	347087573	347087733	525998845	1.16e-12	46	166	76.506
CSLF8_AS_MG543999.1	chr1A	3177	3246	8585	504245573	504245642	525998845	1.16e-12	46	70	88.571
CSLF8_AS_MG543999.1	chr1A	3179	3247	8585	497378942	497378874	525998845	4.18e-12	45	69	88.406
CSLF8_AS_MG543999.1	chr1A	3168	3246	8585	215137753	215137676	525998845	4.18e-12	45	79	86.076
CSLF8_AS_MG543999.1	chr1A	3169	3246	8585	221794563	221794486	525998845	4.18e-12	45	78	85.897
CSLF8_AS_MG543999.1	chr1A	3073	3130	8585	465389905	465389849	525998845	4.18e-12	45	58	93.103
CSLF8_AS_MG543999.1	chr1A	3188	3247	8585	477921720	477921661	525998845	4.18e-12	45	60	91.667
CSLF8_AS_MG543999.1	chr1A	3189	3248	8585	495499689	495499630	525998845	4.18e-12	45	62	91.935
CSLF8_AS_MG543999.1	chr1A	3180	3247	8585	314962391	314962458	525998845	1.5e-11	44	68	88.235
CSLF8_AS_MG543999.1	chr1A	3072	3246	8585	514336526	514336343	525998845	1.5e-11	44	189	76.19
CSLF8_AS_MG543999.1	chr1A	3167	3255	8585	471760825	471760736	525998845	1.5e-11	44	91	83.516
CSLF8_AS_MG543999.1	chr1A	3167	3252	8585	355294968	355295053	525998845	1.5e-11	44	87	83.908
CSLF8_AS_MG543999.1	chr1A	3188	3246	8585	214210852	214210794	525998845	1.5e-11	44	59	91.525
CSLF8_AS_MG543999.1	chr1A	3188	3246	8585	214210845	214210903	525998845	1.5e-11	44	59	91.525
CSLF8_AS_MG543999.1	chr1A	3179	3249	8585	271016542	271016613	525998845	1.5e-11	44	73	87.671
CSLF8_AS_MG543999.1	chr1A	3122	3251	8585	400327111	400327240	525998845	5.41e-11	43	132	78.03
CSLF8_AS_MG543999.1	chr1A	3189	3246	8585	482009623	482009566	525998845	5.41e-11	43	58	91.379
CSLF8_AS_MG543999.1	chr1A	3091	3247	8585	472413247	472413096	525998845	5.41e-11	43	161	77.019
CSLF8_AS_MG543999.1	chr1A	3185	3246	8585	440527466	440527526	525998845	5.41e-11	43	62	90.323
CSLF8_AS_MG543999.1	chr1A	3189	3255	8585	427687525	427687591	525998845	5.41e-11	43	67	88.06
CSLF8_AS_MG543999.1	chr1A	3068	3138	8585	423898979	423899048	525998845	5.41e-11	43	71	87.324
CSLF8_AS_MG543999.1	chr1A	3070	3142	8585	406373169	406373241	525998845	5.41e-11	43	75	86.667
CSLF8_AS_MG543999.1	chr1A	3124	3246	8585	377923358	377923234	525998845	5.41e-11	43	126	78.571
CSLF8_AS_MG543999.1	chr1A	3079	3247	8585	345979404	345979241	525998845	5.41e-11	43	174	76.437
CSLF8_AS_MG543999.1	chr1A	3073	3155	8585	54444309	54444228	525998845	5.41e-11	43	83	84.337
CSLF8_AS_MG543999.1	chr1A	3163	3246	8585	8282477	8282563	525998845	5.41e-11	43	87	83.908
CSLF8_AS_MG543999.1	chr1A	3178	3246	8585	227299277	227299345	525998845	1.95e-10	42	69	86.957
CSLF8_AS_MG543999.1	chr1A	3067	3142	8585	258993462	258993388	525998845	1.95e-10	42	78	85.897
CSLF8_AS_MG543999.1	chr1A	3072	3129	8585	507636620	507636676	525998845	1.95e-10	42	58	91.379
CSLF8_AS_MG543999.1	chr1A	3184	3246	8585	512794408	512794470	525998845	1.95e-10	42	63	88.889
CSLF8_AS_MG543999.1	chr1A	3069	3246	8585	374950838	374950663	525998845	1.95e-10	42	186	75.806
CSLF8_AS_MG543999.1	chr1A	3070	3181	8585	10951290	10951400	525998845	1.95e-10	42	115	80
CSLF8_AS_MG543999.1	chr1A	3069	3139	8585	514643663	514643730	525998845	1.95e-10	42	71	87.324
CSLF8_AS_MG543999.1	chr1A	3073	3131	8585	436580134	436580076	525998845	7e-10	41	60	90
CSLF8_AS_MG543999.1	chr1A	3073	3155	8585	317378866	317378783	525998845	7e-10	41	86	83.721
CSLF8_AS_MG543999.1	chr1A	3073	3140	8585	268185974	268186040	525998845	2.52e-09	40	68	86.765
CSLF8_AS_MG543999.1	chr1A	3073	3140	8585	268671055	268671121	525998845	2.52e-09	40	68	86.765
CSLF8_AS_MG543999.1	chr1A	3067	3161	8585	402875957	402875864	525998845	2.52e-09	40	95	81.053
CSLF8_AS_MG543999.1	chr1A	3204	3246	8585	508622109	508622067	525998845	2.52e-09	40	43	97.674
CSLF8_AS_MG543999.1	chr1A	3071	3235	8585	515827389	515827556	525998845	2.52e-09	40	172	75.581
CSLF8_AS_MG543999.1	chr1A	3191	3253	8585	13377221	13377283	525998845	9.05e-09	39	63	87.302
CSLF8_AS_MG543999.1	chr1A	3167	3236	8585	521036478	521036410	525998845	9.05e-09	39	71	85.915
CSLF8_AS_MG543999.1	chr1A	3074	3125	8585	508728836	508728886	525998845	9.05e-09	39	52	92.308
CSLF8_AS_MG543999.1	chr1A	3204	3258	8585	504712426	504712479	525998845	9.05e-09	39	55	90.909
CSLF8_AS_MG543999.1	chr1A	3072	3246	8585	276467356	276467190	525998845	9.05e-09	39	176	75
CSLF8_AS_MG543999.1	chr1A	3072	3150	8585	350361338	350361261	525998845	9.05e-09	39	80	83.75
CSLF8_AS_MG543999.1	chr1A	3073	3171	8585	363481733	363481830	525998845	3.26e-08	38	100	80
CSLF8_AS_MG543999.1	chr1A	3181	3246	8585	488379776	488379840	525998845	3.26e-08	38	66	86.364
CSLF8_AS_MG543999.1	chr1A	3194	3246	8585	477921724	477921776	525998845	3.26e-08	38	53	90.566
CSLF8_AS_MG543999.1	chr1A	3191	3249	8585	344068349	344068408	525998845	3.26e-08	38	60	88.333
CSLF8_AS_MG543999.1	chr1A	3073	3144	8585	513570998	513571068	525998845	3.26e-08	38	72	84.722
CSLF8_AS_MG543999.1	chr1A	3072	3232	8585	286501748	286501896	525998845	3.26e-08	38	162	75.926
CSLF8_AS_MG543999.1	chr1A	3182	3235	8585	221794693	221794745	525998845	3.26e-08	38	54	90.741
CSLF8_AS_MG543999.1	chr1A	3168	3246	8585	67805888	67805969	525998845	3.26e-08	38	82	82.927
CSLF8_AS_MG543999.1	chr1A	3075	3158	8585	415424656	415424738	525998845	3.26e-08	38	85	82.353
CSLF8_AS_MG543999.1	chr1A	3204	3246	8585	458130164	458130206	525998845	1.17e-07	37	43	95.349
CSLF8_AS_MG543999.1	chr1A	3134	3247	8585	514669784	514669894	525998845	1.17e-07	37	116	78.448
CSLF8_AS_MG543999.1	chr1A	3073	3144	8585	407517710	407517783	525998845	1.17e-07	37	76	84.211
CSLF8_AS_MG543999.1	chr1A	3195	3246	8585	387510185	387510236	525998845	1.17e-07	37	52	90.385
CSLF8_AS_MG543999.1	chr1A	3073	3149	8585	379250187	379250112	525998845	1.17e-07	37	78	83.333
CSLF8_AS_MG543999.1	chr1A	3071	3156	8585	224647412	224647328	525998845	1.17e-07	37	87	81.609
CSLF8_AS_MG543999.1	chr1A	952	1007	8585	332534865	332534808	525998845	4.21e-07	36	58	87.931
CSLF8_AS_MG543999.1	chr1A	3073	3142	8585	12051595	12051527	525998845	4.21e-07	36	70	84.286
CSLF8_AS_MG543999.1	chr1A	3191	3243	8585	518518151	518518099	525998845	1.51e-06	35	53	88.679
CSLF8_AS_MG543999.1	chr1A	3204	3250	8585	249343406	249343452	525998845	1.51e-06	35	47	91.489
CSLF8_AS_MG543999.1	chr1A	3194	3243	8585	427585300	427585349	525998845	1.51e-06	35	50	90
CSLF8_AS_MG543999.1	chr1A	3194	3249	8585	502886436	502886381	525998845	1.51e-06	35	56	87.5
CSLF8_AS_MG543999.1	chr1A	3204	3246	8585	408202126	408202084	525998845	5.45e-06	34	43	93.023
CSLF8_AS_MG543999.1	chr1A	3178	3246	8585	365332342	365332407	525998845	5.45e-06	34	69	84.058
CSLF8_AS_MG543999.1	chr1A	3071	3104	8585	304303714	304303747	525998845	5.45e-06	34	34	100
CSLF8_AS_MG543999.1	chr1A	3073	3116	8585	43087983	43088025	525998845	5.45e-06	34	44	93.182
CSLF8_AS_MG543999.1	chr1A	3072	3104	8585	439633712	439633680	525998845	1.96e-05	33	33	100
CSLF8_AS_MG543999.1	chr1A	3072	3104	8585	491367312	491367280	525998845	1.96e-05	33	33	100
CSLF8_AS_MG543999.1	chr1A	3072	3254	8585	321271852	321272028	525998845	1.96e-05	33	190	74.211
CSLF8_AS_MG543999.1	chr1A	3073	3116	8585	365804605	365804650	525998845	1.96e-05	33	46	91.304
CSLF8_AS_MG543999.1	chr1A	3072	3104	8585	315668959	315668927	525998845	1.96e-05	33	33	100
CSLF8_AS_MG543999.1	chr1A	3073	3111	8585	451448645	451448683	525998845	1.96e-05	33	40	95
CSLF8_AS_MG543999.1	chr1A	3069	3104	8585	441581930	441581965	525998845	1.96e-05	33	36	97.222
CSLF8_AS_MG543999.1	chr1A	3073	3104	8585	256050668	256050637	525998845	7.05e-05	32	32	100
CSLF8_AS_MG543999.1	chr1A	3073	3108	8585	488067992	488068026	525998845	7.05e-05	32	36	97.222
CSLF8_AS_MG543999.1	chr1A	3073	3142	8585	421860350	421860285	525998845	7.05e-05	32	71	83.099
CSLF8_AS_MG543999.1	chr1A	3069	3246	8585	400793579	400793405	525998845	7.05e-05	32	179	73.184
CSLF8_AS_MG543999.1	chr1A	3076	3111	8585	368113509	368113475	525998845	7.05e-05	32	36	97.222
CSLF8_AS_MG543999.1	chr1A	3073	3250	8585	315594632	315594449	525998845	0.000253	31	187	73.262
CSLF8_AS_MG543999.1	chr1A	3073	3102	8585	404797286	404797257	525998845	0.001	30	30	100
CSLF8_AS_MG543999.1	chr1A	3209	3244	8585	446884275	446884310	525998845	0.001	30	36	94.444
CSLF8_AS_MG543999.1	chr1A	3073	3102	8585	366785295	366785266	525998845	0.001	30	30	100
CSLF8_AS_MG543999.1	chr1A	3189	3230	8585	389515344	389515385	525998845	0.001	30	43	90.698
CSLF8_AS_MG543999.1	chr1A	3075	3104	8585	384583080	384583109	525998845	0.001	30	30	100
CSLF8_AS_MG543999.1	chr1A	3072	3116	8585	208940972	208940928	525998845	0.001	30	45	88.889
CSLF8_AS_MG543999.1	chr1A	3077	3116	8585	315668874	315668912	525998845	0.001	30	40	92.5
CSLF8_AS_MG543999.1	chr1A	3072	3117	8585	318905372	318905416	525998845	0.001	30	46	89.13
CSLF8_AS_MG543999.1	chr1A	3190	3231	8585	355612161	355612202	525998845	0.001	30	42	90.476
CSLF8_AS_MG543999.1	chr1A	3073	3101	8585	442985938	442985910	525998845	0.003	29	29	100
CSLF8_AS_MG543999.1	chr1C	3069	3253	8585	351871399	351871216	426632976	1.09e-57	127	185	89.73
CSLF8_AS_MG543999.1	chr1C	3073	3246	8585	180405320	180405492	426632976	6.56e-55	122	174	90.23
CSLF8_AS_MG543999.1	chr1C	3073	3246	8585	289996868	289997039	426632976	6.56e-55	122	174	90.23
CSLF8_AS_MG543999.1	chr1C	3083	3247	8585	362893983	362893820	426632976	6.56e-55	122	165	91.515
CSLF8_AS_MG543999.1	chr1C	3069	3246	8585	98988508	98988331	426632976	2.36e-54	121	179	89.385
CSLF8_AS_MG543999.1	chr1C	3065	3246	8585	196343104	196342924	426632976	2.36e-54	121	183	89.071
CSLF8_AS_MG543999.1	chr1C	3062	3246	8585	69131151	69130969	426632976	1.1e-52	118	186	88.172
CSLF8_AS_MG543999.1	chr1C	3069	3247	8585	329155264	329155088	426632976	1.1e-52	118	179	88.827
CSLF8_AS_MG543999.1	chr1C	3073	3247	8585	317833603	317833430	426632976	3.95e-52	117	176	89.205
CSLF8_AS_MG543999.1	chr1C	3072	3246	8585	390955228	390955401	426632976	3.95e-52	117	176	89.205
CSLF8_AS_MG543999.1	chr1C	3073	3262	8585	293549484	293549673	426632976	5.11e-51	115	193	87.047
CSLF8_AS_MG543999.1	chr1C	3069	3250	8585	308839593	308839773	426632976	5.11e-51	115	182	87.912
CSLF8_AS_MG543999.1	chr1C	3072	3246	8585	280686079	280686252	426632976	1.84e-50	114	175	88.571
CSLF8_AS_MG543999.1	chr1C	3072	3246	8585	417430756	417430583	426632976	1.84e-50	114	176	88.636
CSLF8_AS_MG543999.1	chr1C	3070	3247	8585	303882703	303882528	426632976	1.84e-50	114	178	88.202
CSLF8_AS_MG543999.1	chr1C	3072	3246	8585	58776779	58776607	426632976	1.84e-50	114	175	88.571
CSLF8_AS_MG543999.1	chr1C	3073	3250	8585	331503416	331503241	426632976	1.84e-50	114	179	88.268
CSLF8_AS_MG543999.1	chr1C	3050	3247	8585	55786765	55786961	426632976	6.61e-50	113	201	86.07
CSLF8_AS_MG543999.1	chr1C	3073	3246	8585	203377405	203377233	426632976	6.61e-50	113	174	88.506
CSLF8_AS_MG543999.1	chr1C	3073	3246	8585	376893672	376893843	426632976	6.61e-50	113	175	88.571
CSLF8_AS_MG543999.1	chr1C	3071	3246	8585	47645035	47644861	426632976	2.38e-49	112	176	88.068
CSLF8_AS_MG543999.1	chr1C	3071	3249	8585	195004784	195004607	426632976	2.38e-49	112	181	87.845
CSLF8_AS_MG543999.1	chr1C	3061	3249	8585	209703792	209703982	426632976	2.38e-49	112	192	86.458
CSLF8_AS_MG543999.1	chr1C	3063	3246	8585	407132540	407132723	426632976	2.38e-49	112	186	87.097
CSLF8_AS_MG543999.1	chr1C	3072	3249	8585	42258226	42258051	426632976	8.55e-49	111	178	87.64
CSLF8_AS_MG543999.1	chr1C	3070	3250	8585	375197456	375197277	426632976	8.55e-49	111	184	87.5
CSLF8_AS_MG543999.1	chr1C	3066	3246	8585	398241347	398241168	426632976	8.55e-49	111	181	87.293
CSLF8_AS_MG543999.1	chr1C	3073	3246	8585	72681748	72681577	426632976	3.08e-48	110	175	88
CSLF8_AS_MG543999.1	chr1C	3073	3246	8585	281539633	281539461	426632976	3.08e-48	110	175	88
CSLF8_AS_MG543999.1	chr1C	3073	3246	8585	250167820	250167648	426632976	3.08e-48	110	175	88
CSLF8_AS_MG543999.1	chr1C	3072	3250	8585	250167647	250167824	426632976	1.11e-47	109	181	87.293
CSLF8_AS_MG543999.1	chr1C	3071	3246	8585	310329286	310329460	426632976	1.11e-47	109	177	87.571
CSLF8_AS_MG543999.1	chr1C	3072	3246	8585	59412874	59412701	426632976	3.98e-47	108	175	87.429
CSLF8_AS_MG543999.1	chr1C	3073	3250	8585	99478076	99477900	426632976	3.98e-47	108	178	87.079
CSLF8_AS_MG543999.1	chr1C	3072	3246	8585	263814623	263814450	426632976	3.98e-47	108	177	87.571
CSLF8_AS_MG543999.1	chr1C	3071	3235	8585	330033190	330033354	426632976	3.98e-47	108	168	88.69
CSLF8_AS_MG543999.1	chr1C	3071	3248	8585	341564662	341564838	426632976	3.98e-47	108	178	87.079
CSLF8_AS_MG543999.1	chr1C	3072	3246	8585	351309457	351309284	426632976	3.98e-47	108	176	87.5
CSLF8_AS_MG543999.1	chr1C	3073	3249	8585	375063687	375063863	426632976	3.98e-47	108	179	87.151
CSLF8_AS_MG543999.1	chr1C	3070	3246	8585	367315090	367315264	426632976	1.43e-46	107	177	87.006
CSLF8_AS_MG543999.1	chr1C	3073	3246	8585	416664882	416664710	426632976	1.43e-46	107	175	87.429
CSLF8_AS_MG543999.1	chr1C	3071	3247	8585	284129630	284129805	426632976	1.43e-46	107	178	87.079
CSLF8_AS_MG543999.1	chr1C	3073	3246	8585	195004610	195004782	426632976	1.43e-46	107	175	87.429
CSLF8_AS_MG543999.1	chr1C	3071	3246	8585	158752085	158752258	426632976	5.15e-46	106	176	86.932
CSLF8_AS_MG543999.1	chr1C	3073	3246	8585	98296393	98296563	426632976	5.15e-46	106	174	87.356
CSLF8_AS_MG543999.1	chr1C	3072	3251	8585	70391444	70391265	426632976	1.85e-45	105	183	86.339
CSLF8_AS_MG543999.1	chr1C	3072	3246	8585	80569420	80569586	426632976	1.85e-45	105	175	87.429
CSLF8_AS_MG543999.1	chr1C	3072	3246	8585	113397574	113397401	426632976	1.85e-45	105	175	86.857
CSLF8_AS_MG543999.1	chr1C	3073	3250	8585	134334538	134334714	426632976	1.85e-45	105	179	86.592
CSLF8_AS_MG543999.1	chr1C	3073	3246	8585	400184166	400184339	426632976	1.85e-45	105	175	86.857
CSLF8_AS_MG543999.1	chr1C	3073	3246	8585	196070825	196070996	426632976	6.66e-45	104	174	86.782
CSLF8_AS_MG543999.1	chr1C	3073	3246	8585	398241168	398241340	426632976	6.66e-45	104	175	86.857
CSLF8_AS_MG543999.1	chr1C	3073	3240	8585	362203570	362203736	426632976	6.66e-45	104	168	87.5
CSLF8_AS_MG543999.1	chr1C	3072	3246	8585	346180825	346180995	426632976	6.66e-45	104	176	86.932
CSLF8_AS_MG543999.1	chr1C	3073	3246	8585	317663311	317663139	426632976	6.66e-45	104	175	86.857
CSLF8_AS_MG543999.1	chr1C	3073	3246	8585	317663139	317663311	426632976	6.66e-45	104	174	86.782
CSLF8_AS_MG543999.1	chr1C	3070	3246	8585	205125196	205125370	426632976	6.66e-45	104	177	86.441
CSLF8_AS_MG543999.1	chr1C	3069	3246	8585	186518777	186518951	426632976	6.66e-45	104	178	86.517
CSLF8_AS_MG543999.1	chr1C	3070	3246	8585	166813475	166813650	426632976	6.66e-45	104	178	86.517
CSLF8_AS_MG543999.1	chr1C	3070	3246	8585	144821212	144821037	426632976	6.66e-45	104	179	86.592
CSLF8_AS_MG543999.1	chr1C	3072	3246	8585	45338164	45337993	426632976	6.66e-45	104	175	86.857
CSLF8_AS_MG543999.1	chr1C	3063	3246	8585	206552831	206553016	426632976	6.66e-45	104	187	85.561
CSLF8_AS_MG543999.1	chr1C	3071	3246	8585	91616337	91616511	426632976	2.39e-44	103	177	86.441
CSLF8_AS_MG543999.1	chr1C	3071	3246	8585	224008636	224008462	426632976	2.39e-44	103	176	86.364
CSLF8_AS_MG543999.1	chr1C	3073	3253	8585	332866796	332866977	426632976	2.39e-44	103	183	85.792
CSLF8_AS_MG543999.1	chr1C	3071	3248	8585	228875381	228875557	426632976	8.61e-44	102	179	86.034
CSLF8_AS_MG543999.1	chr1C	3072	3246	8585	375063860	375063687	426632976	8.61e-44	102	175	86.286
CSLF8_AS_MG543999.1	chr1C	3075	3249	8585	318410955	318410782	426632976	8.61e-44	102	175	86.286
CSLF8_AS_MG543999.1	chr1C	3069	3246	8585	69130965	69131141	426632976	8.61e-44	102	179	86.034
CSLF8_AS_MG543999.1	chr1C	3073	3247	8585	371251398	371251571	426632976	8.61e-44	102	177	86.441
CSLF8_AS_MG543999.1	chr1C	3072	3246	8585	323507491	323507320	426632976	3.1e-43	101	175	86.286
CSLF8_AS_MG543999.1	chr1C	3072	3246	8585	352394628	352394457	426632976	3.1e-43	101	175	86.286
CSLF8_AS_MG543999.1	chr1C	3073	3246	8585	418499268	418499096	426632976	3.1e-43	101	177	86.441
CSLF8_AS_MG543999.1	chr1C	3073	3246	8585	392360945	392360773	426632976	3.1e-43	101	175	86.286
CSLF8_AS_MG543999.1	chr1C	3070	3246	8585	359082815	359082990	426632976	3.1e-43	101	178	85.955
CSLF8_AS_MG543999.1	chr1C	3072	3246	8585	420978664	420978493	426632976	3.1e-43	101	175	86.286
CSLF8_AS_MG543999.1	chr1C	3073	3246	8585	329155089	329155260	426632976	3.1e-43	101	175	86.286
CSLF8_AS_MG543999.1	chr1C	3072	3246	8585	325286744	325286573	426632976	3.1e-43	101	175	86.286
CSLF8_AS_MG543999.1	chr1C	3073	3246	8585	293549655	293549484	426632976	3.1e-43	101	176	86.364
CSLF8_AS_MG543999.1	chr1C	3072	3246	8585	284944104	284943933	426632976	3.1e-43	101	177	86.441
CSLF8_AS_MG543999.1	chr1C	3070	3246	8585	235972070	235971895	426632976	3.1e-43	101	178	85.955
CSLF8_AS_MG543999.1	chr1C	3075	3248	8585	165854492	165854664	426632976	3.1e-43	101	174	86.207
CSLF8_AS_MG543999.1	chr1C	3069	3246	8585	151475881	151476055	426632976	3.1e-43	101	178	85.955
CSLF8_AS_MG543999.1	chr1C	3072	3246	8585	140593789	140593618	426632976	3.1e-43	101	175	86.286
CSLF8_AS_MG543999.1	chr1C	3070	3246	8585	138384560	138384735	426632976	3.1e-43	101	178	85.955
CSLF8_AS_MG543999.1	chr1C	3073	3253	8585	80569586	80569415	426632976	3.1e-43	101	182	86.264
CSLF8_AS_MG543999.1	chr1C	3073	3252	8585	367315264	367315087	426632976	3.1e-43	101	181	85.635
CSLF8_AS_MG543999.1	chr1C	3073	3246	8585	303882529	303882700	426632976	3.1e-43	101	175	86.286
CSLF8_AS_MG543999.1	chr1C	3083	3244	8585	55762190	55762348	426632976	1.11e-42	100	163	87.73
CSLF8_AS_MG543999.1	chr1C	3073	3248	8585	176631730	176631556	426632976	1.11e-42	100	176	85.795
CSLF8_AS_MG543999.1	chr1C	3071	3246	8585	115221499	115221325	426632976	1.11e-42	100	176	85.795
CSLF8_AS_MG543999.1	chr1C	3073	3248	8585	106471407	106471233	426632976	1.11e-42	100	176	85.795
CSLF8_AS_MG543999.1	chr1C	3068	3246	8585	84195894	84195717	426632976	1.11e-42	100	180	85.556
CSLF8_AS_MG543999.1	chr1C	3071	3246	8585	399466911	399466737	426632976	1.11e-42	100	176	85.795
CSLF8_AS_MG543999.1	chr1C	3072	3213	8585	180665714	180665574	426632976	4.01e-42	99	143	90.21
CSLF8_AS_MG543999.1	chr1C	3085	3247	8585	222620162	222620323	426632976	4.01e-42	99	163	87.117
CSLF8_AS_MG543999.1	chr1C	3071	3248	8585	206506712	206506888	426632976	4.01e-42	99	178	85.393
CSLF8_AS_MG543999.1	chr1C	3072	3246	8585	390955402	390955229	426632976	4.01e-42	99	177	85.876
CSLF8_AS_MG543999.1	chr1C	3057	3246	8585	141900277	141900465	426632976	4.01e-42	99	194	84.536
CSLF8_AS_MG543999.1	chr1C	3072	3247	8585	140545356	140545184	426632976	4.01e-42	99	176	85.795
CSLF8_AS_MG543999.1	chr1C	3073	3247	8585	70822941	70822768	426632976	4.01e-42	99	178	85.955
CSLF8_AS_MG543999.1	chr1C	3073	3249	8585	105715536	105715712	426632976	4.01e-42	99	178	85.393
CSLF8_AS_MG543999.1	chr1C	3073	3246	8585	289997039	289996868	426632976	1.44e-41	98	176	85.795
CSLF8_AS_MG543999.1	chr1C	3070	3246	8585	46903032	46902857	426632976	1.44e-41	98	179	85.475
CSLF8_AS_MG543999.1	chr1C	3070	3246	8585	158800065	158800239	426632976	1.44e-41	98	177	85.311
CSLF8_AS_MG543999.1	chr1C	3072	3246	8585	187525917	187525746	426632976	1.44e-41	98	175	85.714
CSLF8_AS_MG543999.1	chr1C	3072	3246	8585	187526217	187526046	426632976	1.44e-41	98	175	85.714
CSLF8_AS_MG543999.1	chr1C	3069	3246	8585	200051804	200051978	426632976	1.44e-41	98	178	85.393
CSLF8_AS_MG543999.1	chr1C	3072	3246	8585	217291931	217291760	426632976	1.44e-41	98	175	85.714
CSLF8_AS_MG543999.1	chr1C	3069	3246	8585	232308336	232308510	426632976	1.44e-41	98	178	85.393
CSLF8_AS_MG543999.1	chr1C	3069	3246	8585	238623113	238623287	426632976	1.44e-41	98	178	85.393
CSLF8_AS_MG543999.1	chr1C	3069	3246	8585	405336755	405336928	426632976	1.44e-41	98	178	85.393
CSLF8_AS_MG543999.1	chr1C	3072	3246	8585	240342597	240342426	426632976	1.44e-41	98	175	85.714
CSLF8_AS_MG543999.1	chr1C	3073	3246	8585	417430583	417430755	426632976	1.44e-41	98	176	85.795
CSLF8_AS_MG543999.1	chr1C	3073	3249	8585	375259395	375259220	426632976	1.44e-41	98	178	85.393
CSLF8_AS_MG543999.1	chr1C	3073	3251	8585	359082990	359082812	426632976	1.44e-41	98	182	85.165
CSLF8_AS_MG543999.1	chr1C	3069	3246	8585	339291173	339291347	426632976	1.44e-41	98	178	85.393
CSLF8_AS_MG543999.1	chr1C	3070	3246	8585	322396096	322395921	426632976	1.44e-41	98	178	85.393
CSLF8_AS_MG543999.1	chr1C	3073	3246	8585	310329460	310329288	426632976	1.44e-41	98	176	85.795
CSLF8_AS_MG543999.1	chr1C	3073	3246	8585	297768042	297768213	426632976	1.44e-41	98	175	85.714
CSLF8_AS_MG543999.1	chr1C	3069	3246	8585	296713577	296713751	426632976	1.44e-41	98	178	85.393
CSLF8_AS_MG543999.1	chr1C	3069	3246	8585	257542117	257542291	426632976	1.44e-41	98	178	85.393
CSLF8_AS_MG543999.1	chr1C	3072	3247	8585	147770975	147771148	426632976	5.18e-41	97	180	85.556
CSLF8_AS_MG543999.1	chr1C	3072	3247	8585	333010821	333010647	426632976	5.18e-41	97	176	85.227
CSLF8_AS_MG543999.1	chr1C	3073	3248	8585	123122518	123122692	426632976	5.18e-41	97	176	85.227
CSLF8_AS_MG543999.1	chr1C	3069	3246	8585	91616515	91616339	426632976	1.86e-40	96	181	85.083
CSLF8_AS_MG543999.1	chr1C	3066	3243	8585	306435863	306436038	426632976	1.86e-40	96	178	84.831
CSLF8_AS_MG543999.1	chr1C	3072	3246	8585	385791177	385791349	426632976	1.86e-40	96	177	85.311
CSLF8_AS_MG543999.1	chr1C	3072	3246	8585	355988895	355989068	426632976	1.86e-40	96	178	85.393
CSLF8_AS_MG543999.1	chr1C	3072	3246	8585	320604941	320605114	426632976	1.86e-40	96	176	85.227
CSLF8_AS_MG543999.1	chr1C	3073	3249	8585	318668073	318667897	426632976	1.86e-40	96	178	84.831
CSLF8_AS_MG543999.1	chr1C	3072	3246	8585	259111016	259111189	426632976	1.86e-40	96	177	85.311
CSLF8_AS_MG543999.1	chr1C	3071	3248	8585	251846543	251846719	426632976	1.86e-40	96	180	85
CSLF8_AS_MG543999.1	chr1C	3066	3231	8585	190592347	190592511	426632976	1.86e-40	96	167	86.228
CSLF8_AS_MG543999.1	chr1C	3066	3246	8585	98988324	98988503	426632976	1.86e-40	96	183	84.699
CSLF8_AS_MG543999.1	chr1C	3073	3261	8585	45990730	45990541	426632976	1.86e-40	96	191	83.77
CSLF8_AS_MG543999.1	chr1C	3079	3246	8585	179379772	179379939	426632976	1.86e-40	96	170	85.882
CSLF8_AS_MG543999.1	chr1C	3073	3246	8585	289439607	289439435	426632976	6.71e-40	95	176	85.227
CSLF8_AS_MG543999.1	chr1C	3069	3246	8585	214429897	214430071	426632976	6.71e-40	95	178	84.831
CSLF8_AS_MG543999.1	chr1C	3072	3246	8585	411251432	411251261	426632976	6.71e-40	95	175	85.143
CSLF8_AS_MG543999.1	chr1C	3071	3247	8585	387016760	387016935	426632976	6.71e-40	95	178	84.831
CSLF8_AS_MG543999.1	chr1C	3070	3246	8585	361373516	361373341	426632976	6.71e-40	95	178	84.831
CSLF8_AS_MG543999.1	chr1C	3072	3246	8585	327340578	327340407	426632976	6.71e-40	95	175	85.143
CSLF8_AS_MG543999.1	chr1C	3070	3246	8585	221965320	221965495	426632976	6.71e-40	95	178	84.831
CSLF8_AS_MG543999.1	chr1C	3069	3246	8585	233179636	233179810	426632976	6.71e-40	95	178	84.831
CSLF8_AS_MG543999.1	chr1C	3072	3246	8585	212174528	212174357	426632976	6.71e-40	95	175	85.143
CSLF8_AS_MG543999.1	chr1C	3072	3246	8585	211175586	211175415	426632976	6.71e-40	95	175	85.143
CSLF8_AS_MG543999.1	chr1C	3072	3246	8585	246812296	246812125	426632976	6.71e-40	95	175	85.143
CSLF8_AS_MG543999.1	chr1C	3076	3248	8585	158671685	158671856	426632976	2.41e-39	94	173	84.971
CSLF8_AS_MG543999.1	chr1C	3071	3246	8585	264180674	264180848	426632976	2.41e-39	94	178	84.831
CSLF8_AS_MG543999.1	chr1C	3073	3248	8585	146806920	146807094	426632976	2.41e-39	94	176	84.659
CSLF8_AS_MG543999.1	chr1C	3073	3246	8585	98296563	98296393	426632976	2.41e-39	94	176	85.227
CSLF8_AS_MG543999.1	chr1C	3070	3247	8585	415265693	415265870	426632976	2.41e-39	94	181	84.53
CSLF8_AS_MG543999.1	chr1C	3073	3246	8585	101319952	101320131	426632976	8.67e-39	93	180	84.444
CSLF8_AS_MG543999.1	chr1C	3065	3246	8585	224008456	224008634	426632976	8.67e-39	93	183	84.153
CSLF8_AS_MG543999.1	chr1C	3074	3254	8585	388736523	388736702	426632976	8.67e-39	93	182	84.066
CSLF8_AS_MG543999.1	chr1C	3072	3246	8585	384838401	384838228	426632976	8.67e-39	93	177	84.746
CSLF8_AS_MG543999.1	chr1C	3069	3252	8585	374657518	374657336	426632976	8.67e-39	93	186	83.871
CSLF8_AS_MG543999.1	chr1C	3065	3246	8585	399466731	399466909	426632976	8.67e-39	93	184	84.239
CSLF8_AS_MG543999.1	chr1C	3072	3246	8585	196342923	196343095	426632976	8.67e-39	93	176	84.659
CSLF8_AS_MG543999.1	chr1C	3073	3247	8585	134129832	134130005	426632976	8.67e-39	93	175	84.571
CSLF8_AS_MG543999.1	chr1C	3071	3248	8585	100353334	100353509	426632976	8.67e-39	93	178	84.27
CSLF8_AS_MG543999.1	chr1C	3072	3246	8585	47644860	47645033	426632976	8.67e-39	93	177	84.746
CSLF8_AS_MG543999.1	chr1C	3073	3247	8585	170149532	170149705	426632976	8.67e-39	93	178	84.831
CSLF8_AS_MG543999.1	chr1C	3069	3246	8585	50653638	50653812	426632976	3.12e-38	92	178	84.27
CSLF8_AS_MG543999.1	chr1C	3073	3246	8585	385791349	385791178	426632976	3.12e-38	92	175	84.571
CSLF8_AS_MG543999.1	chr1C	3072	3246	8585	379904525	379904354	426632976	3.12e-38	92	175	84.571
CSLF8_AS_MG543999.1	chr1C	3072	3246	8585	415804717	415804888	426632976	3.12e-38	92	178	84.831
CSLF8_AS_MG543999.1	chr1C	3072	3254	8585	314784670	314784850	426632976	3.12e-38	92	185	83.784
CSLF8_AS_MG543999.1	chr1C	3073	3246	8585	51298288	51298116	426632976	3.12e-38	92	178	84.831
CSLF8_AS_MG543999.1	chr1C	3073	3246	8585	22691631	22691459	426632976	3.12e-38	92	176	84.659
CSLF8_AS_MG543999.1	chr1C	3073	3246	8585	16862809	16862981	426632976	3.12e-38	92	176	84.659
CSLF8_AS_MG543999.1	chr1C	3072	3246	8585	264276364	264276193	426632976	3.12e-38	92	175	84.571
CSLF8_AS_MG543999.1	chr1C	3073	3246	8585	308839769	308839597	426632976	3.12e-38	92	176	84.659
CSLF8_AS_MG543999.1	chr1C	3066	3247	8585	156575752	156575572	426632976	1.12e-37	91	183	83.607
CSLF8_AS_MG543999.1	chr1C	3072	3247	8585	7613438	7613264	426632976	1.12e-37	91	180	84.444
CSLF8_AS_MG543999.1	chr1C	3064	3251	8585	43004281	43004466	426632976	1.12e-37	91	191	83.246
CSLF8_AS_MG543999.1	chr1C	3080	3249	8585	56493599	56493432	426632976	1.12e-37	91	171	84.795
CSLF8_AS_MG543999.1	chr1C	3075	3248	8585	95541758	95541589	426632976	1.12e-37	91	174	84.483
CSLF8_AS_MG543999.1	chr1C	3066	3247	8585	156373836	156373656	426632976	1.12e-37	91	184	83.696
CSLF8_AS_MG543999.1	chr1C	3070	3247	8585	415264801	415264976	426632976	4.04e-37	90	180	83.889
CSLF8_AS_MG543999.1	chr1C	3072	3246	8585	379998604	379998431	426632976	4.04e-37	90	176	84.091
CSLF8_AS_MG543999.1	chr1C	3072	3247	8585	355923004	355923176	426632976	4.04e-37	90	179	84.358
CSLF8_AS_MG543999.1	chr1C	3069	3246	8585	343458960	343459136	426632976	4.04e-37	90	180	83.889
CSLF8_AS_MG543999.1	chr1C	3073	3247	8585	169891568	169891741	426632976	4.04e-37	90	178	84.27
CSLF8_AS_MG543999.1	chr1C	3072	3246	8585	196070997	196070825	426632976	4.04e-37	90	176	84.091
CSLF8_AS_MG543999.1	chr1C	3070	3246	8585	166365304	166365129	426632976	1.45e-36	89	178	83.708
CSLF8_AS_MG543999.1	chr1C	3069	3246	8585	391766386	391766560	426632976	1.45e-36	89	178	83.708
CSLF8_AS_MG543999.1	chr1C	3069	3248	8585	327160658	327160836	426632976	1.45e-36	89	181	83.425
CSLF8_AS_MG543999.1	chr1C	3076	3247	8585	231514587	231514419	426632976	1.45e-36	89	173	84.393
CSLF8_AS_MG543999.1	chr1C	3073	3246	8585	228875555	228875383	426632976	1.45e-36	89	177	84.181
CSLF8_AS_MG543999.1	chr1C	3073	3235	8585	76868606	76868447	426632976	1.45e-36	89	163	85.276
CSLF8_AS_MG543999.1	chr1C	3066	3246	8585	42258048	42258225	426632976	1.45e-36	89	183	83.607
CSLF8_AS_MG543999.1	chr1C	3073	3246	8585	35274465	35274637	426632976	1.45e-36	89	175	84
CSLF8_AS_MG543999.1	chr1C	3073	3246	8585	6894145	6894317	426632976	1.45e-36	89	175	84
CSLF8_AS_MG543999.1	chr1C	3073	3246	8585	6892720	6892548	426632976	1.45e-36	89	176	84.091
CSLF8_AS_MG543999.1	chr1C	3067	3246	8585	407133942	407134119	426632976	1.45e-36	89	182	83.516
CSLF8_AS_MG543999.1	chr1C	3072	3246	8585	82737403	82737232	426632976	1.45e-36	89	176	84.091
CSLF8_AS_MG543999.1	chr1C	3064	3246	8585	45337984	45338163	426632976	5.22e-36	88	184	83.152
CSLF8_AS_MG543999.1	chr1C	3073	3251	8585	335102898	335102721	426632976	5.22e-36	88	179	83.24
CSLF8_AS_MG543999.1	chr1C	3064	3246	8585	284943924	284944103	426632976	5.22e-36	88	184	83.152
CSLF8_AS_MG543999.1	chr1C	3070	3246	8585	278618350	278618522	426632976	5.22e-36	88	179	83.799
CSLF8_AS_MG543999.1	chr1C	3073	3257	8585	209703979	209703796	426632976	5.22e-36	88	187	82.888
CSLF8_AS_MG543999.1	chr1C	3073	3248	8585	48397191	48397017	426632976	5.22e-36	88	178	83.708
CSLF8_AS_MG543999.1	chr1C	3071	3246	8585	20168747	20168573	426632976	5.22e-36	88	178	83.708
CSLF8_AS_MG543999.1	chr1C	3064	3249	8585	186518960	186518778	426632976	5.22e-36	88	187	82.888
CSLF8_AS_MG543999.1	chr1C	3064	3247	8585	338410411	338410593	426632976	1.88e-35	87	184	82.609
CSLF8_AS_MG543999.1	chr1C	3073	3247	8585	134130004	134129831	426632976	1.88e-35	87	176	83.523
CSLF8_AS_MG543999.1	chr1C	3072	3246	8585	343074134	343074306	426632976	1.88e-35	87	176	83.523
CSLF8_AS_MG543999.1	chr1C	3072	3246	8585	368494828	368494655	426632976	1.88e-35	87	176	83.523
CSLF8_AS_MG543999.1	chr1C	3066	3247	8585	318936105	318936283	426632976	1.88e-35	87	184	83.152
CSLF8_AS_MG543999.1	chr1C	3072	3246	8585	158752259	158752087	426632976	1.88e-35	87	177	83.616
CSLF8_AS_MG543999.1	chr1C	3072	3255	8585	306271714	306271895	426632976	1.88e-35	87	185	82.703
CSLF8_AS_MG543999.1	chr1C	3066	3246	8585	303420785	303420962	426632976	6.75e-35	86	182	82.967
CSLF8_AS_MG543999.1	chr1C	3073	3246	8585	102086556	102086384	426632976	6.75e-35	86	175	83.429
CSLF8_AS_MG543999.1	chr1C	3073	3246	8585	107760006	107759834	426632976	6.75e-35	86	175	83.429
CSLF8_AS_MG543999.1	chr1C	3073	3246	8585	129446074	129446246	426632976	6.75e-35	86	176	83.523
CSLF8_AS_MG543999.1	chr1C	3073	3246	8585	181877751	181877916	426632976	6.75e-35	86	174	83.908
CSLF8_AS_MG543999.1	chr1C	3070	3246	8585	252621402	252621577	426632976	6.75e-35	86	179	83.24
CSLF8_AS_MG543999.1	chr1C	3113	3247	8585	286313664	286313797	426632976	6.75e-35	86	135	88.148
CSLF8_AS_MG543999.1	chr1C	3120	3247	8585	338833410	338833537	426632976	6.75e-35	86	128	89.063
CSLF8_AS_MG543999.1	chr1C	3073	3246	8585	348936874	348936702	426632976	6.75e-35	86	176	83.523
CSLF8_AS_MG543999.1	chr1C	3073	3246	8585	390768701	390768872	426632976	6.75e-35	86	177	83.616
CSLF8_AS_MG543999.1	chr1C	3072	3246	8585	339932059	339931888	426632976	6.75e-35	86	177	83.616
CSLF8_AS_MG543999.1	chr1C	3073	3248	8585	69855443	69855616	426632976	2.43e-34	85	177	83.051
CSLF8_AS_MG543999.1	chr1C	3064	3249	8585	151476064	151475882	426632976	2.43e-34	85	187	82.353
CSLF8_AS_MG543999.1	chr1C	3066	3247	8585	156392681	156392501	426632976	2.43e-34	85	184	82.609
[truncated: 12,291 more rows]

## Sheet: BLAST_annotations_AA_RAW
Q_AA_Matches
Query	Target	Chr	Begin	End	Len	PIdent	QLen	SLen
ACCASE_Zm_XP_020401491.1	AVESA.00010b.r2.1AG0040260.1	chr1A	357920130	357932351	2220	70.405	2325	2210
ACCASE_Zm_XP_020401491.1	AVESA.00010b.r2.1AG0008580.1	chr1A	497812441	497826165	2264	70.627	2325	2267
ACCASE_Zm_XP_020401491.1	AVESA.00010b.r2.1AG0008580.2	chr1A	497812441	497825371	2264	70.627	2325	2267
ACCASE_Zm_XP_020401491.1	AVESA.00010b.r2.1DG0159050.1	chr1D	338736303	338742258	915	77.923	2325	933
CSLF3_As_AZJ17155.1	AVESA.00010b.r2.2AG0196380.1	chr2A	1969771	1973091	847	99.528	847	848
CSLF3_confirmed	AVESA.00010b.r2.2AG0196380.1	chr2A	1969771	1973091	0	0	0	0
CSLF3_Hv_AA	AVESA.00010b.r2.2AG0196380.1	chr2A	1969771	1973091	851	89.189	851	848
CSLF13_Hv_AA	AVESA.00010b.r2.2AG0196390.1	chr2A	2028854	2032214	209	72.727	439	878
CSLF4_As_AZJ17156.1	AVESA.00010b.r2.2AG0196390.1	chr2A	2028854	2032214	599	91.319	860	878
CSLF4_confirmed	AVESA.00010b.r2.2AG0196390.1	chr2A	2028854	2032214	0	0	0	0
CSLF4_Hv_AA	AVESA.00010b.r2.2AG0196390.1	chr2A	2028854	2032214	601	85.691	872	878
CSLF8_As_AZJ17158.1	AVESA.00010b.r2.2AG0196400.1	chr2A	2043866	2046704	311	97.106	901	470
CSLF8_As_AZJ17158.1	AVESA.00010b.r2.2AG0196400.1	chr2A	2043866	2046704	120	96.667	901	470
CSLF8_confirmed	AVESA.00010b.r2.2AG0196400.1	chr2A	2043866	2046704	0	0	0	0
CSLF8_Hv_AA	AVESA.00010b.r2.2AG0196400.1	chr2A	2043866	2046704	120	91.667	897	470
CSLF8_Hv_AA	AVESA.00010b.r2.2AG0196400.1	chr2A	2043866	2046704	311	89.711	897	470
VRN1_Hv_ACU33960.1	AVESA.00010b.r2.2AG0214190.1	chr2A	255716722	255724905	266	71.429	244	265
CO1_Hv_AAM74062.1	AVESA.00010b.r2.2AG0228520.1	chr2A	339615600	339617603	49	73.469	383	333
VRN1_Hv_ACU33960.1	AVESA.00010b.r2.2CG0268660.1	chr2C	37674219	37685608	178	70.787	244	279
CSLF12_Hv_AA	AVESA.00010b.r2.2CG0273690.1	chr2C	86538934	86542793	751	71.105	764	769
CSLF12_Hv_AA	AVESA.00010b.r2.2CG0273690.2	chr2C	86538934	86545840	751	71.105	764	902
CSLF8_As_AZJ17158.1	AVESA.00010b.r2.2CG0273690.1	chr2C	86538934	86542793	768	99.479	901	769
CSLF8_As_AZJ17158.1	AVESA.00010b.r2.2CG0273690.2	chr2C	86538934	86545840	901	99.445	901	902
CSLF8_confirmed	AVESA.00010b.r2.2CG0273690.1	chr2C	86538934	86542793	0	0	0	0
CSLF8_Hv_AA	AVESA.00010b.r2.2CG0273690.1	chr2C	86538934	86542793	768	89.714	897	769
CSLF8_Hv_AA	AVESA.00010b.r2.2CG0273690.2	chr2C	86538934	86545840	903	87.265	897	902
CSLF13_Hv_AA	AVESA.00010b.r2.2CG0273700.1	chr2C	86726156	86730902	486	73.045	439	870
CSLF4_As_AZJ17156.1	AVESA.00010b.r2.2CG0273700.1	chr2C	86726156	86730902	850	99.765	860	870
CSLF4_confirmed	AVESA.00010b.r2.2CG0273700.1	chr2C	86726156	86730902	0	0	0	0
CSLF4_Hv_AA	AVESA.00010b.r2.2CG0273700.1	chr2C	86726156	86730902	879	88.396	872	870
CSLF3_As_AZJ17155.1	AVESA.00010b.r2.2CG0273710.1	chr2C	86860934	86863882	847	96.812	847	848
CSLF3_confirmed	AVESA.00010b.r2.2CG0273710.1	chr2C	86860934	86863882	0	0	0	0
CSLF3_Hv_AA	AVESA.00010b.r2.2CG0273710.1	chr2C	86860934	86863882	851	89.542	851	848
VRN1_Hv_ACU33960.1	AVESA.00010b.r2.2CG0293160.1	chr2C	352263639	352271195	264	71.591	244	265
CO1_Hv_AAM74062.1	AVESA.00010b.r2.2CG0307580.1	chr2C	456988639	456990816	55	70.909	383	333
CO1_confirmed	AVESA.00010b.r2.2DG0400140.1	chr2D	21711602	21716695	0	0	0	0
CO1_Hv_AAM74062.1	AVESA.00010b.r2.2DG0400140.1	chr2D	21711602	21716695	389	71.208	383	366
CSLF12_Hv_AA	AVESA.00010b.r2.2DG0351900.1	chr2D	217806024	217813293	303	72.607	764	754
CSLF13_Hv_AA	AVESA.00010b.r2.2DG0351900.1	chr2D	217806024	217813293	26	80.769	439	754
CSLF8_As_AZJ17158.1	AVESA.00010b.r2.2DG0351900.1	chr2D	217806024	217813293	314	98.726	901	754
CSLF8_As_AZJ17158.1	AVESA.00010b.r2.2DG0351900.1	chr2D	217806024	217813293	436	92.202	901	754
CSLF8_confirmed	AVESA.00010b.r2.2DG0351900.1	chr2D	217806024	217813293	0	0	0	0
CSLF8_Hv_AA	AVESA.00010b.r2.2DG0351900.1	chr2D	217806024	217813293	314	91.083	897	754
CSLF8_Hv_AA	AVESA.00010b.r2.2DG0351900.1	chr2D	217806024	217813293	435	81.839	897	754
CSLF12_Hv_AA	AVESA.00010b.r2.2DG0351900.2	chr2D	217806202	217809292	303	72.607	764	619
CSLF13_Hv_AA	AVESA.00010b.r2.2DG0351900.2	chr2D	217806202	217809292	26	80.769	439	619
CSLF8_As_AZJ17158.1	AVESA.00010b.r2.2DG0351900.2	chr2D	217806202	217809292	314	98.726	901	619
CSLF8_As_AZJ17158.1	AVESA.00010b.r2.2DG0351900.2	chr2D	217806202	217809292	300	95	901	619
CSLF8_Hv_AA	AVESA.00010b.r2.2DG0351900.2	chr2D	217806202	217809292	314	91.083	897	619
CSLF8_Hv_AA	AVESA.00010b.r2.2DG0351900.2	chr2D	217806202	217809292	300	86	897	619
CSLF13_Hv_AA	AVESA.00010b.r2.2DG0351890.1	chr2D	217912363	217916941	485	72.784	439	876
CSLF4_As_AZJ17156.1	AVESA.00010b.r2.2DG0351890.1	chr2D	217912363	217916941	860	93.372	860	876
CSLF4_confirmed	AVESA.00010b.r2.2DG0351890.1	chr2D	217912363	217916941	0	0	0	0
CSLF4_Hv_AA	AVESA.00010b.r2.2DG0351890.1	chr2D	217912363	217916941	881	87.628	872	876
CSLF3_As_AZJ17155.1	AVESA.00010b.r2.2DG0351870.1	chr2D	217970151	217973476	847	98.465	847	848
CSLF3_confirmed	AVESA.00010b.r2.2DG0351870.1	chr2D	217970151	217973476	0	0	0	0
CSLF3_Hv_AA	AVESA.00010b.r2.2DG0351870.1	chr2D	217970151	217973476	851	89.072	851	848
VRN1_Hv_ACU33960.1	AVESA.00010b.r2.2DG0336130.1	chr2D	458535587	458543863	264	70.833	244	265
VRN1_As_ABX80281.1	AVESA.00010b.r2.4AG0607660.1	chr4A	291753093	291763903	27	100	27	247
VRN1_As_ABX80286.1	AVESA.00010b.r2.4AG0607660.1	chr4A	291753093	291763903	66	98.485	65	247
VRN1_confirmed	AVESA.00010b.r2.4AG0607660.1	chr4A	291753093	291763903	0	0	0	0
VRN1_Hv_ACU33960.1	AVESA.00010b.r2.4AG0607660.1	chr4A	291753093	291763903	248	87.5	244	247
ACCASE_As_AAD15963.1	AVESA.00010b.r2.4CG1256570.1	chr4C	24028031	24032260	566	99.823	1010	849
ACCASE_confirmed	AVESA.00010b.r2.4CG1256570.1	chr4C	24028031	24032260	0	0	0	0
ACCASE_Zm_XP_020401491.1	AVESA.00010b.r2.4CG1256570.1	chr4C	24028031	24032260	853	86.753	2325	849
ACCASE_As_AAD15963.1	AVESA.00010b.r2.4CG1256580.1	chr4C	24032829	24041982	148	99.324	1010	1201
ACCASE_confirmed	AVESA.00010b.r2.4CG1256580.1	chr4C	24032829	24041982	0	0	0	0
ACCASE_Zm_XP_020401491.1	AVESA.00010b.r2.4CG1256580.1	chr4C	24032829	24041982	1170	84.103	2325	1201
CSLF11_Hv_AA	AVESA.00010b.r2.4CG1256650.1	chr4C	24308903	24313011	862	77.842	857	855
CSLF12_Hv_AA	AVESA.00010b.r2.4CG1256650.1	chr4C	24308903	24313011	751	70.439	764	855
CSLF9_As_AZJ17159.1	AVESA.00010b.r2.4CG1256650.1	chr4C	24308903	24313011	855	94.152	855	855
CSLF9_confirmed	AVESA.00010b.r2.4CG1256650.1	chr4C	24308903	24313011	0	0	0	0
CSLF9_Hv_AA	AVESA.00010b.r2.4CG1256650.1	chr4C	24308903	24313011	862	77.842	857	855
VRN1_Hv_ACU33960.1	AVESA.00010b.r2.4CG1330170.1	chr4C	656204355	656205743	57	77.193	244	125
VRN1_As_ABX80281.1	AVESA.00010b.r2.4DG0751300.1	chr4D	277176149	277187078	27	100	27	247
VRN1_As_ABX80286.1	AVESA.00010b.r2.4DG0751300.1	chr4D	277176149	277187078	66	93.939	65	247
VRN1_confirmed	AVESA.00010b.r2.4DG0751300.1	chr4D	277176149	277187078	0	0	0	0
VRN1_Hv_ACU33960.1	AVESA.00010b.r2.4DG0751300.1	chr4D	277176149	277187078	248	86.29	244	247
VRN1_Hv_ACU33960.1	AVESA.00010b.r2.5AG0797140.1	chr5A	12780817	12787740	39	74.359	244	80
VRN1_Hv_ACU33960.1	AVESA.00010b.r2.5AG0797140.2	chr5A	12782384	12787740	38	76.316	244	107
VRN3_As_HQ910539.1_AA	AVESA.00010b.r2.5CG0862390.1	chr5C	572643626	572645492	71	97.183	86	178
VRN3_As_HQ910548.1_AA	AVESA.00010b.r2.5CG0862390.1	chr5C	572643626	572645492	71	98.592	87	178
VRN3_As_HQ910550.1_AA	AVESA.00010b.r2.5CG0862390.1	chr5C	572643626	572645492	76	93.421	94	178
VRN3_confirmed	AVESA.00010b.r2.5CG0862390.1	chr5C	572643626	572645492	0	0	0	0
ACCASE_As_AAD15963.1	AVESA.00010b.r2.5DG0941480.1	chr5D	461685616	461698512	1010	97.426	1010	2324
ACCASE_confirmed	AVESA.00010b.r2.5DG0941480.1	chr5D	461685616	461698512	0	0	0	0
ACCASE_Zm_XP_020401491.1	AVESA.00010b.r2.5DG0941480.1	chr5D	461685616	461698512	2336	83.176	2325	2324
VRN1_Hv_ACU33960.1	AVESA.00010b.r2.6AG1026810.1	chr6A	214850433	214850737	56	71.429	244	66
CSLF11_confirmed	AVESA.00010b.r2.6AG1040210.1	chr6A	298441923	298446061	0	0	0	0
CSLF11_Hv_AA	AVESA.00010b.r2.6AG1040210.1	chr6A	298441923	298446061	864	83.796	857	865
CSLF12_Hv_AA	AVESA.00010b.r2.6AG1040210.1	chr6A	298441923	298446061	762	72.966	764	865
CSLF8_Hv_AA	AVESA.00010b.r2.6AG1040210.1	chr6A	298441923	298446061	802	70.449	897	865
CSLF9_Hv_AA	AVESA.00010b.r2.6AG1040210.1	chr6A	298441923	298446061	864	83.796	857	865
CSLF11_Hv_AA	AVESA.00010b.r2.6AG1067680.1	chr6A	415737628	415741813	862	75.754	857	854
CSLF9_As_AZJ17159.1	AVESA.00010b.r2.6AG1067680.1	chr6A	415737628	415741813	855	92.398	855	854
CSLF9_confirmed	AVESA.00010b.r2.6AG1067680.1	chr6A	415737628	415741813	0	0	0	0
CSLF9_Hv_AA	AVESA.00010b.r2.6AG1067680.1	chr6A	415737628	415741813	862	75.754	857	854
ACCASE_As_AAD15963.1	AVESA.00010b.r2.6AG1067780.1	chr6A	416236691	416248334	811	99.63	1010	1876
ACCASE_confirmed	AVESA.00010b.r2.6AG1067780.1	chr6A	416236691	416248334	0	0	0	0
ACCASE_Zm_XP_020401491.1	AVESA.00010b.r2.6AG1067780.1	chr6A	416236691	416248334	1495	83.01	2325	1876
ACCASE_Zm_XP_020401491.1	AVESA.00010b.r2.6AG1067780.1	chr6A	416236691	416248334	288	75.694	2325	1876
CSLF11_Hv_AA	AVESA.00010b.r2.6CG1135980.1	chr6C	59673565	59677650	861	84.321	857	855
CSLF12_Hv_AA	AVESA.00010b.r2.6CG1135980.1	chr6C	59673565	59677650	762	73.491	764	855
CSLF8_Hv_AA	AVESA.00010b.r2.6CG1135980.1	chr6C	59673565	59677650	801	70.787	897	855
CSLF9/11_confirmed	AVESA.00010b.r2.6CG1135980.1	chr6C	59673565	59677650	0	0	0	0
CSLF9_Hv_AA	AVESA.00010b.r2.6CG1135980.1	chr6C	59673565	59677650	861	84.321	857	855
CSLF11_Hv_AA	AVESA.00010b.r2.6DG1160100.1	chr6D	254375994	254380209	864	84.259	857	863
CSLF12_Hv_AA	AVESA.00010b.r2.6DG1160100.1	chr6D	254375994	254380209	762	73.097	764	863
CSLF9/11_confirmed	AVESA.00010b.r2.6DG1160100.1	chr6D	254375994	254380209	0	0	0	0
CSLF9_Hv_AA	AVESA.00010b.r2.6DG1160100.1	chr6D	254375994	254380209	864	84.259	857	863
CSLF12_Hv_AA	AVESA.00010b.r2.6DG1160080.1	chr6D	254388378	254395090	156	71.795	764	253
CO1_confirmed	AVESA.00010b.r2.7AG1213310.1	chr7A	106412954	106417474	0	0	0	0
CO1_Hv_AAM74062.1	AVESA.00010b.r2.7AG1213310.1	chr7A	106412954	106417474	389	71.465	383	366
VRN1_As_ABX80281.1	AVESA.00010b.r2.7CG0703330.1	chr7C	43604149	43615239	27	100	27	247
VRN1_As_ABX80286.1	AVESA.00010b.r2.7CG0703330.1	chr7C	43604149	43615239	66	90.909	65	247
VRN1_confirmed	AVESA.00010b.r2.7CG0703330.1	chr7C	43604149	43615239	0	0	0	0
VRN1_Hv_ACU33960.1	AVESA.00010b.r2.7CG0703330.1	chr7C	43604149	43615239	248	85.887	244	247
CSLF6_As_AZJ17157.1	AVESA.00010b.r2.7CG0667590.1	chr7C	382532503	382538498	944	99.47	944	944
CSLF6_As_QKW90724.1	AVESA.00010b.r2.7CG0667590.1	chr7C	382532503	382538498	944	98.093	944	944
CSLF6_confirmed	AVESA.00010b.r2.7CG0667590.1	chr7C	382532503	382538498	0	0	0	0
CSLF6_Hv_AA	AVESA.00010b.r2.7CG0667590.1	chr7C	382532503	382538498	942	92.781	947	944
CSLF6_Hv_ABZ01578.1	AVESA.00010b.r2.7CG0667590.1	chr7C	382532503	382538498	942	92.781	947	944
CO1_confirmed	AVESA.00010b.r2.7DG1394460.1	chr7D	24184551	24187816	0	0	0	0
CO1_Hv_AAM74062.1	AVESA.00010b.r2.7DG1394460.1	chr7D	24184551	24187816	389	70.18	383	366
VRN3_As_HQ910539.1_AA	AVESA.00010b.r2.7DG1339920.1	chr7D	469132247	469134531	71	97.183	86	172
VRN3_As_HQ910548.1_AA	AVESA.00010b.r2.7DG1339920.1	chr7D	469132247	469134531	71	98.592	87	172
VRN3_As_HQ910550.1_AA	AVESA.00010b.r2.7DG1339920.1	chr7D	469132247	469134531	76	93.421	94	172
VRN3_confirmed	AVESA.00010b.r2.7DG1339920.1	chr7D	469132247	469134531	0	0	0	0
CSLF3_Hv_AA	AVESA.00010b.r2.7DG1332850.1	chr7D	488702754	488705833	843	80.19	851	845

## Sheet: BLAST_annotations_CDS_RAW
Q_CDS_Matches
Query	Target	Chr	Begin	End	Len	PIdent	QLen	SLen
ACCASE_As_AF072737.1	AVESA.00010b.r2.4CG1256570.1	chr4C	24028031	24032260	1698	99.941	3031	2547
ACCASE_As_AF072737.1	AVESA.00010b.r2.4CG1256580.1	chr4C	24032829	24041982	445	99.775	3031	3603
ACCASE_As_AF072737.1	AVESA.00010b.r2.5DG0941480.1	chr5D	461685616	461698512	3031	97.328	3031	6972
ACCASE_As_AF072737.1	AVESA.00010b.r2.6AG1067780.1	chr6A	416236691	416248334	2433	99.589	3031	5628
ACCASE_Zm_NC_050105	AVESA.00010b.r2.4CG1256570.1	chr4C	24028031	24032260	2107	86.474	21394	2547
ACCASE_Zm_NC_050105	AVESA.00010b.r2.4CG1256570.1	chr4C	24028031	24032260	150	92.667	21394	2547
ACCASE_Zm_NC_050105	AVESA.00010b.r2.4CG1256580.1	chr4C	24032829	24041982	54	92.593	21394	3603
ACCASE_Zm_NC_050105	AVESA.00010b.r2.4CG1256580.1	chr4C	24032829	24041982	183	89.617	21394	3603
ACCASE_Zm_NC_050105	AVESA.00010b.r2.4CG1256580.1	chr4C	24032829	24041982	191	86.911	21394	3603
ACCASE_Zm_NC_050105	AVESA.00010b.r2.4CG1256580.1	chr4C	24032829	24041982	179	87.709	21394	3603
ACCASE_Zm_NC_050105	AVESA.00010b.r2.4CG1256580.1	chr4C	24032829	24041982	175	87.429	21394	3603
ACCASE_Zm_NC_050105	AVESA.00010b.r2.4CG1256580.1	chr4C	24032829	24041982	122	89.344	21394	3603
ACCASE_Zm_NC_050105	AVESA.00010b.r2.4CG1256580.1	chr4C	24032829	24041982	113	91.15	21394	3603
ACCASE_Zm_NC_050105	AVESA.00010b.r2.4CG1256580.1	chr4C	24032829	24041982	220	88.636	21394	3603
ACCASE_Zm_NC_050105	AVESA.00010b.r2.4CG1256580.1	chr4C	24032829	24041982	99	92.929	21394	3603
ACCASE_Zm_NC_050105	AVESA.00010b.r2.4CG1256580.1	chr4C	24032829	24041982	343	84.548	21394	3603
ACCASE_Zm_NC_050105	AVESA.00010b.r2.4CG1256580.1	chr4C	24032829	24041982	98	93.878	21394	3603
ACCASE_Zm_NC_050105	AVESA.00010b.r2.4CG1256580.1	chr4C	24032829	24041982	202	89.109	21394	3603
ACCASE_Zm_NC_050105	AVESA.00010b.r2.5DG0941480.1	chr5D	461685616	461698512	202	89.604	21394	6972
ACCASE_Zm_NC_050105	AVESA.00010b.r2.5DG0941480.1	chr5D	461685616	461698512	2089	86.405	21394	6972
ACCASE_Zm_NC_050105	AVESA.00010b.r2.5DG0941480.1	chr5D	461685616	461698512	356	85.674	21394	6972
ACCASE_Zm_NC_050105	AVESA.00010b.r2.5DG0941480.1	chr5D	461685616	461698512	220	88.182	21394	6972
ACCASE_Zm_NC_050105	AVESA.00010b.r2.5DG0941480.1	chr5D	461685616	461698512	99	94.949	21394	6972
ACCASE_Zm_NC_050105	AVESA.00010b.r2.5DG0941480.1	chr5D	461685616	461698512	183	89.617	21394	6972
ACCASE_Zm_NC_050105	AVESA.00010b.r2.5DG0941480.1	chr5D	461685616	461698512	205	87.317	21394	6972
ACCASE_Zm_NC_050105	AVESA.00010b.r2.5DG0941480.1	chr5D	461685616	461698512	191	87.958	21394	6972
ACCASE_Zm_NC_050105	AVESA.00010b.r2.5DG0941480.1	chr5D	461685616	461698512	179	86.592	21394	6972
ACCASE_Zm_NC_050105	AVESA.00010b.r2.5DG0941480.1	chr5D	461685616	461698512	175	86.857	21394	6972
ACCASE_Zm_NC_050105	AVESA.00010b.r2.5DG0941480.1	chr5D	461685616	461698512	164	87.805	21394	6972
ACCASE_Zm_NC_050105	AVESA.00010b.r2.5DG0941480.1	chr5D	461685616	461698512	122	88.525	21394	6972
ACCASE_Zm_NC_050105	AVESA.00010b.r2.5DG0941480.1	chr5D	461685616	461698512	113	90.265	21394	6972
ACCASE_Zm_NC_050105	AVESA.00010b.r2.5DG0941480.1	chr5D	461685616	461698512	54	92.593	21394	6972
ACCASE_Zm_NC_050105	AVESA.00010b.r2.5DG0941480.1	chr5D	461685616	461698512	98	94.898	21394	6972
ACCASE_Zm_NC_050105	AVESA.00010b.r2.5DG0941480.1	chr5D	461685616	461698512	343	85.714	21394	6972
ACCASE_Zm_NC_050105	AVESA.00010b.r2.6AG1067780.1	chr6A	416236691	416248334	205	88.78	21394	5628
ACCASE_Zm_NC_050105	AVESA.00010b.r2.6AG1067780.1	chr6A	416236691	416248334	191	87.435	21394	5628
ACCASE_Zm_NC_050105	AVESA.00010b.r2.6AG1067780.1	chr6A	416236691	416248334	711	88.045	21394	5628
ACCASE_Zm_NC_050105	AVESA.00010b.r2.6AG1067780.1	chr6A	416236691	416248334	356	85.112	21394	5628
ACCASE_Zm_NC_050105	AVESA.00010b.r2.6AG1067780.1	chr6A	416236691	416248334	343	84.548	21394	5628
ACCASE_Zm_NC_050105	AVESA.00010b.r2.6AG1067780.1	chr6A	416236691	416248334	202	89.109	21394	5628
ACCASE_Zm_NC_050105	AVESA.00010b.r2.6AG1067780.1	chr6A	416236691	416248334	183	89.617	21394	5628
ACCASE_Zm_NC_050105	AVESA.00010b.r2.6AG1067780.1	chr6A	416236691	416248334	54	92.593	21394	5628
ACCASE_Zm_NC_050105	AVESA.00010b.r2.6AG1067780.1	chr6A	416236691	416248334	99	92.929	21394	5628
ACCASE_Zm_NC_050105	AVESA.00010b.r2.6AG1067780.1	chr6A	416236691	416248334	96	93.75	21394	5628
ACCASE_Zm_NC_050105	AVESA.00010b.r2.6AG1067780.1	chr6A	416236691	416248334	113	90.265	21394	5628
ACCASE_Zm_NC_050105	AVESA.00010b.r2.6AG1067780.1	chr6A	416236691	416248334	122	88.525	21394	5628
ACCASE_Zm_NC_050105	AVESA.00010b.r2.6AG1067780.1	chr6A	416236691	416248334	175	87.429	21394	5628
ACCASE_Zm_NC_050105	AVESA.00010b.r2.6AG1067780.1	chr6A	416236691	416248334	179	87.709	21394	5628
ACCASE_Zm_NC_050105	AVESA.00010b.r2.6AG1067780.1	chr6A	416236691	416248334	217	88.479	21394	5628
CO1_Hv_AF490467.1	AVESA.00010b.r2.2DG0400140.1	chr2D	21711602	21716695	636	83.648	2252	1098
CO1_Hv_AF490467.1	AVESA.00010b.r2.2DG0400140.1	chr2D	21711602	21716695	366	86.066	2252	1098
CO1_Hv_AF490467.1	AVESA.00010b.r2.7AG1213310.1	chr7A	106412954	106417474	636	84.119	2252	1098
CO1_Hv_AF490467.1	AVESA.00010b.r2.7AG1213310.1	chr7A	106412954	106417474	365	86.849	2252	1098
CO1_Hv_AF490467.1	AVESA.00010b.r2.7DG1394460.1	chr7D	24184551	24187816	366	86.339	2252	1098
CO1_Hv_AF490467.1	AVESA.00010b.r2.7DG1394460.1	chr7D	24184551	24187816	636	83.805	2252	1098
CSLF10_Hv	AVESA.00010b.r2.7DG1332850.1	chr7D	488702754	488705833	1358	74.08	2637	2535
CSLF11_Hv	AVESA.00010b.r2.2AG0196380.1	chr2A	1969771	1973091	1300	71.462	2502	2544
CSLF11_Hv	AVESA.00010b.r2.2AG0196390.1	chr2A	2028854	2032214	2447	85.247	2502	2634
CSLF11_Hv	AVESA.00010b.r2.2CG0273700.1	chr2C	86726156	86730902	2427	85.95	2502	2610
CSLF11_Hv	AVESA.00010b.r2.2CG0273710.1	chr2C	86860934	86863882	1017	72.566	2502	2544
CSLF11_Hv	AVESA.00010b.r2.2DG0351890.1	chr2D	217912363	217916941	2417	86.181	2502	2628
CSLF11_Hv	AVESA.00010b.r2.2DG0351870.1	chr2D	217970151	217973476	1298	71.263	2502	2544
CSLF11_Hv	AVESA.00010b.r2.6AG1040210.1	chr6A	298441923	298446061	2026	72.557	2502	2595
CSLF11_Hv	AVESA.00010b.r2.6CG1135980.1	chr6C	59673565	59677650	2038	72.571	2502	2565
CSLF11_Hv	AVESA.00010b.r2.6DG1160100.1	chr6D	254375994	254380209	844	74.645	2502	2589
CSLF11_Hv	AVESA.00010b.r2.7DG1332850.1	chr7D	488702754	488705833	381	79.003	2502	2535
CSLF12_Hv	AVESA.00010b.r2.2AG0196380.1	chr2A	1969771	1973091	1038	71.098	2292	2544
CSLF12_Hv	AVESA.00010b.r2.2AG0196390.1	chr2A	2028854	2032214	2064	76.841	2292	2634
CSLF12_Hv	AVESA.00010b.r2.2AG0238180.1	chr2A	375948688	375952455	432	79.63	2292	3414
CSLF12_Hv	AVESA.00010b.r2.2CG0273700.1	chr2C	86726156	86730902	1928	76.556	2292	2610
CSLF12_Hv	AVESA.00010b.r2.2CG0273710.1	chr2C	86860934	86863882	993	71.702	2292	2544
CSLF12_Hv	AVESA.00010b.r2.2CG0317020.1	chr2C	497688645	497692495	416	81.731	2292	3402
CSLF12_Hv	AVESA.00010b.r2.2DG0365260.1	chr2D	166515545	166519667	432	79.861	2292	3408
CSLF12_Hv	AVESA.00010b.r2.2DG0365260.2	chr2D	166515545	166519667	432	79.861	2292	2982
CSLF12_Hv	AVESA.00010b.r2.2DG0351900.1	chr2D	217806024	217813293	918	72.44	2292	2262
CSLF12_Hv	AVESA.00010b.r2.2DG0351900.2	chr2D	217806202	217809292	918	72.44	2292	1857
CSLF12_Hv	AVESA.00010b.r2.2DG0351890.1	chr2D	217912363	217916941	2054	76.777	2292	2628
CSLF12_Hv	AVESA.00010b.r2.2DG0351870.1	chr2D	217970151	217973476	1041	71.47	2292	2544
CSLF12_Hv	AVESA.00010b.r2.4CG1256650.1	chr4C	24308903	24313011	2205	76.961	2292	2565
CSLF12_Hv	AVESA.00010b.r2.6AG1040210.1	chr6A	298441923	298446061	2212	80.515	2292	2595
CSLF12_Hv	AVESA.00010b.r2.6AG1067680.1	chr6A	415737628	415741813	1184	77.449	2292	2562
CSLF12_Hv	AVESA.00010b.r2.6AG1067680.1	chr6A	415737628	415741813	883	79.841	2292	2562
CSLF12_Hv	AVESA.00010b.r2.6CG1135980.1	chr6C	59673565	59677650	2208	80.752	2292	2565
CSLF12_Hv	AVESA.00010b.r2.6DG1160100.1	chr6D	254375994	254380209	2212	80.787	2292	2589
CSLF12_Hv	AVESA.00010b.r2.7AG1237420.1	chr7A	399445702	399460206	1143	73.578	2292	2684
CSLF12_Hv	AVESA.00010b.r2.7AG1237410.1	chr7A	399455378	399456342	427	81.499	2292	965
CSLF12_Hv	AVESA.00010b.r2.7CG0667590.1	chr7C	382532503	382538498	1142	73.818	2292	2832
CSLF12_Hv	AVESA.00010b.r2.7DG1370960.1	chr7D	300794781	300798771	964	72.407	2292	1685
CSLF13_Hv	AVESA.00010b.r2.2AG0196390.1	chr2A	2028854	2032214	605	87.107	1317	2634
CSLF13_Hv	AVESA.00010b.r2.2CG0273700.1	chr2C	86726156	86730902	607	87.974	1317	2610
CSLF13_Hv	AVESA.00010b.r2.2CG0273700.1	chr2C	86726156	86730902	293	90.444	1317	2610
CSLF13_Hv	AVESA.00010b.r2.2DG0351890.1	chr2D	217912363	217916941	604	87.417	1317	2628
CSLF13_Hv	AVESA.00010b.r2.6AG1040210.1	chr6A	298441923	298446061	556	77.338	1317	2595
CSLF13_Hv	AVESA.00010b.r2.6CG1135980.1	chr6C	59673565	59677650	567	77.425	1317	2565
CSLF13_Hv	AVESA.00010b.r2.6DG1160100.1	chr6D	254375994	254380209	556	77.878	1317	2589
CSLF3_AS_MG543996.1	AVESA.00010b.r2.2AG0196380.1	chr2A	1969771	1973091	1600	99.438	7253	2544
CSLF3_AS_MG543996.1	AVESA.00010b.r2.2AG0196380.1	chr2A	1969771	1973091	747	99.732	7253	2544
CSLF3_AS_MG543996.1	AVESA.00010b.r2.2AG0196380.1	chr2A	1969771	1973091	213	100	7253	2544
CSLF3_AS_MG543996.1	AVESA.00010b.r2.2CG0273710.1	chr2C	86860934	86863882	1600	96.688	7253	2544
CSLF3_AS_MG543996.1	AVESA.00010b.r2.2CG0273710.1	chr2C	86860934	86863882	213	93.427	7253	2544
CSLF3_AS_MG543996.1	AVESA.00010b.r2.2CG0273710.1	chr2C	86860934	86863882	747	95.448	7253	2544
CSLF3_AS_MG543996.1	AVESA.00010b.r2.2DG0351870.1	chr2D	217970151	217973476	747	98.929	7253	2544
CSLF3_AS_MG543996.1	AVESA.00010b.r2.2DG0351870.1	chr2D	217970151	217973476	1600	97	7253	2544
CSLF3_AS_MG543996.1	AVESA.00010b.r2.2DG0351870.1	chr2D	217970151	217973476	213	100	7253	2544
CSLF3_Hv	AVESA.00010b.r2.2AG0196380.1	chr2A	1969771	1973091	2462	90.008	2553	2544
CSLF3_Hv	AVESA.00010b.r2.2CG0273710.1	chr2C	86860934	86863882	2460	89.431	2553	2544
CSLF3_Hv	AVESA.00010b.r2.2DG0351870.1	chr2D	217970151	217973476	2465	90.101	2553	2544
CSLF3_Hv	AVESA.00010b.r2.7DG1332850.1	chr7D	488702754	488705833	1700	85.529	2553	2535
CSLF4_AS_MG543997.1	AVESA.00010b.r2.2AG0196390.1	chr2A	2028854	2032214	953	92.865	6716	2634
CSLF4_AS_MG543997.1	AVESA.00010b.r2.2AG0196390.1	chr2A	2028854	2032214	1640	95.854	6716	2634
CSLF4_AS_MG543997.1	AVESA.00010b.r2.2CG0273700.1	chr2C	86726156	86730902	1653	99.274	6716	2610
CSLF4_AS_MG543997.1	AVESA.00010b.r2.2CG0273700.1	chr2C	86726156	86730902	972	99.897	6716	2610
CSLF4_AS_MG543997.1	AVESA.00010b.r2.2DG0351890.1	chr2D	217912363	217916941	941	94.155	6716	2628
CSLF4_AS_MG543997.1	AVESA.00010b.r2.2DG0351890.1	chr2D	217912363	217916941	1653	95.765	6716	2628
CSLF4_Hv	AVESA.00010b.r2.2AG0196390.1	chr2A	2028854	2032214	2642	86.79	2616	2634
CSLF4_Hv	AVESA.00010b.r2.2AG0238180.1	chr2A	375948688	375952455	407	77.15	2616	3414
CSLF4_Hv	AVESA.00010b.r2.2CG0273700.1	chr2C	86726156	86730902	2634	88.041	2616	2610
CSLF4_Hv	AVESA.00010b.r2.2DG0351890.1	chr2D	217912363	217916941	2644	87.368	2616	2628
CSLF4_Hv	AVESA.00010b.r2.4CG1256650.1	chr4C	24308903	24313011	362	79.834	2616	2565
CSLF4_Hv	AVESA.00010b.r2.6AG1040210.1	chr6A	298441923	298446061	885	74.689	2616	2595
CSLF4_Hv	AVESA.00010b.r2.6AG1067680.1	chr6A	415737628	415741813	96	81.25	2616	2562
CSLF4_Hv	AVESA.00010b.r2.6CG1135980.1	chr6C	59673565	59677650	2052	72.856	2616	2565
CSLF4_Hv	AVESA.00010b.r2.6DG1160100.1	chr6D	254375994	254380209	888	74.775	2616	2589
CSLF6_AS_MG543998.1	AVESA.00010b.r2.7AG1237420.1	chr7A	399445702	399460206	1615	97.152	8506	2684
CSLF6_AS_MG543998.1	AVESA.00010b.r2.7AG1237420.1	chr7A	399445702	399460206	324	99.383	8506	2684
CSLF6_AS_MG543998.1	AVESA.00010b.r2.7AG1237420.1	chr7A	399445702	399460206	748	96.39	8506	2684
CSLF6_AS_MG543998.1	AVESA.00010b.r2.7AG1237410.1	chr7A	399455378	399456342	962	96.258	8506	965
CSLF6_AS_MG543998.1	AVESA.00010b.r2.7CG0667590.1	chr7C	382532503	382538498	748	100	8506	2832
CSLF6_AS_MG543998.1	AVESA.00010b.r2.7CG0667590.1	chr7C	382532503	382538498	1768	99.774	8506	2832
CSLF6_AS_MG543998.1	AVESA.00010b.r2.7CG0667590.1	chr7C	382532503	382538498	324	97.222	8506	2832
CSLF6_AS_MG543998.1	AVESA.00010b.r2.7DG1370960.1	chr7D	300794781	300798771	748	96.257	8506	1685
CSLF6_AS_MG543998.1	AVESA.00010b.r2.7DG1370960.1	chr7D	300794781	300798771	338	99.112	8506	1685
CSLF6_AS_MG543998.1	AVESA.00010b.r2.7DG1370960.1	chr7D	300794781	300798771	303	99.01	8506	1685
CSLF6_AS_MG543998.1	AVESA.00010b.r2.7DG1370960.1	chr7D	300794781	300798771	295	96.61	8506	1685
CSLF6_AS_MG543998.1	AVESA.00010b.r2.7DG1332910.1	chr7D	488318812	488321601	28	100	8506	2388
CSLF6_AS_N453325.1	AVESA.00010b.r2.7AG1237420.1	chr7A	399445702	399460206	324	99.691	5847	2684
CSLF6_AS_N453325.1	AVESA.00010b.r2.7AG1237420.1	chr7A	399445702	399460206	748	99.465	5847	2684
CSLF6_AS_N453325.1	AVESA.00010b.r2.7AG1237420.1	chr7A	399445702	399460206	1618	99.753	5847	2684
CSLF6_AS_N453325.1	AVESA.00010b.r2.7AG1237410.1	chr7A	399455378	399456342	965	99.896	5847	965
CSLF6_AS_N453325.1	AVESA.00010b.r2.7CG0667590.1	chr7C	382532503	382538498	324	96.296	5847	2832
CSLF6_AS_N453325.1	AVESA.00010b.r2.7CG0667590.1	chr7C	382532503	382538498	1768	97.455	5847	2832
CSLF6_AS_N453325.1	AVESA.00010b.r2.7CG0667590.1	chr7C	382532503	382538498	748	96.39	5847	2832
CSLF6_AS_N453325.1	AVESA.00010b.r2.7DG1370960.1	chr7D	300794781	300798771	748	99.866	5847	1685
CSLF6_AS_N453325.1	AVESA.00010b.r2.7DG1370960.1	chr7D	300794781	300798771	338	100	5847	1685
CSLF6_AS_N453325.1	AVESA.00010b.r2.7DG1370960.1	chr7D	300794781	300798771	303	100	5847	1685
CSLF6_AS_N453325.1	AVESA.00010b.r2.7DG1370960.1	chr7D	300794781	300798771	295	98.983	5847	1685
CSLF6_Hv	AVESA.00010b.r2.2AG0196390.1	chr2A	2028854	2032214	1088	73.805	2841	2634
CSLF6_Hv	AVESA.00010b.r2.2CG0273700.1	chr2C	86726156	86730902	1144	72.727	2841	2610
CSLF6_Hv	AVESA.00010b.r2.4CG1256650.1	chr4C	24308903	24313011	445	77.528	2841	2565
CSLF6_Hv	AVESA.00010b.r2.6AG1040210.1	chr6A	298441923	298446061	442	79.864	2841	2595
CSLF6_Hv	AVESA.00010b.r2.6AG1067680.1	chr6A	415737628	415741813	445	77.079	2841	2562
CSLF6_Hv	AVESA.00010b.r2.6CG1135980.1	chr6C	59673565	59677650	434	79.493	2841	2565
CSLF6_Hv	AVESA.00010b.r2.6DG1160100.1	chr6D	254375994	254380209	442	79.412	2841	2589
CSLF6_Hv	AVESA.00010b.r2.7AG1237420.1	chr7A	399445702	399460206	2689	90.703	2841	2684
CSLF6_Hv	AVESA.00010b.r2.7AG1237410.1	chr7A	399455378	399456342	966	90.269	2841	965
CSLF6_Hv	AVESA.00010b.r2.7CG0667590.1	chr7C	382532503	382538498	2823	90.719	2841	2832
CSLF6_Hv	AVESA.00010b.r2.7DG1370960.1	chr7D	300794781	300798771	326	91.411	2841	1685
CSLF6_Hv	AVESA.00010b.r2.7DG1370960.1	chr7D	300794781	300798771	1344	89.881	2841	1685
CSLF6_HV_EU267181.1	AVESA.00010b.r2.2AG0196390.1	chr2A	2028854	2032214	1088	73.805	3307	2634
CSLF6_HV_EU267181.1	AVESA.00010b.r2.2CG0273700.1	chr2C	86726156	86730902	1144	72.727	3307	2610
CSLF6_HV_EU267181.1	AVESA.00010b.r2.4CG1256650.1	chr4C	24308903	24313011	445	77.528	3307	2565
CSLF6_HV_EU267181.1	AVESA.00010b.r2.6AG1040210.1	chr6A	298441923	298446061	442	79.864	3307	2595
CSLF6_HV_EU267181.1	AVESA.00010b.r2.6AG1067680.1	chr6A	415737628	415741813	445	77.079	3307	2562
CSLF6_HV_EU267181.1	AVESA.00010b.r2.6CG1135980.1	chr6C	59673565	59677650	434	79.493	3307	2565
CSLF6_HV_EU267181.1	AVESA.00010b.r2.6DG1160100.1	chr6D	254375994	254380209	442	79.412	3307	2589
CSLF6_HV_EU267181.1	AVESA.00010b.r2.7AG1237420.1	chr7A	399445702	399460206	2689	90.666	3307	2684
CSLF6_HV_EU267181.1	AVESA.00010b.r2.7AG1237410.1	chr7A	399455378	399456342	966	90.269	3307	965
CSLF6_HV_EU267181.1	AVESA.00010b.r2.7CG0667590.1	chr7C	382532503	382538498	2823	90.684	3307	2832
CSLF6_HV_EU267181.1	AVESA.00010b.r2.7DG1370960.1	chr7D	300794781	300798771	1344	89.807	3307	1685
CSLF6_HV_EU267181.1	AVESA.00010b.r2.7DG1370960.1	chr7D	300794781	300798771	326	91.411	3307	1685
CSLF7_Hv	AVESA.00010b.r2.2AG0196390.1	chr2A	2028854	2032214	341	82.111	2418	2634
CSLF7_Hv	AVESA.00010b.r2.2DG0351890.1	chr2D	217912363	217916941	340	81.765	2418	2628
CSLF7_Hv	AVESA.00010b.r2.5AG0819350.1	chr5A	157137294	157141643	644	73.913	2418	3600
CSLF7_Hv	AVESA.00010b.r2.5DG0989260.1	chr5D	127410996	127415339	308	79.545	2418	3600
CSLF7_Hv	AVESA.00010b.r2.7AG1237420.1	chr7A	399445702	399460206	392	79.592	2418	2684
CSLF7_Hv	AVESA.00010b.r2.7AG1237410.1	chr7A	399455378	399456342	392	79.592	2418	965
CSLF7_Hv	AVESA.00010b.r2.7DG1370960.1	chr7D	300794781	300798771	215	80	2418	1685
CSLF8_AS_MG543999.1	AVESA.00010b.r2.2AG0196400.1	chr2A	2043866	2046704	936	95.299	8585	1410
CSLF8_AS_MG543999.1	AVESA.00010b.r2.2AG0196400.1	chr2A	2043866	2046704	362	97.79	8585	1410
CSLF8_AS_MG543999.1	AVESA.00010b.r2.2AG0196400.1	chr2A	2043866	2046704	115	91.304	8585	1410
CSLF8_AS_MG543999.1	AVESA.00010b.r2.2AG0259920.1	chr2A	460938617	460948533	57	91.228	8585	2739
CSLF8_AS_MG543999.1	AVESA.00010b.r2.2CG0273690.1	chr2C	86538934	86542793	1646	99.878	8585	2307
CSLF8_AS_MG543999.1	AVESA.00010b.r2.2CG0273690.1	chr2C	86538934	86542793	665	99.699	8585	2307
CSLF8_AS_MG543999.1	AVESA.00010b.r2.2CG0273690.2	chr2C	86538934	86545840	325	100	8585	2706
CSLF8_AS_MG543999.1	AVESA.00010b.r2.2CG0273690.2	chr2C	86538934	86545840	1646	99.878	8585	2706
CSLF8_AS_MG543999.1	AVESA.00010b.r2.2CG0273690.2	chr2C	86538934	86545840	743	99.596	8585	2706
CSLF8_AS_MG543999.1	AVESA.00010b.r2.2DG0361500.1	chr2D	174688662	174689001	32	96.875	8585	333
CSLF8_AS_MG543999.1	AVESA.00010b.r2.2DG0351900.1	chr2D	217806024	217813293	743	96.77	8585	2262
CSLF8_AS_MG543999.1	AVESA.00010b.r2.2DG0351900.1	chr2D	217806024	217813293	334	92.216	8585	2262
CSLF8_AS_MG543999.1	AVESA.00010b.r2.2DG0351900.1	chr2D	217806024	217813293	945	96.19	8585	2262
CSLF8_AS_MG543999.1	AVESA.00010b.r2.2DG0351900.1	chr2D	217806024	217813293	241	98.755	8585	2262
CSLF8_AS_MG543999.1	AVESA.00010b.r2.2DG0351900.2	chr2D	217806202	217809292	241	98.755	8585	1857
CSLF8_AS_MG543999.1	AVESA.00010b.r2.2DG0351900.2	chr2D	217806202	217809292	665	96.541	8585	1857
CSLF8_AS_MG543999.1	AVESA.00010b.r2.2DG0351900.2	chr2D	217806202	217809292	945	96.19	8585	1857
CSLF8_AS_MG543999.1	AVESA.00010b.r2.4AG0611290.1	chr4A	302099351	302100355	32	100	8585	573
CSLF8_AS_MG543999.1	AVESA.00010b.r2.4CG1299090.1	chr4C	270056379	270057129	68	92.647	8585	468
CSLF8_AS_MG543999.1	AVESA.00010b.r2.6CG1132580.2	chr6C	79065504	79069288	68	91.176	8585	1560
CSLF8_AS_MG543999.1	AVESA.00010b.r2.7CG0687540.1	chr7C	131506245	131506993	32	100	8585	342
CSLF8_Hv	AVESA.00010b.r2.2AG0196400.1	chr2A	2043866	2046704	934	87.152	2691	1410
CSLF8_Hv	AVESA.00010b.r2.2AG0196400.1	chr2A	2043866	2046704	362	91.713	2691	1410
CSLF8_Hv	AVESA.00010b.r2.2CG0273690.2	chr2C	86538934	86545840	2711	87.422	2691	2706
CSLF8_Hv	AVESA.00010b.r2.2CG0273690.1	chr2C	86538934	86542793	2306	88.508	2691	2307
CSLF8_Hv	AVESA.00010b.r2.2DG0351900.1	chr2D	217806024	217813293	1307	86.917	2691	2262
CSLF8_Hv	AVESA.00010b.r2.2DG0351900.1	chr2D	217806024	217813293	942	88.429	2691	2262
CSLF8_Hv	AVESA.00010b.r2.2DG0351900.2	chr2D	217806202	217809292	942	88.429	2691	1857
CSLF8_Hv	AVESA.00010b.r2.2DG0351900.2	chr2D	217806202	217809292	902	88.803	2691	1857
CSLF8_Hv	AVESA.00010b.r2.6AG1040210.1	chr6A	298441923	298446061	2444	73.241	2691	2595
CSLF8_Hv	AVESA.00010b.r2.6DG1160100.1	chr6D	254375994	254380209	2437	73.205	2691	2589
CslF9_AS_G544000.1	AVESA.00010b.r2.4CG1256650.1	chr4C	24308903	24313011	1580	95.759	7436	2565
CslF9_AS_G544000.1	AVESA.00010b.r2.4CG1256650.1	chr4C	24308903	24313011	746	95.308	7436	2565
CslF9_AS_G544000.1	AVESA.00010b.r2.4CG1256650.1	chr4C	24308903	24313011	250	94.8	7436	2565
CslF9_AS_G544000.1	AVESA.00010b.r2.6AG1067680.1	chr6A	415737628	415741813	322	94.099	7436	2562
CslF9_AS_G544000.1	AVESA.00010b.r2.6AG1067680.1	chr6A	415737628	415741813	998	96.293	7436	2562
CslF9_AS_G544000.1	AVESA.00010b.r2.6AG1067680.1	chr6A	415737628	415741813	747	96.118	7436	2562
CslF9_AS_G544000.1	AVESA.00010b.r2.6AG1067680.1	chr6A	415737628	415741813	513	96.881	7436	2562
CSLF9_Hv	AVESA.00010b.r2.2AG0196390.1	chr2A	2028854	2032214	2083	76.524	2571	2634
CSLF9_Hv	AVESA.00010b.r2.2AG0196400.1	chr2A	2043866	2046704	792	76.389	2571	1410
CSLF9_Hv	AVESA.00010b.r2.2CG0273690.1	chr2C	86538934	86542793	1632	73.775	2571	2307
CSLF9_Hv	AVESA.00010b.r2.2CG0273690.2	chr2C	86538934	86545840	1632	73.775	2571	2706
CSLF9_Hv	AVESA.00010b.r2.2CG0273700.1	chr2C	86726156	86730902	1501	77.748	2571	2610
CSLF9_Hv	AVESA.00010b.r2.2DG0351900.1	chr2D	217806024	217813293	801	76.03	2571	2262
CSLF9_Hv	AVESA.00010b.r2.2DG0351900.2	chr2D	217806202	217809292	801	76.03	2571	1857
CSLF9_Hv	AVESA.00010b.r2.2DG0351890.1	chr2D	217912363	217916941	2071	76.678	2571	2628
CSLF9_Hv	AVESA.00010b.r2.4CG1256650.1	chr4C	24308903	24313011	2455	80.937	2571	2565
CSLF9_Hv	AVESA.00010b.r2.5AG0819350.1	chr5A	157137294	157141643	170	78.824	2571	3600
CSLF9_Hv	AVESA.00010b.r2.6AG1040210.1	chr6A	298441923	298446061	2599	84.648	2571	2595
CSLF9_Hv	AVESA.00010b.r2.6AG1067680.1	chr6A	415737628	415741813	998	84.669	2571	2562
CSLF9_Hv	AVESA.00010b.r2.6AG1067680.1	chr6A	415737628	415741813	1391	78.433	2571	2562
CSLF9_Hv	AVESA.00010b.r2.6CG1135980.1	chr6C	59673565	59677650	2594	84.695	2571	2565
CSLF9_Hv	AVESA.00010b.r2.6DG1160100.1	chr6D	254375994	254380209	2598	84.911	2571	2589
CSLF9_Hv	AVESA.00010b.r2.7AG1237420.1	chr7A	399445702	399460206	412	81.796	2571	2684
CSLF9_Hv	AVESA.00010b.r2.7AG1237410.1	chr7A	399455378	399456342	412	81.796	2571	965
VRN1_As_EU283089.1	AVESA.00010b.r2.4AG0607660.1	chr4A	291753093	291763903	85	96.471	437	741
VRN1_As_EU283089.1	AVESA.00010b.r2.4DG0751300.1	chr4D	277176149	277187078	85	96.471	437	741
VRN1_As_EU283089.1	AVESA.00010b.r2.7CG0703330.1	chr7C	43604149	43615239	85	97.647	437	741
VRN1_AS_EU283095.1	AVESA.00010b.r2.4AG0607660.1	chr4A	291753093	291763903	115	99.13	395	741
VRN1_AS_EU283095.1	AVESA.00010b.r2.4AG0607660.1	chr4A	291753093	291763903	112	99.107	395	741
VRN1_AS_EU283095.1	AVESA.00010b.r2.4DG0751300.1	chr4D	277176149	277187078	112	93.75	395	741
VRN1_AS_EU283095.1	AVESA.00010b.r2.4DG0751300.1	chr4D	277176149	277187078	115	98.261	395	741
VRN1_AS_EU283095.1	AVESA.00010b.r2.7CG0703330.1	chr7C	43604149	43615239	115	95.652	395	741
VRN1_Hv_FJ687750.1	AVESA.00010b.r2.2AG0214190.1	chr2A	255716722	255724905	176	88.636	14528	795
VRN1_Hv_FJ687750.1	AVESA.00010b.r2.2CG0268660.1	chr2C	37674219	37685608	175	88.571	14528	837
VRN1_Hv_FJ687750.1	AVESA.00010b.r2.2CG0293160.1	chr2C	352263639	352271195	179	88.268	14528	795
VRN1_Hv_FJ687750.1	AVESA.00010b.r2.2DG0336130.1	chr2D	458535587	458543863	176	88.068	14528	795
VRN1_Hv_FJ687750.1	AVESA.00010b.r2.3CG0471430.1	chr3C	114626700	114627635	110	83.636	14528	597
VRN1_Hv_FJ687750.1	AVESA.00010b.r2.4AG0607660.1	chr4A	291753093	291763903	69	97.101	14528	741
VRN1_Hv_FJ687750.1	AVESA.00010b.r2.4AG0607660.1	chr4A	291753093	291763903	185	95.676	14528	741
VRN1_Hv_FJ687750.1	AVESA.00010b.r2.4CG1267950.1	chr4C	64561807	64573510	175	89.143	14528	840
VRN1_Hv_FJ687750.1	AVESA.00010b.r2.4DG0751300.1	chr4D	277176149	277187078	69	97.101	14528	741
VRN1_Hv_FJ687750.1	AVESA.00010b.r2.4DG0751300.1	chr4D	277176149	277187078	185	95.676	14528	741
VRN1_Hv_FJ687750.1	AVESA.00010b.r2.5AG0797140.1	chr5A	12780817	12787740	148	85.135	14528	240
VRN1_Hv_FJ687750.1	AVESA.00010b.r2.5AG0797140.2	chr5A	12782384	12787740	148	85.135	14528	321
VRN1_Hv_FJ687750.1	AVESA.00010b.r2.5AG0817100.1	chr5A	135012004	135012701	111	83.784	14528	591
VRN1_Hv_FJ687750.1	AVESA.00010b.r2.5AG0853270.1	chr5A	448081957	448089120	158	87.342	14528	1044
VRN1_Hv_FJ687750.1	AVESA.00010b.r2.5CG0930010.1	chr5C	30180798	30186599	173	86.127	14528	741
VRN1_Hv_FJ687750.1	AVESA.00010b.r2.5CG0880710.1	chr5C	507885654	507892864	178	84.831	14528	1035
VRN1_Hv_FJ687750.1	AVESA.00010b.r2.5DG0991930.1	chr5D	99259283	99263377	111	83.784	14528	828
VRN1_Hv_FJ687750.1	AVESA.00010b.r2.5DG0956190.1	chr5D	401482752	401490213	158	87.342	14528	1038
VRN1_Hv_FJ687750.1	AVESA.00010b.r2.7AG1219750.1	chr7A	141328140	141333670	172	86.628	14528	741
VRN1_Hv_FJ687750.1	AVESA.00010b.r2.7CG0703330.1	chr7C	43604149	43615239	185	95.676	14528	741
VRN1_Hv_FJ687750.1	AVESA.00010b.r2.7CG0703330.1	chr7C	43604149	43615239	45	93.333	14528	741
VRN1_Hv_FJ687750.1	AVESA.00010b.r2.7CG0703330.1	chr7C	43604149	43615239	69	98.551	14528	741
VRN1_Hv_FJ687750.1	AVESA.00010b.r2.7DG1388660.1	chr7D	55157373	55162728	172	86.047	14528	738
VRN3_As_HQ910539.1	AVESA.00010b.r2.5CG0862390.1	chr5C	572643626	572645492	212	95.755	545	534
VRN3_As_HQ910539.1	AVESA.00010b.r2.7AG1204380.1	chr7A	69357846	69361186	63	100	545	372
VRN3_As_HQ910539.1	AVESA.00010b.r2.7DG1339920.1	chr7D	469132247	469134531	212	97.17	545	516
VRN3_As_HQ910539.1	AVESA.00010b.r2.7DG1339920.1	chr7D	469132247	469134531	64	95.313	545	516
VRN3_As_HQ910548.1	AVESA.00010b.r2.5CG0862390.1	chr5C	572643626	572645492	215	95.814	379	534
VRN3_As_HQ910548.1	AVESA.00010b.r2.7AG1204380.1	chr7A	69357846	69361186	28	100	379	372
VRN3_As_HQ910548.1	AVESA.00010b.r2.7DG1339920.1	chr7D	469132247	469134531	215	97.209	379	516
VRN3_As_HQ910550.1	AVESA.00010b.r2.5CG0862390.1	chr5C	572643626	572645492	215	95.814	354	534
VRN3_As_HQ910550.1	AVESA.00010b.r2.7AG1204380.1	chr7A	69357846	69361186	28	100	354	372
VRN3_As_HQ910550.1	AVESA.00010b.r2.7DG1339920.1	chr7D	469132247	469134531	215	97.209	354	516
