# Supplementary material for: Genome analysis in Avena sativa reveals hidden breeding barriers and opportunities for oat improvement
Source: Commun Biol. 2022 May 18;5:474. doi: 10.1038/s42003-022-03256-5 (PMC9117302; doi:10.1038/s42003-022-03256-5)
Supplement: Supplementary file 10 — Supplementary Data 7 [file 42003_2022_3256_MOESM10_ESM.xlsx]

## Sheet: Comparative mapping method
Comparative mapping methods for candidate genes and major QTL
Source of historical QTL:
1) QTL identified in studies other than the current one were compiled from published studies collected in the GrainGenes database (https://wheat.pw.usda.gov/; Blake, et al. 2019 (https://academic.oup.com/database/article/doi/10.1093/database/baz065/5513438)).
2) Marker names are formatted as in the original publications.
3) Names of linkage groups and QTL reflect those used in the GrainGenes database.
4) Information from maps where linkage groups comparisons were somewhat tenuous (based on fewer than four markers) was not included here, unless a particular marker represented a specific gene of interest.
Candidate genes:
1) The candidate genes for BGL (CslF gene series), OIL (ACCase), and HED (Vrn1, Vrn3 and CO1) were located on the Sang sequence as described in Supplement 8.
2) QTL from the current study (Supplement 7) found in the regions of those genes were identified and listed.
3) Based on the locations of the candidate genes and associated QTL, a corresponding location/region (in cM) was identified on the 2018 consensus map of Bekele, et al. (2018) (https://doi.org/10.1111/pbi.12888).
4) As genetic mapping is less precise, the consensus map regions were expanded +/- 10cM and historical QTL found in these regions were added to the lists.
5) Some of the historical QTL identified in this way could also be located on the Sang sequence, but were located some distance away from the gene of interest. These were still kept in the list to highlight the issues with genetic vs. physical mapping.
Major QTL found in this study:
1) Major QTL found in this study are listed in Table 2 of the main text.
2) A list was made of these major QTL and any other QTL found in this study in the same region (Supplement 7).
3) Based on the locations of the QTL from the current work and any related candidate genes, a corresponding location/region (in cM) was identified on the 2018 consensus map of Bekele, et al. (2018) (https://doi.org/10.1111/pbi.12888).
4) As genetic mapping is less precise, the consensus map regions were expanded +/- 10cM and historical QTL found in these regions were added to the lists.
5) Some of the historical QTL identified in this way could also be located on the Sang sequence, but were located some distance away from the gene of interest. These were still kept in the list to highlight the issues with genetic vs. physical mapping.
6) If none of the markers associated with QTL from the current study had been mapped directly on the 2018 consensus map, other markers found in the same region of the Sang sequence that did have consensus map locations were used instead.
QTL found on chromosomes 1A, 1AC, and 1C:
1) All of the QTL/genes found on Mrg18 and 28 of the consensus map of Bekele et al. (2018) are listed here, sorted by Mrg group location and cM distance.
2) The genes Pg4, pg13, and Pc91 were located using comparative mapping.

## Sheet: Major QTL
Comparative mapping of major QTL found in the current study
QTL/gene name1	Trait and method	Candidate gene and location	Mapping population2	Marker name2	Original linkage group2	Original cM distance	Chromosome2	Marker location (Sang)2,3	QTL start (Sang)2	QTL end (Sang)2	2018 linkage group2	Mrg cM distance2,3	cM range2	Mrg region searched2	Reference authors	Year published	DOI
GRT.PE10.GoHf.1A.361	GRT: groat % or milling yield	NA	Goslin/HiFi	avgbs_cluster_22723.1			chr1A	360954825	359963613	419320353	NA	-999	69	59-79	current work
GRT.MEAN.GoHf.1A.361	GRT: groat % or milling yield	NA	Goslin/HiFi	avgbs_cluster_22723.1			chr1A	360954825	359963613	419320353	NA	-999	69	59-79	current work
GRT.PE11.ShHf.1A.375	GRT: groat % or milling yield	NA	Sherwood/HiFi	avgbs_cluster_44610.1			chr1A	375456040	358662733	419320353	Mrg18	69	69	59-79	current work
GRT.MEAN.ShHf.1A.375	GRT: groat % or milling yield	NA	Sherwood/HiFi	avgbs_cluster_44610.1			chr1A	375456040	358662733	419320353	Mrg18	69	69	59-79	current work
no historical QTL	GRT: groat % or milling yield	NA					chr1A				Mrg18			59-79
GRT.PE10.GoHf.1AC.473	GRT: groat % or milling yield	NA	Goslin/HiFi	avgbs_1018.1			chr1AC	472620468	455324927	475731011	Mrg18	42	32-42	22-52	current work
GRT.PE11.ShHf.1AC.482	GRT: groat % or milling yield	NA	Sherwood/HiFi	avgbs_104801.1			chr1AC	481547540	420223778	489274891	Mrg18	32	32-42	22-52	current work
GRT.MEAN.GoHf.1AC.457	GRT: groat % or milling yield	NA	Goslin/HiFi	avgbs_13284.1			chr1AC	457361839	434677290	475731011	Mrg18	37	32-42	22-52	current work
GRT.MEAN.ShHf.1AC.482	GRT: groat % or milling yield	NA	Sherwood/HiFi	avgbs_cluster_23453.1			chr1AC	482435284	475734230	482435284	NA	-999	32-42	22-52	current work
GRT.MEAN12.ShHf.1AC.482	GRT: groat % or milling yield	NA	Sherwood/HiFi	avgbs_cluster_23453.1			chr1AC	482435284	475427582	490485849	NA	-999	32-42	22-52	current work
no historical QTL	GRT: groat % or milling yield	NA					chr1AC				Mrg18			22-52
PRT.OT11.GoHf.1C.398	PRT: grain protein concentration	NA	Goslin/HiFi	avgbs_cluster_28479.1			chr1C	397910059	397910059	421682157	NA	-999	37	27-47	current work
PRT.OT11.ShHf.1C.420	PRT: grain protein concentration	NA	Sherwood/HiFi	avgbs_18489.1			chr1C	419614736	44062469	421273342	NA	-999	37	27-47	current work
PRT.MEAN.ShHf.1C.377	PRT: grain protein concentration	NA	Sherwood/HiFi	avgbs_cluster_25802.1			chr1C	376674687	44062469	421273342	Mrg28	37	37	27-47	current work
no historical QTL	PRT: grain protein concentration	NA					chr1C				Mrg28			27-47
PRT.OT11.GoHf.1CA.422	PRT: grain protein concentration	NA	Goslin/HiFi	avgbs_cluster_43296.1			chr1CA	422152974	422099977	425724006	Mrg18	68	68	58-78	current work
PRT.OT11.ShHf.1CA.424	PRT: grain protein concentration	NA	Sherwood/HiFi	avgbs_cluster_49790.1			chr1CA	423688078	423688078	426601738	Mrg18	68	68	58-78	current work
PRT.MEAN.ShHf.1CA.425	PRT: grain protein concentration	NA	Sherwood/HiFi	avgbs2_163456.1			chr1CA	425017532	423688078	426601738	NA	-999	68	58-78	current work
no historical QTL	PRT: grain protein concentration	NA					chr1CA				Mrg18			58-78
GRT.NO11.GoHf.2A.344	GRT: groat % or milling yield	NA	Goslin/HiFi	avgbs_cluster_32810.1			chr2A	343833501	338684978	351053309	Mrg33	47	43-50	33-60	current work
GRT.NZ9.GoHf.2A.340	GRT: groat % or milling yield	NA	Goslin/HiFi	avgbs_86134.1			chr2A	339875078	338684978	356654276	Mrg33	50	43-50	33-60	current work
GRT.OT11.GoHf.2A.340	GRT: groat % or milling yield	NA	Goslin/HiFi	avgbs_86134.1			chr2A	339875078	324599937	346714488	Mrg33	50	43-50	33-60	current work
GRT.PE10.GoHf.2A.339	GRT: groat % or milling yield	NA	Goslin/HiFi	avgbs_cluster_2221.1			chr2A	338684978	334151015	345289430	Mrg33	43	43-50	33-60	current work
GRT.MEAN.GoHf.2A.340	GRT: groat % or milling yield	NA	Goslin/HiFi	avgbs_86134.1			chr2A	339875078	335986657	356654276	Mrg33	50	43-50	33-60	current work
no historical QTL	GRT: groat % or milling yield	NA					chr2A				Mrg33			33-60
KWT.OTE15.TxHd.2C.519	KWT: 1000 kernel weight (g)	NA	TX07CS‐1948/Hidalgo	avgbs_cluster_22005.1			chr2C	519348285	518244317	521823769	Mrg13	114	114	104-124	current work
KWT.MEAN.TxHd.2C.519	KWT: 1000 kernel weight (g)	NA	TX07CS‐1948/Hidalgo	avgbs_cluster_22005.1			chr2C	519348285	518244317	521823769	Mrg13	114	114	104-124	current work
no historical QTL	KWT: 1000 kernel weight	NA					chr2C				Mrg13			104-124
KWT.NO12.ShHf.2D.156	KWT: 1000 kernel weight (g)	NA	Sherwood/HiFi	avgbs_cluster_16555.1			chr2D	155635634	155635634	155635634	Mrg08	92	92	82-102	current work
KWT.MEAN.GoHf.2D.156	KWT: 1000 kernel weight (g)	NA	Goslin/HiFi	avgbs_cluster_17507.1			chr2D	156018712	150427431	172947925	Mrg08	92	92	82-102	current work
no historical QTL	KWT: 1000 kernel weight						chr2D				Mrg08			82-102
LDG.OT13.TxHd.2D.169	LDG: Lodging severity (% or 0-3)	NA	TX07CS‐1948/Hidalgo	avgbs_101121.1			chr2D	169123368	165777424	170662742	Mrg08	112	112	102-122	current work
LDG.OT14.TxHd.2D.171	LDG: Lodging severity (% or 0-3)	NA	TX07CS‐1948/Hidalgo	avgbs2_13235.1			chr2D	170662742	166508347	170662742	Mrg08	112	112	102-122	current work
LDG.MEAN.TxHd.2D.171	LDG: Lodging severity (% or 0-3)	NA	TX07CS‐1948/Hidalgo	avgbs2_13235.1			chr2D	170662742	166508347	170662742	Mrg08	112	112	102-122	current work
no historical QTL	LDG: Lodging severity	NA					chr2D				Mrg08			102-122
KWT.PE12.ShHf.2D.280	KWT: 1000 kernel weight (g)	NA	Sherwood/HiFi	avgbs2_32068.1			chr2D	279791009	274422082	281679767	NA	-999	Mrg08/63-64	53-74	current work
KWT.MEAN12.ShHf.2D.280	KWT: 1000 kernel weight (g)	NA	Sherwood/HiFi	avgbs2_32068.1			chr2D	279791009	274422082	281679767	NA	-999	Mrg08/63-64	53-74	current work
no historical QTL	KWT: 1000 kernel weight	NA					chr2D							53-74
GRT.NZ9.ShHf.2D.306	GRT: groat % or milling yield	NA	Sherwood/HiFi	avgbs_24181.1			chr2D	306217766	299233468	431194271	Mrg08	64	64	54-74	current work
GRT.OT10.ShHf.2D.346	GRT: groat % or milling yield	NA	Sherwood/HiFi	avgbs_110657.1			chr2D	346018552	299233468	442059619	NA	-999	64	54-74	current work
GRT.MEAN.ShHf.2D.306	GRT: groat % or milling yield	NA	Sherwood/HiFi	avgbs_24181.1			chr2D	306217766	299233468	431195648	Mrg08	64	64	54-74	current work
no historical QTL	GRT: groat % or milling yield	NA					chr2D				Mrg08			53-74
HGT.OTE15.TxHd.4A.283	HGT: Plant height (field plots)	NA	TX07CS‐1948/Hidalgo	avgbs2_149797.1			chr4A	282558075	274465096	287447389	Mrg20	123	99-123	89-133	current work
HGT.OTV14.TxHd.4A.281	HGT: vernalized plants	NA	TX07CS‐1948/Hidalgo	avgbs_1097.1			chr4A	280728461	274798653	293059003	Mrg20	120	99-123	89-133	current work
HGT.OT13.TxHd.4A.279	HGT: Plant height (field plots)	NA	TX07CS‐1948/Hidalgo	avgbs_cluster_14657.1			chr4A	278566094	272822682	287447389	Mrg20	99	99-123	89-133	current work
HGT.OT14.TxHd.4A.284	HGT: Plant height (field plots)	NA	TX07CS‐1948/Hidalgo	avgbs_cluster_6425.1			chr4A	283626748	274465096	315622226	NA	-999	99-123	89-133	current work
HGT.MEAN.TxHd.4A.283	HGT: Plant height (field plots)	NA	TX07CS‐1948/Hidalgo	avgbs2_149797.1			chr4A	282558075	274465096	287447389	Mrg20	123	99-123	89-133	current work
Height, KxO-22-g	HGT: Plant height (field plots)	NA	Kanota/Ogle	umn114	Oat-KxO/Q-22	41.4	unknown	-999			Mrg20	90	99-123	89-133	Siripoonwiwat et al.	1996	wheat.pw.usda.gov/jag/papers96/paper396/oatqtl3g.html
QHT1.UTauxU017-5	HGT: first sowing date	NA	URS Taura/UFRGS 017004-2	GMI_ES17_c19385_93	Oat-2018-UTauxU017-5	67	unknown	-999			Mrg20	94	99-123	89-133	Zimmer et al.	2018	doi.org/10.1007/s10681-018-2182-7
QHT2.UTauxU017-5	HGT: second sowing date	NA	URS Taura/UFRGS 017004-2	GMI_ES17_c19385_93	Oat-2018-UTauxU017-5	67	unknown	-999			Mrg20	94	99-123	89-133	Zimmer et al.	2018	doi.org/10.1007/s10681-018-2182-7
QHT1.UTauxU017-5	HGT: first sowing date	NA	URS Taura/UFRGS 017004-2	GMI_ES13_c7995_678	Oat-2018-UTauxU017-5	71	unknown	-999			Mrg20	97	99-123	89-133	Zimmer et al.	2018	doi.org/10.1007/s10681-018-2182-7
QHT1.UTauxU017-5	HGT: first sowing date	NA	URS Taura/UFRGS 017004-2	GMI_ES03_c1616_774	Oat-2018-UTauxU017-5	71	unknown	-999			Mrg20	97	99-123	89-133	Zimmer et al.	2018	doi.org/10.1007/s10681-018-2182-7
QHT2.UTauxU017-5	HGT: second sowing date	NA	URS Taura/UFRGS 017004-2	GMI_ES13_c7995_678	Oat-2018-UTauxU017-5	71	unknown	-999			Mrg20	97	99-123	89-133	Zimmer et al.	2018	doi.org/10.1007/s10681-018-2182-7
QHT2.UTauxU017-5	HGT: second sowing date	NA	URS Taura/UFRGS 017004-2	GMI_ES03_c1616_774	Oat-2018-UTauxU017-5	71	unknown	-999			Mrg20	97	99-123	89-133	Zimmer et al.	2018	doi.org/10.1007/s10681-018-2182-7
QHT1.U01BxU006-8	HGT: first sowing date	NA	UFRGS 01B7114-1-3/UFRGS 006013-1	GMI_ES17_c7110_570	Oat-2018-U01BxU006-8	34	unknown	-999			Mrg20	97	99-123	89-133	Zimmer et al.	2018	doi.org/10.1007/s10681-018-2182-7
QHT1.U01BxU006-8	HGT: first sowing date	NA	UFRGS 01B7114-1-3/UFRGS 006013-1	GMI_GBS_25081	Oat-2018-U01BxU006-8	34	unknown	-999			Mrg20	97	99-123	89-133	Zimmer et al.	2018	doi.org/10.1007/s10681-018-2182-7
QHT2.U01BxU006-8	HGT: second sowing date	NA	UFRGS 01B7114-1-3/UFRGS 006013-1	GMI_ES17_c7110_570	Oat-2018-U01BxU006-8	34	unknown	-999			Mrg20	97	99-123	89-133	Zimmer et al.	2018	doi.org/10.1007/s10681-018-2182-7
QHT2.U01BxU006-8	HGT: second sowing date	NA	UFRGS 01B7114-1-3/UFRGS 006013-1	GMI_GBS_25081	Oat-2018-U01BxU006-8	34	unknown	-999			Mrg20	97	99-123	89-133	Zimmer et al.	2018	doi.org/10.1007/s10681-018-2182-7
QHT2.U01BxU006-8	HGT: second sowing date	NA	UFRGS 01B7114-1-3/UFRGS 006013-1	GMI_ES17_c3050_316	Oat-2018-U01BxU006-8	38	unknown	-999			Mrg20	97	99-123	89-133	Zimmer et al.	2018	doi.org/10.1007/s10681-018-2182-7
QHT.TxH-Mrg20.2	HGT: Plant height (field plots)	NA	TX07CS‐1948/Hidalgo	avgbs_cluster_10398.1	Oat-2019-TxH_Mrg20	45	chr4A	276526407			Mrg20	97	99-123	89-133	Sunstrum et al.	2019	doi.org/10.1111/pbr.12666
QHT1.UTauxU017-5	HGT: first sowing date	NA	URS Taura/UFRGS 017004-2	GMI_ES01_c27869_512	Oat-2018-UTauxU017-5	64	unknown	-999			Mrg20	99	99-123	89-133	Zimmer et al.	2018	doi.org/10.1007/s10681-018-2182-7
QHT2.UTauxU017-5	HGT: second sowing date	NA	URS Taura/UFRGS 017004-2	GMI_ES01_c27869_512	Oat-2018-UTauxU017-5	64	unknown	-999			Mrg20	99	99-123	89-133	Zimmer et al.	2018	doi.org/10.1007/s10681-018-2182-7
QHT1.U01BxU006-8	HGT: first sowing date	NA	UFRGS 01B7114-1-3/UFRGS 006013-1	GMI_ES01_c27869_512	Oat-2018-U01BxU006-8	35	unknown	-999			Mrg20	99	99-123	89-133	Zimmer et al.	2018	doi.org/10.1007/s10681-018-2182-7
QHT2.U01BxU006-8	HGT: second sowing date	NA	UFRGS 01B7114-1-3/UFRGS 006013-1	GMI_ES01_c27869_512	Oat-2018-U01BxU006-8	35	unknown	-999			Mrg20	99	99-123	89-133	Zimmer et al.	2018	doi.org/10.1007/s10681-018-2182-7
Height, KxO-22-g	HGT: Plant height (field plots)	NA	Kanota/Ogle	cdo542	Oat-KxO/Q-22	49.7	unknown	-999			Mrg20	111	99-123	89-133	Siripoonwiwat et al.	1996	wheat.pw.usda.gov/jag/papers96/paper396/oatqtl3g.html
Height, KxO-22-c	HGT: Plant height (field plots)	NA	Kanota/Ogle	cdo542	Oat-KxO/Q-22	49.7	unknown	-999			Mrg20	111	99-123	89-133	Siripoonwiwat et al.	1996	wheat.pw.usda.gov/jag/papers96/paper396/oatqtl3g.html
Height, KxO-22-b	HGT: Plant height (field plots)	NA	Kanota/Ogle	cdo542	Oat-KxO/Q-22	49.7	unknown	-999			Mrg20	111	99-123	89-133	Siripoonwiwat et al.	1996	wheat.pw.usda.gov/jag/papers96/paper396/oatqtl3g.html
Height, KxO-22-c	HGT: Plant height (field plots)	NA	Kanota/Ogle	cdo1471	Oat-KxO/Q-22	54.5	unknown	-999			Mrg20	120	99-123	89-133	Siripoonwiwat et al.	1996	wheat.pw.usda.gov/jag/papers96/paper396/oatqtl3g.html
Height, KxO-22-b	HGT: Plant height (field plots)	NA	Kanota/Ogle	cdo1471	Oat-KxO/Q-22	54.5	unknown	-999			Mrg20	120	99-123	89-133	Siripoonwiwat et al.	1996	wheat.pw.usda.gov/jag/papers96/paper396/oatqtl3g.html
Height, KxO-22-d	HGT: Plant height (field plots)	NA	Kanota/Ogle	cdo1471	Oat-KxO/Q-22	54.5	unknown	-999			Mrg20	120	99-123	89-133	Siripoonwiwat et al.	1996	wheat.pw.usda.gov/jag/papers96/paper396/oatqtl3g.html
Height, KxO-22-e	HGT: Plant height (field plots)	NA	Kanota/Ogle	cdo1471	Oat-KxO/Q-22	54.5	unknown	-999			Mrg20	120	99-123	89-133	Siripoonwiwat et al.	1996	wheat.pw.usda.gov/jag/papers96/paper396/oatqtl3g.html
Height, KxO-22-f	HGT: Plant height (field plots)	NA	Kanota/Ogle	cdo1471	Oat-KxO/Q-22	54.5	unknown	-999			Mrg20	120	99-123	89-133	Siripoonwiwat et al.	1996	wheat.pw.usda.gov/jag/papers96/paper396/oatqtl3g.html
Height, KxO-22-g	HGT: Plant height (field plots)	NA	Kanota/Ogle	cdo1471	Oat-KxO/Q-22	54.5	unknown	-999			Mrg20	120	99-123	89-133	Siripoonwiwat et al.	1996	wheat.pw.usda.gov/jag/papers96/paper396/oatqtl3g.html
Height, KxO-22-a	HGT: Plant height (field plots)	NA	Kanota/Ogle	cdo1471	Oat-KxO/Q-22	54.5	unknown	-999			Mrg20	120	99-123	89-133	Siripoonwiwat et al.	1996	wheat.pw.usda.gov/jag/papers96/paper396/oatqtl3g.html
QHT.2011-FxN_22_44_18c	HGT: Plant height (field plots)	NA	Fulghum/Norline	UMN220a	Oat-2011-FxN_22_44_18c	33	unknown	-999			Mrg20	126	99-123	89-133	Maloney et al.	2011	doi.org/10.2135/cropsci2010.04.0224
Height, KxO-22-g	HGT: Plant height (field plots)	NA	Kanota/Ogle	cdo708B	Oat-KxO/Q-22	58.5	unknown	-999			Mrg20	127	99-123	89-133	Siripoonwiwat et al.	1996	wheat.pw.usda.gov/jag/papers96/paper396/oatqtl3g.html
Height, KxO-22-e	HGT: Plant height (field plots)	NA	Kanota/Ogle	cdo708B	Oat-KxO/Q-22	58.5	unknown	-999			Mrg20	127	99-123	89-133	Siripoonwiwat et al.	1996	wheat.pw.usda.gov/jag/papers96/paper396/oatqtl3g.html
Height, KxO-22-a	HGT: Plant height (field plots)	NA	Kanota/Ogle	cdo708B	Oat-KxO/Q-22	58.5	unknown	-999			Mrg20	127	99-123	89-133	Siripoonwiwat et al.	1996	wheat.pw.usda.gov/jag/papers96/paper396/oatqtl3g.html
Height, KxO-22-b	HGT: Plant height (field plots)	NA	Kanota/Ogle	cdo708B	Oat-KxO/Q-22	58.5	unknown	-999			Mrg20	127	99-123	89-133	Siripoonwiwat et al.	1996	wheat.pw.usda.gov/jag/papers96/paper396/oatqtl3g.html
Height, KxO-22-c	HGT: Plant height (field plots)	NA	Kanota/Ogle	cdo708B	Oat-KxO/Q-22	58.5	unknown	-999			Mrg20	127	99-123	89-133	Siripoonwiwat et al.	1996	wheat.pw.usda.gov/jag/papers96/paper396/oatqtl3g.html
Height, KxO-22-d	HGT: Plant height (field plots)	NA	Kanota/Ogle	cdo708B	Oat-KxO/Q-22	58.5	unknown	-999			Mrg20	127	99-123	89-133	Siripoonwiwat et al.	1996	wheat.pw.usda.gov/jag/papers96/paper396/oatqtl3g.html
Height, KxO-22-f	HGT: Plant height (field plots)	NA	Kanota/Ogle	cdo708B	Oat-KxO/Q-22	58.5	unknown	-999			Mrg20	127	99-123	89-133	Siripoonwiwat et al.	1996	wheat.pw.usda.gov/jag/papers96/paper396/oatqtl3g.html
Height, KxO-22-d	HGT: Plant height (field plots)	NA	Kanota/Ogle	bcd1797A	Oat-KxO/Q-22	62.5	unknown	-999			Mrg20	131	99-123	89-133	Siripoonwiwat et al.	1996	wheat.pw.usda.gov/jag/papers96/paper396/oatqtl3g.html
QHTV.1997-KxO_22	HGT: vernalized plants	NA	Kanota/Ogle	Xbcd1797A	Oat-1997-KxO-QTL_22	62.5	unknown	-999			Mrg20	131	99-123	89-133	Holland et al.	1997	doi.org/10.2135/cropsci1997.0011183X003700040047x
Height, KxO-22-a	HGT: Plant height (field plots)	NA	Kanota/Ogle	bcd1797A	Oat-KxO/Q-22	62.5	unknown	-999			Mrg20	131	99-123	89-133	Siripoonwiwat et al.	1996	wheat.pw.usda.gov/jag/papers96/paper396/oatqtl3g.html
QHTNV.1997-KxO_22	HGT: non-vernalized plants	NA	Kanota/Ogle	Xbcd1797A	Oat-1997-KxO-QTL_22	62.5	unknown	-999			Mrg20	131	99-123	89-133	Holland et al.	1997	doi.org/10.2135/cropsci1997.0011183X003700040047x
Height, KxO-22-c	HGT: Plant height (field plots)	NA	Kanota/Ogle	bcd1797A	Oat-KxO/Q-22	62.5	unknown	-999			Mrg20	131	99-123	89-133	Siripoonwiwat et al.	1996	wheat.pw.usda.gov/jag/papers96/paper396/oatqtl3g.html
Height, KxO-22-e	HGT: Plant height (field plots)	NA	Kanota/Ogle	bcd1797A	Oat-KxO/Q-22	62.5	unknown	-999			Mrg20	131	99-123	89-133	Siripoonwiwat et al.	1996	wheat.pw.usda.gov/jag/papers96/paper396/oatqtl3g.html
Height, KxO-22-f	HGT: Plant height (field plots)	NA	Kanota/Ogle	bcd1797A	Oat-KxO/Q-22	62.5	unknown	-999			Mrg20	131	99-123	89-133	Siripoonwiwat et al.	1996	wheat.pw.usda.gov/jag/papers96/paper396/oatqtl3g.html
Height, KxO-22-g	HGT: Plant height (field plots)	NA	Kanota/Ogle	bcd1797A	Oat-KxO/Q-22	62.5	unknown	-999			Mrg20	131	99-123	89-133	Siripoonwiwat et al.	1996	wheat.pw.usda.gov/jag/papers96/paper396/oatqtl3g.html
Height, KxO-22-b	HGT: Plant height (field plots)	NA	Kanota/Ogle	bcd1797A	Oat-KxO/Q-22	62.5	unknown	-999			Mrg20	131	99-123	89-133	Siripoonwiwat et al.	1996	wheat.pw.usda.gov/jag/papers96/paper396/oatqtl3g.html
LDG.OT13.TxHd.4A.288	LDG: Lodging severity (% or 0-3)	NA	TX07CS‐1948/Hidalgo	avgbs_6152.1			chr4A	288215416	276526407	319920197	Mrg20	123	120-123	110-133	current work
LDG.OT14.TxHd.4A.285	LDG: Lodging severity (% or 0-3)	NA	TX07CS‐1948/Hidalgo	avgbs2_8553.2			chr4A	285000681	276526407	318391964	Mrg20	123	120-123	110-133	current work
LDG.MEAN.TxHd.4A.288	LDG: Lodging severity (% or 0-3)	NA	TX07CS‐1948/Hidalgo	avgbs_6152.1			chr4A	288215416	276526407	318391964	Mrg20	123	120-123	110-133	current work
no historical QTL	LDG: Lodging severity	NA					chr4A				Mrg20			110-133
HED.MEAN.TxHd.4A.318	HED: Days to anthesis	Vrn1_chr4A_292Mb	TX07CS‐1948/Hidalgo	avgbs_46449.1			chr4A	318236715	307279147	324411069	Mrg20	154	120-154	110-164	current work
HED.OTE15.TxHd.4A.318	HED: Days to anthesis	Vrn1_chr4A_292Mb	TX07CS‐1948/Hidalgo	avgbs_cluster_16787.1			chr4A	318391964	309597393	326281814	Mrg20	147	120-154	110-164	current work
HED.OT14.TxHd.4A.318	HED: Days to anthesis	Vrn1_chr4A_292Mb	TX07CS‐1948/Hidalgo	avgbs_cluster_16787.1			chr4A	318391964	309597393	324411069	Mrg20	147	120-154	110-164	current work
HED.OTV14.TxHd.4A.298	HED: vernalized plants	Vrn1_chr4A_292Mb	TX07CS‐1948/Hidalgo	avgbs2_7127.1			chr4A	298026553	288215416	302465397	Mrg20	120	120-154	110-164	current work
QHD.AVEQ09_Mrg20	HED: Days to anthesis	Vrn1_chr4A_292Mb	AVEQ 09	GMI_ES_LB_9185	Oat-2016-AVEQ09_Mrg20	115.6	unknown	-999			Mrg20	116	120-154	110-164	Tumino et al.	2016	doi.org/10.1007/s00122-016-2734-y
QHD.TxH-Mrg20.2	HED: Days to anthesis	Vrn1_chr4A_292Mb	TX07CS‐1948/Hidalgo	avgbs2_160331.1	Oat-2019-TxH_Mrg20	55.1	unknown	-999			Mrg20	120	120-154	110-164	Sunstrum et al.	2019	doi.org/10.1111/pbr.12666
QHDVR.1997-KxO_22	HED: vernalization response	Vrn1_chr4A_292Mb	Kanota/Ogle	Xbcd1643C	Oat-1997-KxO-QTL_22	56.5	unknown	-999			Mrg20	123	120-154	110-164	Holland et al.	1997	doi.org/10.2135/cropsci1997.0011183X003700040047x
Vrn1 (Avena)	HED: VRN1 clone	Vrn1_chr4A_292Mb	Kanota/Ogle	Vrn1	Oat-2012-KxO_22_44_18	114	unknown	-999			Mrg20	136	120-154	110-164	Nava et al.	2012	doi.org/10.1007/s11032-012-9715-x
QVERN.2002-OxT_1	HED: Vernalization response: mean difference between non-vernalized and vernalized	Vrn1_chr4A_292Mb	Ogle/TAM O-301	oisu1877b	Oat-2002-OxT-QTL_1	28	unknown	-999			Mrg20	136	120-154	110-164	Holland JB, Portyanko VA, Hoffman DL, and Lee M	2002	doi.org/10.1007/s00122-001-0845-5
QVERN.2002-OxT_1	HED: Vernalization response: mean difference between non-vernalized and vernalized	Vrn1_chr4A_292Mb	Ogle/TAM O-301	cdo87	Oat-2002-OxT-QTL_1	29.5	unknown	-999			Mrg20	141	120-154	110-164	Holland JB, Portyanko VA, Hoffman DL, and Lee M	2002	doi.org/10.1007/s00122-001-0845-5
LLIC.OT10.DaEx.4C.16	OIL: LLIC	ACC_chr4C_24Mb	Dal/Exeter	avgbs_20640.1			chr4C	16036439	1570816	29643125	Mrg11	10	4-10	0-20	current work
OIL.OT10.DaEx.4C.16	OIL: total	ACC_chr4C_24Mb	Dal/Exeter	avgbs_20640.1			chr4C	16036439	1570816	29643125	Mrg11	10	4-10	0-20	current work
OIL.MEAN.DaEx.4C.16	OIL: total	ACC_chr4C_24Mb	Dal/Exeter	avgbs_20640.1			chr4C	16036439	1570816	29643125	Mrg11	10	4-10	0-20	current work
OLIC.OT10.DaEx.4C.2	OIL: OLIC	ACC_chr4C_24Mb	Dal/Exeter	avgbs_284257.1			chr4C	1570816	1570816	29643125	NA	-999	4-10	0-20	current work
OIL.NO11.GoHf.4C.25	OIL: total	ACC_chr4C_24Mb	Goslin/HiFi	avgbs_200620.1			chr4C	24707759	3148577	42310244	Mrg11	4	4-10	0-20	current work
OIL.OT11.GoHf.4C.25	OIL: total	ACC_chr4C_24Mb	Goslin/HiFi	avgbs_200620.1			chr4C	24707759	3148577	42310244	Mrg11	4	4-10	0-20	current work
OIL.MEAN.GoHf.4C.25	OIL: total	ACC_chr4C_24Mb	Goslin/HiFi	avgbs_200620.1			chr4C	24707759	3148577	42310244	Mrg11	4	4-10	0-20	current work
ACCase (Avena)	OIL: ACC clone	ACC_chr4C_24Mb	Kanota/Ogle	ACCase1	Oat-KxO/2003-11_41+20	6.97	unknown	-999			Mrg11	4	4-10	0-20	Wight et al.	2003	doi.org/10.1139/g02-099
ACCase (Avena)	OIL: ACC clone	ACC_chr4C_24Mb	Kanota/Marion	AccaseA	Oat-1999-KxM-Oil_11	1.3	unknown	-999			Mrg11	4	4-10	0-20	Kianian et al.	1999	doi.org/10.1007/s001220051147
QOil.KxM-Oil_11	OIL: total	ACC_chr4C_24Mb	Kanota/Marion	AccaseA	Oat-1999-KxM-Oil_11	1.3	unknown	-999			Mrg11	4	4-10	0-20	Kianian et al.	1999	doi.org/10.1007/s001220051147
QOil.KxO-Oil_11	OIL: total	ACC_chr4C_24Mb	Kanota/Ogle	AccaseA	Oat-1999-KxO-Oil_11	1.3	unknown	-999			Mrg11	4	4-10	0-20	Kianian et al.	1999	doi.org/10.1007/s001220051147
ACCase (Avena)	OIL: ACC clone	ACC_chr4C_24Mb	Aslak/Matilda	ACCase1	Oat-AxM-DH2008-12	18	unknown	-999			Mrg11	4	4-10	0-20	Tanhuanpaa et al.	2008	doi.org/10.1139/G08-040
QOIL.OxM-QTL4_6	OIL: total	ACC_chr4C_24Mb	Ogle/MAM17-5	bcd1829b	Oat-2004-OxM-QTL4_6	48.2	unknown	-999			Mrg11	4	4-10	0-20	Zhu et al.	2004	doi.org/10.2135/cropsci2004.2540
QOIL-Multi.CU_Mrg11	OIL: GC-MS: Multivariate	ACC_chr4C_24Mb	Cornell University set	avgbs_cluster_4185.1.10	Oat-2019-CU_Mrg11	3.7	unknown	-999			Mrg11	3.7	4-10	0-20	Carlson et al.	2019	doi.org/10.1534/g3.119.400228
QOIL-nt_C18:1(9).CU_Mrg11	OIL: GC-MS: nt_C18:1(9)	ACC_chr4C_24Mb	Cornell University set	avgbs2_1455.1.62	Oat-2019-CU_Mrg11	3.7	unknown	-999			Mrg11	3.7	4-10	0-20	Carlson et al.	2019	doi.org/10.1534/g3.119.400228
QOIL-nt_Total.CU_Mrg11	OIL: GC-MS: nt_Total	ACC_chr4C_24Mb	Cornell University set	avgbs2_1455.1.62	Oat-2019-CU_Mrg11	3.7	unknown	-999			Mrg11	3.7	4-10	0-20	Carlson et al.	2019	doi.org/10.1534/g3.119.400228
QOIL-qn_C18:1(9).CU_Mrg11	OIL: GC-MS: qn_C18:1(9)	ACC_chr4C_24Mb	Cornell University set	avgbs2_1455.1.62	Oat-2019-CU_Mrg11	3.7	unknown	-999			Mrg11	3.7	4-10	0-20	Carlson et al.	2019	doi.org/10.1534/g3.119.400228
QOIL-qn_Total.CU_Mrg11	OIL: GC-MS: qn_Total	ACC_chr4C_24Mb	Cornell University set	avgbs2_1455.1.62	Oat-2019-CU_Mrg11	3.7	unknown	-999			Mrg11	3.7	4-10	0-20	Carlson et al.	2019	doi.org/10.1534/g3.119.400228
QOIL-Multi.CU_Mrg11	OIL: GC-MS: Multivariate	ACC_chr4C_24Mb	Cornell University set	avgbs2_68640.2.24	Oat-2019-CU_Mrg11	3.7	unknown	-999			Mrg11	3.7	4-10	0-20	Carlson et al.	2019	doi.org/10.1534/g3.119.400228
QOIL-qn_C18:0.CU_Mrg11	OIL: GC-MS: qn_C18:0	ACC_chr4C_24Mb	Cornell University set	avgbs2_86064.1.51	Oat-2019-CU_Mrg11	3.7	chr4C	16863842			Mrg11	3.7	4-10	0-20	Carlson et al.	2019	doi.org/10.1534/g3.119.400228
QOIL-Multi.CU_Mrg11	OIL: GC-MS: Multivariate	ACC_chr4C_24Mb	Cornell University set	avgbs2_8667.2.20	Oat-2019-CU_Mrg11	3.7	unknown	-999			Mrg11	3.7	4-10	0-20	Carlson et al.	2019	doi.org/10.1534/g3.119.400228
QOIL-nt_C18:0.CU_Mrg11	OIL: GC-MS: nt_C18:0	ACC_chr4C_24Mb	Cornell University set	avgbs2_8667.2.20	Oat-2019-CU_Mrg11	3.7	unknown	-999			Mrg11	3.7	4-10	0-20	Carlson et al.	2019	doi.org/10.1534/g3.119.400228
QOIL-nt_C18:1(9).CU_Mrg11	OIL: GC-MS: nt_C18:1(9)	ACC_chr4C_24Mb	Cornell University set	avgbs2_8667.2.20	Oat-2019-CU_Mrg11	3.7	unknown	-999			Mrg11	3.7	4-10	0-20	Carlson et al.	2019	doi.org/10.1534/g3.119.400228
QOIL-nt_Total.CU_Mrg11	OIL: GC-MS: nt_Total	ACC_chr4C_24Mb	Cornell University set	avgbs2_8667.2.20	Oat-2019-CU_Mrg11	3.7	unknown	-999			Mrg11	3.7	4-10	0-20	Carlson et al.	2019	doi.org/10.1534/g3.119.400228
QOIL-qn_C18:0.CU_Mrg11	OIL: GC-MS: qn_C18:0	ACC_chr4C_24Mb	Cornell University set	avgbs2_8667.2.20	Oat-2019-CU_Mrg11	3.7	unknown	-999			Mrg11	3.7	4-10	0-20	Carlson et al.	2019	doi.org/10.1534/g3.119.400228
QOIL-qn_C18:1(9).CU_Mrg11	OIL: GC-MS: qn_C18:1(9)	ACC_chr4C_24Mb	Cornell University set	avgbs2_8667.2.20	Oat-2019-CU_Mrg11	3.7	unknown	-999			Mrg11	3.7	4-10	0-20	Carlson et al.	2019	doi.org/10.1534/g3.119.400228
QOIL-qn_C18:2.CU_Mrg11	OIL: GC-MS: qn_Total	ACC_chr4C_24Mb	Cornell University set	avgbs2_8667.2.20	Oat-2019-CU_Mrg11	3.7	unknown	-999			Mrg11	3.7	4-10	0-20	Carlson et al.	2019	doi.org/10.1534/g3.119.400228
QOIL-Multi.CU_Mrg11	OIL: GC-MS: Multivariate	ACC_chr4C_24Mb	Cornell University set	avgbs2_13643.1.45	Oat-2019-CU_Mrg11	8.8	unknown	-999			Mrg11	8.8	4-10	0-20	Carlson et al.	2019	doi.org/10.1534/g3.119.400228
QOIL-Multi.CU_Mrg11	OIL: GC-MS: Multivariate	ACC_chr4C_24Mb	Cornell University set	avgbs2_8476.1.36	Oat-2019-CU_Mrg11	8.8	unknown	-999			Mrg11	8.8	4-10	0-20	Carlson et al.	2019	doi.org/10.1534/g3.119.400228
HGT.OTE15.TxHd.4D.278	HGT: Plant height (field plots)	NA	TX07CS‐1948/Hidalgo	avgbs_cluster_4784.1			chr4D	278107468	277835186	284430679	Mrg20	100	x	x	current work
HGT.OTV14.TxHd.4D.296	HGT: vernalized plants	NA	TX07CS‐1948/Hidalgo	avgbs_5735.1			chr4D	295644353	277835186	302453460	Mrg21	122	122-123	112-133	current work
HGT.OT13.TxHd.4D.278	HGT: Plant height (field plots)	NA	TX07CS‐1948/Hidalgo	avgbs_119304.1			chr4D	277835186	267619513	288650471	Mrg21	123	122-123	112-133	current work
HGT.OT14.TxHd.4D.278	HGT: Plant height (field plots)	NA	TX07CS‐1948/Hidalgo	avgbs_119304.1			chr4D	277835186	270666160	285907430	Mrg21	123	122-123	112-133	current work
HGT.MEAN.TxHd.4D.278	HGT: Plant height (field plots)	NA	TX07CS‐1948/Hidalgo	avgbs_cluster_4784.1			chr4D	278107468	270666160	288650471	Mrg20	100	x	x	current work
QHTVR.1997-KxO_24	HGT: vernalization response	NA	Kanota/Ogle	Xbcd1643A	Oat-1997-KxO-QTL_24	46.9	unknown	-999			Mrg21	113	122-123	112-133	Holland et al.	1997	doi.org/10.2135/cropsci1997.0011183X003700040047x
QHTNV.1997-KxO_24.1	HGT: non-vernalized plants	NA	Kanota/Ogle	Xbcd1643A	Oat-1997-KxO-QTL_24	46.9	unknown	-999			Mrg21	113	122-123	112-133	Holland et al.	1997	doi.org/10.2135/cropsci1997.0011183X003700040047x
Height, KxO-24-d	HGT: Plant height (field plots)	NA	Kanota/Ogle	bcd1643A	Oat-KxO/Q-24	46.9	unknown	-999			Mrg21	113	122-123	112-133	Siripoonwiwat et al.	1996	wheat.pw.usda.gov/jag/papers96/paper396/oatqtl3g.html
Height, KxO-24-c	HGT: Plant height (field plots)	NA	Kanota/Ogle	bcd1643A	Oat-KxO/Q-24	46.9	unknown	-999			Mrg21	113	122-123	112-133	Siripoonwiwat et al.	1996	wheat.pw.usda.gov/jag/papers96/paper396/oatqtl3g.html
Height, KxO-24-f	HGT: Plant height (field plots)	NA	Kanota/Ogle	bcd1643A	Oat-KxO/Q-24	46.9	unknown	-999			Mrg21	113	122-123	112-133	Siripoonwiwat et al.	1996	wheat.pw.usda.gov/jag/papers96/paper396/oatqtl3g.html
QHT.OxM-QTL1_7.2	HGT: Plant height (field plots)	NA	Ogle/MAM17-5	bcd808b	Oat-2003-OxM-QTL1_7	55.6	unknown	-999			Mrg21	113	122-123	112-133	Zhu S and Kaeppler HF	2003	doi.org/10.2135/cropsci2003.3580
Height, KxO-24-e	HGT: Plant height (field plots)	NA	Kanota/Ogle	bcd1643A	Oat-KxO/Q-24	46.9	unknown	-999			Mrg21	113	122-123	112-133	Siripoonwiwat et al.	1996	wheat.pw.usda.gov/jag/papers96/paper396/oatqtl3g.html
QHT.TxH-Mrg21.1	HGT: Plant height (field plots)	NA	TX07CS‐1948/Hidalgo	avgbs_119304.1	Oat-2019-TxH_Mrg21	14.2	chr4D	277835186			Mrg21	123	122-123	112-133	Sunstrum et al.	2019	doi.org/10.1111/pbr.12666
QHT-A.TxM-5.1	HGT: Plant height (field plots)	NA	Terra/Marion	umn5207b	Oat-2004-TxM_5	6	unknown	-999			Mrg21	124	122-123	112-133	De Koeyer et al.	2004	doi.org/10.1007/s00122-003-1556-x
QHTNV.1997-KxO_24.2	HGT: non-vernalized plants	NA	Kanota/Ogle	Xumn220	Oat-1997-KxO-QTL_24	59.8	unknown	-999			Mrg21	126	122-123	112-133	Holland et al.	1997	doi.org/10.2135/cropsci1997.0011183X003700040047x
Height, KxO-24-b	HGT: Plant height (field plots)	NA	Kanota/Ogle	bcd1968B	Oat-KxO/Q-24	57.5	unknown	-999			Mrg21	126	122-123	112-133	Siripoonwiwat et al.	1996	wheat.pw.usda.gov/jag/papers96/paper396/oatqtl3g.html
Height, KxO-24-c	HGT: Plant height (field plots)	NA	Kanota/Ogle	bcd1968B	Oat-KxO/Q-24	57.5	unknown	-999			Mrg21	126	122-123	112-133	Siripoonwiwat et al.	1996	wheat.pw.usda.gov/jag/papers96/paper396/oatqtl3g.html
Height, KxO-24-d	HGT: Plant height (field plots)	NA	Kanota/Ogle	bcd1968B	Oat-KxO/Q-24	57.5	unknown	-999			Mrg21	126	122-123	112-133	Siripoonwiwat et al.	1996	wheat.pw.usda.gov/jag/papers96/paper396/oatqtl3g.html
Height, KxO-24-e	HGT: Plant height (field plots)	NA	Kanota/Ogle	bcd1968B	Oat-KxO/Q-24	57.5	unknown	-999			Mrg21	126	122-123	112-133	Siripoonwiwat et al.	1996	wheat.pw.usda.gov/jag/papers96/paper396/oatqtl3g.html
Height, KxO-24-f	HGT: Plant height (field plots)	NA	Kanota/Ogle	bcd1968B	Oat-KxO/Q-24	57.5	unknown	-999			Mrg21	126	122-123	112-133	Siripoonwiwat et al.	1996	wheat.pw.usda.gov/jag/papers96/paper396/oatqtl3g.html
Height, KxO-24-a	HGT: Plant height (field plots)	NA	Kanota/Ogle	bcd1968B	Oat-KxO/Q-24	57.5	unknown	-999			Mrg21	126	122-123	112-133	Siripoonwiwat et al.	1996	wheat.pw.usda.gov/jag/papers96/paper396/oatqtl3g.html
HED.OT13.TxHd.4D.278	HED: Days to anthesis	Vrn1_chr4D_277Mb	TX07CS‐1948/Hidalgo	avgbs_119304.1			chr4D	277835186	264865970	285907430	Mrg21	123	115-123	105-133	current work
HED.OT14.TxHd.4D.272	HED: Days to anthesis	Vrn1_chr4D_277Mb	TX07CS‐1948/Hidalgo	avgbs_cluster_32312.1			chr4D	272173337	264865970	282588700	Mrg21	115	115-123	105-133	current work
HED.OTL15.TxHd.4D.278	HED: Days to anthesis	Vrn1_chr4D_277Mb	TX07CS‐1948/Hidalgo	avgbs_119304.1			chr4D	277835186	267850034	282588700	Mrg21	123	115-123	105-133	current work
HED.OTE15.TxHd.4D.278	HED: Days to anthesis	Vrn1_chr4D_277Mb	TX07CS‐1948/Hidalgo	avgbs_119304.1			chr4D	277835186	267945804	282588700	Mrg21	123	115-123	105-133	current work
HED.MEAN.TxHd.4D.278	HED: Days to anthesis	Vrn1_chr4D_277Mb	TX07CS‐1948/Hidalgo	avgbs_119304.1			chr4D	277835186	267945804	282588700	Mrg21	123	115-123	105-133	current work
HED.OTV14.TxHd.4D.278	HED: vernalized plants	Vrn1_chr4D_277Mb	TX07CS‐1948/Hidalgo	avgbs_119304.1			chr4D	277835186	270235848	285907430	Mrg21	123	115-123	105-133	current work
QPHOTO.2002-OxT_31	HED: Photoperiod response: mean difference between short and long days	Vrn1_chr4D_277Mb	Ogle/TAM O-301	ad04.810	Oat-2002-OxT-QTL_31	103	unknown	-999			Mrg21	108	115-123	105-133	Holland et al.	2002	doi.org/10.1007/s00122-001-0845-5
QPHOTO.2002-OxT_31	HED: Photoperiod response: mean difference between short and long days	Vrn1_chr4D_277Mb	Ogle/TAM O-301	isu35b	Oat-2002-OxT-QTL_31	92	unknown	-999			Mrg21	111	115-123	105-133	Holland et al.	2002	doi.org/10.1007/s00122-001-0845-5
QPHOTO.2002-OxT_31	HED: Photoperiod response: mean difference between short and long days	Vrn1_chr4D_277Mb	Ogle/TAM O-301	psr922	Oat-2002-OxT-QTL_31	109	unknown	-999			Mrg21	111	115-123	105-133	Holland et al.	2002	doi.org/10.1007/s00122-001-0845-5
QHDNV.U8xU605_6	HED: non-vernalized, greenhouse grown plants	Vrn1_chr4D_277Mb	UFRGS 8/UFRGS 930605	opt-4341	Oat-2012-U8xU605_6	22	unknown	-999			Mrg21	111	115-123	105-133	Nava et al.	2012	doi.org/10.1007/s11032-012-9715-x
QHDVR.U8xU605_6	HED: vernalization response, greenhouse grown plants	Vrn1_chr4D_277Mb	UFRGS 8/UFRGS 930605	opt-4341	Oat-2012-U8xU605_6	22	unknown	-999			Mrg21	111	115-123	105-133	Nava et al.	2012	doi.org/10.1007/s11032-012-9715-x
QHDNV.1997-KxO_24	HED: non-vernalized plants	Vrn1_chr4D_277Mb	Kanota/Ogle	Xbcd1797D	Oat-1997-KxO-QTL_24	52.2	unknown	-999			Mrg21	113	115-123	105-133	Holland et al.	1997	doi.org/10.2135/cropsci1997.0011183X003700040047x
QHD.OxM-QTL1_7	HED: Days to anthesis	Vrn1_chr4D_277Mb	Ogle/MAM17-5	bcd808b	Oat-2003-OxM-QTL1_7	55.6	unknown	-999			Mrg21	113	115-123	105-133	Zhu and Kaeppler	2003	doi.org/10.2135/cropsci2003.3580
QNSGC.2002-OxT_31	HED: Flowering time: non-vernalized, short day photoperiod in growth chamber	Vrn1_chr4D_277Mb	Ogle/TAM O-301	bcd1643a	Oat-2002-OxT-QTL_31	114.5	unknown	-999			Mrg21	113	115-123	105-133	Holland et al.	2002	doi.org/10.1007/s00122-001-0845-5
QVERN.2002-OxT_10	HED: Vernalization response: mean difference between non-vernalized and vernalized	Vrn1_chr4D_277Mb	Ogle/TAM O-301	bcd808b	Oat-2002-OxT-QTL_10	16	unknown	-999			Mrg21	113	115-123	105-133	Holland et al.	2002	doi.org/10.1007/s00122-001-0845-5
QHDVR.1997-KxO_24	HED: vernalization response	Vrn1_chr4D_277Mb	Kanota/Ogle	Xbcd1797D	Oat-1997-KxO-QTL_24	52.2	unknown	-999			Mrg21	113	115-123	105-133	Holland et al.	1997	doi.org/10.2135/cropsci1997.0011183X003700040047x
QEFLD.2002-OxT_31	HED: Flowering time: early field sowing	Vrn1_chr4D_277Mb	Ogle/TAM O-301	bcd1643a	Oat-2002-OxT-QTL_31	114.5	unknown	-999			Mrg21	113	115-123	105-133	Holland et al.	2002	doi.org/10.1007/s00122-001-0845-5
QNLGC.2002-OxT_31	HED: Flowering time: non-vernalized, long day photoperiod in growth chamber	Vrn1_chr4D_277Mb	Ogle/TAM O-301	bcd1643a	Oat-2002-OxT-QTL_31	114.5	unknown	-999			Mrg21	113	115-123	105-133	Holland et al.	2002	doi.org/10.1007/s00122-001-0845-5
Days to heading, KxO-24-g	HED: Days to anthesis	Vrn1_chr4D_277Mb	Kanota/Ogle	bcd1643A	Oat-KxO/Q-24	46.9	unknown	-999			Mrg21	113	115-123	105-133	Siripoonwiwat et al.	1996	wheat.pw.usda.gov/jag/papers96/paper396/oatqtl3g.html
Days to heading, KxO-24-c	HED: Days to anthesis	Vrn1_chr4D_277Mb	Kanota/Ogle	bcd1643A	Oat-KxO/Q-24	46.9	unknown	-999			Mrg21	113	115-123	105-133	Siripoonwiwat et al.	1996	wheat.pw.usda.gov/jag/papers96/paper396/oatqtl3g.html
QHDV.1997-KxO_24	HED: vernalized plants	Vrn1_chr4D_277Mb	Kanota/Ogle	Xbcd1797D	Oat-1997-KxO-QTL_24	52.2	unknown	-999			Mrg21	113	115-123	105-133	Holland et al.	1997	doi.org/10.2135/cropsci1997.0011183X003700040047x
QNLGC.2002-OxT_10	HED: Flowering time: non-vernalized, long day photoperiod in growth chamber	Vrn1_chr4D_277Mb	Ogle/TAM O-301	bcd808b	Oat-2002-OxT-QTL_10	16	unknown	-999			Mrg21	113	115-123	105-133	Holland et al.	2002	doi.org/10.1007/s00122-001-0845-5
Days to heading, KxO-24-f	HED: Days to anthesis	Vrn1_chr4D_277Mb	Kanota/Ogle	bcd1643A	Oat-KxO/Q-24	46.9	unknown	-999			Mrg21	113	115-123	105-133	Siripoonwiwat et al.	1996	wheat.pw.usda.gov/jag/papers96/paper396/oatqtl3g.html
QLFLD.2002-OxT_31	HED: Flowering time: late field sowing	Vrn1_chr4D_277Mb	Ogle/TAM O-301	bcd1643a	Oat-2002-OxT-QTL_31	114.5	unknown	-999			Mrg21	113	115-123	105-133	Holland et al.	2002	doi.org/10.1007/s00122-001-0845-5
QHD.TxH-Mrg21.2	HED: Days to anthesis	Vrn1_chr4D_277Mb	TX07CS‐1948/Hidalgo	avgbs_cluster_32312.1	Oat-2019-TxH_Mrg21	11.4	chr4D	272173337			Mrg21	115	115-123	105-133	Sunstrum et al.	2019	doi.org/10.1111/pbr.12666
QVERN.2002-OxT_31	HED: Vernalization response: mean difference between non-vernalized and vernalized	Vrn1_chr4D_277Mb	Ogle/TAM O-301	cdo241b	Oat-2002-OxT-QTL_31	134.5	unknown	-999			Mrg21	122	115-123	105-133	Holland et al.	2002	doi.org/10.1007/s00122-001-0845-5
QFLDATE.2002-OxT_31	HED: Response to early flowering: EFLD - LFLD	Vrn1_chr4D_277Mb	Ogle/TAM O-301	cdo241b	Oat-2002-OxT-QTL_31	134.5	unknown	-999			Mrg21	122	115-123	105-133	Holland et al.	2002	doi.org/10.1007/s00122-001-0845-5
QVERN.2002-OxT_31	HED: Vernalization response: mean difference between non-vernalized and vernalized	Vrn1_chr4D_277Mb	Ogle/TAM O-301	oisu1877a	Oat-2002-OxT-QTL_31	128.5	unknown	-999			Mrg21	123	115-123	105-133	Holland et al.	2002	doi.org/10.1007/s00122-001-0845-5
QFLDATE.2002-OxT_31	HED: Response to early flowering: EFLD - LFLD	Vrn1_chr4D_277Mb	Ogle/TAM O-301	oisu1877a	Oat-2002-OxT-QTL_31	128.5	unknown	-999			Mrg21	123	115-123	105-133	Holland et al.	2002	doi.org/10.1007/s00122-001-0845-5
QLFLD.2002-OxT_31	HED: Flowering time: late field sowing	Vrn1_chr4D_277Mb	Ogle/TAM O-301	oisu1877a	Oat-2002-OxT-QTL_31	128.5	unknown	-999			Mrg21	123	115-123	105-133	Holland et al.	2002	doi.org/10.1007/s00122-001-0845-5
QNLGC.2002-OxT_31	HED: Flowering time: non-vernalized, long day photoperiod in growth chamber	Vrn1_chr4D_277Mb	Ogle/TAM O-301	oisu1877a	Oat-2002-OxT-QTL_31	128.5	unknown	-999			Mrg21	123	115-123	105-133	Holland et al.	2002	doi.org/10.1007/s00122-001-0845-5
QEFLD.2002-OxT_31	HED: Flowering time: early field sowing	Vrn1_chr4D_277Mb	Ogle/TAM O-301	oisu1877a	Oat-2002-OxT-QTL_31	128.5	unknown	-999			Mrg21	123	115-123	105-133	Holland et al.	2002	doi.org/10.1007/s00122-001-0845-5
QHD.AVEQ09_Mrg21	HED: Days to anthesis	Vrn1_chr4D_277Mb	AVEQ 09	GMI_ES02_c16331_464	Oat-2016-AVEQ09_Mrg21	123	unknown	-999			Mrg21	123	120-154	110-164	Tumino et al.	2016	doi.org/10.1007/s00122-016-2734-y
QHD-Ith11h.2018-CORE_Mrg21	HED: Days to anthesis	Vrn1_chr4D_277Mb	CORE set	avgbs_119304.1	Oat-2018-CORE_Mrg21	123	chr4D	277835186			Mrg21	123	115-123	105-133	Bekele et al.	2018	doi.org/10.1111/pbi.12888
QHD-Ith11.2018-CORE_Mrg21	HED: Days to anthesis	Vrn1_chr4D_277Mb	CORE set	avgbs_119304.1.27	Oat-2018-CORE_Mrg21	123	chr4D	277835186			Mrg21	123	115-123	105-133	Bekele et al.	2018	doi.org/10.1111/pbi.12888
QHD-Ith11h.2018-CORE_Mrg21	HED: Days to anthesis	Vrn1_chr4D_277Mb	CORE set	avgbs_51197.1	Oat-2018-CORE_Mrg21	123	unknown	-999			Mrg21	123	115-123	105-133	Bekele et al.	2018	doi.org/10.1111/pbi.12888
QHD-Ith11h.2018-CORE_Mrg21	HED: Days to anthesis	Vrn1_chr4D_277Mb	CORE set	avgbs_cluster_4639.1	Oat-2018-CORE_Mrg21	123	unknown	-999			Mrg21	123	115-123	105-133	Bekele et al.	2018	doi.org/10.1111/pbi.12888
QHD-Ith11.2018-CORE_Mrg21	HED: Days to anthesis	Vrn1_chr4D_277Mb	CORE set	avgbs_cluster_4639.1.33	Oat-2018-CORE_Mrg21	123	unknown	-999			Mrg21	123	115-123	105-133	Bekele et al.	2018	doi.org/10.1111/pbi.12888
QHD-Ith11h.2018-CORE_Mrg21	HED: Days to anthesis	Vrn1_chr4D_277Mb	CORE set	avgbs_cluster_5822.1	Oat-2018-CORE_Mrg21	123	chr4D	282842265			Mrg21	123	115-123	105-133	Bekele et al.	2018	doi.org/10.1111/pbi.12888
QHD-Ith11.2018-CORE_Mrg21	HED: Days to anthesis	Vrn1_chr4D_277Mb	CORE set	avgbs_cluster_5822.1.23	Oat-2018-CORE_Mrg21	123	chr4D	282842265			Mrg21	123	115-123	105-133	Bekele et al.	2018	doi.org/10.1111/pbi.12888
QHD-Ith11h.2018-CORE_Mrg21	HED: Days to anthesis	Vrn1_chr4D_277Mb	CORE set	avgbs2_136629.1	Oat-2018-CORE_Mrg21	124	unknown	-999			Mrg21	124	115-123	105-133	Bekele et al.	2018	doi.org/10.1111/pbi.12888
QHD-Ith11.2018-CORE_Mrg21	HED: Days to anthesis	Vrn1_chr4D_277Mb	CORE set	avgbs2_136629.1.12	Oat-2018-CORE_Mrg21	124	unknown	-999			Mrg21	124	115-123	105-133	Bekele et al.	2018	doi.org/10.1111/pbi.12888
QHD-Ith11.2018-CORE_Mrg21	HED: Days to anthesis	Vrn1_chr4D_277Mb	CORE set	avgbs2_136629.1.15	Oat-2018-CORE_Mrg21	124	unknown	-999			Mrg21	124	115-123	105-133	Bekele et al.	2018	doi.org/10.1111/pbi.12888
QHD-Ith11h.2018-CORE_Mrg21	HED: Days to anthesis	Vrn1_chr4D_277Mb	CORE set	avgbs_cluster_45050.1	Oat-2018-CORE_Mrg21	124	chr4D	282588700			Mrg21	124	115-123	105-133	Bekele et al.	2018	doi.org/10.1111/pbi.12888
QHD-Ith11.2018-CORE_Mrg21	HED: Days to anthesis	Vrn1_chr4D_277Mb	CORE set	avgbs_cluster_45050.1.54	Oat-2018-CORE_Mrg21	124	chr4D	282588700			Mrg21	124	115-123	105-133	Bekele et al.	2018	doi.org/10.1111/pbi.12888
QHD-Ith11.2018-CORE_Mrg21	HED: Days to anthesis	Vrn1_chr4D_277Mb	CORE set	avgbs_cluster_45050.1.58	Oat-2018-CORE_Mrg21	124	chr4D	282588700			Mrg21	124	115-123	105-133	Bekele et al.	2018	doi.org/10.1111/pbi.12888
QHD-Ith11h.2018-CORE_Mrg21	HED: Days to anthesis	Vrn1_chr4D_277Mb	CORE set	avgbs_cluster_16378.1	Oat-2018-CORE_Mrg21	124	chr4D	279843843			Mrg21	124	115-123	105-133	Bekele et al.	2018	doi.org/10.1111/pbi.12888
QHD-Ith11.2018-CORE_Mrg21	HED: Days to anthesis	Vrn1_chr4D_277Mb	CORE set	avgbs_cluster_16378.1.31	Oat-2018-CORE_Mrg21	124	chr4D	279843843			Mrg21	124	115-123	105-133	Bekele et al.	2018	doi.org/10.1111/pbi.12888
Vrn1 (Avena)	HED: VRN1 clone	Vrn1_chr4D_277Mb	Fulghum/Norline	VRN_1	Oat-2011-FxN_24_26_34b	0	unknown	-999			Mrg21	126	115-123	105-133	Maloney et al.	2011	doi.org/10.2135/cropsci2010.04.0224
Days to heading, KxO-24-b	HED: Days to anthesis	Vrn1_chr4D_277Mb	Kanota/Ogle	bcd1968B	Oat-KxO/Q-24	57.5	unknown	-999			Mrg21	126	115-123	105-133	Siripoonwiwat et al.	1996	wheat.pw.usda.gov/jag/papers96/paper396/oatqtl3g.html
QNLGC.2002-OxT_31	HED: Flowering time: non-vernalized, long day photoperiod in growth chamber	Vrn1_chr4D_277Mb	Ogle/TAM O-301	isu128a	Oat-2002-OxT-QTL_31	131.5	unknown	-999			Mrg21	126	115-123	105-133	Holland et al.	2002	doi.org/10.1007/s00122-001-0845-5
QNLGC.2002-OxT_31	HED: Flowering time: non-vernalized, long day photoperiod in growth chamber	Vrn1_chr4D_277Mb	Ogle/TAM O-301	rz474c	Oat-2002-OxT-QTL_31	133	unknown	-999			Mrg21	126	115-123	105-133	Holland et al.	2002	doi.org/10.1007/s00122-001-0845-5
QEFLD.2002-OxT_31	HED: Flowering time: early field sowing	Vrn1_chr4D_277Mb	Ogle/TAM O-301	isu128a	Oat-2002-OxT-QTL_31	131.5	unknown	-999			Mrg21	126	115-123	105-133	Holland et al.	2002	doi.org/10.1007/s00122-001-0845-5
QVERN.2002-OxT_31	HED: Vernalization response: mean difference between non-vernalized and vernalized	Vrn1_chr4D_277Mb	Ogle/TAM O-301	isu128a	Oat-2002-OxT-QTL_31	131.5	unknown	-999			Mrg21	126	115-123	105-133	Holland et al.	2002	doi.org/10.1007/s00122-001-0845-5
Days to heading, KxO-24-a	HED: Days to anthesis	Vrn1_chr4D_277Mb	Kanota/Ogle	bcd1968B	Oat-KxO/Q-24	57.5	unknown	-999			Mrg21	126	115-123	105-133	Siripoonwiwat et al.	1996	wheat.pw.usda.gov/jag/papers96/paper396/oatqtl3g.html
Days to heading, KxO-24-e	HED: Days to anthesis	Vrn1_chr4D_277Mb	Kanota/Ogle	bcd1968B	Oat-KxO/Q-24	57.5	unknown	-999			Mrg21	126	115-123	105-133	Siripoonwiwat et al.	1996	wheat.pw.usda.gov/jag/papers96/paper396/oatqtl3g.html
QNSGC.2002-OxT_31	HED: Flowering time: non-vernalized, short day photoperiod in growth chamber	Vrn1_chr4D_277Mb	Ogle/TAM O-301	isu128a	Oat-2002-OxT-QTL_31	131.5	unknown	-999			Mrg21	126	115-123	105-133	Holland et al.	2002	doi.org/10.1007/s00122-001-0845-5
Days to heading, KxO-24-c	HED: Days to anthesis	Vrn1_chr4D_277Mb	Kanota/Ogle	bcd1968B	Oat-KxO/Q-24	57.5	unknown	-999			Mrg21	126	115-123	105-133	Siripoonwiwat et al.	1996	wheat.pw.usda.gov/jag/papers96/paper396/oatqtl3g.html
Days to heading, KxO-24-g	HED: Days to anthesis	Vrn1_chr4D_277Mb	Kanota/Ogle	bcd1968B	Oat-KxO/Q-24	57.5	unknown	-999			Mrg21	126	115-123	105-133	Siripoonwiwat et al.	1996	wheat.pw.usda.gov/jag/papers96/paper396/oatqtl3g.html
QFLDATE.2002-OxT_31	HED: Response to early flowering: EFLD - LFLD	Vrn1_chr4D_277Mb	Ogle/TAM O-301	isu128a	Oat-2002-OxT-QTL_31	131.5	unknown	-999			Mrg21	126	115-123	105-133	Holland et al.	2002	doi.org/10.1007/s00122-001-0845-5
QLFLD.2002-OxT_31	HED: Flowering time: late field sowing	Vrn1_chr4D_277Mb	Ogle/TAM O-301	isu128a	Oat-2002-OxT-QTL_31	131.5	unknown	-999			Mrg21	126	115-123	105-133	Holland et al.	2002	doi.org/10.1007/s00122-001-0845-5
QHDVR.1997-KxO_24	HED: vernalization response	Vrn1_chr4D_277Mb	Kanota/Ogle	Xbcd1968B	Oat-1997-KxO-QTL_24	57.5	unknown	-999			Mrg21	126	115-123	105-133	Holland et al.	1997	doi.org/10.2135/cropsci1997.0011183X003700040047x
QHD.TxH-Mrg21.3	HED: Days to anthesis	Vrn1_chr4D_277Mb	TX07CS‐1948/Hidalgo	avgbs2_105952.1	Oat-2019-TxH_Mrg21	15.7	unknown	-999			Mrg21	126	115-123	105-133	Sunstrum et al.	2019	doi.org/10.1111/pbr.12666
QVERN.2002-OxT_31	HED: Vernalization response: mean difference between non-vernalized and vernalized	Vrn1_chr4D_277Mb	Ogle/TAM O-301	rz474c	Oat-2002-OxT-QTL_31	133	unknown	-999			Mrg21	126	115-123	105-133	Holland et al.	2002	doi.org/10.1007/s00122-001-0845-5
QLFLD.2002-OxT_31	HED: Flowering time: late field sowing	Vrn1_chr4D_277Mb	Ogle/TAM O-301	rz474c	Oat-2002-OxT-QTL_31	133	unknown	-999			Mrg21	126	115-123	105-133	Holland et al.	2002	doi.org/10.1007/s00122-001-0845-5
QNSGC.2002-OxT_31	HED: Flowering time: non-vernalized, short day photoperiod in growth chamber	Vrn1_chr4D_277Mb	Ogle/TAM O-301	rz474c	Oat-2002-OxT-QTL_31	133	unknown	-999			Mrg21	126	115-123	105-133	Holland et al.	2002	doi.org/10.1007/s00122-001-0845-5
QFLDATE.2002-OxT_31	HED: Response to early flowering: EFLD - LFLD	Vrn1_chr4D_277Mb	Ogle/TAM O-301	rz474c	Oat-2002-OxT-QTL_31	133	unknown	-999			Mrg21	126	115-123	105-133	Holland et al.	2002	doi.org/10.1007/s00122-001-0845-5
Days to heading, KxO-24-f	HED: Days to anthesis	Vrn1_chr4D_277Mb	Kanota/Ogle	bcd1968B	Oat-KxO/Q-24	57.5	unknown	-999			Mrg21	126	115-123	105-133	Siripoonwiwat et al.	1996	wheat.pw.usda.gov/jag/papers96/paper396/oatqtl3g.html
QHDNV.1997-KxO_24	HED: non-vernalized plants	Vrn1_chr4D_277Mb	Kanota/Ogle	Xbcd1968B	Oat-1997-KxO-QTL_24	57.5	unknown	-999			Mrg21	126	115-123	105-133	Holland et al.	1997	doi.org/10.2135/cropsci1997.0011183X003700040047x
QHDV.1997-KxO_24	HED: vernalized plants	Vrn1_chr4D_277Mb	Kanota/Ogle	Xbcd1968B	Oat-1997-KxO-QTL_24	57.5	unknown	-999			Mrg21	126	115-123	105-133	Holland et al.	1997	doi.org/10.2135/cropsci1997.0011183X003700040047x
QEFLD.2002-OxT_31	HED: Flowering time: early field sowing	Vrn1_chr4D_277Mb	Ogle/TAM O-301	rz474c	Oat-2002-OxT-QTL_31	133	unknown	-999			Mrg21	126	115-123	105-133	Holland et al.	2002	doi.org/10.1007/s00122-001-0845-5
QHD-Ith10h.2018-CORE_Mrg21	HED: Days to anthesis	Vrn1_chr4D_277Mb	CORE set	avgbs2_182031.1	Oat-2018-CORE_Mrg21	126	chr4D	283816223			Mrg21	126	115-123	105-133	Bekele et al.	2018	doi.org/10.1111/pbi.12888
QHD-Ith11h.2018-CORE_Mrg21	HED: Days to anthesis	Vrn1_chr4D_277Mb	CORE set	avgbs2_182031.1	Oat-2018-CORE_Mrg21	126	chr4D	283816223			Mrg21	126	115-123	105-133	Bekele et al.	2018	doi.org/10.1111/pbi.12888
QHD-Far10h.2018-CORE_Mrg21	HED: Days to anthesis	Vrn1_chr4D_277Mb	CORE set	avgbs2_182031.1	Oat-2018-CORE_Mrg21	126	chr4D	283816223			Mrg21	126	115-123	105-133	Bekele et al.	2018	doi.org/10.1111/pbi.12888
QHD-Far11h.2018-CORE_Mrg21	HED: Days to anthesis	Vrn1_chr4D_277Mb	CORE set	avgbs2_182031.1	Oat-2018-CORE_Mrg21	126	chr4D	283816223			Mrg21	126	115-123	105-133	Bekele et al.	2018	doi.org/10.1111/pbi.12888
QHD-Far11.2018-CORE_Mrg21	HED: Days to anthesis	Vrn1_chr4D_277Mb	CORE set	avgbs2_182031.1.52	Oat-2018-CORE_Mrg21	126	chr4D	283816223			Mrg21	126	115-123	105-133	Bekele et al.	2018	doi.org/10.1111/pbi.12888
QHD-Far11.2018-CORE_Mrg21	HED: Days to anthesis	Vrn1_chr4D_277Mb	CORE set	avgbs2_182031.1.64	Oat-2018-CORE_Mrg21	126	chr4D	283816223			Mrg21	126	115-123	105-133	Bekele et al.	2018	doi.org/10.1111/pbi.12888
QHD-Far11.2018-CORE_Mrg21	HED: Days to anthesis	Vrn1_chr4D_277Mb	CORE set	avgbs2_140037.1.24	Oat-2018-CORE_Mrg21	126	chr4D	285736375			Mrg21	126	115-123	105-133	Bekele et al.	2018	doi.org/10.1111/pbi.12888
QHD-Ith11h.2018-CORE_Mrg21	HED: Days to anthesis	Vrn1_chr4D_277Mb	CORE set	avgbs2_115848.1	Oat-2018-CORE_Mrg21	126	unknown	-999			Mrg21	126	115-123	105-133	Bekele et al.	2018	doi.org/10.1111/pbi.12888
QHD-Far11h.2018-CORE_Mrg21	HED: Days to anthesis	Vrn1_chr4D_277Mb	CORE set	avgbs2_115848.1	Oat-2018-CORE_Mrg21	126	unknown	-999			Mrg21	126	115-123	105-133	Bekele et al.	2018	doi.org/10.1111/pbi.12888
QHD-Ith11h.2018-CORE_Mrg21	HED: Days to anthesis	Vrn1_chr4D_277Mb	CORE set	avgbs2_140037.1	Oat-2018-CORE_Mrg21	126	unknown	-999			Mrg21	126	115-123	105-133	Bekele et al.	2018	doi.org/10.1111/pbi.12888
QHD-Nor11h.2018-CORE_Mrg21	HED: Days to anthesis	Vrn1_chr4D_277Mb	CORE set	avgbs2_140037.1	Oat-2018-CORE_Mrg21	126	unknown	-999			Mrg21	126	115-123	105-133	Bekele et al.	2018	doi.org/10.1111/pbi.12888
QHD-Far11h.2018-CORE_Mrg21	HED: Days to anthesis	Vrn1_chr4D_277Mb	CORE set	avgbs2_140037.1	Oat-2018-CORE_Mrg21	126	unknown	-999			Mrg21	126	115-123	105-133	Bekele et al.	2018	doi.org/10.1111/pbi.12888
QHDNV.U8xU605_6	HED: non-vernalized, greenhouse grown plants	Vrn1_chr4D_277Mb	UFRGS 8/UFRGS 930605	opt-12736	Oat-2012-U8xU605_6	19	unknown	-999			Mrg21	130	115-123	105-133	Nava et al.	2012	doi.org/10.1007/s11032-012-9715-x
QHDVR.U8xU605_6	HED: vernalization response, greenhouse grown plants	Vrn1_chr4D_277Mb	UFRGS 8/UFRGS 930605	opt-12736	Oat-2012-U8xU605_6	19	unknown	-999			Mrg21	130	115-123	105-133	Nava et al.	2012	doi.org/10.1007/s11032-012-9715-x
QHDNV.U8xU605_6	HED: non-vernalized, greenhouse grown plants	Vrn1_chr4D_277Mb	UFRGS 8/UFRGS 930605	opt-14149	Oat-2012-U8xU605_6	24	unknown	-999			Mrg21	130	115-123	105-133	Nava et al.	2012	doi.org/10.1007/s11032-012-9715-x
QHDVR.U8xU605_6	HED: vernalization response, greenhouse grown plants	Vrn1_chr4D_277Mb	UFRGS 8/UFRGS 930605	opt-14149	Oat-2012-U8xU605_6	24	unknown	-999			Mrg21	130	115-123	105-133	Nava et al.	2012	doi.org/10.1007/s11032-012-9715-x
QHDLF.U8xU605_6	HED: late planted field grown plants	Vrn1_chr4D_277Mb	UFRGS 8/UFRGS 930605	opt-14149	Oat-2012-U8xU605_6	24	unknown	-999			Mrg21	130	115-123	105-133	Nava et al.	2012	doi.org/10.1007/s11032-012-9715-x
LDG.OT13.TxHd.4D.272	LDG: Lodging severity (% or 0-3)	NA	TX07CS‐1948/Hidalgo	avgbs_cluster_32312.1			chr4D	272173337	267850034	278107468	Mrg21	115	115	105-125	current work
LDG.OT14.TxHd.4D.286	LDG: Lodging severity (% or 0-3)	NA	TX07CS‐1948/Hidalgo	avgbs_cluster_3265.1			chr4D	285603348	277835186	288650471	NA	-999	115	105-125	current work
LDG.MEAN.TxHd.4D.272	LDG: Lodging severity (% or 0-3)	NA	TX07CS‐1948/Hidalgo	avgbs_cluster_32312.1			chr4D	272173337	270235848	282588700	Mrg21	115	115	105-125	current work
no historical QTL	LDG: Lodging severity	NA					chr4D							105-125
TWT.SK95.TeMa.4D.415	TWT: Test weight (kg hl-1)	NA	Terra/Marion	avgbs_106281.1			chr4D	414809729	406622852	415009834	NA	-999	211	201-221	current work
TWT.AB96.TeMa.4D.415	TWT: Test weight (kg hl-1)	NA	Terra/Marion	avgbs_106281.1			chr4D	414809729	406880469	415009834	NA	-999	211	201-221	current work
TWT.SK96.TeMa.4D.413	TWT: Test weight (kg hl-1)	NA	Terra/Marion	avgbs_200007.1			chr4D	412537588	406880469	415009834	Mrg21	211	211	201-221	current work
TWT.SK97.TeMa.4D.413	TWT: Test weight (kg hl-1)	NA	Terra/Marion	avgbs_200007.1			chr4D	412537588	406880469	415009834	Mrg21	211	211	201-221	current work
TWT.MEAN.TeMa.4D.413	TWT: Test weight (kg hl-1)	NA	Terra/Marion	avgbs_200007.1			chr4D	412537588	407105333	415009834	Mrg21	211	211	201-221	current work
TWT.AB97.TeMa.4D.413	TWT: Test weight (kg hl-1)	NA	Terra/Marion	avgbs_200007.1			chr4D	412537588	408185679	412537588	Mrg21	211	211	201-221	current work
QTW-A.TxM-5.2	TWT: Test weight (kg hl-1)	NA	Terra/Marion	N1	Oat-2004-TxM_5	65	unknown	-999			unknown	-999	211	201-221	De Koeyer et al.	2004	doi.org/10.1007/s00122-003-1556-x
YLD.AB96.TeMa.4D.411	YLD: Grain yield (kg/m3)	NA	Terra/Marion	avgbs_cluster_7805.1			chr4D	411232550	406880469	415009834	Mrg21	212	211-212	201-222	current work
YLD.AB94.TeMa.4D.411	YLD: Grain yield (kg/m3)	NA	Terra/Marion	avgbs_cluster_7805.1			chr4D	411232550	408185679	415009834	Mrg21	212	211-212	201-222	current work
YLD.AB95.TeMa.4D.411	YLD: Grain yield (kg/m3)	NA	Terra/Marion	avgbs_cluster_7805.1			chr4D	411232550	408185679	411255738	Mrg21	212	211-212	201-222	current work
YLD.OT94.TeMa.4D.411	YLD: Grain yield (kg/m3)	NA	Terra/Marion	avgbs_cluster_7805.1			chr4D	411232550	408185679	415009834	Mrg21	212	211-212	201-222	current work
YLD.OT95.TeMa.4D.411	YLD: Grain yield (kg/m3)	NA	Terra/Marion	avgbs_cluster_7805.1			chr4D	411232550	408185679	415009834	Mrg21	212	211-212	201-222	current work
YLD.SK95.TeMa.4D.411	YLD: Grain yield (kg/m3)	NA	Terra/Marion	avgbs_cluster_7805.1			chr4D	411232550	408185679	415009834	Mrg21	212	211-212	201-222	current work
YLD.SK96.TeMa.4D.413	YLD: Grain yield (kg/m3)	NA	Terra/Marion	avgbs_200007.1			chr4D	412537588	408185679	415009834	Mrg21	211	211-212	201-222	current work
YLD.SK97.TeMa.4D.411	YLD: Grain yield (kg/m3)	NA	Terra/Marion	avgbs_cluster_7805.1			chr4D	411232550	408185679	412537588	Mrg21	212	211-212	201-222	current work
YLD.MEAN.TeMa.4D.411	YLD: Grain yield (kg/m3)	NA	Terra/Marion	avgbs_cluster_7805.1			chr4D	411232550	408185679	411255738	Mrg21	212	211-212	201-222	current work
YLD.OT97.TeMa.4D.411	YLD: Grain yield (kg/m3)	NA	Terra/Marion	avgbs_cluster_7805.1			chr4D	411232550	411232550	411232550	Mrg21	212	211-212	201-222	current work
QYD-A.TxM-5	YLD: Grain yield (kg/m3)	NA	Terra/Marion	N1	Oat-2004-TxM_5	65	unknown	-999			unknown	-999	211-212	201-222	De Koeyer et al.	2004	doi.org/10.1007/s00122-003-1556-x
THN.AB95.TeMa.4D.411	THN: Thin kernels (%)	NA	Terra/Marion	avgbs_cluster_7805.1			chr4D	411232550	408185679	415009834	Mrg21	212	212	202-222	current work
THN.AB96.TeMa.4D.411	THN: Thin kernels (%)	NA	Terra/Marion	avgbs_cluster_7805.1			chr4D	411232550	408185679	412537588	Mrg21	212	212	202-222	current work
THN.AB97.TeMa.4D.411	THN: Thin kernels (%)	NA	Terra/Marion	avgbs_cluster_7805.1			chr4D	411232550	408185679	412537588	Mrg21	212	212	202-222	current work
THN.OT97.TeMa.4D.411	THN: Thin kernels (%)	NA	Terra/Marion	avgbs_cluster_7805.1			chr4D	411232550	408185679	412537588	Mrg21	212	212	202-222	current work
THN.SK96.TeMa.4D.411	THN: Thin kernels (%)	NA	Terra/Marion	avgbs_cluster_7805.1			chr4D	411232550	408185679	412537588	Mrg21	212	212	202-222	current work
THN.SK97.TeMa.4D.411	THN: Thin kernels (%)	NA	Terra/Marion	avgbs_cluster_7805.1			chr4D	411232550	408185679	412537588	Mrg21	212	212	202-222	current work
THN.MEAN.TeMa.4D.411	THN: Thin kernels (%)	NA	Terra/Marion	avgbs_cluster_7805.1			chr4D	411232550	408185679	412537588	Mrg21	212	212	202-222	current work
QTK-A.TxM-5	THN: Thin kernels (%)	NA	Terra/Marion	N1	Oat-2004-TxM_5	65	unknown	-999			unknown	-999	212	202-222	De Koeyer et al.	2004	doi.org/10.1007/s00122-003-1556-x
KWT.AB95.TeMa.4D.411	KWT: 1000 kernel weight (g)	NA	Terra/Marion	avgbs_cluster_7805.1			chr4D	411232550	408185679	415009834	Mrg21	212	212	202-222	current work
KWT.AB96.TeMa.4D.411	KWT: 1000 kernel weight (g)	NA	Terra/Marion	avgbs_cluster_7805.1			chr4D	411232550	408185679	412537588	Mrg21	212	212	202-222	current work
KWT.AB97.TeMa.4D.411	KWT: 1000 kernel weight (g)	NA	Terra/Marion	avgbs_100868.1			chr4D	411275285	408185679	415009834	Mrg21	212	212	202-222	current work
KWT.OT94.TeMa.4D.411	KWT: 1000 kernel weight (g)	NA	Terra/Marion	avgbs_100868.1			chr4D	411275285	408185679	415009834	Mrg21	212	212	202-222	current work
KWT.OT96.TeMa.4D.411	KWT: 1000 kernel weight (g)	NA	Terra/Marion	avgbs_100868.1			chr4D	411275285	408185679	415009834	Mrg21	212	212	202-222	current work
KWT.OT97.TeMa.4D.411	KWT: 1000 kernel weight (g)	NA	Terra/Marion	avgbs_100868.1			chr4D	411275285	408185679	412537588	Mrg21	212	212	202-222	current work
KWT.SK95.TeMa.4D.411	KWT: 1000 kernel weight (g)	NA	Terra/Marion	avgbs_cluster_7805.1			chr4D	411232550	408185679	412537588	Mrg21	212	212	202-222	current work
KWT.SK96.TeMa.4D.411	KWT: 1000 kernel weight (g)	NA	Terra/Marion	avgbs_cluster_7805.1			chr4D	411232550	408185679	412537588	Mrg21	212	212	202-222	current work
KWT.MEAN.TeMa.4D.411	KWT: 1000 kernel weight (g)	NA	Terra/Marion	avgbs_cluster_7805.1			chr4D	411232550	408185679	412537588	Mrg21	212	212	202-222	current work
KWT.SK97.TeMa.4D.411	KWT: 1000 kernel weight (g)	NA	Terra/Marion	avgbs_cluster_7805.1			chr4D	411232550	411232550	412537588	Mrg21	212	212	202-222	current work
QKW-A.TxM-5	KWT: 1000 kernel weight (g)	NA	Terra/Marion	N1	Oat-2004-TxM_5	65	unknown	-999			unknown	-999	212	202-222	De Koeyer et al.	2004	doi.org/10.1007/s00122-003-1556-x
GRT.OT96.TeMa.4D.411	GRT: groat % or milling yield	NA	Terra/Marion	avgbs_cluster_7805.1			chr4D	411232550	408185679	412537588	Mrg21	212	212	202-222	current work
GRT.AB94.TeMa.4D.411	GRT: groat % or milling yield	NA	Terra/Marion	avgbs_cluster_7805.1			chr4D	411232550	411232550	411232550	Mrg21	212	212	202-222	current work
GRT.AB95.TeMa.4D.411	GRT: groat % or milling yield	NA	Terra/Marion	avgbs_cluster_7805.1			chr4D	411232550	411232550	411232550	Mrg21	212	212	202-222	current work
GRT.AB96.TeMa.4D.411	GRT: groat % or milling yield	NA	Terra/Marion	avgbs_cluster_7805.1			chr4D	411232550	411232550	411232550	Mrg21	212	212	202-222	current work
GRT.AB97.TeMa.4D.411	GRT: groat % or milling yield	NA	Terra/Marion	avgbs_cluster_7805.1			chr4D	411232550	411232550	411232550	Mrg21	212	212	202-222	current work
GRT.OT95.TeMa.4D.411	GRT: groat % or milling yield	NA	Terra/Marion	avgbs_cluster_7805.1			chr4D	411232550	411232550	411255738	Mrg21	212	212	202-222	current work
GRT.OT97.TeMa.4D.411	GRT: groat % or milling yield	NA	Terra/Marion	avgbs_cluster_7805.1			chr4D	411232550	411232550	412537588	Mrg21	212	212	202-222	current work
GRT.SK95.TeMa.4D.411	GRT: groat % or milling yield	NA	Terra/Marion	avgbs_cluster_7805.1			chr4D	411232550	411232550	411232550	Mrg21	212	212	202-222	current work
GRT.SK96.TeMa.4D.411	GRT: groat % or milling yield	NA	Terra/Marion	avgbs_cluster_7805.1			chr4D	411232550	411232550	412537588	Mrg21	212	212	202-222	current work
GRT.MEAN.TeMa.4D.411	GRT: groat % or milling yield	NA	Terra/Marion	avgbs_cluster_7805.1			chr4D	411232550	411232550	411232550	Mrg21	212	212	202-222	current work
QMY-A.TxM-5	GRT: Milling yield (groat%)	NA	Terra/Marion	N1	Oat-2004-TxM_5	65	unknown	-999			unknown	-999	212	202-222	De Koeyer et al.	2004	doi.org/10.1007/s00122-003-1556-x
PLP.SK96.TeMa.4D.411	PLP: Plump kernels (%)	NA	Terra/Marion	avgbs_cluster_7805.1			chr4D	411232550	411232550	412537588	Mrg21	212	212	202-222	current work
PLP.SK97.TeMa.4D.411	PLP: Plump kernels (%)	NA	Terra/Marion	avgbs_cluster_7805.1			chr4D	411232550	411232550	412537588	Mrg21	212	212	202-222	current work
PLP.MEAN.TeMa.4D.411	PLP: Plump kernels (%)	NA	Terra/Marion	avgbs_cluster_7805.1			chr4D	411232550	411232550	412537588	Mrg21	212	212	202-222	current work
QPK-A.TxM-5	PLP: Plump kernels (%)	NA	Terra/Marion	N1	Oat-2004-TxM_5	65	unknown	-999			unknown	-999	unknown	-999	De Koeyer et al.	2004	doi.org/10.1007/s00122-003-1556-x
OIL.AB95.TeMa.5D.261	OIL: total	NA	Terra/Marion	avgbs_cluster_30276.1			chr5D	261162741	67757128	261162741	NA	-999	Mrg06/Mrg24 issue4	87-109	current work
OIL.AB97.TeMa.5D.93	OIL: total	NA	Terra/Marion	avgbs_95688.1			chr5D	93270783	67757128	261162741	NA	-999	Mrg06/Mrg24 issue	87-109	current work
OIL.OT95.TeMa.5D.93	OIL: total	NA	Terra/Marion	avgbs_95688.1			chr5D	93270783	67757128	261162741	NA	-999	Mrg06/Mrg24 issue	87-109	current work
OIL.OT97.TeMa.5D.93	OIL: total	NA	Terra/Marion	avgbs_95688.1			chr5D	93270783	67757128	261162741	NA	-999	Mrg06/Mrg24 issue	87-109	current work
OIL.AB92.TeMa.5D.101	OIL: total	NA	Terra/Marion	avgbs_cluster_24726.1			chr5D	101254959	73865556	261162741	NA	-999	Mrg24/42	32-52	current work
OIL.AB94.TeMa.5D.93	OIL: total	NA	Terra/Marion	avgbs_95688.1			chr5D	93270783	73865556	261162741	NA	-999	Mrg06/Mrg24 issue	87-109	current work
OIL.AB96.TeMa.5D.93	OIL: total	NA	Terra/Marion	avgbs_95688.1			chr5D	93270783	73865556	261162741	NA	-999	Mrg06/Mrg24 issue	87-109	current work
OIL.OT93.TeMa.5D.93	OIL: total	NA	Terra/Marion	avgbs_95688.1			chr5D	93270783	73865556	261162741	NA	-999	Mrg06/Mrg24 issue	87-109	current work
OIL.OT94.TeMa.5D.261	OIL: total	NA	Terra/Marion	avgbs_cluster_30276.1			chr5D	261162741	73865556	261162741	NA	-999	Mrg06/Mrg24 issue	87-109	current work
OIL.OT96.TeMa.5D.93	OIL: total	NA	Terra/Marion	avgbs_95688.1			chr5D	93270783	73865556	261162741	NA	-999	Mrg06/Mrg24 issue	87-109	current work
OIL.SK96.TeMa.5D.103	OIL: total	NA	Terra/Marion	avgbs_cluster_15644.2			chr5D	103155815	73865556	261162741	NA	-999	Mrg24/42	32-52	current work
OIL.SK97.TeMa.5D.93	OIL: total	NA	Terra/Marion	avgbs_95688.1			chr5D	93270783	73865556	219901813	NA	-999	Mrg06/Mrg24 issue	87-109	current work
OIL.MEAN.TeMa.5D.93	OIL: total	NA	Terra/Marion	avgbs_95688.1			chr5D	93270783	73865556	261162741	NA	-999	Mrg06/Mrg24 issue	87-109	current work
QOIL-PC10.CU_Mrg06	OIL: GC-MS: PC10	NA	Cornell University set	avgbs_205645.1.14	Oat-2019-CU_Mrg06	109	unknown	-999			Mrg06	109	Mrg06/Mrg24 issue	87-109	Carlson et al.	2019	doi.org/10.1534/g3.119.400228
QOIL-Multi.CU_Mrg24	OIL: GC-MS: Multivariate	NA	Cornell University set	avgbs_cluster_7098.1.13	Oat-2019-CU_Mrg24	41.8	unknown	-999			Mrg24	41.8	Mrg24/42	32-52	Carlson et al.	2019	doi.org/10.1534/g3.119.400228
QOIL-PC10.CU_Mrg24	OIL: GC-MS: PC10	NA	Cornell University set	avgbs_cluster_7098.1.13	Oat-2019-CU_Mrg24	41.8	unknown	-999			Mrg24	41.8	Mrg24/42	32-52	Carlson et al.	2019	doi.org/10.1534/g3.119.400228
PLMC.OT10.DaEx.6A.314	OIL: PLMC	NA	Dal/Exeter	avgbs_cluster_37146.1			chr6A	314270217	313166654	316741863	Mrg05	99	99	89-109	current work
OIL.OT10.DaEx.6A.314	OIL: total	NA	Dal/Exeter	avgbs_cluster_37146.1			chr6A	314270217	313621267	317740901	Mrg05	99	99	89-109	current work
OLIC.OT10.DaEx.6A.314	OIL: OLIC	NA	Dal/Exeter	avgbs_cluster_37146.1			chr6A	314270217	313621267	316908769	Mrg05	99	99	89-109	current work
LLIC.OT10.DaEx.6A.314	OIL: LLIC	NA	Dal/Exeter	avgbs_cluster_37146.1			chr6A	314270217	314270217	316908769	Mrg05	99	99	89-109	current work
OIL.MEAN.DaEx.6A.314	OIL: total	NA	Dal/Exeter	avgbs_cluster_37146.1			chr6A	314270217	313621267	317740901	Mrg05	99	99	89-109	current work
no historical QTL	OIL: total	NA					chr6A				Mrg05			89-109
BGL.NO11.GoHf.6A.308	BGL: NIRS	CslF11_chr6A_298Mb	Goslin/HiFi	avgbs_16946.1			chr6A	308170528	302508705	329817434	Mrg05	93	93-115	83-125	current work
BGL.NO12.GoHf.6A.303	BGL: NIRS	CslF11_chr6A_298Mb	Goslin/HiFi	avgbs_cluster_19031.1			chr6A	302508705	302508705	318791553	NA	-999	93-115	83-125	current work
BGL.PE12.GoHf.6A.308	BGL: NIRS	CslF11_chr6A_298Mb	Goslin/HiFi	avgbs_876.1			chr6A	307720628	302508705	318791553	Mrg05	106	93-115	83-125	current work
BGL.MEAN12.GoHf.6A.308	BGL: NIRS	CslF11_chr6A_298Mb	Goslin/HiFi	avgbs_876.1			chr6A	307720628	302508705	320659458	Mrg05	106	93-115	83-125	current work
BGL.MEAN.GoHf.6A.325	BGL: NIRS	CslF11_chr6A_298Mb	Goslin/HiFi	avgbs_111560.1			chr6A	325488457	314227107	329817434	Mrg05	115	93-115	83-125	current work
BGL.NZ9.GoHf.6A.325	BGL: NIRS	CslF11_chr6A_298Mb	Goslin/HiFi	avgbs_111560.1			chr6A	325488457	320882607	329817434	Mrg05	115	93-115	83-125	current work
BGL.OT10.GoHf.6A.323	BGL: NIRS	CslF11_chr6A_298Mb	Goslin/HiFi	avgbs_cluster_17100.1			chr6A	323394496	320882607	328303995	Mrg05	104	93-115	83-125	current work
Qbgl.KxO-Bgl_20	BGL: FIA	CslF11_chr6A_298Mb	Kanota/Ogle	Xcdo57B	Oat-2000-KxO-Bgl_20	0	unknown	-999			Mrg05	91	93-115	83-125	Kianian et al.	2000	doi.org/10.1007/s001220051578
BGL.PE10.GoHf.6A.407	BGL: NIRS	CslF9_chr6A_416Mb	Goslin/HiFi	avgbs_cluster_23271.1			chr6A	407098489	352763476	427341448	Mrg05	136	136	126-146	current work
BGL.PE11.ShHf.6A.415	BGL: NIRS	CslF9_chr6A_416Mb	Sherwood/HiFi	avgbs_cluster_11049.1			chr6A	415099448	388281836	427068965	NA	-999	136	126-146	current work
BGL.NZ9.ShHf.6A.415	BGL: NIRS	CslF9_chr6A_416Mb	Sherwood/HiFi	avgbs_cluster_11049.1			chr6A	415099448	394184561	421130750	NA	-999	136	126-146	current work
BGL.MEAN.ShHf.6A.415	BGL: NIRS	CslF9_chr6A_416Mb	Sherwood/HiFi	avgbs_cluster_11049.1			chr6A	415099448	394184561	421130750	NA	-999	136	126-146	current work
BGL.OT11.ShHf.6A.415	BGL: NIRS	CslF9_chr6A_416Mb	Sherwood/HiFi	avgbs_cluster_11049.1			chr6A	415099448	406619607	421130750	NA	-999	136	126-146	current work
BGL.NO11.GoHf.6A.413	BGL: NIRS	CslF9_chr6A_416Mb	Goslin/HiFi	avgbs_890.1			chr6A	413346871	410914013	427341448	Mrg05	136	136	126-146	current work
BGL.NZ9.GoHf.6A.413	BGL: NIRS	CslF9_chr6A_416Mb	Goslin/HiFi	avgbs_890.1			chr6A	413346871	410914013	427341448	Mrg05	136	136	126-146	current work
BGL.OT10.GoHf.6A.413	BGL: NIRS	CslF9_chr6A_416Mb	Goslin/HiFi	avgbs_890.1			chr6A	413346871	410914013	427341448	Mrg05	136	136	126-146	current work
BGL.OT11.GoHf.6A.413	BGL: NIRS	CslF9_chr6A_416Mb	Goslin/HiFi	avgbs_890.1			chr6A	413346871	410914013	427341448	Mrg05	136	136	126-146	current work
BGL.MEAN.GoHf.6A.413	BGL: NIRS	CslF9_chr6A_416Mb	Goslin/HiFi	avgbs_890.1			chr6A	413346871	410914013	427341448	Mrg05	136	136	126-146	current work
BGL.OT12.GoHf.6A.411	BGL: NIRS	CslF9_chr6A_416Mb	Goslin/HiFi	avgbs_97451.1			chr6A	410914013	410914013	427341448	Mrg05	136	136	126-146	current work
Qbgl.KxO-Bgl_11	BGL: FIA	CslF9_chr6A_416Mb	Kanota/Ogle	Xcdo665B	Oat-2000-KxO-Bgl_11	0	unknown	-999			Mrg05	136	136	126-146	Kianian et al.	2000	doi.org/10.1007/s001220051578
QBG.CORE-BG_5.1	BGL: lichenase enzyme	CslF9_chr6A_416Mb	CORE set	GMI_ES01_c13021_254	Oat-2020-CORE-BG_Mrg05	135.5	unknown	-999			Mrg05	136	136	126-146	Fogarty et al.	2020	doi.org/10.1002/csc2.20015
Qbgl.KxM-Bgl_11	BGL: FIA	CslF9_chr6A_416Mb	Kanota/Marion	Xcdo665B	Oat-2000-KxM-Bgl_11	0	unknown	-999			Mrg05	136	136	126-146	Kianian et al.	2000	doi.org/10.1007/s001220051578
Oil.OT11.ShHf.6A.415	OIL: total	ACC_chr6A_416Mb	Sherwood/HiFi	avgbs_cluster_11049.1			chr6A	415099448	386567078	421130750	NA	-999	136	126-146	current work
Oil.PE11.ShHf.6A.415	OIL: total	ACC_chr6A_416Mb	Sherwood/HiFi	avgbs_cluster_11049.1			chr6A	415099448	387183685	421130750	NA	-999	136	126-146	current work
OIL.MEAN.ShHf.6A.415	OIL: total	ACC_chr6A_416Mb	Sherwood/HiFi	avgbs_cluster_11049.1			chr6A	415099448	387183685	421130750	NA	-999	136	126-146	current work
LNIC.OT10.DaEx.6A.419	OIL: LNIC	ACC_chr6A_416Mb	Dal/Exeter	avgbs_119300.1			chr6A	419389944	404424336	444696858	NA	-999	136	126-146	current work
PLMC.OT10.DaEx.6A.404	OIL: PLMC	ACC_chr6A_416Mb	Dal/Exeter	avgbs_210456.1			chr6A	404424336	404424336	444696858	NA	-999	136	126-146	current work
OIL.NO11.GoHf.6A.413	OIL: total	ACC_chr6A_416Mb	Goslin/HiFi	avgbs_890.1			chr6A	413346871	410914013	427341448	Mrg05	136	136	126-146	current work
OIL.NO12.GoHf.6A.413	OIL: total	ACC_chr6A_416Mb	Goslin/HiFi	avgbs_890.1			chr6A	413346871	410914013	427341448	Mrg05	136	136	126-146	current work
OIL.OT11.GoHf.6A.413	OIL: total	ACC_chr6A_416Mb	Goslin/HiFi	avgbs_890.1			chr6A	413346871	410914013	427341448	Mrg05	136	136	126-146	current work
OIL.OT12.GoHf.6A.413	OIL: total	ACC_chr6A_416Mb	Goslin/HiFi	avgbs_890.1			chr6A	413346871	410914013	427341448	Mrg05	136	136	126-146	current work
OIL.PE12.GoHf.6A.413	OIL: total	ACC_chr6A_416Mb	Goslin/HiFi	avgbs_890.1			chr6A	413346871	410914013	427341448	Mrg05	136	136	126-146	current work
OIL.MEAN.GoHf.6A.413	OIL: total	ACC_chr6A_416Mb	Goslin/HiFi	avgbs_890.1			chr6A	413346871	410914013	427341448	Mrg05	136	136	126-146	current work
OIL.MEAN12.GoHf.6A.413	OIL: total	ACC_chr6A_416Mb	Goslin/HiFi	avgbs_890.1			chr6A	413346871	410914013	427341448	Mrg05	136	136	126-146	current work
Oil.NO12.ShHf.6A.415	OIL: total	ACC_chr6A_416Mb	Sherwood/HiFi	avgbs_cluster_11049.1			chr6A	415099448	415099448	427068965	NA	-999	136	126-146	current work
Oil.OT12.ShHf.6A.415	OIL: total	ACC_chr6A_416Mb	Sherwood/HiFi	avgbs_cluster_11049.1			chr6A	415099448	415099448	427068965	NA	-999	136	126-146	current work
Oil.PE12.ShHf.6A.415	OIL: total	ACC_chr6A_416Mb	Sherwood/HiFi	avgbs_cluster_11049.1			chr6A	415099448	415099448	421130750	NA	-999	136	126-146	current work
OIL.MEAN12.ShHf.6A.415	OIL: total	ACC_chr6A_416Mb	Sherwood/HiFi	avgbs_cluster_11049.1			chr6A	415099448	415099448	421130750	NA	-999	136	126-146	current work
QOIL.OxM-QTL4_3	OIL: total	ACC_chr6A_416Mb	Ogle/MAM17-5	rz69	Oat-2004-OxM-QTL4_3	0	unknown	-999			Mrg05	126	136	126-146	Zhu et al.	2004	doi.org/10.2135/cropsci2004.2540
QOIL-Multi.CU_Mrg05	OIL: GC-MS: Multivariate	ACC_chr6A_416Mb	Cornell University set	avgbs_cluster_1761.1.35	Oat-2019-CU_Mrg05	130.9	unknown	-999			Mrg05	130.9	136	126-146	Carlson et al.	2019	doi.org/10.1534/g3.119.400228
QOIL-nt_C16:0.CU_Mrg05	OIL: GC-MS: nt_C16:0	ACC_chr6A_416Mb	Cornell University set	avgbs_cluster_1761.1.35	Oat-2019-CU_Mrg05	130.9	unknown	-999			Mrg05	130.9	136	126-146	Carlson et al.	2019	doi.org/10.1534/g3.119.400228
QOIL-nt_C18:0.CU_Mrg05	OIL: GC-MS: nt_C18:0	ACC_chr6A_416Mb	Cornell University set	avgbs_cluster_1761.1.35	Oat-2019-CU_Mrg05	130.9	unknown	-999			Mrg05	130.9	136	126-146	Carlson et al.	2019	doi.org/10.1534/g3.119.400228
QOIL-nt_C18:1(9).CU_Mrg05	OIL: GC-MS: nt_C18:1(9)	ACC_chr6A_416Mb	Cornell University set	avgbs_cluster_1761.1.35	Oat-2019-CU_Mrg05	130.9	unknown	-999			Mrg05	130.9	136	126-146	Carlson et al.	2019	doi.org/10.1534/g3.119.400228
QOIL-nt_C18:2.CU_Mrg05	OIL: GC-MS: nt_C18:2	ACC_chr6A_416Mb	Cornell University set	avgbs_cluster_1761.1.35	Oat-2019-CU_Mrg05	130.9	unknown	-999			Mrg05	130.9	136	126-146	Carlson et al.	2019	doi.org/10.1534/g3.119.400228
QOIL-nt_C20:0.CU_Mrg05	OIL: GC-MS: nt_C20:0	ACC_chr6A_416Mb	Cornell University set	avgbs_cluster_1761.1.35	Oat-2019-CU_Mrg05	130.9	unknown	-999			Mrg05	130.9	136	126-146	Carlson et al.	2019	doi.org/10.1534/g3.119.400228
QOIL-nt_Total.CU_Mrg05	OIL: GC-MS: nt_Total	ACC_chr6A_416Mb	Cornell University set	avgbs_cluster_1761.1.35	Oat-2019-CU_Mrg05	130.9	unknown	-999			Mrg05	130.9	136	126-146	Carlson et al.	2019	doi.org/10.1534/g3.119.400228
QOIL-PC1.CU_Mrg05	OIL: GC-MS: PC1	ACC_chr6A_416Mb	Cornell University set	avgbs_cluster_1761.1.35	Oat-2019-CU_Mrg05	130.9	unknown	-999			Mrg05	130.9	136	126-146	Carlson et al.	2019	doi.org/10.1534/g3.119.400228
QOIL-qn_C16:0.CU_Mrg05	OIL: GC-MS: qn_C16:0	ACC_chr6A_416Mb	Cornell University set	avgbs_cluster_1761.1.35	Oat-2019-CU_Mrg05	130.9	unknown	-999			Mrg05	130.9	136	126-146	Carlson et al.	2019	doi.org/10.1534/g3.119.400228
QOIL-qn_C18:0.CU_Mrg05	OIL: GC-MS: qn_C18:0	ACC_chr6A_416Mb	Cornell University set	avgbs_cluster_1761.1.35	Oat-2019-CU_Mrg05	130.9	unknown	-999			Mrg05	130.9	136	126-146	Carlson et al.	2019	doi.org/10.1534/g3.119.400228
QOIL-qn_C18:1(9).CU_Mrg05	OIL: GC-MS: qn_C18:1(9)	ACC_chr6A_416Mb	Cornell University set	avgbs_cluster_1761.1.35	Oat-2019-CU_Mrg05	130.9	unknown	-999			Mrg05	130.9	136	126-146	Carlson et al.	2019	doi.org/10.1534/g3.119.400228
QOIL-qn_C18:2.CU_Mrg05	OIL: GC-MS: qn_C18:2	ACC_chr6A_416Mb	Cornell University set	avgbs_cluster_1761.1.35	Oat-2019-CU_Mrg05	130.9	unknown	-999			Mrg05	130.9	136	126-146	Carlson et al.	2019	doi.org/10.1534/g3.119.400228
QOIL-qn_C20:0.CU_Mrg05	OIL: GC-MS: qn_C20:0	ACC_chr6A_416Mb	Cornell University set	avgbs_cluster_1761.1.35	Oat-2019-CU_Mrg05	130.9	unknown	-999			Mrg05	130.9	136	126-146	Carlson et al.	2019	doi.org/10.1534/g3.119.400228
QOIL-qn_Total.CU_Mrg05	OIL: GC-MS: qn_Total	ACC_chr6A_416Mb	Cornell University set	avgbs_cluster_1761.1.35	Oat-2019-CU_Mrg05	130.9	unknown	-999			Mrg05	130.9	136	126-146	Carlson et al.	2019	doi.org/10.1534/g3.119.400228
QOIL-Multi.CU_Mrg05	OIL: GC-MS: Multivariate	ACC_chr6A_416Mb	Cornell University set	avgbs_cluster_355.1.16	Oat-2019-CU_Mrg05	130.9	unknown	-999			Mrg05	130.9	136	126-146	Carlson et al.	2019	doi.org/10.1534/g3.119.400228
QOIL-Multi.CU_Mrg05	OIL: GC-MS: Multivariate	ACC_chr6A_416Mb	Cornell University set	avgbs_cluster_39326.1.20	Oat-2019-CU_Mrg05	130.9	unknown	-999			Mrg05	130.9	136	126-146	Carlson et al.	2019	doi.org/10.1534/g3.119.400228
QOIL-nt_C20:0.CU_Mrg05	OIL: GC-MS: nt_C20:0	ACC_chr6A_416Mb	Cornell University set	avgbs_cluster_39326.1.20	Oat-2019-CU_Mrg05	130.9	unknown	-999			Mrg05	130.9	136	126-146	Carlson et al.	2019	doi.org/10.1534/g3.119.400228
QOIL-qn_C20:0.CU_Mrg05	OIL: GC-MS: qn_C20:0	ACC_chr6A_416Mb	Cornell University set	avgbs_cluster_39326.1.20	Oat-2019-CU_Mrg05	130.9	unknown	-999			Mrg05	130.9	136	126-146	Carlson et al.	2019	doi.org/10.1534/g3.119.400228
QOIL-Multi.CU_Mrg05	OIL: GC-MS: Multivariate	ACC_chr6A_416Mb	Cornell University set	avgbs2_116151.1.25	Oat-2019-CU_Mrg05	130.9	unknown	-999			Mrg05	130.9	136	126-146	Carlson et al.	2019	doi.org/10.1534/g3.119.400228
QOIL-nt_C16:0.CU_Mrg05	OIL: GC-MS: nt_C16:0	ACC_chr6A_416Mb	Cornell University set	avgbs2_116151.1.25	Oat-2019-CU_Mrg05	130.9	unknown	-999			Mrg05	130.9	136	126-146	Carlson et al.	2019	doi.org/10.1534/g3.119.400228
QOIL-nt_C18:0.CU_Mrg05	OIL: GC-MS: nt_C18:0	ACC_chr6A_416Mb	Cornell University set	avgbs2_116151.1.25	Oat-2019-CU_Mrg05	130.9	unknown	-999			Mrg05	130.9	136	126-146	Carlson et al.	2019	doi.org/10.1534/g3.119.400228
QOIL-nt_C18:1(9).CU_Mrg05	OIL: GC-MS: nt_C18:1(9)	ACC_chr6A_416Mb	Cornell University set	avgbs2_116151.1.25	Oat-2019-CU_Mrg05	130.9	unknown	-999			Mrg05	130.9	136	126-146	Carlson et al.	2019	doi.org/10.1534/g3.119.400228
QOIL-nt_C18:2.CU_Mrg05	OIL: GC-MS: nt_C18:2	ACC_chr6A_416Mb	Cornell University set	avgbs2_116151.1.25	Oat-2019-CU_Mrg05	130.9	unknown	-999			Mrg05	130.9	136	126-146	Carlson et al.	2019	doi.org/10.1534/g3.119.400228
QOIL-nt_C20:0.CU_Mrg05	OIL: GC-MS: nt_C20:0	ACC_chr6A_416Mb	Cornell University set	avgbs2_116151.1.25	Oat-2019-CU_Mrg05	130.9	unknown	-999			Mrg05	130.9	136	126-146	Carlson et al.	2019	doi.org/10.1534/g3.119.400228
QOIL-nt_Total.CU_Mrg05	OIL: GC-MS: nt_Total	ACC_chr6A_416Mb	Cornell University set	avgbs2_116151.1.25	Oat-2019-CU_Mrg05	130.9	unknown	-999			Mrg05	130.9	136	126-146	Carlson et al.	2019	doi.org/10.1534/g3.119.400228
QOIL-PC1.CU_Mrg05	OIL: GC-MS: PC1	ACC_chr6A_416Mb	Cornell University set	avgbs2_116151.1.25	Oat-2019-CU_Mrg05	130.9	unknown	-999			Mrg05	130.9	136	126-146	Carlson et al.	2019	doi.org/10.1534/g3.119.400228
QOIL-qn_C16:0.CU_Mrg05	OIL: GC-MS: qn_C16:0	ACC_chr6A_416Mb	Cornell University set	avgbs2_116151.1.25	Oat-2019-CU_Mrg05	130.9	unknown	-999			Mrg05	130.9	136	126-146	Carlson et al.	2019	doi.org/10.1534/g3.119.400228
QOIL-qn_C18:0.CU_Mrg05	OIL: GC-MS: qn_C18:0	ACC_chr6A_416Mb	Cornell University set	avgbs2_116151.1.25	Oat-2019-CU_Mrg05	130.9	unknown	-999			Mrg05	130.9	136	126-146	Carlson et al.	2019	doi.org/10.1534/g3.119.400228
QOIL-qn_C18:1(9).CU_Mrg05	OIL: GC-MS: qn_C18:1(9)	ACC_chr6A_416Mb	Cornell University set	avgbs2_116151.1.25	Oat-2019-CU_Mrg05	130.9	unknown	-999			Mrg05	130.9	136	126-146	Carlson et al.	2019	doi.org/10.1534/g3.119.400228
QOIL-qn_C18:2.CU_Mrg05	OIL: GC-MS: qn_C18:2	ACC_chr6A_416Mb	Cornell University set	avgbs2_116151.1.25	Oat-2019-CU_Mrg05	130.9	unknown	-999			Mrg05	130.9	136	126-146	Carlson et al.	2019	doi.org/10.1534/g3.119.400228
QOIL-qn_C20:0.CU_Mrg05	OIL: GC-MS: qn_C20:0	ACC_chr6A_416Mb	Cornell University set	avgbs2_116151.1.25	Oat-2019-CU_Mrg05	130.9	unknown	-999			Mrg05	130.9	136	126-146	Carlson et al.	2019	doi.org/10.1534/g3.119.400228
QOIL-qn_Total.CU_Mrg05	OIL: GC-MS: qn_Total	ACC_chr6A_416Mb	Cornell University set	avgbs2_116151.1.25	Oat-2019-CU_Mrg05	130.9	unknown	-999			Mrg05	130.9	136	126-146	Carlson et al.	2019	doi.org/10.1534/g3.119.400228
QOIL-nt_C18:1(9).CU_Mrg05	OIL: GC-MS: nt_C18:1(9)	ACC_chr6A_416Mb	Cornell University set	avgbs2_135653.1.33	Oat-2019-CU_Mrg05	130.9	chr6A	407098777			Mrg05	130.9	136	126-146	Carlson et al.	2019	doi.org/10.1534/g3.119.400228
QOIL-nt_C18:2.CU_Mrg05	OIL: GC-MS: nt_C18:2	ACC_chr6A_416Mb	Cornell University set	avgbs2_135653.1.33	Oat-2019-CU_Mrg05	130.9	chr6A	407098777			Mrg05	130.9	136	126-146	Carlson et al.	2019	doi.org/10.1534/g3.119.400228
QOIL-nt_C20:0.CU_Mrg05	OIL: GC-MS: nt_C20:0	ACC_chr6A_416Mb	Cornell University set	avgbs2_135653.1.33	Oat-2019-CU_Mrg05	130.9	chr6A	407098777			Mrg05	130.9	136	126-146	Carlson et al.	2019	doi.org/10.1534/g3.119.400228
QOIL-nt_Total.CU_Mrg05	OIL: GC-MS: nt_Total	ACC_chr6A_416Mb	Cornell University set	avgbs2_135653.1.33	Oat-2019-CU_Mrg05	130.9	chr6A	407098777			Mrg05	130.9	136	126-146	Carlson et al.	2019	doi.org/10.1534/g3.119.400228
QOIL-qn_C18:1(9).CU_Mrg05	OIL: GC-MS: qn_C18:1(9)	ACC_chr6A_416Mb	Cornell University set	avgbs2_135653.1.33	Oat-2019-CU_Mrg05	130.9	chr6A	407098777			Mrg05	130.9	136	126-146	Carlson et al.	2019	doi.org/10.1534/g3.119.400228
QOIL-qn_C18:2.CU_Mrg05	OIL: GC-MS: qn_C18:2	ACC_chr6A_416Mb	Cornell University set	avgbs2_135653.1.33	Oat-2019-CU_Mrg05	130.9	chr6A	407098777			Mrg05	130.9	136	126-146	Carlson et al.	2019	doi.org/10.1534/g3.119.400228
QOIL-qn_C20:0.CU_Mrg05	OIL: GC-MS: qn_C20:0	ACC_chr6A_416Mb	Cornell University set	avgbs2_135653.1.33	Oat-2019-CU_Mrg05	130.9	chr6A	407098777			Mrg05	130.9	136	126-146	Carlson et al.	2019	doi.org/10.1534/g3.119.400228
QOIL-qn_C20:1.CU_Mrg05	OIL: GC-MS: qn_C20:1	ACC_chr6A_416Mb	Cornell University set	avgbs2_135653.1.33	Oat-2019-CU_Mrg05	130.9	chr6A	407098777			Mrg05	130.9	136	126-146	Carlson et al.	2019	doi.org/10.1534/g3.119.400228
QOIL-qn_Total.CU_Mrg05	OIL: GC-MS: qn_Total	ACC_chr6A_416Mb	Cornell University set	avgbs2_135653.1.33	Oat-2019-CU_Mrg05	130.9	chr6A	407098777			Mrg05	130.9	136	126-146	Carlson et al.	2019	doi.org/10.1534/g3.119.400228
QOIL-Multi.CU_Mrg05	OIL: GC-MS: Multivariate	ACC_chr6A_416Mb	Cornell University set	avgbs2_164105.1.29	Oat-2019-CU_Mrg05	130.9	unknown	-999			Mrg05	130.9	136	126-146	Carlson et al.	2019	doi.org/10.1534/g3.119.400228
QOIL-nt_C20:0.CU_Mrg05	OIL: GC-MS: nt_C20:0	ACC_chr6A_416Mb	Cornell University set	avgbs2_164105.1.29	Oat-2019-CU_Mrg05	130.9	unknown	-999			Mrg05	130.9	136	126-146	Carlson et al.	2019	doi.org/10.1534/g3.119.400228
QOIL-qn_C20:0.CU_Mrg05	OIL: GC-MS: qn_C20:0	ACC_chr6A_416Mb	Cornell University set	avgbs2_164105.1.29	Oat-2019-CU_Mrg05	130.9	unknown	-999			Mrg05	130.9	136	126-146	Carlson et al.	2019	doi.org/10.1534/g3.119.400228
QOIL-Multi.CU_Mrg05	OIL: GC-MS: Multivariate	ACC_chr6A_416Mb	Cornell University set	avgbs2_2899.1.6	Oat-2019-CU_Mrg05	130.9	unknown	-999			Mrg05	130.9	136	126-146	Carlson et al.	2019	doi.org/10.1534/g3.119.400228
QOIL-nt_C20:0.CU_Mrg05	OIL: GC-MS: nt_C20:0	ACC_chr6A_416Mb	Cornell University set	avgbs2_2899.1.6	Oat-2019-CU_Mrg05	130.9	unknown	-999			Mrg05	130.9	136	126-146	Carlson et al.	2019	doi.org/10.1534/g3.119.400228
QOIL-Multi.CU_Mrg05	OIL: GC-MS: Multivariate	ACC_chr6A_416Mb	Cornell University set	avgbs_cluster_31908.1.57	Oat-2019-CU_Mrg05	131.4	chr6A	407708312			Mrg05	131.4	136	126-146	Carlson et al.	2019	doi.org/10.1534/g3.119.400228
QOIL-nt_C18:0.CU_Mrg05	OIL: GC-MS: nt_C18:0	ACC_chr6A_416Mb	Cornell University set	avgbs_cluster_31908.1.57	Oat-2019-CU_Mrg05	131.4	chr6A	407708312			Mrg05	131.4	136	126-146	Carlson et al.	2019	doi.org/10.1534/g3.119.400228
QOIL-nt_C18:1(9).CU_Mrg05	OIL: GC-MS: nt_C18:1(9)	ACC_chr6A_416Mb	Cornell University set	avgbs_cluster_31908.1.57	Oat-2019-CU_Mrg05	131.4	chr6A	407708312			Mrg05	131.4	136	126-146	Carlson et al.	2019	doi.org/10.1534/g3.119.400228
QOIL-nt_C18:2.CU_Mrg05	OIL: GC-MS: nt_C18:2	ACC_chr6A_416Mb	Cornell University set	avgbs_cluster_31908.1.57	Oat-2019-CU_Mrg05	131.4	chr6A	407708312			Mrg05	131.4	136	126-146	Carlson et al.	2019	doi.org/10.1534/g3.119.400228
QOIL-nt_Total.CU_Mrg05	OIL: GC-MS: nt_Total	ACC_chr6A_416Mb	Cornell University set	avgbs_cluster_31908.1.57	Oat-2019-CU_Mrg05	131.4	chr6A	407708312			Mrg05	131.4	136	126-146	Carlson et al.	2019	doi.org/10.1534/g3.119.400228
QOIL-qn_C18:0.CU_Mrg05	OIL: GC-MS: qn_C18:0	ACC_chr6A_416Mb	Cornell University set	avgbs_cluster_31908.1.57	Oat-2019-CU_Mrg05	131.4	chr6A	407708312			Mrg05	131.4	136	126-146	Carlson et al.	2019	doi.org/10.1534/g3.119.400228
QOIL-qn_C18:1(9).CU_Mrg05	OIL: GC-MS: qn_C18:1(9)	ACC_chr6A_416Mb	Cornell University set	avgbs_cluster_31908.1.57	Oat-2019-CU_Mrg05	131.4	chr6A	407708312			Mrg05	131.4	136	126-146	Carlson et al.	2019	doi.org/10.1534/g3.119.400228
QOIL-qn_C18:2.CU_Mrg05	OIL: GC-MS: qn_C18:2	ACC_chr6A_416Mb	Cornell University set	avgbs_cluster_31908.1.57	Oat-2019-CU_Mrg05	131.4	chr6A	407708312			Mrg05	131.4	136	126-146	Carlson et al.	2019	doi.org/10.1534/g3.119.400228
QOIL-qn_Total.CU_Mrg05	OIL: GC-MS: qn_Total	ACC_chr6A_416Mb	Cornell University set	avgbs_cluster_31908.1.57	Oat-2019-CU_Mrg05	131.4	chr6A	407708312			Mrg05	131.4	136	126-146	Carlson et al.	2019	doi.org/10.1534/g3.119.400228
QOIL-nt_C18:1(9).CU_Mrg05	OIL: GC-MS: nt_C18:1(9)	ACC_chr6A_416Mb	Cornell University set	avgbs_cluster_1800.1.9	Oat-2019-CU_Mrg05	131.5	chr6A	406805774			Mrg05	131.5	136	126-146	Carlson et al.	2019	doi.org/10.1534/g3.119.400228
QOIL-nt_C18:2.CU_Mrg05	OIL: GC-MS: nt_C18:2	ACC_chr6A_416Mb	Cornell University set	avgbs_cluster_1800.1.9	Oat-2019-CU_Mrg05	131.5	chr6A	406805774			Mrg05	131.5	136	126-146	Carlson et al.	2019	doi.org/10.1534/g3.119.400228
QOIL-nt_Total.CU_Mrg05	OIL: GC-MS: nt_Total	ACC_chr6A_416Mb	Cornell University set	avgbs_cluster_1800.1.9	Oat-2019-CU_Mrg05	131.5	chr6A	406805774			Mrg05	131.5	136	126-146	Carlson et al.	2019	doi.org/10.1534/g3.119.400228
QOIL-qn_C18:1(9).CU_Mrg05	OIL: GC-MS: qn_C18:1(9)	ACC_chr6A_416Mb	Cornell University set	avgbs_cluster_1800.1.9	Oat-2019-CU_Mrg05	131.5	chr6A	406805774			Mrg05	131.5	136	126-146	Carlson et al.	2019	doi.org/10.1534/g3.119.400228
QOIL-qn_C18:2.CU_Mrg05	OIL: GC-MS: qn_C18:2	ACC_chr6A_416Mb	Cornell University set	avgbs_cluster_1800.1.9	Oat-2019-CU_Mrg05	131.5	chr6A	406805774			Mrg05	131.5	136	126-146	Carlson et al.	2019	doi.org/10.1534/g3.119.400228
QOIL-qn_Total.CU_Mrg05	OIL: GC-MS: qn_Total	ACC_chr6A_416Mb	Cornell University set	avgbs_cluster_1800.1.9	Oat-2019-CU_Mrg05	131.5	chr6A	406805774			Mrg05	131.5	136	126-146	Carlson et al.	2019	doi.org/10.1534/g3.119.400228
QOIL-nt_C20:0.CU_Mrg05	OIL: GC-MS: nt_C20:0	ACC_chr6A_416Mb	Cornell University set	avgbs_46950.1.50	Oat-2019-CU_Mrg05	131.6	chr6A	401343297			Mrg05	131.6	136	126-146	Carlson et al.	2019	doi.org/10.1534/g3.119.400228
QOIL-Multi.CU_Mrg05	OIL: GC-MS: Multivariate	ACC_chr6A_416Mb	Cornell University set	avgbs2_91537.1.13	Oat-2019-CU_Mrg05	131.6	unknown	-999			Mrg05	131.6	136	126-146	Carlson et al.	2019	doi.org/10.1534/g3.119.400228
QOil.KxM-Oil_11	OIL: total	ACC_chr6A_416Mb	Kanota/Marion	Xcdo665b	Oat-1999-KxM-Oil_11	0	unknown	-999			Mrg05	136	136	126-146	Kianian et al.	1999	doi.org/10.1007/s001220051147
QOil.KxO-Oil_11	OIL: total	ACC_chr6A_416Mb	Kanota/Ogle	Xcdo665B	Oat-1999-KxO-Oil_11	0	unknown	-999			Mrg05	136	136	126-146	Kianian et al.	1999	doi.org/10.1007/s001220051147
QOIL-Multi.CU_Mrg05	OIL: GC-MS: Multivariate	ACC_chr6A_416Mb	Cornell University set	avgbs_890.1.63	Oat-2019-CU_Mrg05	135.5	chr6A	413346871			Mrg05	135.5	136	126-146	Carlson et al.	2019	doi.org/10.1534/g3.119.400228
QOIL-nt_C16:0.CU_Mrg05	OIL: GC-MS: nt_C16:0	ACC_chr6A_416Mb	Cornell University set	avgbs_890.1.63	Oat-2019-CU_Mrg05	135.5	chr6A	413346871			Mrg05	135.5	136	126-146	Carlson et al.	2019	doi.org/10.1534/g3.119.400228
QOIL-nt_C18:0.CU_Mrg05	OIL: GC-MS: nt_C18:0	ACC_chr6A_416Mb	Cornell University set	avgbs_890.1.63	Oat-2019-CU_Mrg05	135.5	chr6A	413346871			Mrg05	135.5	136	126-146	Carlson et al.	2019	doi.org/10.1534/g3.119.400228
QOIL-nt_C18:1(9).CU_Mrg05	OIL: GC-MS: nt_C18:1(9)	ACC_chr6A_416Mb	Cornell University set	avgbs_890.1.63	Oat-2019-CU_Mrg05	135.5	chr6A	413346871			Mrg05	135.5	136	126-146	Carlson et al.	2019	doi.org/10.1534/g3.119.400228
QOIL-nt_C18:2.CU_Mrg05	OIL: GC-MS: nt_C18:2	ACC_chr6A_416Mb	Cornell University set	avgbs_890.1.63	Oat-2019-CU_Mrg05	135.5	chr6A	413346871			Mrg05	135.5	136	126-146	Carlson et al.	2019	doi.org/10.1534/g3.119.400228
QOIL-nt_C20:0.CU_Mrg05	OIL: GC-MS: nt_C20:0	ACC_chr6A_416Mb	Cornell University set	avgbs_890.1.63	Oat-2019-CU_Mrg05	135.5	chr6A	413346871			Mrg05	135.5	136	126-146	Carlson et al.	2019	doi.org/10.1534/g3.119.400228
QOIL-nt_Total.CU_Mrg05	OIL: GC-MS: nt_Total	ACC_chr6A_416Mb	Cornell University set	avgbs_890.1.63	Oat-2019-CU_Mrg05	135.5	chr6A	413346871			Mrg05	135.5	136	126-146	Carlson et al.	2019	doi.org/10.1534/g3.119.400228
QOIL-PC1.CU_Mrg05	OIL: GC-MS: PC1	ACC_chr6A_416Mb	Cornell University set	avgbs_890.1.63	Oat-2019-CU_Mrg05	135.5	chr6A	413346871			Mrg05	135.5	136	126-146	Carlson et al.	2019	doi.org/10.1534/g3.119.400228
QOIL-qn_C16:0.CU_Mrg05	OIL: GC-MS: qn_C16:0	ACC_chr6A_416Mb	Cornell University set	avgbs_890.1.63	Oat-2019-CU_Mrg05	135.5	chr6A	413346871			Mrg05	135.5	136	126-146	Carlson et al.	2019	doi.org/10.1534/g3.119.400228
QOIL-qn_C18:0.CU_Mrg05	OIL: GC-MS: qn_C18:0	ACC_chr6A_416Mb	Cornell University set	avgbs_890.1.63	Oat-2019-CU_Mrg05	135.5	chr6A	413346871			Mrg05	135.5	136	126-146	Carlson et al.	2019	doi.org/10.1534/g3.119.400228
QOIL-qn_C18:1(9).CU_Mrg05	OIL: GC-MS: qn_C18:1(9)	ACC_chr6A_416Mb	Cornell University set	avgbs_890.1.63	Oat-2019-CU_Mrg05	135.5	chr6A	413346871			Mrg05	135.5	136	126-146	Carlson et al.	2019	doi.org/10.1534/g3.119.400228
QOIL-qn_C18:2.CU_Mrg05	OIL: GC-MS: qn_C18:2	ACC_chr6A_416Mb	Cornell University set	avgbs_890.1.63	Oat-2019-CU_Mrg05	135.5	chr6A	413346871			Mrg05	135.5	136	126-146	Carlson et al.	2019	doi.org/10.1534/g3.119.400228
QOIL-qn_C20:0.CU_Mrg05	OIL: GC-MS: qn_C20:0	ACC_chr6A_416Mb	Cornell University set	avgbs_890.1.63	Oat-2019-CU_Mrg05	135.5	chr6A	413346871			Mrg05	135.5	136	126-146	Carlson et al.	2019	doi.org/10.1534/g3.119.400228
QOIL-qn_Total.CU_Mrg05	OIL: GC-MS: qn_Total	ACC_chr6A_416Mb	Cornell University set	avgbs_890.1.63	Oat-2019-CU_Mrg05	135.5	chr6A	413346871			Mrg05	135.5	136	126-146	Carlson et al.	2019	doi.org/10.1534/g3.119.400228
QOIL-nt_C18:1(9).CU_Mrg05	OIL: GC-MS: nt_C18:1(9)	ACC_chr6A_416Mb	Cornell University set	avgbs_97451.1.11	Oat-2019-CU_Mrg05	135.5	chr6A	410914013			Mrg05	135.5	136	126-146	Carlson et al.	2019	doi.org/10.1534/g3.119.400228
QOIL-nt_C20:0.CU_Mrg05	OIL: GC-MS: nt_C20:0	ACC_chr6A_416Mb	Cornell University set	avgbs_97451.1.11	Oat-2019-CU_Mrg05	135.5	chr6A	410914013			Mrg05	135.5	136	126-146	Carlson et al.	2019	doi.org/10.1534/g3.119.400228
QOIL-nt_C20:1.CU_Mrg05	OIL: GC-MS: nt_C20:1	ACC_chr6A_416Mb	Cornell University set	avgbs_97451.1.11	Oat-2019-CU_Mrg05	135.5	chr6A	410914013			Mrg05	135.5	136	126-146	Carlson et al.	2019	doi.org/10.1534/g3.119.400228
QOIL-nt_Total.CU_Mrg05	OIL: GC-MS: nt_Total	ACC_chr6A_416Mb	Cornell University set	avgbs_97451.1.11	Oat-2019-CU_Mrg05	135.5	chr6A	410914013			Mrg05	135.5	136	126-146	Carlson et al.	2019	doi.org/10.1534/g3.119.400228
QOIL-PC1.CU_Mrg05	OIL: GC-MS: PC1	ACC_chr6A_416Mb	Cornell University set	avgbs_97451.1.11	Oat-2019-CU_Mrg05	135.5	chr6A	410914013			Mrg05	135.5	136	126-146	Carlson et al.	2019	doi.org/10.1534/g3.119.400228
QOIL-qn_C18:0.CU_Mrg05	OIL: GC-MS: qn_C18:0	ACC_chr6A_416Mb	Cornell University set	avgbs_97451.1.11	Oat-2019-CU_Mrg05	135.5	chr6A	410914013			Mrg05	135.5	136	126-146	Carlson et al.	2019	doi.org/10.1534/g3.119.400228
QOIL-qn_C18:1(9).CU_Mrg05	OIL: GC-MS: qn_C18:1(9)	ACC_chr6A_416Mb	Cornell University set	avgbs_97451.1.11	Oat-2019-CU_Mrg05	135.5	chr6A	410914013			Mrg05	135.5	136	126-146	Carlson et al.	2019	doi.org/10.1534/g3.119.400228
QOIL-qn_C18:2.CU_Mrg05	OIL: GC-MS: qn_C18:2	ACC_chr6A_416Mb	Cornell University set	avgbs_97451.1.11	Oat-2019-CU_Mrg05	135.5	chr6A	410914013			Mrg05	135.5	136	126-146	Carlson et al.	2019	doi.org/10.1534/g3.119.400228
QOIL-qn_C20:0.CU_Mrg05	OIL: GC-MS: qn_C20:0	ACC_chr6A_416Mb	Cornell University set	avgbs_97451.1.11	Oat-2019-CU_Mrg05	135.5	chr6A	410914013			Mrg05	135.5	136	126-146	Carlson et al.	2019	doi.org/10.1534/g3.119.400228
QOIL-qn_C20:1.CU_Mrg05	OIL: GC-MS: qn_C20:1	ACC_chr6A_416Mb	Cornell University set	avgbs_97451.1.11	Oat-2019-CU_Mrg05	135.5	chr6A	410914013			Mrg05	135.5	136	126-146	Carlson et al.	2019	doi.org/10.1534/g3.119.400228
QOIL-qn_Total.CU_Mrg05	OIL: GC-MS: qn_Total	ACC_chr6A_416Mb	Cornell University set	avgbs_97451.1.11	Oat-2019-CU_Mrg05	135.5	chr6A	410914013			Mrg05	135.5	136	126-146	Carlson et al.	2019	doi.org/10.1534/g3.119.400228
QOIL-Multi.CU_Mrg05	OIL: GC-MS: Multivariate	ACC_chr6A_416Mb	Cornell University set	avgbs_cluster_11400.1.20	Oat-2019-CU_Mrg05	135.5	chr6A	408277773			Mrg05	135.5	136	126-146	Carlson et al.	2019	doi.org/10.1534/g3.119.400228
QOIL-nt_C16:0.CU_Mrg05	OIL: GC-MS: nt_C16:0	ACC_chr6A_416Mb	Cornell University set	avgbs_cluster_11400.1.20	Oat-2019-CU_Mrg05	135.5	chr6A	408277773			Mrg05	135.5	136	126-146	Carlson et al.	2019	doi.org/10.1534/g3.119.400228
QOIL-nt_C18:0.CU_Mrg05	OIL: GC-MS: nt_C18:0	ACC_chr6A_416Mb	Cornell University set	avgbs_cluster_11400.1.20	Oat-2019-CU_Mrg05	135.5	chr6A	408277773			Mrg05	135.5	136	126-146	Carlson et al.	2019	doi.org/10.1534/g3.119.400228
QOIL-nt_C18:1(9).CU_Mrg05	OIL: GC-MS: nt_C18:1(9)	ACC_chr6A_416Mb	Cornell University set	avgbs_cluster_11400.1.20	Oat-2019-CU_Mrg05	135.5	chr6A	408277773			Mrg05	135.5	136	126-146	Carlson et al.	2019	doi.org/10.1534/g3.119.400228
QOIL-nt_C18:2.CU_Mrg05	OIL: GC-MS: nt_C18:2	ACC_chr6A_416Mb	Cornell University set	avgbs_cluster_11400.1.20	Oat-2019-CU_Mrg05	135.5	chr6A	408277773			Mrg05	135.5	136	126-146	Carlson et al.	2019	doi.org/10.1534/g3.119.400228
QOIL-nt_C20:0.CU_Mrg05	OIL: GC-MS: nt_C20:0	ACC_chr6A_416Mb	Cornell University set	avgbs_cluster_11400.1.20	Oat-2019-CU_Mrg05	135.5	chr6A	408277773			Mrg05	135.5	136	126-146	Carlson et al.	2019	doi.org/10.1534/g3.119.400228
QOIL-nt_Total.CU_Mrg05	OIL: GC-MS: nt_Total	ACC_chr6A_416Mb	Cornell University set	avgbs_cluster_11400.1.20	Oat-2019-CU_Mrg05	135.5	chr6A	408277773			Mrg05	135.5	136	126-146	Carlson et al.	2019	doi.org/10.1534/g3.119.400228
QOIL-PC1.CU_Mrg05	OIL: GC-MS: PC1	ACC_chr6A_416Mb	Cornell University set	avgbs_cluster_11400.1.20	Oat-2019-CU_Mrg05	135.5	chr6A	408277773			Mrg05	135.5	136	126-146	Carlson et al.	2019	doi.org/10.1534/g3.119.400228
QOIL-PC2.CU_Mrg05	OIL: GC-MS: PC2	ACC_chr6A_416Mb	Cornell University set	avgbs_cluster_11400.1.20	Oat-2019-CU_Mrg05	135.5	chr6A	408277773			Mrg05	135.5	136	126-146	Carlson et al.	2019	doi.org/10.1534/g3.119.400228
QOIL-qn_C16:0.CU_Mrg05	OIL: GC-MS: qn_C16:0	ACC_chr6A_416Mb	Cornell University set	avgbs_cluster_11400.1.20	Oat-2019-CU_Mrg05	135.5	chr6A	408277773			Mrg05	135.5	136	126-146	Carlson et al.	2019	doi.org/10.1534/g3.119.400228
QOIL-qn_C18:0.CU_Mrg05	OIL: GC-MS: qn_C18:0	ACC_chr6A_416Mb	Cornell University set	avgbs_cluster_11400.1.20	Oat-2019-CU_Mrg05	135.5	chr6A	408277773			Mrg05	135.5	136	126-146	Carlson et al.	2019	doi.org/10.1534/g3.119.400228
QOIL-qn_C18:1(9).CU_Mrg05	OIL: GC-MS: qn_C18:1(9)	ACC_chr6A_416Mb	Cornell University set	avgbs_cluster_11400.1.20	Oat-2019-CU_Mrg05	135.5	chr6A	408277773			Mrg05	135.5	136	126-146	Carlson et al.	2019	doi.org/10.1534/g3.119.400228
QOIL-qn_C18:2.CU_Mrg05	OIL: GC-MS: qn_C18:2	ACC_chr6A_416Mb	Cornell University set	avgbs_cluster_11400.1.20	Oat-2019-CU_Mrg05	135.5	chr6A	408277773			Mrg05	135.5	136	126-146	Carlson et al.	2019	doi.org/10.1534/g3.119.400228
QOIL-qn_C20:0.CU_Mrg05	OIL: GC-MS: qn_C20:0	ACC_chr6A_416Mb	Cornell University set	avgbs_cluster_11400.1.20	Oat-2019-CU_Mrg05	135.5	chr6A	408277773			Mrg05	135.5	136	126-146	Carlson et al.	2019	doi.org/10.1534/g3.119.400228
QOIL-qn_Total.CU_Mrg05	OIL: GC-MS: qn_Total	ACC_chr6A_416Mb	Cornell University set	avgbs_cluster_11400.1.20	Oat-2019-CU_Mrg05	135.5	chr6A	408277773			Mrg05	135.5	136	126-146	Carlson et al.	2019	doi.org/10.1534/g3.119.400228
QOIL-Multi.CU_Mrg05	OIL: GC-MS: Multivariate	ACC_chr6A_416Mb	Cornell University set	avgbs_cluster_11676.1.9	Oat-2019-CU_Mrg05	135.5	unknown	-999			Mrg05	135.5	136	126-146	Carlson et al.	2019	doi.org/10.1534/g3.119.400228
QOIL-nt_C16:0.CU_Mrg05	OIL: GC-MS: nt_C16:0	ACC_chr6A_416Mb	Cornell University set	avgbs_cluster_11676.1.9	Oat-2019-CU_Mrg05	135.5	unknown	-999			Mrg05	135.5	136	126-146	Carlson et al.	2019	doi.org/10.1534/g3.119.400228
QOIL-nt_C18:0.CU_Mrg05	OIL: GC-MS: nt_C18:0	ACC_chr6A_416Mb	Cornell University set	avgbs_cluster_11676.1.9	Oat-2019-CU_Mrg05	135.5	unknown	-999			Mrg05	135.5	136	126-146	Carlson et al.	2019	doi.org/10.1534/g3.119.400228
QOIL-nt_C18:1(9).CU_Mrg05	OIL: GC-MS: nt_C18:1(9)	ACC_chr6A_416Mb	Cornell University set	avgbs_cluster_11676.1.9	Oat-2019-CU_Mrg05	135.5	unknown	-999			Mrg05	135.5	136	126-146	Carlson et al.	2019	doi.org/10.1534/g3.119.400228
QOIL-nt_C18:2.CU_Mrg05	OIL: GC-MS: nt_C18:2	ACC_chr6A_416Mb	Cornell University set	avgbs_cluster_11676.1.9	Oat-2019-CU_Mrg05	135.5	unknown	-999			Mrg05	135.5	136	126-146	Carlson et al.	2019	doi.org/10.1534/g3.119.400228
QOIL-nt_C20:0.CU_Mrg05	OIL: GC-MS: nt_C20:0	ACC_chr6A_416Mb	Cornell University set	avgbs_cluster_11676.1.9	Oat-2019-CU_Mrg05	135.5	unknown	-999			Mrg05	135.5	136	126-146	Carlson et al.	2019	doi.org/10.1534/g3.119.400228
QOIL-nt_Total.CU_Mrg05	OIL: GC-MS: nt_Total	ACC_chr6A_416Mb	Cornell University set	avgbs_cluster_11676.1.9	Oat-2019-CU_Mrg05	135.5	unknown	-999			Mrg05	135.5	136	126-146	Carlson et al.	2019	doi.org/10.1534/g3.119.400228
QOIL-PC1.CU_Mrg05	OIL: GC-MS: PC1	ACC_chr6A_416Mb	Cornell University set	avgbs_cluster_11676.1.9	Oat-2019-CU_Mrg05	135.5	unknown	-999			Mrg05	135.5	136	126-146	Carlson et al.	2019	doi.org/10.1534/g3.119.400228
QOIL-PC2.CU_Mrg05	OIL: GC-MS: PC2	ACC_chr6A_416Mb	Cornell University set	avgbs_cluster_11676.1.9	Oat-2019-CU_Mrg05	135.5	unknown	-999			Mrg05	135.5	136	126-146	Carlson et al.	2019	doi.org/10.1534/g3.119.400228
QOIL-qn_C16:0.CU_Mrg05	OIL: GC-MS: qn_C16:0	ACC_chr6A_416Mb	Cornell University set	avgbs_cluster_11676.1.9	Oat-2019-CU_Mrg05	135.5	unknown	-999			Mrg05	135.5	136	126-146	Carlson et al.	2019	doi.org/10.1534/g3.119.400228
QOIL-qn_C18:0.CU_Mrg05	OIL: GC-MS: qn_C18:0	ACC_chr6A_416Mb	Cornell University set	avgbs_cluster_11676.1.9	Oat-2019-CU_Mrg05	135.5	unknown	-999			Mrg05	135.5	136	126-146	Carlson et al.	2019	doi.org/10.1534/g3.119.400228
QOIL-qn_C18:1(9).CU_Mrg05	OIL: GC-MS: qn_C18:1(9)	ACC_chr6A_416Mb	Cornell University set	avgbs_cluster_11676.1.9	Oat-2019-CU_Mrg05	135.5	unknown	-999			Mrg05	135.5	136	126-146	Carlson et al.	2019	doi.org/10.1534/g3.119.400228
QOIL-qn_C18:2.CU_Mrg05	OIL: GC-MS: qn_C18:2	ACC_chr6A_416Mb	Cornell University set	avgbs_cluster_11676.1.9	Oat-2019-CU_Mrg05	135.5	unknown	-999			Mrg05	135.5	136	126-146	Carlson et al.	2019	doi.org/10.1534/g3.119.400228
QOIL-qn_C20:0.CU_Mrg05	OIL: GC-MS: qn_C20:0	ACC_chr6A_416Mb	Cornell University set	avgbs_cluster_11676.1.9	Oat-2019-CU_Mrg05	135.5	unknown	-999			Mrg05	135.5	136	126-146	Carlson et al.	2019	doi.org/10.1534/g3.119.400228
QOIL-qn_Total.CU_Mrg05	OIL: GC-MS: qn_Total	ACC_chr6A_416Mb	Cornell University set	avgbs_cluster_11676.1.9	Oat-2019-CU_Mrg05	135.5	unknown	-999			Mrg05	135.5	136	126-146	Carlson et al.	2019	doi.org/10.1534/g3.119.400228
QOIL-Multi.CU_Mrg05	OIL: GC-MS: Multivariate	ACC_chr6A_416Mb	Cornell University set	avgbs_cluster_16649.1.40	Oat-2019-CU_Mrg05	135.5	unknown	-999			Mrg05	135.5	136	126-146	Carlson et al.	2019	doi.org/10.1534/g3.119.400228
QOIL-nt_C18:1(9).CU_Mrg05	OIL: GC-MS: nt_C18:1(9)	ACC_chr6A_416Mb	Cornell University set	avgbs_cluster_16649.1.40	Oat-2019-CU_Mrg05	135.5	unknown	-999			Mrg05	135.5	136	126-146	Carlson et al.	2019	doi.org/10.1534/g3.119.400228
QOIL-nt_C20:0.CU_Mrg05	OIL: GC-MS: nt_C20:0	ACC_chr6A_416Mb	Cornell University set	avgbs_cluster_16649.1.40	Oat-2019-CU_Mrg05	135.5	unknown	-999			Mrg05	135.5	136	126-146	Carlson et al.	2019	doi.org/10.1534/g3.119.400228
QOIL-nt_Total.CU_Mrg05	OIL: GC-MS: nt_Total	ACC_chr6A_416Mb	Cornell University set	avgbs_cluster_16649.1.40	Oat-2019-CU_Mrg05	135.5	unknown	-999			Mrg05	135.5	136	126-146	Carlson et al.	2019	doi.org/10.1534/g3.119.400228
QOIL-qn_C18:0.CU_Mrg05	OIL: GC-MS: qn_C18:0	ACC_chr6A_416Mb	Cornell University set	avgbs_cluster_16649.1.40	Oat-2019-CU_Mrg05	135.5	unknown	-999			Mrg05	135.5	136	126-146	Carlson et al.	2019	doi.org/10.1534/g3.119.400228
QOIL-qn_C18:1(9).CU_Mrg05	OIL: GC-MS: qn_C18:1(9)	ACC_chr6A_416Mb	Cornell University set	avgbs_cluster_16649.1.40	Oat-2019-CU_Mrg05	135.5	unknown	-999			Mrg05	135.5	136	126-146	Carlson et al.	2019	doi.org/10.1534/g3.119.400228
QOIL-qn_C20:0.CU_Mrg05	OIL: GC-MS: qn_C20:0	ACC_chr6A_416Mb	Cornell University set	avgbs_cluster_16649.1.40	Oat-2019-CU_Mrg05	135.5	unknown	-999			Mrg05	135.5	136	126-146	Carlson et al.	2019	doi.org/10.1534/g3.119.400228
QOIL-qn_Total.CU_Mrg05	OIL: GC-MS: qn_Total	ACC_chr6A_416Mb	Cornell University set	avgbs_cluster_16649.1.40	Oat-2019-CU_Mrg05	135.5	unknown	-999			Mrg05	135.5	136	126-146	Carlson et al.	2019	doi.org/10.1534/g3.119.400228
QOIL-nt_C20:0.CU_Mrg05	OIL: GC-MS: nt_C20:0	ACC_chr6A_416Mb	Cornell University set	avgbs_cluster_23271.1.33	Oat-2019-CU_Mrg05	135.5	chr6A	407098489			Mrg05	135.5	136	126-146	Carlson et al.	2019	doi.org/10.1534/g3.119.400228
QOIL-qn_C20:0.CU_Mrg05	OIL: GC-MS: qn_C20:0	ACC_chr6A_416Mb	Cornell University set	avgbs_cluster_23271.1.33	Oat-2019-CU_Mrg05	135.5	chr6A	407098489			Mrg05	135.5	136	126-146	Carlson et al.	2019	doi.org/10.1534/g3.119.400228
QOIL-nt_C20:0.CU_Mrg05	OIL: GC-MS: nt_C20:0	ACC_chr6A_416Mb	Cornell University set	avgbs_cluster_39969.1.34	Oat-2019-CU_Mrg05	135.5	chr6A	410135651			Mrg05	135.5	136	126-146	Carlson et al.	2019	doi.org/10.1534/g3.119.400228
QOIL-nt_C20:0.CU_Mrg05	OIL: GC-MS: nt_C20:0	ACC_chr6A_416Mb	Cornell University set	avgbs_cluster_43160.1.36	Oat-2019-CU_Mrg05	135.5	unknown	-999			Mrg05	135.5	136	126-146	Carlson et al.	2019	doi.org/10.1534/g3.119.400228
QOIL-qn_C20:0.CU_Mrg05	OIL: GC-MS: qn_C20:0	ACC_chr6A_416Mb	Cornell University set	avgbs_cluster_43160.1.36	Oat-2019-CU_Mrg05	135.5	unknown	-999			Mrg05	135.5	136	126-146	Carlson et al.	2019	doi.org/10.1534/g3.119.400228
QOIL-Multi.CU_Mrg05	OIL: GC-MS: Multivariate	ACC_chr6A_416Mb	Cornell University set	avgbs_cluster_62.1.60	Oat-2019-CU_Mrg05	135.5	chr6A	405395268			Mrg05	135.5	136	126-146	Carlson et al.	2019	doi.org/10.1534/g3.119.400228
QOIL-nt_C18:0.CU_Mrg05	OIL: GC-MS: nt_C18:0	ACC_chr6A_416Mb	Cornell University set	avgbs_cluster_62.1.60	Oat-2019-CU_Mrg05	135.5	chr6A	405395268			Mrg05	135.5	136	126-146	Carlson et al.	2019	doi.org/10.1534/g3.119.400228
QOIL-nt_C20:0.CU_Mrg05	OIL: GC-MS: nt_C20:0	ACC_chr6A_416Mb	Cornell University set	avgbs_cluster_62.1.60	Oat-2019-CU_Mrg05	135.5	chr6A	405395268			Mrg05	135.5	136	126-146	Carlson et al.	2019	doi.org/10.1534/g3.119.400228
QOIL-qn_C18:0.CU_Mrg05	OIL: GC-MS: qn_C18:0	ACC_chr6A_416Mb	Cornell University set	avgbs_cluster_62.1.60	Oat-2019-CU_Mrg05	135.5	chr6A	405395268			Mrg05	135.5	136	126-146	Carlson et al.	2019	doi.org/10.1534/g3.119.400228
QOIL-qn_C20:0.CU_Mrg05	OIL: GC-MS: qn_C20:0	ACC_chr6A_416Mb	Cornell University set	avgbs_cluster_62.1.60	Oat-2019-CU_Mrg05	135.5	chr6A	405395268			Mrg05	135.5	136	126-146	Carlson et al.	2019	doi.org/10.1534/g3.119.400228
QOIL-nt_C20:0.CU_Mrg05	OIL: GC-MS: nt_C20:0	ACC_chr6A_416Mb	Cornell University set	avgbs2_109044.1.33	Oat-2019-CU_Mrg05	135.5	unknown	-999			Mrg05	135.5	136	126-146	Carlson et al.	2019	doi.org/10.1534/g3.119.400228
QOIL-qn_C20:0.CU_Mrg05	OIL: GC-MS: qn_C20:0	ACC_chr6A_416Mb	Cornell University set	avgbs2_109044.1.33	Oat-2019-CU_Mrg05	135.5	unknown	-999			Mrg05	135.5	136	126-146	Carlson et al.	2019	doi.org/10.1534/g3.119.400228
QOIL-Multi.CU_Mrg05	OIL: GC-MS: Multivariate	ACC_chr6A_416Mb	Cornell University set	avgbs2_154305.1.43	Oat-2019-CU_Mrg05	135.5	chr6A	408959058			Mrg05	135.5	136	126-146	Carlson et al.	2019	doi.org/10.1534/g3.119.400228
QOIL-nt_C16:0.CU_Mrg05	OIL: GC-MS: nt_C16:0	ACC_chr6A_416Mb	Cornell University set	avgbs2_154305.1.43	Oat-2019-CU_Mrg05	135.5	chr6A	408959058			Mrg05	135.5	136	126-146	Carlson et al.	2019	doi.org/10.1534/g3.119.400228
QOIL-nt_C18:0.CU_Mrg05	OIL: GC-MS: nt_C18:0	ACC_chr6A_416Mb	Cornell University set	avgbs2_154305.1.43	Oat-2019-CU_Mrg05	135.5	chr6A	408959058			Mrg05	135.5	136	126-146	Carlson et al.	2019	doi.org/10.1534/g3.119.400228
QOIL-nt_C18:1(9).CU_Mrg05	OIL: GC-MS: nt_C18:1(9)	ACC_chr6A_416Mb	Cornell University set	avgbs2_154305.1.43	Oat-2019-CU_Mrg05	135.5	chr6A	408959058			Mrg05	135.5	136	126-146	Carlson et al.	2019	doi.org/10.1534/g3.119.400228
QOIL-nt_C18:2.CU_Mrg05	OIL: GC-MS: nt_C18:2	ACC_chr6A_416Mb	Cornell University set	avgbs2_154305.1.43	Oat-2019-CU_Mrg05	135.5	chr6A	408959058			Mrg05	135.5	136	126-146	Carlson et al.	2019	doi.org/10.1534/g3.119.400228
QOIL-nt_C20:0.CU_Mrg05	OIL: GC-MS: nt_C20:0	ACC_chr6A_416Mb	Cornell University set	avgbs2_154305.1.43	Oat-2019-CU_Mrg05	135.5	chr6A	408959058			Mrg05	135.5	136	126-146	Carlson et al.	2019	doi.org/10.1534/g3.119.400228
QOIL-nt_C20:1.CU_Mrg05	OIL: GC-MS: nt_C20:1	ACC_chr6A_416Mb	Cornell University set	avgbs2_154305.1.43	Oat-2019-CU_Mrg05	135.5	chr6A	408959058			Mrg05	135.5	136	126-146	Carlson et al.	2019	doi.org/10.1534/g3.119.400228
QOIL-nt_Total.CU_Mrg05	OIL: GC-MS: nt_Total	ACC_chr6A_416Mb	Cornell University set	avgbs2_154305.1.43	Oat-2019-CU_Mrg05	135.5	chr6A	408959058			Mrg05	135.5	136	126-146	Carlson et al.	2019	doi.org/10.1534/g3.119.400228
QOIL-PC1.CU_Mrg05	OIL: GC-MS: PC1	ACC_chr6A_416Mb	Cornell University set	avgbs2_154305.1.43	Oat-2019-CU_Mrg05	135.5	chr6A	408959058			Mrg05	135.5	136	126-146	Carlson et al.	2019	doi.org/10.1534/g3.119.400228
QOIL-qn_C16:0.CU_Mrg05	OIL: GC-MS: qn_C16:0	ACC_chr6A_416Mb	Cornell University set	avgbs2_154305.1.43	Oat-2019-CU_Mrg05	135.5	chr6A	408959058			Mrg05	135.5	136	126-146	Carlson et al.	2019	doi.org/10.1534/g3.119.400228
QOIL-qn_C18:0.CU_Mrg05	OIL: GC-MS: qn_C18:0	ACC_chr6A_416Mb	Cornell University set	avgbs2_154305.1.43	Oat-2019-CU_Mrg05	135.5	chr6A	408959058			Mrg05	135.5	136	126-146	Carlson et al.	2019	doi.org/10.1534/g3.119.400228
QOIL-qn_C18:1(9).CU_Mrg05	OIL: GC-MS: qn_C18:1(9)	ACC_chr6A_416Mb	Cornell University set	avgbs2_154305.1.43	Oat-2019-CU_Mrg05	135.5	chr6A	408959058			Mrg05	135.5	136	126-146	Carlson et al.	2019	doi.org/10.1534/g3.119.400228
QOIL-qn_C18:2.CU_Mrg05	OIL: GC-MS: qn_C18:2	ACC_chr6A_416Mb	Cornell University set	avgbs2_154305.1.43	Oat-2019-CU_Mrg05	135.5	chr6A	408959058			Mrg05	135.5	136	126-146	Carlson et al.	2019	doi.org/10.1534/g3.119.400228
QOIL-qn_C20:0.CU_Mrg05	OIL: GC-MS: qn_C20:0	ACC_chr6A_416Mb	Cornell University set	avgbs2_154305.1.43	Oat-2019-CU_Mrg05	135.5	chr6A	408959058			Mrg05	135.5	136	126-146	Carlson et al.	2019	doi.org/10.1534/g3.119.400228
QOIL-qn_C20:1.CU_Mrg05	OIL: GC-MS: qn_C20:1	ACC_chr6A_416Mb	Cornell University set	avgbs2_154305.1.43	Oat-2019-CU_Mrg05	135.5	chr6A	408959058			Mrg05	135.5	136	126-146	Carlson et al.	2019	doi.org/10.1534/g3.119.400228
QOIL-qn_Total.CU_Mrg05	OIL: GC-MS: qn_Total	ACC_chr6A_416Mb	Cornell University set	avgbs2_154305.1.43	Oat-2019-CU_Mrg05	135.5	chr6A	408959058			Mrg05	135.5	136	126-146	Carlson et al.	2019	doi.org/10.1534/g3.119.400228
QOIL-nt_C16:0.CU_Mrg05	OIL: GC-MS: nt_C16:0	ACC_chr6A_416Mb	Cornell University set	avgbs2_187189.1.55	Oat-2019-CU_Mrg05	135.5	unknown	-999			Mrg05	135.5	136	126-146	Carlson et al.	2019	doi.org/10.1534/g3.119.400228
QOIL-nt_C18:1(9).CU_Mrg05	OIL: GC-MS: nt_C18:1(9)	ACC_chr6A_416Mb	Cornell University set	avgbs2_187189.1.55	Oat-2019-CU_Mrg05	135.5	unknown	-999			Mrg05	135.5	136	126-146	Carlson et al.	2019	doi.org/10.1534/g3.119.400228
QOIL-nt_C18:2.CU_Mrg05	OIL: GC-MS: nt_C18:2	ACC_chr6A_416Mb	Cornell University set	avgbs2_187189.1.55	Oat-2019-CU_Mrg05	135.5	unknown	-999			Mrg05	135.5	136	126-146	Carlson et al.	2019	doi.org/10.1534/g3.119.400228
QOIL-nt_C20:1.CU_Mrg05	OIL: GC-MS: nt_C20:1	ACC_chr6A_416Mb	Cornell University set	avgbs2_187189.1.55	Oat-2019-CU_Mrg05	135.5	unknown	-999			Mrg05	135.5	136	126-146	Carlson et al.	2019	doi.org/10.1534/g3.119.400228
QOIL-nt_Total.CU_Mrg05	OIL: GC-MS: nt_Total	ACC_chr6A_416Mb	Cornell University set	avgbs2_187189.1.55	Oat-2019-CU_Mrg05	135.5	unknown	-999			Mrg05	135.5	136	126-146	Carlson et al.	2019	doi.org/10.1534/g3.119.400228
QOIL-PC1.CU_Mrg05	OIL: GC-MS: PC1	ACC_chr6A_416Mb	Cornell University set	avgbs2_187189.1.55	Oat-2019-CU_Mrg05	135.5	unknown	-999			Mrg05	135.5	136	126-146	Carlson et al.	2019	doi.org/10.1534/g3.119.400228
QOIL-qn_C16:0.CU_Mrg05	OIL: GC-MS: qn_C16:0	ACC_chr6A_416Mb	Cornell University set	avgbs2_187189.1.55	Oat-2019-CU_Mrg05	135.5	unknown	-999			Mrg05	135.5	136	126-146	Carlson et al.	2019	doi.org/10.1534/g3.119.400228
QOIL-qn_C18:1(9).CU_Mrg05	OIL: GC-MS: qn_C18:1(9)	ACC_chr6A_416Mb	Cornell University set	avgbs2_187189.1.55	Oat-2019-CU_Mrg05	135.5	unknown	-999			Mrg05	135.5	136	126-146	Carlson et al.	2019	doi.org/10.1534/g3.119.400228
QOIL-qn_C18:2.CU_Mrg05	OIL: GC-MS: qn_C18:2	ACC_chr6A_416Mb	Cornell University set	avgbs2_187189.1.55	Oat-2019-CU_Mrg05	135.5	unknown	-999			Mrg05	135.5	136	126-146	Carlson et al.	2019	doi.org/10.1534/g3.119.400228
QOIL-qn_C20:1.CU_Mrg05	OIL: GC-MS: qn_C20:1	ACC_chr6A_416Mb	Cornell University set	avgbs2_187189.1.55	Oat-2019-CU_Mrg05	135.5	unknown	-999			Mrg05	135.5	136	126-146	Carlson et al.	2019	doi.org/10.1534/g3.119.400228
QOIL-qn_Total.CU_Mrg05	OIL: GC-MS: qn_Total	ACC_chr6A_416Mb	Cornell University set	avgbs2_187189.1.55	Oat-2019-CU_Mrg05	135.5	unknown	-999			Mrg05	135.5	136	126-146	Carlson et al.	2019	doi.org/10.1534/g3.119.400228
QOIL-nt_C18:0.CU_Mrg05	OIL: GC-MS: nt_C18:0	ACC_chr6A_416Mb	Cornell University set	avgbs2_187189.1.57	Oat-2019-CU_Mrg05	135.5	unknown	-999			Mrg05	135.5	136	126-146	Carlson et al.	2019	doi.org/10.1534/g3.119.400228
QOIL-qn_C18:0.CU_Mrg05	OIL: GC-MS: qn_C18:0	ACC_chr6A_416Mb	Cornell University set	avgbs2_187189.1.57	Oat-2019-CU_Mrg05	135.5	unknown	-999			Mrg05	135.5	136	126-146	Carlson et al.	2019	doi.org/10.1534/g3.119.400228
QOIL-Multi.CU_Mrg05	OIL: GC-MS: Multivariate	ACC_chr6A_416Mb	Cornell University set	avgbs2_7186.1.6	Oat-2019-CU_Mrg05	135.5	unknown	-999			Mrg05	135.5	136	126-146	Carlson et al.	2019	doi.org/10.1534/g3.119.400228
QOIL-nt_C16:0.CU_Mrg05	OIL: GC-MS: nt_C16:0	ACC_chr6A_416Mb	Cornell University set	avgbs2_7186.1.6	Oat-2019-CU_Mrg05	135.5	unknown	-999			Mrg05	135.5	136	126-146	Carlson et al.	2019	doi.org/10.1534/g3.119.400228
QOIL-nt_C18:0.CU_Mrg05	OIL: GC-MS: nt_C18:0	ACC_chr6A_416Mb	Cornell University set	avgbs2_7186.1.6	Oat-2019-CU_Mrg05	135.5	unknown	-999			Mrg05	135.5	136	126-146	Carlson et al.	2019	doi.org/10.1534/g3.119.400228
QOIL-nt_C18:1(9).CU_Mrg05	OIL: GC-MS: nt_C18:1(9)	ACC_chr6A_416Mb	Cornell University set	avgbs2_7186.1.6	Oat-2019-CU_Mrg05	135.5	unknown	-999			Mrg05	135.5	136	126-146	Carlson et al.	2019	doi.org/10.1534/g3.119.400228
QOIL-nt_C18:2.CU_Mrg05	OIL: GC-MS: nt_C18:2	ACC_chr6A_416Mb	Cornell University set	avgbs2_7186.1.6	Oat-2019-CU_Mrg05	135.5	unknown	-999			Mrg05	135.5	136	126-146	Carlson et al.	2019	doi.org/10.1534/g3.119.400228
QOIL-nt_C20:0.CU_Mrg05	OIL: GC-MS: nt_C20:0	ACC_chr6A_416Mb	Cornell University set	avgbs2_7186.1.6	Oat-2019-CU_Mrg05	135.5	unknown	-999			Mrg05	135.5	136	126-146	Carlson et al.	2019	doi.org/10.1534/g3.119.400228
QOIL-nt_Total.CU_Mrg05	OIL: GC-MS: nt_Total	ACC_chr6A_416Mb	Cornell University set	avgbs2_7186.1.6	Oat-2019-CU_Mrg05	135.5	unknown	-999			Mrg05	135.5	136	126-146	Carlson et al.	2019	doi.org/10.1534/g3.119.400228
QOIL-PC1.CU_Mrg05	OIL: GC-MS: PC1	ACC_chr6A_416Mb	Cornell University set	avgbs2_7186.1.6	Oat-2019-CU_Mrg05	135.5	unknown	-999			Mrg05	135.5	136	126-146	Carlson et al.	2019	doi.org/10.1534/g3.119.400228
QOIL-qn_C16:0.CU_Mrg05	OIL: GC-MS: qn_C16:0	ACC_chr6A_416Mb	Cornell University set	avgbs2_7186.1.6	Oat-2019-CU_Mrg05	135.5	unknown	-999			Mrg05	135.5	136	126-146	Carlson et al.	2019	doi.org/10.1534/g3.119.400228
QOIL-qn_C18:1(9).CU_Mrg05	OIL: GC-MS: qn_C18:0	ACC_chr6A_416Mb	Cornell University set	avgbs2_7186.1.6	Oat-2019-CU_Mrg05	135.5	unknown	-999			Mrg05	135.5	136	126-146	Carlson et al.	2019	doi.org/10.1534/g3.119.400228
QOIL-qn_C18:2.CU_Mrg05	OIL: GC-MS: qn_C18:1(9)	ACC_chr6A_416Mb	Cornell University set	avgbs2_7186.1.6	Oat-2019-CU_Mrg05	135.5	unknown	-999			Mrg05	135.5	136	126-146	Carlson et al.	2019	doi.org/10.1534/g3.119.400228
QOIL-qn_C18:2.CU_Mrg05	OIL: GC-MS: qn_C18:2	ACC_chr6A_416Mb	Cornell University set	avgbs2_7186.1.6	Oat-2019-CU_Mrg05	135.5	unknown	-999			Mrg05	135.5	136	126-146	Carlson et al.	2019	doi.org/10.1534/g3.119.400228
QOIL-qn_C20:0.CU_Mrg05	OIL: GC-MS: qn_C20:0	ACC_chr6A_416Mb	Cornell University set	avgbs2_7186.1.6	Oat-2019-CU_Mrg05	135.5	unknown	-999			Mrg05	135.5	136	126-146	Carlson et al.	2019	doi.org/10.1534/g3.119.400228
QOIL-qn_Total.CU_Mrg05	OIL: GC-MS: qn_Total	ACC_chr6A_416Mb	Cornell University set	avgbs2_7186.1.6	Oat-2019-CU_Mrg05	135.5	unknown	-999			Mrg05	135.5	136	126-146	Carlson et al.	2019	doi.org/10.1534/g3.119.400228
KWT.OTE15.TxHd.6A.405	KWT: 1000 kernel weight (g)	NA	TX07CS‐1948/Hidalgo	avgbs_15380.1			chr6A	405354188	397544114	409610513	NA	-999	Mrg05/131-136	121-146	current work
KWT.MEAN.ShHf.6A.405	KWT: 1000 kernel weight (g)	NA	Sherwood/HiFi	avgbs_481318.1			chr6A	405141273	345420122	409610513	NA	-999	Mrg05/131-136	121-146	current work
KWT.MEAN.TxHd.6A.405	KWT: 1000 kernel weight (g)	NA	TX07CS‐1948/Hidalgo	avgbs_15380.1			chr6A	405354188	397544114	409610513	NA	-999	Mrg05/131-136	121-146	current work
no historical QTL	KWT: 1000 kernel weight (g)	NA					chr6A				Mrg05			121-146
UDH.OT10.ShHf.6C.313	UDH: Un-dehulled grain (%)	NA	Sherwood/HiFi	avgbs_cluster_38766.1			chr6C	313081153	186035203	527138802	Mrg17	33	33	23-43	current work
UDH.PE11.ShHf.6C.509	UDH: Un-dehulled grain (%)	NA	Sherwood/HiFi	avgbs_cluster_4883.1			chr6C	508739629	155362242	540600206	NA	-999	33	23-43	current work
UDH.MEAN.ShHf.6C.318	UDH: Un-dehulled grain (%)	NA	Sherwood/HiFi	avgbs_36989.1			chr6C	318010132	186035203	540600206	NA	-999	33	23-43	current work
no historical QTL	UDH: un-dehulled grain	NA					chr6C							23-43
GRT.OT10.ShHf.6C.516	GRT: groat % or milling yield	NA	Sherwood/HiFi	avgbs_70555.1			chr6C	515982713	502925453	540600206	Mrg17	33	33	23-43	current work
GRT.MEAN.ShHf.6C.541	GRT: groat % or milling yield	NA	Sherwood/HiFi	avgbs_202410.1			chr6C	540600206	502925453	540600206	NA	-999	33	23-43	current work
no historical QTL	GRT: groat % or milling yield	NA					chr6C				Mrg17			23-43
LDG.OTH10.DaEx.6D.79	LDG: Lodging severity (% or 0-3)	NA	Dal/Exeter	avgbs_cluster_14455.1			chr6D	79202981	76361882	105150517	NA	-999	Mrg04/46	36-56	current work
LDG.MEAN.DaEx.6D.79	LDG: Lodging severity (% or 0-3)	NA	Dal/Exeter	avgbs_cluster_14455.1			chr6D	79202981	35500341	132024931	NA	-999	Mrg04/46	36-56	current work
no historical QTL	LDG: Lodging severity (% or 0-3)	NA					chr6D				Mrg04			36-56
HGT.OTH10.DaEx.6D.244	HGT: Plant height (field plots)	NA	Dal/Exeter	avgbs_13292.1			chr6D	244146858	221970611	268512696	NA	-999	38	28-48	current work
HGT.OT10.DaEx.6D.244	HGT: Plant height (field plots)	NA	Dal/Exeter	avgbs_13292.1			chr6D	244146858	240861742	270237635	NA	-999	38	28-48	current work
HGT.OTV14.TxHd.6D.277	HGT: vernalized plants	NA	TX07CS‐1948/Hidalgo	avgbs_cluster_4262.1			chr6D	277492926	277492926	279363533	Mrg04	38	38	28-48	current work
HGT.MEAN.DaEx.6D.244	HGT: Plant height (field plots)	NA	Dal/Exeter	avgbs_13292.1			chr6D	244146858	234360727	268512696	NA	-999	38	28-48	current work
Dw-6 (Avena)	HGT: Plant height (field plots)	NA	Aslak/Kontant	Dw6	Oat-2006-AxK_1	0	unknown	-999			Mrg04	-999	38	28-48	Tanhuanpaa et al.	2006	doi.org/10.1139/g05-100
Dw-6 (Avena)	HGT: Plant height (field plots)	NA	OT207/Kanota	Dw6	Oat-1997-207xK_1	0	unknown	-999			Mrg04	-999	38	28-48	Milach et al.	1997	doi.org/10.1007/s001220050626
Dw-6 (Avena)	HGT: Plant height (field plots)	NA	WAOAT2132/Caracas	DwWA/Dw6	Oat-2018-WAxCar_1	21	unknown	-999			Mrg04	40	38	28-48	Zhao et al.	2018	doi.org/10.1139/gen-2017-0006
Dw-6 (Avena)	HGT: Plant height (field plots)	NA	Aslak/Matilda	Dw6	Oat-AxM-DH2008-14	90	unknown	-999			Mrg04	-999	38	28-48	Tanhuanpaa et al.	2008	doi.org/10.1139/G08-040
QHT.Dw6_NILs_33	HGT: Plant height (field plots)	NA	Dw6-related NILs	aco245z	Oat-2012-Dw6_NILs_33	6	unknown	-999			Mrg04	-999	38	28-48	Molnar et al.	2012	doi.org/10.1007/s00122-011-1773-7
Dw-6 (Avena)	HGT: Plant height (field plots)	NA	WAOAT2132/Caracas	Dw6	Oat-2021-WAxCar_1	1	chr6D	237-239Mb			Mrg04	45	38	28-48	Yan et al.	2021	doi.org/10.3389/fpls.2021.668847
QHT2.U01BxU006-3	HGT: second sowing date	NA	UFRGS 01B7114-1-3/UFRGS 006013-1	GMI_ES02_c1838_173	Oat-2018-U01BxU006-3	32	unknown	-999			Mrg04	45	38	28-48	Zimmer et al.	2018	doi.org/10.1007/s10681-018-2182-7
QHT2.U01BxU006-3	HGT: second sowing date	NA	UFRGS 01B7114-1-3/UFRGS 006013-1	GMI_GBS_13021	Oat-2018-U01BxU006-3	34	unknown	-999			Mrg04	45	38	28-48	Zimmer et al.	2018	doi.org/10.1007/s10681-018-2182-7
QHT2.U01BxU006-3	HGT: second sowing date	NA	UFRGS 01B7114-1-3/UFRGS 006013-1	GMI_ES14_c2341_405	Oat-2018-U01BxU006-3	35	unknown	-999			Mrg04	45	38	28-48	Zimmer et al.	2018	doi.org/10.1007/s10681-018-2182-7
QHTNV.1997-KxO_33	HGT: non-vernalized plants	NA	Kanota/Ogle	Xbcd269	Oat-1997-KxO-QTL_33	14.2	unknown	-999			Mrg04	38	38	28-48	Holland et al.	1997	doi.org/10.2135/cropsci1997.0011183X003700040047x
QHTVR.1997-KxO_33	HGT: vernalization response	NA	Kanota/Ogle	Xbcd269	Oat-1997-KxO-QTL_33	14.2	unknown	-999			Mrg04	38	38	28-48	Holland et al.	1997	doi.org/10.2135/cropsci1997.0011183X003700040047x
Height, KxO-33	HGT: Plant height (field plots)	NA	Kanota/Ogle	bcd269	Oat-KxO/Q-33	14.2	unknown	-999			Mrg04	38	38	28-48	Siripoonwiwat et al.	1996	wheat.pw.usda.gov/jag/papers96/paper396/oatqtl3g.html
QHTV.1997-KxO_33	HGT: vernalized plants	NA	Kanota/Ogle	Xbcd269	Oat-1997-KxO-QTL_33	14.2	unknown	-999			Mrg04	38	38	28-48	Holland et al.	1997	doi.org/10.2135/cropsci1997.0011183X003700040047x
HED.OT10.DaEx.6D.263	HED: Days to anthesis	NA	Dal/Exeter	avgbs_2426.1			chr6D	263131675	245283143	270237635	Mrg04	38	38-42	28-52	current work
HED.MEAN.DaEx.6D.266	HED: Days to anthesis	NA	Dal/Exeter	avgbs_cluster_80.1			chr6D	265933105	249932137	270237635	Mrg04	38	38-42	28-52	current work
HED.OTH10.DaEx.6D.264	HED: Days to anthesis	NA	Dal/Exeter	avgbs_1547.1			chr6D	263754268	251191893	267785014	Mrg04	42	38-42	28-52	current work
no historical QTL	HED: Days to anthesis	NA					chr6D				Mrg04			28-52
HGT.OTE15.TxHd.7A.69	HGT: Plant height (field plots)	NA	TX07CS‐1948/Hidalgo	avgbs_cluster_15286.1			chr7A	68970930	65202371	69520745	Mrg12	41	41	31-51	current work
HGT.OTV14.TxHd.7A.66	HGT: vernalized plants	NA	TX07CS‐1948/Hidalgo	avgbs_cluster_33540.1			chr7A	66407850	65202371	72215490	Mrg12	41	41	31-51	current work
HGT.OT13.TxHd.7A.70	HGT: Plant height (field plots)	NA	TX07CS‐1948/Hidalgo	avgbs_cluster_67454.1			chr7A	70412644	66332386	70789417	Mrg12	41	41	31-51	current work
HGT.OT14.TxHd.7A.70	HGT: Plant height (field plots)	NA	TX07CS‐1948/Hidalgo	avgbs2_112468.2			chr7A	69520745	62380850	74585197	Mrg12	41	41	31-51	current work
HGT.MEAN.DaEx.7A.64	HGT: Plant height (field plots)	NA	Dal/Exeter	avgbs_cluster_25365.1			chr7A	64356600	62369431	64356600	NA	-999	41	31-51	current work
HGT.MEAN.TxHd.7A.66	HGT: Plant height (field plots)	NA	TX07CS‐1948/Hidalgo	avgbs_cluster_33540.1			chr7A	66407850	63969958	72215490	Mrg12	41	41	31-51	current work
QHT.TxH-Mrg12.1	HGT: Plant height (field plots)	NA	TX07CS‐1948/Hidalgo	avgbs2_49489.1	Oat-2019-TxH_Mrg12	30.8	unknown	-999			Mrg12	-999	41	31-51	Sunstrum et al.	2019	doi.org/10.1111/pbr.12666
QHTVR.1997-KxO_6	HGT: vernalization response	NA	Kanota/Ogle	Xumn361	Oat-1997-KxO-QTL_6	58	unknown	-999			Mrg12	41	41	31-51	Holland et al.	1997	doi.org/10.2135/cropsci1997.0011183X003700040047x
QHTVR.1997-KxO_6	HGT: vernalization response	NA	Kanota/Ogle	Xcdo56	Oat-1997-KxO-QTL_6	52.3	unknown	-999			Mrg12	41	41	31-51	Holland et al.	1997	doi.org/10.2135/cropsci1997.0011183X003700040047x
QHTV.1997-KxO_6.1	HGT: vernalized plants	NA	Kanota/Ogle	Xumn361	Oat-1997-KxO-QTL_6	58	unknown	-999			Mrg12	41	41	31-51	Holland et al.	1997	doi.org/10.2135/cropsci1997.0011183X003700040047x
Height, KxO-6-a	HGT: Plant height (field plots)	NA	Kanota/Ogle	bcd1872B	Oat-KxO/Q-6	55.6	unknown	-999			Mrg12	41	41	31-51	Siripoonwiwat et al.	1996	wheat.pw.usda.gov/jag/papers96/paper396/oatqtl3g.html
QHTV.1997-KxO_6.1	HGT: vernalized plants	NA	Kanota/Ogle	Xcdo56	Oat-1997-KxO-QTL_6	52.3	unknown	-999			Mrg12	41	41	31-51	Holland et al.	1997	doi.org/10.2135/cropsci1997.0011183X003700040047x
QHT.64lines_6.1	HGT: Plant height (field plots)	NA	group of 64 accessions	Xcdo56	Oat-1997-64lines_6	39.6	unknown	-999			Mrg12	41	41	31-51	Beer et al.	1997	wheat.pw.usda.gov/jag/papers97/paper197/jqtl1997-01.html
Height, KxO-6-b	HGT: Plant height (field plots)	NA	Kanota/Ogle	isu1146A	Oat-KxO/Q-6	72.4	unknown	-999			Mrg12	46	41	31-51	Siripoonwiwat et al.	1996	wheat.pw.usda.gov/jag/papers96/paper396/oatqtl3g.html
Height, KxO-6-d	HGT: Plant height (field plots)	NA	Kanota/Ogle	isu1146A	Oat-KxO/Q-6	72.4	unknown	-999			Mrg12	46	41	31-51	Siripoonwiwat et al.	1996	wheat.pw.usda.gov/jag/papers96/paper396/oatqtl3g.html
Height, KxO-6-d	HGT: Plant height (field plots)	NA	Kanota/Ogle	cdo1378B	Oat-KxO/Q-6	74.4	unknown	-999			Mrg12	47	41	31-51	Siripoonwiwat et al.	1996	wheat.pw.usda.gov/jag/papers96/paper396/oatqtl3g.html
QHT.64lines_6.2	HGT: Plant height (field plots)	NA	group of 64 accessions	Xcdo1378B	Oat-1997-64lines_6	61.7	unknown	-999			Mrg12	47	41	31-51	Beer et al.	1997	wheat.pw.usda.gov/jag/papers97/paper197/jqtl1997-01.html
KWT.OTE15.TxHd.7A.66	KWT: 1000 kernel weight (g)	NA	TX07CS‐1948/Hidalgo	avgbs_cluster_33540.1			chr7A	66407850	60247339	77331815	Mrg12	41	41	31-51	current work
KWT.MEAN.TxHd.7A.66	KWT: 1000 kernel weight (g)	NA	TX07CS‐1948/Hidalgo	avgbs_cluster_33540.1			chr7A	66407850	60247339	77331815	Mrg12	41	41	31-51	current work
no historical QTL	KWT: 1000 kernel weight (g)	NA					chr7A				Mrg12			31-51
HED.OT10.DaEx.7A.62	HED: Days to anthesis	Vrn3_chr7A_69Mb	Dal/Exeter	avgbs_79802.1			chr7A	62369431	61202124	98893129	NA	-999	41	31-51	current work
HED.OTE15.TxHd.7A.66	HED: Days to anthesis	Vrn3_chr7A_69Mb	TX07CS‐1948/Hidalgo	avgbs_cluster_33540.1			chr7A	66407850	63969958	70789417	Mrg12	41	41	31-51	current work
HED.MEAN.TxHd.7A.66	HED: Days to anthesis	Vrn3_chr7A_69Mb	TX07CS‐1948/Hidalgo	avgbs_cluster_33540.1			chr7A	66407850	63969958	70789417	Mrg12	41	41	31-51	current work
HED.OT14.TxHd.7A.69	HED: Days to anthesis	Vrn3_chr7A_69Mb	TX07CS‐1948/Hidalgo	avgbs_cluster_38719.1			chr7A	69440044	63969958	70789417	Mrg12	41	41	31-51	current work
HED.OTL15.TxHd.7A.66	HED: Days to anthesis	Vrn3_chr7A_69Mb	TX07CS‐1948/Hidalgo	avgbs_cluster_33540.1			chr7A	66407850	64827025	70789417	Mrg12	41	41	31-51	current work
HED.OTV14.TxHd.7A.66	HED: vernalized plants	Vrn3_chr7A_69Mb	TX07CS‐1948/Hidalgo	avgbs_cluster_33540.1			chr7A	66407850	64827025	71908308	Mrg12	41	41	31-51	current work
HED.OT13.TxHd.7A.69	HED: Days to anthesis	Vrn3_chr7A_69Mb	TX07CS‐1948/Hidalgo	avgbs_cluster_38719.1			chr7A	69440044	64827025	70789417	Mrg12	41	41	31-51	current work
QHD-Far10.2016-CORE_Mrg12	HED: Days to anthesis	Vrn3_chr7A_69Mb	CORE set	GMI_GBS_98189	Oat-2016-CORE_Mrg12	35	unknown	-999			Mrg12	35	41	31-51	Klos et al.	2016	doi.org/10.3835/plantgenome2015.10.0103
QHDV.1997-KxO_6.1	HED: vernalized plants	Vrn3_chr7A_69Mb	Kanota/Ogle	Xcdo420C	Oat-1997-KxO-QTL_6	49	unknown	-999			Mrg12	36	41	31-51	Holland et al.	1997	doi.org/10.2135/cropsci1997.0011183X003700040047x
QHD.AsbxMN-16	HED: Days to anthesis	Vrn3_chr7A_69Mb	AC Assiniboia/MN841801	GMI_ES14_c7220_194	Oat-2014-AsbxMN_16	0	unknown	-999			Mrg12	38	41	31-51	Lin et al.	2014	doi.org/10.1186/s12870-014-0250-2
QHD-Ith10h.2018-CORE_Mrg12	HED: Days to anthesis	Vrn3_chr7A_69Mb	CORE set	avgbs2_183559.1	Oat-2018-CORE_Mrg12	40	chr7A	66053315			Mrg12	40	41	31-51	Bekele et al.	2018	doi.org/10.1111/pbi.12888
QHD-Sas10h.2018-CORE_Mrg12	HED: Days to anthesis	Vrn3_chr7A_69Mb	CORE set	avgbs2_183559.1	Oat-2018-CORE_Mrg12	40	chr7A	66053315			Mrg12	40	41	31-51	Bekele et al.	2018	doi.org/10.1111/pbi.12888
QHD-Abe11h.2018-CORE_Mrg12	HED: Days to anthesis	Vrn3_chr7A_69Mb	CORE set	avgbs2_183559.1	Oat-2018-CORE_Mrg12	40	chr7A	66053315			Mrg12	40	41	31-51	Bekele et al.	2018	doi.org/10.1111/pbi.12888
QHD-Nor11h.2018-CORE_Mrg12	HED: Days to anthesis	Vrn3_chr7A_69Mb	CORE set	avgbs2_183559.1	Oat-2018-CORE_Mrg12	40	chr7A	66053315			Mrg12	40	41	31-51	Bekele et al.	2018	doi.org/10.1111/pbi.12888
QHD-Far10h.2018-CORE_Mrg12	HED: Days to anthesis	Vrn3_chr7A_69Mb	CORE set	avgbs2_183559.1	Oat-2018-CORE_Mrg12	40	chr7A	66053315			Mrg12	40	41	31-51	Bekele et al.	2018	doi.org/10.1111/pbi.12888
QHD-Far11h.2018-CORE_Mrg12	HED: Days to anthesis	Vrn3_chr7A_69Mb	CORE set	avgbs2_183559.1	Oat-2018-CORE_Mrg12	40	chr7A	66053315			Mrg12	40	41	31-51	Bekele et al.	2018	doi.org/10.1111/pbi.12888
QHD-Lac10h.2018-CORE_Mrg12	HED: Days to anthesis	Vrn3_chr7A_69Mb	CORE set	avgbs2_183559.1	Oat-2018-CORE_Mrg12	40	chr7A	66053315			Mrg12	40	41	31-51	Bekele et al.	2018	doi.org/10.1111/pbi.12888
QHD-Far11.2018-CORE_Mrg12	HED: Days to anthesis	Vrn3_chr7A_69Mb	CORE set	avgbs2_183559.1.25	Oat-2018-CORE_Mrg12	40	chr7A	66053315			Mrg12	40	41	31-51	Bekele et al.	2018	doi.org/10.1111/pbi.12888
QHD-Far11.2018-CORE_Mrg12	HED: Days to anthesis	Vrn3_chr7A_69Mb	CORE set	avgbs2_183559.1.40	Oat-2018-CORE_Mrg12	40	chr7A	66053315			Mrg12	40	41	31-51	Bekele et al.	2018	doi.org/10.1111/pbi.12888
QHD-Far11.2018-CORE_Mrg12	HED: Days to anthesis	Vrn3_chr7A_69Mb	CORE set	avgbs2_183559.1.58	Oat-2018-CORE_Mrg12	40	chr7A	66053315			Mrg12	40	41	31-51	Bekele et al.	2018	doi.org/10.1111/pbi.12888
QHD-Nor11h.2018-CORE_Mrg12	HED: Days to anthesis	Vrn3_chr7A_69Mb	CORE set	avgbs_109651.1	Oat-2018-CORE_Mrg12	41	chr7A	67999679			Mrg12	41	41	31-51	Bekele et al.	2018	doi.org/10.1111/pbi.12888
QHD-Nor11.2018-CORE_Mrg12	HED: Days to anthesis	Vrn3_chr7A_69Mb	CORE set	avgbs_109651.1.27	Oat-2018-CORE_Mrg12	41	chr7A	67999679			Mrg12	41	41	31-51	Bekele et al.	2018	doi.org/10.1111/pbi.12888
QHD-Sas10h.2018-CORE_Mrg12	HED: Days to anthesis	Vrn3_chr7A_69Mb	CORE set	avgbs_cluster_15298.1	Oat-2018-CORE_Mrg12	41	chr7A	66423000			Mrg12	41	41	31-51	Bekele et al.	2018	doi.org/10.1111/pbi.12888
QHD-Nor11h.2018-CORE_Mrg12	HED: Days to anthesis	Vrn3_chr7A_69Mb	CORE set	avgbs_cluster_15298.1	Oat-2018-CORE_Mrg12	41	chr7A	66423000			Mrg12	41	41	31-51	Bekele et al.	2018	doi.org/10.1111/pbi.12888
QHD-Far10h.2018-CORE_Mrg12	HED: Days to anthesis	Vrn3_chr7A_69Mb	CORE set	avgbs_cluster_15298.1	Oat-2018-CORE_Mrg12	41	chr7A	66423000			Mrg12	41	41	31-51	Bekele et al.	2018	doi.org/10.1111/pbi.12888
QHD-Far11h.2018-CORE_Mrg12	HED: Days to anthesis	Vrn3_chr7A_69Mb	CORE set	avgbs_cluster_15298.1	Oat-2018-CORE_Mrg12	41	chr7A	66423000			Mrg12	41	41	31-51	Bekele et al.	2018	doi.org/10.1111/pbi.12888
QHD-Sas10.2018-CORE_Mrg12	HED: Days to anthesis	Vrn3_chr7A_69Mb	CORE set	avgbs_cluster_15298.1.25	Oat-2018-CORE_Mrg12	41	chr7A	66423000			Mrg12	41	41	31-51	Bekele et al.	2018	doi.org/10.1111/pbi.12888
QHD-Nor11h.2018-CORE_Mrg12	HED: Days to anthesis	Vrn3_chr7A_69Mb	CORE set	avgbs_cluster_17207.2	Oat-2018-CORE_Mrg12	41	chr7A	66998436			Mrg12	41	41	31-51	Bekele et al.	2018	doi.org/10.1111/pbi.12888
QHD-Nor11.2018-CORE_Mrg12	HED: Days to anthesis	Vrn3_chr7A_69Mb	CORE set	avgbs_cluster_17207.2.11	Oat-2018-CORE_Mrg12	41	chr7A	66998436			Mrg12	41	41	31-51	Bekele et al.	2018	doi.org/10.1111/pbi.12888
QHD-Nor11h.2018-CORE_Mrg12	HED: Days to anthesis	Vrn3_chr7A_69Mb	CORE set	avgbs_cluster_24221.1	Oat-2018-CORE_Mrg12	41	unknown	-999			Mrg12	41	41	31-51	Bekele et al.	2018	doi.org/10.1111/pbi.12888
QHD-Nor11h.2018-CORE_Mrg12	HED: Days to anthesis	Vrn3_chr7A_69Mb	CORE set	avgbs_cluster_28551.1	Oat-2018-CORE_Mrg12	41	chr7A	66886787			Mrg12	41	41	31-51	Bekele et al.	2018	doi.org/10.1111/pbi.12888
QHD-Nor11.2018-CORE_Mrg12	HED: Days to anthesis	Vrn3_chr7A_69Mb	CORE set	avgbs_cluster_28551.1.20	Oat-2018-CORE_Mrg12	41	chr7A	66886787			Mrg12	41	41	31-51	Bekele et al.	2018	doi.org/10.1111/pbi.12888
QHD-Nor11h.2018-CORE_Mrg12	HED: Days to anthesis	Vrn3_chr7A_69Mb	CORE set	avgbs_cluster_47861.1	Oat-2018-CORE_Mrg12	41	unknown	-999			Mrg12	41	41	31-51	Bekele et al.	2018	doi.org/10.1111/pbi.12888
QHD-Nor11.2018-CORE_Mrg12	HED: Days to anthesis	Vrn3_chr7A_69Mb	CORE set	avgbs_cluster_47861.1.27	Oat-2018-CORE_Mrg12	41	unknown	-999			Mrg12	41	41	31-51	Bekele et al.	2018	doi.org/10.1111/pbi.12888
QHD-Nor11.2018-CORE_Mrg12	HED: Days to anthesis	Vrn3_chr7A_69Mb	CORE set	avgbs_cluster_47861.1.32	Oat-2018-CORE_Mrg12	41	unknown	-999			Mrg12	41	41	31-51	Bekele et al.	2018	doi.org/10.1111/pbi.12888
QHD-Nor11.2018-CORE_Mrg12	HED: Days to anthesis	Vrn3_chr7A_69Mb	CORE set	avgbs_cluster_47861.1.33	Oat-2018-CORE_Mrg12	41	unknown	-999			Mrg12	41	41	31-51	Bekele et al.	2018	doi.org/10.1111/pbi.12888
QHD-Nor11h.2018-CORE_Mrg12	HED: Days to anthesis	Vrn3_chr7A_69Mb	CORE set	avgbs_cluster_49098.1	Oat-2018-CORE_Mrg12	41	unknown	-999			Mrg12	41	41	31-51	Bekele et al.	2018	doi.org/10.1111/pbi.12888
QHD-Far10h.2018-CORE_Mrg12	HED: Days to anthesis	Vrn3_chr7A_69Mb	CORE set	avgbs_cluster_49098.1	Oat-2018-CORE_Mrg12	41	unknown	-999			Mrg12	41	41	31-51	Bekele et al.	2018	doi.org/10.1111/pbi.12888
QHD-Far10.2018-CORE_Mrg12	HED: Days to anthesis	Vrn3_chr7A_69Mb	CORE set	avgbs_cluster_49098.1.9	Oat-2018-CORE_Mrg12	41	unknown	-999			Mrg12	41	41	31-51	Bekele et al.	2018	doi.org/10.1111/pbi.12888
QHD-Nor11h.2018-CORE_Mrg12	HED: Days to anthesis	Vrn3_chr7A_69Mb	CORE set	avgbs2_113127.1	Oat-2018-CORE_Mrg12	41	unknown	-999			Mrg12	41	41	31-51	Bekele et al.	2018	doi.org/10.1111/pbi.12888
QHD-Nor11.2018-CORE_Mrg12	HED: Days to anthesis	Vrn3_chr7A_69Mb	CORE set	avgbs2_113211.1.27	Oat-2018-CORE_Mrg12	41	unknown	-999			Mrg12	41	41	31-51	Bekele et al.	2018	doi.org/10.1111/pbi.12888
QHD-Nor11.2018-CORE_Mrg12	HED: Days to anthesis	Vrn3_chr7A_69Mb	CORE set	avgbs2_113211.1.32	Oat-2018-CORE_Mrg12	41	unknown	-999			Mrg12	41	41	31-51	Bekele et al.	2018	doi.org/10.1111/pbi.12888
QHD-Nor11.2018-CORE_Mrg12	HED: Days to anthesis	Vrn3_chr7A_69Mb	CORE set	avgbs2_113211.1.33	Oat-2018-CORE_Mrg12	41	unknown	-999			Mrg12	41	41	31-51	Bekele et al.	2018	doi.org/10.1111/pbi.12888
QHD-Nor11h.2018-CORE_Mrg12	HED: Days to anthesis	Vrn3_chr7A_69Mb	CORE set	avgbs2_113211.1	Oat-2018-CORE_Mrg12	41	unknown	-999			Mrg12	41	41	31-51	Bekele et al.	2018	doi.org/10.1111/pbi.12888
QHD-Nor11h.2018-CORE_Mrg12	HED: Days to anthesis	Vrn3_chr7A_69Mb	CORE set	avgbs2_148101.1	Oat-2018-CORE_Mrg12	41	unknown	-999			Mrg12	41	41	31-51	Bekele et al.	2018	doi.org/10.1111/pbi.12888
QHD-Far10h.2018-CORE_Mrg12	HED: Days to anthesis	Vrn3_chr7A_69Mb	CORE set	avgbs2_148101.1	Oat-2018-CORE_Mrg12	41	unknown	-999			Mrg12	41	41	31-51	Bekele et al.	2018	doi.org/10.1111/pbi.12888
QHD-Far10.2018-CORE_Mrg12	HED: Days to anthesis	Vrn3_chr7A_69Mb	CORE set	avgbs2_148101.1.9	Oat-2018-CORE_Mrg12	41	unknown	-999			Mrg12	41	41	31-51	Bekele et al.	2018	doi.org/10.1111/pbi.12888
QHD-Nor11h.2018-CORE_Mrg12	HED: Days to anthesis	Vrn3_chr7A_69Mb	CORE set	avgbs2_82665.1	Oat-2018-CORE_Mrg12	41	chr7A	66987553			Mrg12	41	41	31-51	Bekele et al.	2018	doi.org/10.1111/pbi.12888
QHD-Nor11.2018-CORE_Mrg12	HED: Days to anthesis	Vrn3_chr7A_69Mb	CORE set	avgbs2_82665.1.11	Oat-2018-CORE_Mrg12	41	chr7A	66987553			Mrg12	41	41	31-51	Bekele et al.	2018	doi.org/10.1111/pbi.12888
QHD-Nor11.2018-CORE_Mrg12	HED: Days to anthesis	Vrn3_chr7A_69Mb	CORE set	avgbs2_82665.1.35	Oat-2018-CORE_Mrg12	41	chr7A	66987553			Mrg12	41	41	31-51	Bekele et al.	2018	doi.org/10.1111/pbi.12888
QHD-Nor11.2018-CORE_Mrg12	HED: Days to anthesis	Vrn3_chr7A_69Mb	CORE set	avgbs2_82665.1.45	Oat-2018-CORE_Mrg12	41	chr7A	66987553			Mrg12	41	41	31-51	Bekele et al.	2018	doi.org/10.1111/pbi.12888
QHD-Nor11.2016-CORE_Mrg12	HED: Days to anthesis	Vrn3_chr7A_69Mb	CORE set	GMI_DS_LB_5810	Oat-2016-CORE_Mrg12	41	unknown	-999			Mrg12	41	41	31-51	Klos et al.	2016	doi.org/10.3835/plantgenome2015.10.0103
Vrn3 (Avena)	HED: VRN3 clone	Vrn3_chr7A_69Mb	UFRGS 881971 × Pc68/5*Starter	Vrn3	Oat-2012-U71xP_4b	35	unknown	-999			Mrg12	41	41	31-51	Nava et al.	2012	doi.org/10.1007/s11032-012-9715-x
Vrn3 (Avena)	HED: VRN3 clone	Vrn3_chr7A_69Mb	UFRGS 8 × UFRGS 930605	Vrn3	Oat-2012-U8xU605_10	38	unknown	-999			Mrg12	41	41	31-51	Nava et al.	2012	doi.org/10.1007/s11032-012-9715-x
Vrn3 (Avena)	HED: VRN3 clone	Vrn3_chr7A_69Mb	Kanota/Ogle	Vrn3	Oat-2012-KxO_6	67	unknown	-999			Mrg12	41	41	31-51	Nava et al.	2012	doi.org/10.1007/s11032-012-9715-x
QHD.TxH-Mrg12.5	HED: Days to anthesis	Vrn3_chr7A_69Mb	TX07CS‐1948/Hidalgo	avgbs_cluster_26853.1	Oat-2019-TxH_Mrg12	30.8	chr7A	68157427			Mrg12	41	41	31-51	Sunstrum et al.	2019	doi.org/10.1111/pbr.12666
Days to heading, KxO-6-b	HED: Days to anthesis	Vrn3_chr7A_69Mb	Kanota/Ogle	bcd1872B	Oat-KxO/Q-6	55.6	unknown	-999			Mrg12	41	41	31-51	Siripoonwiwat et al.	1996	wheat.pw.usda.gov/jag/papers96/paper396/oatqtl3g.html
Days to heading, KxO-6-a	HED: Days to anthesis	Vrn3_chr7A_69Mb	Kanota/Ogle	umn361	Oat-KxO/Q-6	58	unknown	-999			Mrg12	41	41	31-51	Siripoonwiwat et al.	1996	wheat.pw.usda.gov/jag/papers96/paper396/oatqtl3g.html
Days to heading, KxO-6-a	HED: Days to anthesis	Vrn3_chr7A_69Mb	Kanota/Ogle	bcd1872B	Oat-KxO/Q-6	55.6	unknown	-999			Mrg12	41	41	31-51	Siripoonwiwat et al.	1996	wheat.pw.usda.gov/jag/papers96/paper396/oatqtl3g.html
Days to heading, KxO-6-b	HED: Days to anthesis	Vrn3_chr7A_69Mb	Kanota/Ogle	umn361	Oat-KxO/Q-6	58	unknown	-999			Mrg12	41	41	31-51	Siripoonwiwat et al.	1996	wheat.pw.usda.gov/jag/papers96/paper396/oatqtl3g.html
QLFLD.2002-OxT_20	HED: Flowering time: late field sowing	Vrn3_chr7A_69Mb	Ogle/TAM O-301	cdo56	Oat-2002-OxT-QTL_20	14	unknown	-999			Mrg12	41	41	31-51	Holland et al.	2002	doi.org/10.1007/s00122-001-0845-5
QHD-UK10.2016-CORE_Mrg12	HED: Days to anthesis	Vrn3_chr7A_69Mb	CORE set	GMI_ES03_c14909_90	Oat-2016-CORE_Mrg12	42	unknown	-999			Mrg12	42	41	31-51	Klos et al.	2016	doi.org/10.3835/plantgenome2015.10.0103
QHD-Nor11.2016-CORE_Mrg12	HED: Days to anthesis	Vrn3_chr7A_69Mb	CORE set	GMI_ES03_c14909_90	Oat-2016-CORE_Mrg12	42	unknown	-999			Mrg12	42	41	31-51	Klos et al.	2016	doi.org/10.3835/plantgenome2015.10.0103
QHD-Far10.2016-CORE_Mrg12	HED: Days to anthesis	Vrn3_chr7A_69Mb	CORE set	GMI_ES03_c14909_90	Oat-2016-CORE_Mrg12	42	unknown	-999			Mrg12	42	41	31-51	Klos et al.	2016	doi.org/10.3835/plantgenome2015.10.0103
QHD-Ith10.2016-CORE_Mrg12	HED: Days to anthesis	Vrn3_chr7A_69Mb	CORE set	GMI_ES03_c14909_90	Oat-2016-CORE_Mrg12	42	unknown	-999			Mrg12	42	41	31-51	Klos et al.	2016	doi.org/10.3835/plantgenome2015.10.0103
QHD-Ith11.2016-CORE_Mrg12	HED: Days to anthesis	Vrn3_chr7A_69Mb	CORE set	GMI_ES03_c14909_90	Oat-2016-CORE_Mrg12	42	unknown	-999			Mrg12	42	41	31-51	Klos et al.	2016	doi.org/10.3835/plantgenome2015.10.0103
QHD-Lac10.2016-CORE_Mrg12	HED: Days to anthesis	Vrn3_chr7A_69Mb	CORE set	GMI_ES03_c14909_90	Oat-2016-CORE_Mrg12	42	unknown	-999			Mrg12	42	41	31-51	Klos et al.	2016	doi.org/10.3835/plantgenome2015.10.0103
QHD-Ott10.2016-CORE_Mrg12	HED: Days to anthesis	Vrn3_chr7A_69Mb	CORE set	GMI_ES03_c14909_90	Oat-2016-CORE_Mrg12	42	unknown	-999			Mrg12	42	41	31-51	Klos et al.	2016	doi.org/10.3835/plantgenome2015.10.0103
QHD-Sas10.2016-CORE_Mrg12	HED: Days to anthesis	Vrn3_chr7A_69Mb	CORE set	GMI_ES03_c14909_90	Oat-2016-CORE_Mrg12	42	unknown	-999			Mrg12	42	41	31-51	Klos et al.	2016	doi.org/10.3835/plantgenome2015.10.0103
QHD-Nor11h.2018-CORE_Mrg12	HED: Days to anthesis	Vrn3_chr7A_69Mb	CORE set	avgbs_cluster_35074.1	Oat-2018-CORE_Mrg12	42	chr7A	70787869			Mrg12	42	41	31-51	Bekele et al.	2018	doi.org/10.1111/pbi.12888
QHD-Nor11.2018-CORE_Mrg12	HED: Days to anthesis	Vrn3_chr7A_69Mb	CORE set	avgbs_cluster_35074.1.63	Oat-2018-CORE_Mrg12	42	chr7A	70787869			Mrg12	42	41	31-51	Bekele et al.	2018	doi.org/10.1111/pbi.12888
QHD-Nor11h.2018-CORE_Mrg12	HED: Days to anthesis	Vrn3_chr7A_69Mb	CORE set	avgbs2_196451.1	Oat-2018-CORE_Mrg12	45	chr7A	71918426			Mrg12	45	41	31-51	Bekele et al.	2018	doi.org/10.1111/pbi.12888
Days to heading, KxO-6-a	HED: Days to anthesis	Vrn3_chr7A_69Mb	Kanota/Ogle	isu1146A	Oat-KxO/Q-6	72.4	unknown	-999			Mrg12	46	41	31-51	Siripoonwiwat et al.	1996	wheat.pw.usda.gov/jag/papers96/paper396/oatqtl3g.html
Days to heading, KxO-6-c	HED: Days to anthesis	Vrn3_chr7A_69Mb	Kanota/Ogle	isu1146A	Oat-KxO/Q-6	72.4	unknown	-999			Mrg12	46	41	31-51	Siripoonwiwat et al.	1996	wheat.pw.usda.gov/jag/papers96/paper396/oatqtl3g.html
QVLGC.2002-OxT_8	HED: Flowering time: vernalized, long day photoperiod in growth chamber	Vrn3_chr7A_69Mb	Ogle/TAM O-301	cdo1467b	Oat-2002-OxT-QTL_8	92.5	unknown	-999			Mrg12	46	41	31-51	Holland et al.	2002	doi.org/10.1007/s00122-001-0845-5
QLFLD.2002-OxT_8	HED: Flowering time: late field sowing	Vrn3_chr7A_69Mb	Ogle/TAM O-301	cdo1467b	Oat-2002-OxT-QTL_8	92.5	unknown	-999			Mrg12	46	41	31-51	Holland et al.	2002	doi.org/10.1007/s00122-001-0845-5
QNLGC.2002-OxT_8	HED: Flowering time: non-vernalized, long day photoperiod in growth chamber	Vrn3_chr7A_69Mb	Ogle/TAM O-301	cdo1467b	Oat-2002-OxT-QTL_8	92.5	unknown	-999			Mrg12	46	41	31-51	Holland et al.	2002	doi.org/10.1007/s00122-001-0845-5
QLFLD.2002-OxT_8	HED: Flowering time: late field sowing	Vrn3_chr7A_69Mb	Ogle/TAM O-301	isu136d	Oat-2002-OxT-QTL_8	89	unknown	-999			Mrg12	46	41	31-51	Holland et al.	2002	doi.org/10.1007/s00122-001-0845-5
QVLGC.2002-OxT_8	HED: Flowering time: vernalized, long day photoperiod in growth chamber	Vrn3_chr7A_69Mb	Ogle/TAM O-301	isu136d	Oat-2002-OxT-QTL_8	89	unknown	-999			Mrg12	46	41	31-51	Holland et al.	2002	doi.org/10.1007/s00122-001-0845-5
QNLGC.2002-OxT_8	HED: Flowering time: non-vernalized, long day photoperiod in growth chamber	Vrn3_chr7A_69Mb	Ogle/TAM O-301	isu136d	Oat-2002-OxT-QTL_8	89	unknown	-999			Mrg12	46	41	31-51	Holland et al.	2002	doi.org/10.1007/s00122-001-0845-5
QEFLD.2002-OxT_8	HED: Flowering time: early field sowing	Vrn3_chr7A_69Mb	Ogle/TAM O-301	cdo1467b	Oat-2002-OxT-QTL_8	92.5	unknown	-999			Mrg12	46	41	31-51	Holland et al.	2002	doi.org/10.1007/s00122-001-0845-5
QEFLD.2002-OxT_8	HED: Flowering time: early field sowing	Vrn3_chr7A_69Mb	Ogle/TAM O-301	isu136d	Oat-2002-OxT-QTL_8	89	unknown	-999			Mrg12	46	41	31-51	Holland et al.	2002	doi.org/10.1007/s00122-001-0845-5
QHD.64lines_6	HED: Days to anthesis	Vrn3_chr7A_69Mb	group of 64 accessions	Xcdo1378B	Oat-1997-64lines_6	61.7	unknown	-999			Mrg12	47	41	31-51	Beer et al.	1997	wheat.pw.usda.gov/jag/papers97/paper197/jqtl1997-01.html
BGL.MEAN.ShHf.7A.426	BGL: NIRS	(CslF6)_chr7A_399Mb	Sherwood/HiFi	avgbs2_100424.1			chr7A	425754108	131027326	431789148	Mrg12	64	64	54-74	current work
BGL.PE11.ShHf.7A.426	BGL: NIRS	(CslF6)_chr7A_399Mb	Sherwood/HiFi	avgbs2_100424.1			chr7A	425754108	135194882	430180032	Mrg12	64	64	54-74	current work
BGL.OT11.ShHf.7A.426	BGL: NIRS	(CslF6)_chr7A_399Mb	Sherwood/HiFi	avgbs2_100424.1			chr7A	425754108	136445424	431789148	Mrg12	64	64	54-74	current work
BGL.NZ9.ShHf.7A.430	BGL: NIRS	(CslF6)_chr7A_399Mb	Sherwood/HiFi	avgbs_84915.1			chr7A	429794604	154422108	431789148	Mrg12	64	64	54-74	current work
BGL.NO12.ShHf.7A.430	BGL: NIRS	(CslF6)_chr7A_399Mb	Sherwood/HiFi	avgbs_cluster_5969.1			chr7A	430180032	154506713	431789148	Mrg12	64	64	54-74	current work
BGL.OT10.ShHf.7A.426	BGL: NIRS	(CslF6)_chr7A_399Mb	Sherwood/HiFi	avgbs2_100424.1			chr7A	425754108	158536756	431789148	Mrg12	64	64	54-74	current work
QbglE17N.UFRGS-BG_12.1	BGL: NIRS	(CslF6)_chr7A_399Mb	UFRGS panel	avgbs_cluster_33876.1.64	Oat-2020-UFRGS-BG_Mrg12	56.7	chr7A	137220487			Mrg12	57	64	54-74	Zimmer et al.	2020	doi.org/10.1007/s10681-018-2182-7
QbglE18N.UFRGS-BG_12.1	BGL: NIRS	(CslF6)_chr7A_399Mb	UFRGS panel	avgbs_cluster_33876.1.64	Oat-2020-UFRGS-BG_Mrg12	56.7	chr7A	137220487			Mrg12	57	64	54-74	Zimmer et al.	2020	doi.org/10.1007/s10681-018-2182-7
QbglMulN.UFRGS-BG_12.1	BGL: NIRS	(CslF6)_chr7A_399Mb	UFRGS panel	avgbs_cluster_33876.1.64	Oat-2020-UFRGS-BG_Mrg12	56.7	chr7A	137220487			Mrg12	57	64	54-74	Zimmer et al.	2020	doi.org/10.1007/s10681-018-2182-7
QBG.CORE-BG_12.1	BGL: lichenase enzyme	(CslF6)_chr7A_399Mb	CORE set	avgbs_215703	Oat-2020-CORE-BG_Mrg12	58.5	unknown	-999			Mrg12	58	64	54-74	Fogarty et al.	2020	doi.org/10.1002/csc2.20015
QBG.CORE-BG_12.1	BGL: lichenase enzyme	(CslF6)_chr7A_399Mb	CORE set	GMI_DS_LB_800	Oat-2020-CORE-BG_Mrg12	58.5	unknown	-999			Mrg12	58	64	54-74	Fogarty et al.	2020	doi.org/10.1002/csc2.20015
QBG.CORE-BG_12.1	BGL: lichenase enzyme	(CslF6)_chr7A_399Mb	CORE set	GMI_DS_LB_6363	Oat-2020-CORE-BG_Mrg12	58.5	unknown	-999			Mrg12	58	64	54-74	Fogarty et al.	2020	doi.org/10.1002/csc2.20015
QbglE18N.UFRGS-BG_12.2	BGL: NIRS	(CslF6)_chr7A_399Mb	UFRGS panel	avgbs_cluster_30172.1.9	Oat-2020-UFRGS-BG_Mrg12	59.4	chr7A	134882663			Mrg12	59	64	54-74	Zimmer et al.	2020	doi.org/10.1007/s10681-018-2182-7
QbglMulN.UFRGS-BG_12.2	BGL: NIRS	(CslF6)_chr7A_399Mb	UFRGS panel	avgbs_cluster_30172.1.9	Oat-2020-UFRGS-BG_Mrg12	59.4	chr7A	134882663			Mrg12	59	64	54-74	Zimmer et al.	2020	doi.org/10.1007/s10681-018-2182-7
QBG.CORE-BG_12.2	BGL: lichenase enzyme	(CslF6)_chr7A_399Mb	CORE set	GMI_ES14_c792_696	Oat-2020-CORE-BG_Mrg12	63.5	unknown	-999			Mrg12	64	64	54-74	Fogarty et al.	2020	doi.org/10.1002/csc2.20015
QBG.CORE-BG_12.2	BGL: lichenase enzyme	(CslF6)_chr7A_399Mb	CORE set	GMI_ES22_c408_595	Oat-2020-CORE-BG_Mrg12	63.5	unknown	-999			Mrg12	64	64	54-74	Fogarty et al.	2020	doi.org/10.1002/csc2.20015
QBG.CORE-BG_12.2	BGL: lichenase enzyme	(CslF6)_chr7A_399Mb	CORE set	avgbs_104327	Oat-2020-CORE-BG_Mrg12	63.5	chr7A	183963211			Mrg12	64	64	54-74	Fogarty et al.	2020	doi.org/10.1002/csc2.20015
QBG.CORE-BG_12.2	BGL: lichenase enzyme	(CslF6)_chr7A_399Mb	CORE set	avgbs_214766	Oat-2020-CORE-BG_Mrg12	63.5	unknown	-999			Mrg12	64	64	54-74	Fogarty et al.	2020	doi.org/10.1002/csc2.20015
QBG.CORE-BG_12.2	BGL: lichenase enzyme	(CslF6)_chr7A_399Mb	CORE set	avgbs_206198	Oat-2020-CORE-BG_Mrg12	63.5	chr7A	426121951			Mrg12	64	64	54-74	Fogarty et al.	2020	doi.org/10.1002/csc2.20015
LLIC.OT10.DaEx.7D.137	OIL: LLIC	NA	Dal/Exeter	avgbs_114976.1			chr7D	136673396	652651	153155353	Mrg02	87	87	77-97	current work
OIL.OT10.DaEx.7D.3	OIL: total	NA	Dal/Exeter	avgbs_cluster_13781.1			chr7D	2765099	652651	5722537	Mrg02	87	87	77-97	current work
OIL.MEAN.DaEx.7D.3	OIL: total	NA	Dal/Exeter	avgbs_cluster_13781.1			chr7D	2765099	652651	5722537	Mrg02	87	87	77-97	current work
OLIC.OT10.DaEx.7D.459	OIL: OLIC	NA	Dal/Exeter	avgbs_1822.1			chr7D	458671175	394103756	464055389	Mrg02	87	87	77-97	current work
LLIC.OT10.DaEx.7D.459	OIL: LLIC	NA	Dal/Exeter	avgbs_1822.1			chr7D	458671175	415807670	464055389	Mrg02	87	87	77-97	current work
OIL.OT10.DaEx.7D.459	OIL: total	NA	Dal/Exeter	avgbs_1822.1			chr7D	458671175	427483376	464055389	Mrg02	87	87	77-97	current work
OIL.MEAN.DaEx.7D.459	OIL: total	NA	Dal/Exeter	avgbs_1822.1			chr7D	458671175	427483376	464055389	Mrg02	87	87	77-97	current work
QOIL-Multi.CU_Mrg02	OIL: GC-MS: Multivariate	NA	Cornell University set	avgbs_279289.1.33	Oat-2019-CU_Mrg02	82.4	chr7D	392743550			Mrg02	82.4	87	77-97	Carlson et al.	2019	doi.org/10.1534/g3.119.400228
QOIL-PC6.CU_Mrg02	OIL: GC-MS: PC6	NA	Cornell University set	avgbs_279289.1.33	Oat-2019-CU_Mrg02	82.4	chr7D	392743550			Mrg02	82.4	87	77-97	Carlson et al.	2019	doi.org/10.1534/g3.119.400228
QOIL-Multi.CU_Mrg02	OIL: GC-MS: Multivariate	NA	Cornell University set	avgbs_cluster_29560.1.50	Oat-2019-CU_Mrg02	82.4	unknown	-999			Mrg02	82.4	87	77-97	Carlson et al.	2019	doi.org/10.1534/g3.119.400228
QOIL-PC6.CU_Mrg02	OIL: GC-MS: PC6	NA	Cornell University set	avgbs_cluster_29560.1.50	Oat-2019-CU_Mrg02	82.4	unknown	-999			Mrg02	82.4	87	77-97	Carlson et al.	2019	doi.org/10.1534/g3.119.400228
QOIL-Multi.CU_Mrg02	OIL: GC-MS: Multivariate	NA	Cornell University set	avgbs_cluster_36123.1.10	Oat-2019-CU_Mrg02	83.2	chr7D	402665216			Mrg02	83.2	87	77-97	Carlson et al.	2019	doi.org/10.1534/g3.119.400228
QOIL-nt_C20:1.CU_Mrg02	OIL: GC-MS: nt_C20:1	NA	Cornell University set	avgbs_cluster_36123.1.10	Oat-2019-CU_Mrg02	83.2	chr7D	402665216			Mrg02	83.2	87	77-97	Carlson et al.	2019	doi.org/10.1534/g3.119.400228
QOIL-PC6.CU_Mrg02	OIL: GC-MS: PC6	NA	Cornell University set	avgbs_cluster_36123.1.10	Oat-2019-CU_Mrg02	83.2	chr7D	402665216			Mrg02	83.2	87	77-97	Carlson et al.	2019	doi.org/10.1534/g3.119.400228
QOIL-qn_C20:1.CU_Mrg02	OIL: GC-MS: qn_C20:1	NA	Cornell University set	avgbs_cluster_36123.1.10	Oat-2019-CU_Mrg02	83.2	chr7D	402665216			Mrg02	83.2	87	77-97	Carlson et al.	2019	doi.org/10.1534/g3.119.400228
QOIL-Multi.CU_Mrg02	OIL: GC-MS: Multivariate	NA	Cornell University set	avgbs_120631.1.44	Oat-2019-CU_Mrg02	85.2	chr7D	393696090			Mrg02	85.2	87	77-97	Carlson et al.	2019	doi.org/10.1534/g3.119.400228
QOIL-PC6.CU_Mrg02	OIL: GC-MS: PC6	NA	Cornell University set	avgbs_120631.1.44	Oat-2019-CU_Mrg02	85.2	chr7D	393696090			Mrg02	85.2	87	77-97	Carlson et al.	2019	doi.org/10.1534/g3.119.400228
QOIL-Multi.CU_Mrg02	OIL: GC-MS: Multivariate	NA	Cornell University set	avgbs_220897.1.7	Oat-2019-CU_Mrg02	85.2	unknown	-999			Mrg02	85.2	87	77-97	Carlson et al.	2019	doi.org/10.1534/g3.119.400228
QOIL-nt_C20:1.CU_Mrg02	OIL: GC-MS: nt_C20:1	NA	Cornell University set	avgbs_220897.1.7	Oat-2019-CU_Mrg02	85.2	unknown	-999			Mrg02	85.2	87	77-97	Carlson et al.	2019	doi.org/10.1534/g3.119.400228
QOIL-PC5.CU_Mrg02	OIL: GC-MS: PC5	NA	Cornell University set	avgbs_220897.1.7	Oat-2019-CU_Mrg02	85.2	unknown	-999			Mrg02	85.2	87	77-97	Carlson et al.	2019	doi.org/10.1534/g3.119.400228
QOIL-PC6.CU_Mrg02	OIL: GC-MS: PC6	NA	Cornell University set	avgbs_220897.1.7	Oat-2019-CU_Mrg02	85.2	unknown	-999			Mrg02	85.2	87	77-97	Carlson et al.	2019	doi.org/10.1534/g3.119.400228
QOIL-qn_C20:1.CU_Mrg02	OIL: GC-MS: qn_C20:1	NA	Cornell University set	avgbs_220897.1.7	Oat-2019-CU_Mrg02	85.2	unknown	-999			Mrg02	85.2	87	77-97	Carlson et al.	2019	doi.org/10.1534/g3.119.400228
QOIL-Multi.CU_Mrg02	OIL: GC-MS: Multivariate	NA	Cornell University set	avgbs_83414.1.11	Oat-2019-CU_Mrg02	85.2	chr7D	389057106			Mrg02	85.2	87	77-97	Carlson et al.	2019	doi.org/10.1534/g3.119.400228
QOIL-nt_C20:1.CU_Mrg02	OIL: GC-MS: nt_C20:1	NA	Cornell University set	avgbs_83414.1.11	Oat-2019-CU_Mrg02	85.2	chr7D	389057106			Mrg02	85.2	87	77-97	Carlson et al.	2019	doi.org/10.1534/g3.119.400228
QOIL-PC5.CU_Mrg02	OIL: GC-MS: PC5	NA	Cornell University set	avgbs_83414.1.11	Oat-2019-CU_Mrg02	85.2	chr7D	389057106			Mrg02	85.2	87	77-97	Carlson et al.	2019	doi.org/10.1534/g3.119.400228
QOIL-qn_C20:1.CU_Mrg02	OIL: GC-MS: qn_C20:1	NA	Cornell University set	avgbs_83414.1.11	Oat-2019-CU_Mrg02	85.2	chr7D	389057106			Mrg02	85.2	87	77-97	Carlson et al.	2019	doi.org/10.1534/g3.119.400228
QOIL-Multi.CU_Mrg02	OIL: GC-MS: Multivariate	NA	Cornell University set	avgbs_cluster_35269.1.9	Oat-2019-CU_Mrg02	85.2	chr7D	399896533			Mrg02	85.2	87	77-97	Carlson et al.	2019	doi.org/10.1534/g3.119.400228
QOIL-nt_C20:1.CU_Mrg02	OIL: GC-MS: nt_C20:1	NA	Cornell University set	avgbs_cluster_35269.1.9	Oat-2019-CU_Mrg02	85.2	chr7D	399896533			Mrg02	85.2	87	77-97	Carlson et al.	2019	doi.org/10.1534/g3.119.400228
QOIL-PC5.CU_Mrg02	OIL: GC-MS: PC5	NA	Cornell University set	avgbs_cluster_35269.1.9	Oat-2019-CU_Mrg02	85.2	chr7D	399896533			Mrg02	85.2	87	77-97	Carlson et al.	2019	doi.org/10.1534/g3.119.400228
QOIL-PC6.CU_Mrg02	OIL: GC-MS: PC6	NA	Cornell University set	avgbs_cluster_35269.1.9	Oat-2019-CU_Mrg02	85.2	chr7D	399896533			Mrg02	85.2	87	77-97	Carlson et al.	2019	doi.org/10.1534/g3.119.400228
QOIL-qn_C20:1.CU_Mrg02	OIL: GC-MS: qn_C20:1	NA	Cornell University set	avgbs_cluster_35269.1.9	Oat-2019-CU_Mrg02	85.2	chr7D	399896533			Mrg02	85.2	87	77-97	Carlson et al.	2019	doi.org/10.1534/g3.119.400228
QOIL-Multi.CU_Mrg02	OIL: GC-MS: Multivariate	NA	Cornell University set	avgbs_cluster_6215.1.10	Oat-2019-CU_Mrg02	85.2	unknown	-999			Mrg02	85.2	87	77-97	Carlson et al.	2019	doi.org/10.1534/g3.119.400228
QOIL-nt_C20:1.CU_Mrg02	OIL: GC-MS: nt_C20:1	NA	Cornell University set	avgbs_cluster_6215.1.10	Oat-2019-CU_Mrg02	85.2	unknown	-999			Mrg02	85.2	87	77-97	Carlson et al.	2019	doi.org/10.1534/g3.119.400228
QOIL-qn_C20:1.CU_Mrg02	OIL: GC-MS: qn_C20:1	NA	Cornell University set	avgbs_cluster_6215.1.10	Oat-2019-CU_Mrg02	85.2	unknown	-999			Mrg02	85.2	87	77-97	Carlson et al.	2019	doi.org/10.1534/g3.119.400228
QOIL-Multi.CU_Mrg02	OIL: GC-MS: Multivariate	NA	Cornell University set	avgbs2_169277.1.46	Oat-2019-CU_Mrg02	85.2	chr7D	399772082			Mrg02	85.2	87	77-97	Carlson et al.	2019	doi.org/10.1534/g3.119.400228
QOIL-PC6.CU_Mrg02	OIL: GC-MS: PC6	NA	Cornell University set	avgbs2_169277.1.46	Oat-2019-CU_Mrg02	85.2	chr7D	399772082			Mrg02	85.2	87	77-97	Carlson et al.	2019	doi.org/10.1534/g3.119.400228
QOIL-Multi.CU_Mrg02	OIL: GC-MS: Multivariate	NA	Cornell University set	avgbs2_173463.1.14	Oat-2019-CU_Mrg02	85.2	unknown	-999			Mrg02	85.2	87	77-97	Carlson et al.	2019	doi.org/10.1534/g3.119.400228
QOIL-Multi.CU_Mrg02	OIL: GC-MS: Multivariate	NA	Cornell University set	avgbs2_191527.1.17	Oat-2019-CU_Mrg02	85.2	chr7D	389543205			Mrg02	85.2	87	77-97	Carlson et al.	2019	doi.org/10.1534/g3.119.400228
QOIL-nt_C20:1.CU_Mrg02	OIL: GC-MS: nt_C20:1	NA	Cornell University set	avgbs2_191527.1.17	Oat-2019-CU_Mrg02	85.2	chr7D	389543205			Mrg02	85.2	87	77-97	Carlson et al.	2019	doi.org/10.1534/g3.119.400228
QOIL-PC5.CU_Mrg02	OIL: GC-MS: PC5	NA	Cornell University set	avgbs2_191527.1.17	Oat-2019-CU_Mrg02	85.2	chr7D	389543205			Mrg02	85.2	87	77-97	Carlson et al.	2019	doi.org/10.1534/g3.119.400228
QOIL-PC6.CU_Mrg02	OIL: GC-MS: PC6	NA	Cornell University set	avgbs2_191527.1.17	Oat-2019-CU_Mrg02	85.2	chr7D	389543205			Mrg02	85.2	87	77-97	Carlson et al.	2019	doi.org/10.1534/g3.119.400228
QOIL-qn_C20:1.CU_Mrg02	OIL: GC-MS: qn_C20:1	NA	Cornell University set	avgbs2_191527.1.17	Oat-2019-CU_Mrg02	85.2	chr7D	389543205			Mrg02	85.2	87	77-97	Carlson et al.	2019	doi.org/10.1534/g3.119.400228
QOIL-PC6.CU_Mrg02	OIL: GC-MS: PC6	NA	Cornell University set	avgbs2_78335.1.36	Oat-2019-CU_Mrg02	85.2	unknown	-999			Mrg02	85.2	87	77-97	Carlson et al.	2019	doi.org/10.1534/g3.119.400228
QOIL-Multi.CU_Mrg02	OIL: GC-MS: Multivariate	NA	Cornell University set	avgbs2_115263.1.37	Oat-2019-CU_Mrg02	85.3	chr7D	389543145			Mrg02	85.3	87	77-97	Carlson et al.	2019	doi.org/10.1534/g3.119.400228
QOIL-nt_C20:1.CU_Mrg02	OIL: GC-MS: nt_C20:1	NA	Cornell University set	avgbs2_115263.1.37	Oat-2019-CU_Mrg02	85.3	chr7D	389543145			Mrg02	85.3	87	77-97	Carlson et al.	2019	doi.org/10.1534/g3.119.400228
QOIL-PC5.CU_Mrg02	OIL: GC-MS: PC5	NA	Cornell University set	avgbs2_115263.1.37	Oat-2019-CU_Mrg02	85.3	chr7D	389543145			Mrg02	85.3	87	77-97	Carlson et al.	2019	doi.org/10.1534/g3.119.400228
QOIL-qn_C20:1.CU_Mrg02	OIL: GC-MS: qn_C20:1	NA	Cornell University set	avgbs2_115263.1.37	Oat-2019-CU_Mrg02	85.3	chr7D	389543145			Mrg02	85.3	87	77-97	Carlson et al.	2019	doi.org/10.1534/g3.119.400228
QOIL-PC6.CU_Mrg02	OIL: GC-MS: PC6	NA	Cornell University set	avgbs2_137183.2.48	Oat-2019-CU_Mrg02	85.6	unknown	-999			Mrg02	85.6	87	77-97	Carlson et al.	2019	doi.org/10.1534/g3.119.400228
QOIL-PC6.CU_Mrg02	OIL: GC-MS: PC6	NA	Cornell University set	avgbs_cluster_49409.1.18	Oat-2019-CU_Mrg02	86.3	unknown	-999			Mrg02	86.3	87	77-97	Carlson et al.	2019	doi.org/10.1534/g3.119.400228
QOIL-Multi.CU_Mrg02	OIL: GC-MS: Multivariate	NA	Cornell University set	avgbs_111199.1.14	Oat-2019-CU_Mrg02	87.3	chr7D	398185569			Mrg02	87.3	87	77-97	Carlson et al.	2019	doi.org/10.1534/g3.119.400228
QOIL-PC6.CU_Mrg02	OIL: GC-MS: PC6	NA	Cornell University set	avgbs_111199.1.14	Oat-2019-CU_Mrg02	87.3	chr7D	398185569			Mrg02	87.3	87	77-97	Carlson et al.	2019	doi.org/10.1534/g3.119.400228
QOIL-Multi.CU_Mrg02	OIL: GC-MS: Multivariate	NA	Cornell University set	avgbs_203131.1.27	Oat-2019-CU_Mrg02	87.3	unknown	-999			Mrg02	87.3	87	77-97	Carlson et al.	2019	doi.org/10.1534/g3.119.400228
QOIL-PC6.CU_Mrg02	OIL: GC-MS: PC6	NA	Cornell University set	avgbs_203131.1.27	Oat-2019-CU_Mrg02	87.3	unknown	-999			Mrg02	87.3	87	77-97	Carlson et al.	2019	doi.org/10.1534/g3.119.400228
QOIL-nt_C20:1.CU_Mrg02	OIL: GC-MS: nt_C20:1	NA	Cornell University set	avgbs_205702.1.11	Oat-2019-CU_Mrg02	87.3	unknown	-999			Mrg02	87.3	87	77-97	Carlson et al.	2019	doi.org/10.1534/g3.119.400228
QOIL-Multi.CU_Mrg02	OIL: GC-MS: Multivariate	NA	Cornell University set	avgbs_cluster_13781.1.49	Oat-2019-CU_Mrg02	87.3	chr7D	2765099			Mrg02	87.3	87	77-97	Carlson et al.	2019	doi.org/10.1534/g3.119.400228
QOIL-PC6.CU_Mrg02	OIL: GC-MS: PC6	NA	Cornell University set	avgbs_cluster_14382.1.48	Oat-2019-CU_Mrg02	87.3	chr7D	33415876			Mrg02	87.3	87	77-97	Carlson et al.	2019	doi.org/10.1534/g3.119.400228
QOIL-PC6.CU_Mrg02	OIL: GC-MS: PC6	NA	Cornell University set	avgbs_cluster_30072.1.12	Oat-2019-CU_Mrg02	87.3	chr7D	400876945			Mrg02	87.3	87	77-97	Carlson et al.	2019	doi.org/10.1534/g3.119.400228
QOIL-PC6.CU_Mrg02	OIL: GC-MS: PC6	NA	Cornell University set	avgbs_cluster_35209.1.34	Oat-2019-CU_Mrg02	87.3	unknown	-999			Mrg02	87.3	87	77-97	Carlson et al.	2019	doi.org/10.1534/g3.119.400228
QOIL-Multi.CU_Mrg02	OIL: GC-MS: Multivariate	NA	Cornell University set	avgbs2_4147.1.26	Oat-2019-CU_Mrg02	87.3	unknown	-999			Mrg02	87.3	87	77-97	Carlson et al.	2019	doi.org/10.1534/g3.119.400228
QOIL-PC6.CU_Mrg02	OIL: GC-MS: PC6	NA	Cornell University set	avgbs2_43618.1.53	Oat-2019-CU_Mrg02	87.3	chr7D	405383344			Mrg02	87.3	87	77-97	Carlson et al.	2019	doi.org/10.1534/g3.119.400228
QOIL-PC6.CU_Mrg02	OIL: GC-MS: PC6	NA	Cornell University set	avgbs2_63578.1.48	Oat-2019-CU_Mrg02	87.3	chr7D	397821050			Mrg02	87.3	87	77-97	Carlson et al.	2019	doi.org/10.1534/g3.119.400228
HED.OTV14.TxHd.7D.8	HED: vernalized plants	CO1_chr7D_24Mb	TX07CS‐1948/Hidalgo	avgbs_67050.1			chr7D	7618117	2593423	61450051	Mrg02	87	87-98	77-108	current work
HED.OT13.TxHd.7D.9	HED: Days to anthesis	CO1_chr7D_24Mb	TX07CS‐1948/Hidalgo	avgbs_cluster_22596.1			chr7D	8782616	2593423	62615194	NA	-999	87-98	77-108	current work
HED.OTE15.TxHd.7D.10	HED: Days to anthesis	CO1_chr7D_24Mb	TX07CS‐1948/Hidalgo	avgbs2_107000.3			chr7D	10105280	2593423	471821756	NA	-999	87-98	77-108	current work
HED.OTL15.TxHd.7D.10	HED: Days to anthesis	CO1_chr7D_24Mb	TX07CS‐1948/Hidalgo	avgbs2_6049.1			chr7D	10091082	2593423	468562340	Mrg02	98	87-98	77-108	current work
HED.OT14.TxHd.7D.10	HED: Days to anthesis	CO1_chr7D_24Mb	TX07CS‐1948/Hidalgo	avgbs2_6049.1			chr7D	10091082	2593423	472316237	Mrg02	98	87-98	77-108	current work
HED.MEAN.TxHd.7D.10	HED: Days to anthesis	CO1_chr7D_24Mb	TX07CS‐1948/Hidalgo	avgbs2_6049.1			chr7D	10091082	2593423	394103756	Mrg02	98	87-98	77-108	current work
QLFLD.2002-OxT_32	HED: Flowering time: late field sowing	CO1_chr7D_24Mb	Ogle/TAM O-301	cdo78b	Oat-2002-OxT-QTL_32	54.5	unknown	-999			Mrg02	80	87-98	77-108	Holland et al.	2002	doi.org/10.1007/s00122-001-0845-5
QEFLD.2002-OxT_32	HED: Flowering time: early field sowing	CO1_chr7D_24Mb	Ogle/TAM O-301	cdo78b	Oat-2002-OxT-QTL_32	54.5	unknown	-999			Mrg02	80	87-98	77-108	Holland et al.	2002	doi.org/10.1007/s00122-001-0845-5
Days to heading, KxO-17-e	HED: Days to anthesis	CO1_chr7D_24Mb	Kanota/Ogle	cdo962a	Oat-KxO/Q-17	16.5	unknown	-999			Mrg02	82	87-98	77-108	Siripoonwiwat et al.	1996	wheat.pw.usda.gov/jag/papers96/paper396/oatqtl3g.html
Days to heading, KxO-17-c	HED: Days to anthesis	CO1_chr7D_24Mb	Kanota/Ogle	cdo962a	Oat-KxO/Q-17	16.5	unknown	-999			Mrg02	82	87-98	77-108	Siripoonwiwat et al.	1996	wheat.pw.usda.gov/jag/papers96/paper396/oatqtl3g.html
Days to heading, KxO-17-d	HED: Days to anthesis	CO1_chr7D_24Mb	Kanota/Ogle	cdo962a	Oat-KxO/Q-17	16.5	unknown	-999			Mrg02	82	87-98	77-108	Siripoonwiwat et al.	1996	wheat.pw.usda.gov/jag/papers96/paper396/oatqtl3g.html
Days to heading, KxO-17-a	HED: Days to anthesis	CO1_chr7D_24Mb	Kanota/Ogle	cdo962a	Oat-KxO/Q-17	16.5	unknown	-999			Mrg02	82	87-98	77-108	Siripoonwiwat et al.	1996	wheat.pw.usda.gov/jag/papers96/paper396/oatqtl3g.html
Days to heading, KxO-17-g	HED: Days to anthesis	CO1_chr7D_24Mb	Kanota/Ogle	cdo962a	Oat-KxO/Q-17	16.5	unknown	-999			Mrg02	82	87-98	77-108	Siripoonwiwat et al.	1996	wheat.pw.usda.gov/jag/papers96/paper396/oatqtl3g.html
Days to heading, KxO-17-b	HED: Days to anthesis	CO1_chr7D_24Mb	Kanota/Ogle	cdo962a	Oat-KxO/Q-17	16.5	unknown	-999			Mrg02	82	87-98	77-108	Siripoonwiwat et al.	1996	wheat.pw.usda.gov/jag/papers96/paper396/oatqtl3g.html
Days to heading, KxO-17-f	HED: Days to anthesis	CO1_chr7D_24Mb	Kanota/Ogle	cdo962a	Oat-KxO/Q-17	16.5	unknown	-999			Mrg02	82	87-98	77-108	Siripoonwiwat et al.	1996	wheat.pw.usda.gov/jag/papers96/paper396/oatqtl3g.html
QVLGC.2002-OxT_32	HED: Flowering time: vernalized, long day photoperiod in growth chamber	CO1_chr7D_24Mb	Ogle/TAM O-301	rz682a	Oat-2002-OxT-QTL_32	77.5	unknown	-999			Mrg02	85	87-98	77-108	Holland et al.	2002	doi.org/10.1007/s00122-001-0845-5
QEFLD.2002-OxT_32	HED: Flowering time: early field sowing	CO1_chr7D_24Mb	Ogle/TAM O-301	adh2c	Oat-2002-OxT-QTL_32	35.5	unknown	-999			Mrg02	85	87-98	77-108	Holland et al.	2002	doi.org/10.1007/s00122-001-0845-5
QVLGC.2002-OxT_32	HED: Flowering time: vernalized, long day photoperiod in growth chamber	CO1_chr7D_24Mb	Ogle/TAM O-301	bcd1280b	Oat-2002-OxT-QTL_32	80	unknown	-999			Mrg02	85	87-98	77-108	Holland et al.	2002	doi.org/10.1007/s00122-001-0845-5
QVLGC.2002-OxT_32	HED: Flowering time: vernalized, long day photoperiod in growth chamber	CO1_chr7D_24Mb	Ogle/TAM O-301	acp2	Oat-2002-OxT-QTL_32	74	unknown	-999			Mrg02	85	87-98	77-108	Holland et al.	2002	doi.org/10.1007/s00122-001-0845-5
QNLGC.2002-OxT_32	HED: Flowering time: non-vernalized, long day photoperiod in growth chamber	CO1_chr7D_24Mb	Ogle/TAM O-301	rz682a	Oat-2002-OxT-QTL_32	77.5	unknown	-999			Mrg02	85	87-98	77-108	Holland et al.	2002	doi.org/10.1007/s00122-001-0845-5
QLFLD.2002-OxT_32	HED: Flowering time: late field sowing	CO1_chr7D_24Mb	Ogle/TAM O-301	adh2c	Oat-2002-OxT-QTL_32	35.5	unknown	-999			Mrg02	85	87-98	77-108	Holland et al.	2002	doi.org/10.1007/s00122-001-0845-5
QNLGC.2002-OxT_32	HED: Flowering time: non-vernalized, long day photoperiod in growth chamber	CO1_chr7D_24Mb	Ogle/TAM O-301	bcd1280b	Oat-2002-OxT-QTL_32	80	unknown	-999			Mrg02	85	87-98	77-108	Holland et al.	2002	doi.org/10.1007/s00122-001-0845-5
QNLGC.2002-OxT_32	HED: Flowering time: non-vernalized, long day photoperiod in growth chamber	CO1_chr7D_24Mb	Ogle/TAM O-301	acp2	Oat-2002-OxT-QTL_32	74	unknown	-999			Mrg02	85	87-98	77-108	Holland et al.	2002	doi.org/10.1007/s00122-001-0845-5
QHD-Far10h.2018-CORE_Mrg02	HED: Days to anthesis	CO1_chr7D_24Mb	CORE set	avgbs2_17497.1	Oat-2018-CORE_Mrg02	85	unknown	-999			Mrg02	85	87-98	77-108	Bekele et al.	2018	doi.org/10.1111/pbi.12888
QHD-Far10.2018-CORE_Mrg02	HED: Days to anthesis	CO1_chr7D_24Mb	CORE set	avgbs2_17497.1.24	Oat-2018-CORE_Mrg02	85	unknown	-999			Mrg02	85	87-98	77-108	Bekele et al.	2018	doi.org/10.1111/pbi.12888
QHD-Far10h.2018-CORE_Mrg02	HED: Days to anthesis	CO1_chr7D_24Mb	CORE set	avgbs_cluster_3304.1	Oat-2018-CORE_Mrg02	85	unknown	-999			Mrg02	85	87-98	77-108	Bekele et al.	2018	doi.org/10.1111/pbi.12888
QHD-Far10.2018-CORE_Mrg02	HED: Days to anthesis	CO1_chr7D_24Mb	CORE set	avgbs_cluster_3304.1.24	Oat-2018-CORE_Mrg02	85	unknown	-999			Mrg02	85	87-98	77-108	Bekele et al.	2018	doi.org/10.1111/pbi.12888
QHD-Ith10.2016-CORE_Mrg02	HED: Days to anthesis	CO1_chr7D_24Mb	CORE set	GMI_ES22_c11766_112	Oat-2016-CORE_Mrg02	85	unknown	-999			Mrg02	85	87-98	77-108	Klos et al.	2016	doi.org/10.3835/plantgenome2015.10.0103
QHD-Ith10.2016-CORE_Mrg02	HED: Days to anthesis	CO1_chr7D_24Mb	CORE set	avgbs_1676	Oat-2016-CORE_Mrg02	87	chr7D	36819084			Mrg02	87	87-98	77-108	Klos et al.	2016	doi.org/10.3835/plantgenome2015.10.0103
QLFLD.2002-OxT_32	HED: Flowering time: late field sowing	CO1_chr7D_24Mb	Ogle/TAM O-301	umn97a	Oat-2002-OxT-QTL_32	51	unknown	-999			Mrg02	87	87-98	77-108	Holland et al.	2002	doi.org/10.1007/s00122-001-0845-5
QEFLD.2002-OxT_32	HED: Flowering time: early field sowing	CO1_chr7D_24Mb	Ogle/TAM O-301	umn97a	Oat-2002-OxT-QTL_32	51	unknown	-999			Mrg02	87	87-98	77-108	Holland et al.	2002	doi.org/10.1007/s00122-001-0845-5
QFT.U8xP-1	HED: Days to anthesis	CO1_chr7D_24Mb	UFRGS 8//Pc68/5*Starter	u8pm1	Oat-2006-U8xP_1	20	unknown	-999			Mrg02	89	87-98	77-108	Locatelli et al.	2006	doi.org/10.1139/g06-108
QLFLD.2002-OxT_32	HED: Flowering time: late field sowing	CO1_chr7D_24Mb	Ogle/TAM O-301	cdo1467a	Oat-2002-OxT-QTL_32	47	unknown	-999			Mrg02	108	87-98	77-108	Holland et al.	2002	doi.org/10.1007/s00122-001-0845-5
Days to heading, KxO-17-g	HED: Days to anthesis	CO1_chr7D_24Mb	Kanota/Ogle	cdo1467a	Oat-KxO/Q-17	13.9	unknown	-999			Mrg02	108	87-98	77-108	Siripoonwiwat et al.	1996	wheat.pw.usda.gov/jag/papers96/paper396/oatqtl3g.html
Days to heading, KxO-17-d	HED: Days to anthesis	CO1_chr7D_24Mb	Kanota/Ogle	cdo1467a	Oat-KxO/Q-17	13.9	unknown	-999			Mrg02	108	87-98	77-108	Siripoonwiwat et al.	1996	wheat.pw.usda.gov/jag/papers96/paper396/oatqtl3g.html
QHDNV.1997-KxO_17.1	HED: non-vernalized plants	CO1_chr7D_24Mb	Kanota/Ogle	Xcdo1467A	Oat-1997-KxO-QTL_17	13.9	unknown	-999			Mrg02	108	87-98	77-108	Holland et al.	1997	doi.org/10.2135/cropsci1997.0011183X003700040047x
Days to heading, KxO-17-a	HED: Days to anthesis	CO1_chr7D_24Mb	Kanota/Ogle	cdo1467a	Oat-KxO/Q-17	13.9	unknown	-999			Mrg02	108	87-98	77-108	Siripoonwiwat et al.	1996	wheat.pw.usda.gov/jag/papers96/paper396/oatqtl3g.html
Days to heading, KxO-17-b	HED: Days to anthesis	CO1_chr7D_24Mb	Kanota/Ogle	cdo1467a	Oat-KxO/Q-17	13.9	unknown	-999			Mrg02	108	87-98	77-108	Siripoonwiwat et al.	1996	wheat.pw.usda.gov/jag/papers96/paper396/oatqtl3g.html
Days to heading, KxO-17-c	HED: Days to anthesis	CO1_chr7D_24Mb	Kanota/Ogle	cdo1467a	Oat-KxO/Q-17	13.9	unknown	-999			Mrg02	108	87-98	77-108	Siripoonwiwat et al.	1996	wheat.pw.usda.gov/jag/papers96/paper396/oatqtl3g.html
QEFLD.2002-OxT_32	HED: Flowering time: early field sowing	CO1_chr7D_24Mb	Ogle/TAM O-301	cdo1467a	Oat-2002-OxT-QTL_32	47	unknown	-999			Mrg02	108	87-98	77-108	Holland et al.	2002	doi.org/10.1007/s00122-001-0845-5
QHDV.1997-KxO_17.1	HED: vernalized plants	CO1_chr7D_24Mb	Kanota/Ogle	Xcdo1467A	Oat-1997-KxO-QTL_17	13.9	unknown	-999			Mrg02	108	87-98	77-108	Holland et al.	1997	doi.org/10.2135/cropsci1997.0011183X003700040047x
Days to heading, KxO-17-e	HED: Days to anthesis	CO1_chr7D_24Mb	Kanota/Ogle	cdo1467a	Oat-KxO/Q-17	13.9	unknown	-999			Mrg02	108	87-98	77-108	Siripoonwiwat et al.	1996	wheat.pw.usda.gov/jag/papers96/paper396/oatqtl3g.html
Days to heading, KxO-17-f	HED: Days to anthesis	CO1_chr7D_24Mb	Kanota/Ogle	cdo1467a	Oat-KxO/Q-17	13.9	unknown	-999			Mrg02	108	87-98	77-108	Siripoonwiwat et al.	1996	wheat.pw.usda.gov/jag/papers96/paper396/oatqtl3g.html
PRT.NO11.GoHf.7D.472	PRT: grain protein concentration	NA	Goslin/HiFi	avgbs_6K_70344.1			chr7D	471900068	466508024	472947820	Mrg02	36	11 to 36	1 to 46	current work
PRT.NO12.GoHf.7D.472	PRT: grain protein concentration	NA	Goslin/HiFi	avgbs2_51808.1			chr7D	471709429	466508024	472947820	Mrg02	30	11 to 36	1 to 46	current work
PRT.OT12.GoHf.7D.488	PRT: grain protein concentration	NA	Goslin/HiFi	avgbs_cluster_20040.1			chr7D	488402287	488343505	489659666	Mrg02	11	11 to 36	1 to 46	current work
PRT.OT12.ShHf.7D.472	PRT: grain protein concentration	NA	Sherwood/HiFi	avgbs_cluster_40769.1			chr7D	472228456	466333557	480279602	NA	-999	11 to 36	1 to 46	current work
PRT.MEAN.GoHf.7D.472	PRT: grain protein concentration	NA	Goslin/HiFi	avgbs_6K_70344.1			chr7D	471900068	466508024	472947820	Mrg02	36	11 to 36	1 to 46	current work
no historical QTL	PRT: grain protein concentration	NA					chr7D				Mrg02			1 to 46
HGT.PE11.ShHf.7D.472	HGT: Plant height (field plots)	NA	Sherwood/HiFi	avgbs_cluster_40769.1			chr7D	472228456	466333557	482446795	NA	-999	15	5 to 20	current work
HGT.MEAN.ShHf.7D.486	HGT: Plant height (field plots)	NA	Sherwood/HiFi	avgbs_cluster_33818.2			chr7D	486455828	472228456	486484136	Mrg02	15	15	5 to 20	current work
Height, KxO-17-j	HGT: Plant height (field plots)	NA	Kanota/Ogle	isu1900a	Oat-KxO/Q-17	61	unknown	-999			Mrg02	6	15	5 to 20	Siripoonwiwat et al.	1996	wheat.pw.usda.gov/jag/papers96/paper396/oatqtl3g.html
Height, KxO-17-g	HGT: Plant height (field plots)	NA	Kanota/Ogle	isu1900a	Oat-KxO/Q-17	61	unknown	-999			Mrg02	6	15	5 to 20	Siripoonwiwat et al.	1996	wheat.pw.usda.gov/jag/papers96/paper396/oatqtl3g.html
Height, KxO-17-i	HGT: Plant height (field plots)	NA	Kanota/Ogle	isu1900a	Oat-KxO/Q-17	61	unknown	-999			Mrg02	6	15	5 to 20	Siripoonwiwat et al.	1996	wheat.pw.usda.gov/jag/papers96/paper396/oatqtl3g.html
Height, KxO-17-f	HGT: Plant height (field plots)	NA	Kanota/Ogle	isu1254b	Oat-KxO/Q-17	53.4	unknown	-999			Mrg02	14	15	5 to 20	Siripoonwiwat et al.	1996	wheat.pw.usda.gov/jag/papers96/paper396/oatqtl3g.html
Height, KxO-17-g	HGT: Plant height (field plots)	NA	Kanota/Ogle	isu1254b	Oat-KxO/Q-17	53.4	unknown	-999			Mrg02	14	15	5 to 20	Siripoonwiwat et al.	1996	wheat.pw.usda.gov/jag/papers96/paper396/oatqtl3g.html
QHTVR.1997-KxO_17	HGT: vernalization response	NA	Kanota/Ogle	Xisu1247B	Oat-1997-KxO-QTL_17	55.1	unknown	-999			Mrg02	14	15	5 to 20	Holland et al.	1997	doi.org/10.2135/cropsci1997.0011183X003700040047x
QHTV.1997-KxO_17	HGT: vernalized plants	NA	Kanota/Ogle	Xisu1247B	Oat-1997-KxO-QTL_17	55.1	unknown	-999			Mrg02	14	15	5 to 20	Holland et al.	1997	doi.org/10.2135/cropsci1997.0011183X003700040047x
QHTNV.1997-KxO_17	HGT: non-vernalized plants	NA	Kanota/Ogle	Xisu1247B	Oat-1997-KxO-QTL_17	55.1	unknown	-999			Mrg02	14	15	5 to 20	Holland et al.	1997	doi.org/10.2135/cropsci1997.0011183X003700040047x
Height, KxO-17-h	HGT: Plant height (field plots)	NA	Kanota/Ogle	cdo414	Oat-KxO/Q-17	50.3	unknown	-999			Mrg02	16	15	5 to 20	Siripoonwiwat et al.	1996	wheat.pw.usda.gov/jag/papers96/paper396/oatqtl3g.html
Height, KxO-17-g	HGT: Plant height (field plots)	NA	Kanota/Ogle	cdo414	Oat-KxO/Q-17	50.3	unknown	-999			Mrg02	16	15	5 to 20	Siripoonwiwat et al.	1996	wheat.pw.usda.gov/jag/papers96/paper396/oatqtl3g.html
Height, KxO-17-f	HGT: Plant height (field plots)	NA	Kanota/Ogle	cdo414	Oat-KxO/Q-17	50.3	unknown	-999			Mrg02	16	15	5 to 20	Siripoonwiwat et al.	1996	wheat.pw.usda.gov/jag/papers96/paper396/oatqtl3g.html
Height, KxO-17-i	HGT: Plant height (field plots)	NA	Kanota/Ogle	cdo414	Oat-KxO/Q-17	50.3	unknown	-999			Mrg02	16	15	5 to 20	Siripoonwiwat et al.	1996	wheat.pw.usda.gov/jag/papers96/paper396/oatqtl3g.html
1 QTL in green are major QTL found in the current study.
2 coloured cells in columns D through O contain information of note; e.g., certain specific gene markers, odd marker postions, blocks of loci in common for different QTL, etc.
3 -999 = unknown or uncertain position
4 this region of chr5D seems to cover a breakpoint between consensus map groups Mrg06 and Mrg24.

## Sheet: Candidate genes
Comparative mapping of candidate genes associated with B-glucan, oil, heading date, and hullessness
B-glucan
Candidate gene and location	Trait and method1	QTL/gene name	Mapping population	Marker name2	Original linkage group2	Original cM distance	Chromosome	Marker location (Sang)2,3	QTL start (Sang)	QTL end (Sang)	2018 linkage group2	Mrg cM distance2,3	cM range	Mrg region searched	Reference authors	Year published	DOI
CslF3/4/8_chr2A_2Mb	BGL	none									Mrg33		0	0-10
CslF3/4/8_chr2C_87Mb	BGL: lichenase enzyme	QBG.CORE-BG_13.1	CORE set	GMI_ES02_c5798_637	Oat-2020-CORE-BG_Mrg13	26.2	unknown	-999			Mrg13	26	36-37	26-47	Fogarty et al.	2020	doi.org/10.1002/csc2.20015
CslF3/4/8_chr2C_87Mb	BGL: lichenase enzyme	QBG.CORE-BG_13.1	CORE set	GMI_ES05_c8781_497	Oat-2020-CORE-BG_Mrg13	26.2	unknown	-999			Mrg13	26	36-37	26-47	Fogarty et al.	2020	doi.org/10.1002/csc2.20015
CslF3/4/8_chr2C_87Mb	BGL: lichenase enzyme	QBG.CORE-BG_13.2	CORE set	GMI_GBS_25134	Oat-2020-CORE-BG_Mrg13	31	unknown	-999			Mrg13	31	36-37	26-47	Fogarty et al.	2020	doi.org/10.1002/csc2.20015
CslF3/4/8_chr2C_87Mb	BGL: lichenase enzyme	QBG.CORE-BG_13.2	CORE set	avgbs_220028	Oat-2020-CORE-BG_Mrg13	31.7	chr2C	34515586			Mrg13	32	36-37	26-47	Fogarty et al.	2020	doi.org/10.1002/csc2.20015
CslF3/4/8_chr2C_87Mb	BGL: lichenase enzyme	QBG.CORE-BG_13.2	CORE set	GMI_ES15_c6576_330	Oat-2020-CORE-BG_Mrg13	33	unknown	-999			Mrg13	33	36-37	26-47	Fogarty et al.	2020	doi.org/10.1002/csc2.20015
CslF3/4/8_chr2C_87Mb	BGL: lichenase enzyme	QBG.CORE-BG_13.2	CORE set	GMI_GBS_108806	Oat-2020-CORE-BG_Mrg13	33	unknown	-999			Mrg13	33	36-37	26-47	Fogarty et al.	2020	doi.org/10.1002/csc2.20015
CslF3/4/8_chr2C_87Mb	BGL: lichenase enzyme	QBG.CORE-BG_13.2	CORE set	GMI_DS_CC3282_152	Oat-2020-CORE-BG_Mrg13	33	unknown	-999			Mrg13	33	36-37	26-47	Fogarty et al.	2020	doi.org/10.1002/csc2.20015
CslF3/4/8_chr2C_87Mb	BGL: lichenase enzyme	QBG.CORE-BG_13.2	CORE set	GMI_DS_CC5899_188	Oat-2020-CORE-BG_Mrg13	33	unknown	-999			Mrg13	33	36-37	26-47	Fogarty et al.	2020	doi.org/10.1002/csc2.20015
CslF3/4/8_chr2C_87Mb	BGL: lichenase enzyme	QBG.CORE-BG_13.2	CORE set	avgbs_85626	Oat-2020-CORE-BG_Mrg13	35.9	chr2C	49246069			Mrg13	36	36-37	26-47	Fogarty et al.	2020	doi.org/10.1002/csc2.20015
CslF3/4/8_chr2C_87Mb	BGL: lichenase enzyme	QBG.CORE-BG_13.2	CORE set	GMI_GBS_23907	Oat-2020-CORE-BG_Mrg13	35.9	unknown	-999			Mrg13	36	36-37	26-47	Fogarty et al.	2020	doi.org/10.1002/csc2.20015
CslF3/4/8_chr2C_87Mb	BGL: lichenase enzyme	QBG.CORE-BG_13.2	CORE set	GMI_DS_LB_7903	Oat-2020-CORE-BG_Mrg13	36.7	unknown	-999			Mrg13	37	36-37	26-47	Fogarty et al.	2020	doi.org/10.1002/csc2.20015
CslF3/4/8_chr2C_87Mb	BGL: lichenase enzyme	QBG.CORE-BG_13.2	CORE set	GMI_ES05_c13541_191	Oat-2020-CORE-BG_Mrg13	36.7	unknown	-999			Mrg13	37	36-37	26-47	Fogarty et al.	2020	doi.org/10.1002/csc2.20015
CslF3/4/8_chr2C_87Mb	BGL: lichenase enzyme	QBG.CORE-BG_13.2	CORE set	GMI_ES17_lrc20004_472	Oat-2020-CORE-BG_Mrg13	36.7	unknown	-999			Mrg13	37	36-37	26-47	Fogarty et al.	2020	doi.org/10.1002/csc2.20015
CslF3/4/8_chr2C_87Mb	BGL: lichenase enzyme	QBG.CORE-BG_13.2	CORE set	GMI_ES17_c11978_361	Oat-2020-CORE-BG_Mrg13	36.7	unknown	-999			Mrg13	37	36-37	26-47	Fogarty et al.	2020	doi.org/10.1002/csc2.20015
CslF3/4/8_chr2C_87Mb	BGL: lichenase enzyme	QBG.CORE-BG_13.2	CORE set	GMI_DS_CC4263_119	Oat-2020-CORE-BG_Mrg13	36.7	unknown	-999			Mrg13	37	36-37	26-47	Fogarty et al.	2020	doi.org/10.1002/csc2.20015
CslF3/4/8_chr2C_87Mb	BGL: Megazyme	QBG.BGMN_uk2	BGMN set	oPt.6825/oPt.0112	Oat-2012-BGMN_uk2	0	unknown	-999			Mrg13	41	36-37	26-47	Newell et al.	2012	doi.org/10.1007/s00122-012-1945-0
CslF3/4/8_chr2C_87Mb	BGL: lichenase enzyme	QBG.CORE-BG_13.3	CORE set	avgbs_62764	Oat-2020-CORE-BG_Mrg13	40.8	unknown	-999			Mrg13	41	36-37	26-47	Fogarty et al.	2020	doi.org/10.1002/csc2.20015
CslF3/4/8_chr2C_87Mb	BGL: lichenase enzyme	QBG.CORE-BG_13.3	CORE set	GMI_GBS_70029	Oat-2020-CORE-BG_Mrg13	42.6	unknown	-999			Mrg13	42	36-37	26-47	Fogarty et al.	2020	doi.org/10.1002/csc2.20015
CslF3/4/8_chr2C_87Mb	BGL: lichenase enzyme	QBG.CORE-BG_13.3	CORE set	avgbs_77919	Oat-2020-CORE-BG_Mrg13	42.6	chr2C	366970205			Mrg13	42	36-37	26-47	Fogarty et al.	2020	doi.org/10.1002/csc2.20015
CslF3/4/8_chr2C_87Mb	BGL: lichenase enzyme	QBG.CORE-BG_13.3	CORE set	GMI_ES01_lrc29552_212	Oat-2020-CORE-BG_Mrg13	43.1	unknown	-999			Mrg13	43	36-37	26-47	Fogarty et al.	2020	doi.org/10.1002/csc2.20015
CslF3/4/8_chr2C_87Mb	BGL: lichenase enzyme	QBG.CORE-BG_13.3	CORE set	GMI_ES14_c3340_148	Oat-2020-CORE-BG_Mrg13	43.1	unknown	-999			Mrg13	43	36-37	26-47	Fogarty et al.	2020	doi.org/10.1002/csc2.20015
CslF3/4/8_chr2C_87Mb	BGL: lichenase enzyme	QBG.CORE-BG_13.3	CORE set	avgbs_217069	Oat-2020-CORE-BG_Mrg13	45.3	chr2C	374916562			Mrg13	45	36-37	26-47	Fogarty et al.	2020	doi.org/10.1002/csc2.20015
CslF3/4/8_chr2D_217Mb	BGL: lichenase enzyme	QBG.CORE-BG_8.1	CORE set	avgbs_213598	Oat-2020-CORE-BG_Mrg08	64.3	chr2D	320647166			Mrg08	64	66	56-76	Fogarty et al.	2020	doi.org/10.1002/csc2.20015
CslF9_chr4C_24Mb	BGL: NIRS	BGL.NO11.GoHf.4C.25	Goslin/HiFi	avgbs_200620.1			chr4C	24707759	15887507	42310244	Mrg11	4	4	0-14	current work
CslF9_chr4C_24Mb	BGL: lichenase enzyme	QBG.CORE-BG_11.1	CORE set	GMI_ES22_c10353_147	Oat-2020-CORE-BG_Mrg11	3.7	unknown	-999			Mrg11	4	4	0-14	Fogarty et al.	2020	doi.org/10.1002/csc2.20015
CslF9_chr4C_24Mb	BGL: lichenase enzyme	QBG.CORE-BG_11.1	CORE set	GMI_ES14_c8253_493	Oat-2020-CORE-BG_Mrg11	3.7	unknown	-999			Mrg11	4	4	0-14	Fogarty et al.	2020	doi.org/10.1002/csc2.20015
CslF9_chr4C_24Mb	BGL: lichenase enzyme	QBG.CORE-BG_11.1	CORE set	GMI_ES_CC16289_111	Oat-2020-CORE-BG_Mrg11	3.7	unknown	-999			Mrg11	4	4	0-14	Fogarty et al.	2020	doi.org/10.1002/csc2.20015
CslF9_chr4C_24Mb	BGL: lichenase enzyme	QBG.CORE-BG_11.1	CORE set	GMI_ES_LB_9834	Oat-2020-CORE-BG_Mrg11	3.7	unknown	-999			Mrg11	4	4	0-14	Fogarty et al.	2020	doi.org/10.1002/csc2.20015
CslF9_chr4C_24Mb	BGL: lichenase enzyme	QBG.CORE-BG_11.1	CORE set	GMI_ES02_c12590_883	Oat-2020-CORE-BG_Mrg11	3.7	unknown	-999			Mrg11	4	4	0-14	Fogarty et al.	2020	doi.org/10.1002/csc2.20015
CslF9_chr4C_24Mb	BGL: lichenase enzyme	QBG.CORE-BG_11.1	CORE set	GMI_ES14_c3401_306	Oat-2020-CORE-BG_Mrg11	3.7	unknown	-999			Mrg11	4	4	0-14	Fogarty et al.	2020	doi.org/10.1002/csc2.20015
CslF9_chr4C_24Mb	BGL: NIRS	QbglL17N.UFRGS-BG_11.1	UFRGS panel	avgbs2_86064.1.6	Oat-2020-UFRGS-BG_Mrg11	3.7	chr4C	16863842			Mrg11	4	4	0-14	Zimmer et al.	2020	doi.org/10.1007/s10681-018-2182-7
CslF9_chr4C_24Mb	BGL: NIRS	QbglL17N.UFRGS-BG_11.1	UFRGS panel	avgbs2_44135.1.36	Oat-2020-UFRGS-BG_Mrg11	3.7	unknown	-999			Mrg11	4	4	0-14	Zimmer et al.	2020	doi.org/10.1007/s10681-018-2182-7
CslF9_chr4C_24Mb	BGL: NIRS	QbglL17N.UFRGS-BG_11.1	UFRGS panel	avgbs2_86064.1.51	Oat-2020-UFRGS-BG_Mrg11	3.7	chr4C	16863842			Mrg11	4	4	0-14	Zimmer et al.	2020	doi.org/10.1007/s10681-018-2182-7
CslF9_chr4C_24Mb	BGL: NIRS	QbglL17N.UFRGS-BG_11.1	UFRGS panel	avgbs_200620.1.64	Oat-2020-UFRGS-BG_Mrg11	3.7	chr4C	24707759			Mrg11	4	4	0-14	Zimmer et al.	2020	doi.org/10.1007/s10681-018-2182-7
CslF9_chr4C_24Mb	BGL: NIRS	QbglL17N.UFRGS-BG_11.2	UFRGS panel	avgbs_42869.1.46	Oat-2020-UFRGS-BG_Mrg11	7.2	chr4C	37296744			Mrg11	7	4	0-14	Zimmer et al.	2020	doi.org/10.1007/s10681-018-2182-7
CslF9_chr4C_24Mb	BGL: NIRS	QbglL17N.UFRGS-BG_11.3	UFRGS panel	avgbs_104028.1.28	Oat-2020-UFRGS-BG_Mrg11	8.8	chr4C	40153086			Mrg11	9	4	0-14	Zimmer et al.	2020	doi.org/10.1007/s10681-018-2182-7
CslF9_chr4C_24Mb	BGL: NIRS	QbglE18N.UFRGS-BG_11.3	UFRGS panel	avgbs_104028.1.28	Oat-2020-UFRGS-BG_Mrg11	8.8	chr4C	40153086			Mrg11	9	4	0-14	Zimmer et al.	2020	doi.org/10.1007/s10681-018-2182-7
CslF9_chr4C_24Mb	BGL: NIRS	QbglL17N.UFRGS-BG_11.3	UFRGS panel	avgbs2_25762.1.10	Oat-2020-UFRGS-BG_Mrg11	8.8	unknown	-999			Mrg11	9	4	0-14	Zimmer et al.	2020	doi.org/10.1007/s10681-018-2182-7
CslF11_chr6A_298Mb	BGL: NIRS	BGL.NO11.GoHf.6A.308	Goslin/HiFi	avgbs_16946.1			chr6A	308170528	302508705	329817434	Mrg05	93	93-115	83-125	current work
CslF11_chr6A_298Mb	BGL: NIRS	BGL.NO12.GoHf.6A.303	Goslin/HiFi	avgbs_cluster_19031.1			chr6A	302508705	302508705	318791553	NA	-999	93-115	83-125	current work
CslF11_chr6A_298Mb	BGL: NIRS	BGL.PE12.GoHf.6A.308	Goslin/HiFi	avgbs_876.1			chr6A	307720628	302508705	318791553	Mrg05	106	93-115	83-125	current work
CslF11_chr6A_298Mb	BGL: NIRS	BGL.MEAN12.GoHf.6A.308	Goslin/HiFi	avgbs_876.1			chr6A	307720628	302508705	320659458	Mrg05	106	93-115	83-125	current work
CslF11_chr6A_298Mb	BGL: NIRS	BGL.MEAN.GoHf.6A.325	Goslin/HiFi	avgbs_111560.1			chr6A	325488457	314227107	329817434	Mrg05	115	93-115	83-125	current work
CslF11_chr6A_298Mb	BGL: NIRS	BGL.NZ9.GoHf.6A.325	Goslin/HiFi	avgbs_111560.1			chr6A	325488457	320882607	329817434	Mrg05	115	93-115	83-125	current work
CslF11_chr6A_298Mb	BGL: NIRS	BGL.OT10.GoHf.6A.323	Goslin/HiFi	avgbs_cluster_17100.1			chr6A	323394496	320882607	328303995	Mrg05	104	93-115	83-125	current work
CslF11_chr6A_298Mb	BGL: FIA	Qbgl.KxO-Bgl_20	Kanota/Ogle	Xcdo57B	Oat-2000-KxO-Bgl_20	0	unknown	-999			Mrg05	91	81-82	71-92	Kianian et al.	2000	doi.org/10.1007/s001220051578
CslF9_chr6A_416Mb	BGL: NIRS	BGL.PE10.GoHf.6A.407	Goslin/HiFi	avgbs_cluster_23271.1			chr6A	407098489	352763476	427341448	Mrg05	136	136	126-146	current work
CslF9_chr6A_416Mb	BGL: NIRS	BGL.PE11.ShHf.6A.415	Sherwood/HiFi	avgbs_cluster_11049.1			chr6A	415099448	388281836	427068965	NA	-999	136	126-146	current work
CslF9_chr6A_416Mb	BGL: NIRS	BGL.NZ9.ShHf.6A.415	Sherwood/HiFi	avgbs_cluster_11049.1			chr6A	415099448	394184561	421130750	NA	-999	136	126-146	current work
CslF9_chr6A_416Mb	BGL: NIRS	BGL.MEAN.ShHf.6A.415	Sherwood/HiFi	avgbs_cluster_11049.1			chr6A	415099448	394184561	421130750	NA	-999	136	126-146	current work
CslF9_chr6A_416Mb	BGL: NIRS	BGL.OT11.ShHf.6A.415	Sherwood/HiFi	avgbs_cluster_11049.1			chr6A	415099448	406619607	421130750	NA	-999	136	126-146	current work
CslF9_chr6A_416Mb	BGL: NIRS	BGL.NO11.GoHf.6A.413	Goslin/HiFi	avgbs_890.1			chr6A	413346871	410914013	427341448	Mrg05	136	136	126-146	current work
CslF9_chr6A_416Mb	BGL: NIRS	BGL.NZ9.GoHf.6A.413	Goslin/HiFi	avgbs_890.1			chr6A	413346871	410914013	427341448	Mrg05	136	136	126-146	current work
CslF9_chr6A_416Mb	BGL: NIRS	BGL.OT10.GoHf.6A.413	Goslin/HiFi	avgbs_890.1			chr6A	413346871	410914013	427341448	Mrg05	136	136	126-146	current work
CslF9_chr6A_416Mb	BGL: NIRS	BGL.OT11.GoHf.6A.413	Goslin/HiFi	avgbs_890.1			chr6A	413346871	410914013	427341448	Mrg05	136	136	126-146	current work
CslF9_chr6A_416Mb	BGL: NIRS	BGL.MEAN.GoHf.6A.413	Goslin/HiFi	avgbs_890.1			chr6A	413346871	410914013	427341448	Mrg05	136	136	126-146	current work
CslF9_chr6A_416Mb	BGL: NIRS	BGL.OT12.GoHf.6A.411	Goslin/HiFi	avgbs_97451.1			chr6A	410914013	410914013	427341448	Mrg05	136	136	126-146	current work
CslF9_chr6A_416Mb	BGL: FIA	Qbgl.KxO-Bgl_11	Kanota/Ogle	Xcdo665B	Oat-2000-KxO-Bgl_11	0	unknown	-999			Mrg05	136	136	126-146	Kianian et al.	2000	doi.org/10.1007/s001220051578
CslF9_chr6A_416Mb	BGL: lichenase enzyme	QBG.CORE-BG_5.1	CORE set	GMI_ES01_c13021_254	Oat-2020-CORE-BG_Mrg05	135.5	unknown	-999			Mrg05	136	136	126-146	Fogarty et al.	2020	doi.org/10.1002/csc2.20015
CslF9_chr6A_416Mb	BGL: FIA	Qbgl.KxM-Bgl_11	Kanota/Marion	Xcdo665B	Oat-2000-KxM-Bgl_11	0	unknown	-999			Mrg05	136	136	126-146	Kianian et al.	2000	doi.org/10.1007/s001220051578
CslF9/11_chr6C_60Mb	BGL: lichenase enzyme	QBG.CORE-BG_17.3	CORE set	avgbs_213571	Oat-2020-CORE-BG_Mrg17	78.9	unknown	-999			Mrg17	79	89	79-99	Fogarty et al.	2020	doi.org/10.1002/csc2.20015
CslF9/11_chr6C_60Mb	BGL: lichenase enzyme	QBG.CORE-BG_17.4	CORE set	GMI_ES01_c2591_692	Oat-2020-CORE-BG_Mrg17	83.9	unknown	-999			Mrg17	84	89	79-99	Fogarty et al.	2020	doi.org/10.1002/csc2.20015
CslF9/11_chr6C_60Mb	BGL: lichenase enzyme	QBG.CORE-BG_17.4	CORE set	GMI_ES15_c32_761	Oat-2020-CORE-BG_Mrg17	83.9	unknown	-999			Mrg17	84	89	79-99	Fogarty et al.	2020	doi.org/10.1002/csc2.20015
CslF9/11_chr6C_60Mb	BGL: lichenase enzyme	QBG.CORE-BG_17.4	CORE set	GMI_ES02_c14080_371	Oat-2020-CORE-BG_Mrg17	83.9	unknown	-999			Mrg17	84	89	79-99	Fogarty et al.	2020	doi.org/10.1002/csc2.20015
CslF9/11_chr6C_60Mb	BGL: lichenase enzyme	QBG.CORE-BG_17.4	CORE set	GMI_ES17_c9023_409	Oat-2020-CORE-BG_Mrg17	83.9	unknown	-999			Mrg17	84	89	79-99	Fogarty et al.	2020	doi.org/10.1002/csc2.20015
CslF9/11_chr6D_254Mb	BGL	none									Mrg04		38	28-48
(CslF6)_chr7A_399Mb	BGL: NIRS	BGL.MEAN.ShHf.7A.426	Sherwood/HiFi	avgbs2_100424.1			chr7A	425754108	131027326	431789148	Mrg12	64	64	54-74	current work
(CslF6)_chr7A_399Mb	BGL: NIRS	BGL.PE11.ShHf.7A.426	Sherwood/HiFi	avgbs2_100424.1			chr7A	425754108	135194882	430180032	Mrg12	64	64	54-74	current work
(CslF6)_chr7A_399Mb	BGL: NIRS	BGL.OT11.ShHf.7A.426	Sherwood/HiFi	avgbs2_100424.1			chr7A	425754108	136445424	431789148	Mrg12	64	64	54-74	current work
(CslF6)_chr7A_399Mb	BGL: NIRS	BGL.NZ9.ShHf.7A.430	Sherwood/HiFi	avgbs_84915.1			chr7A	429794604	154422108	431789148	Mrg12	64	64	54-74	current work
(CslF6)_chr7A_399Mb	BGL: NIRS	BGL.NO12.ShHf.7A.430	Sherwood/HiFi	avgbs_cluster_5969.1			chr7A	430180032	154506713	431789148	Mrg12	64	64	54-74	current work
(CslF6)_chr7A_399Mb	BGL: NIRS	BGL.OT10.ShHf.7A.426	Sherwood/HiFi	avgbs2_100424.1			chr7A	425754108	158536756	431789148	Mrg12	64	64	54-74	current work
(CslF6)_chr7A_399Mb	BGL: NIRS	QbglE17N.UFRGS-BG_12.1	UFRGS panel	avgbs_cluster_33876.1.64	Oat-2020-UFRGS-BG_Mrg12	56.7	chr7A	137220487			Mrg12	57	64	54-74	Zimmer et al.	2020	doi.org/10.1007/s10681-018-2182-7
(CslF6)_chr7A_399Mb	BGL: NIRS	QbglE18N.UFRGS-BG_12.1	UFRGS panel	avgbs_cluster_33876.1.64	Oat-2020-UFRGS-BG_Mrg12	56.7	chr7A	137220487			Mrg12	57	64	54-74	Zimmer et al.	2020	doi.org/10.1007/s10681-018-2182-7
(CslF6)_chr7A_399Mb	BGL: NIRS	QbglMulN.UFRGS-BG_12.1	UFRGS panel	avgbs_cluster_33876.1.64	Oat-2020-UFRGS-BG_Mrg12	56.7	chr7A	137220487			Mrg12	57	64	54-74	Zimmer et al.	2020	doi.org/10.1007/s10681-018-2182-7
(CslF6)_chr7A_399Mb	BGL: lichenase enzyme	QBG.CORE-BG_12.1	CORE set	avgbs_215703	Oat-2020-CORE-BG_Mrg12	58.5	unknown	-999			Mrg12	58	64	54-74	Fogarty et al.	2020	doi.org/10.1002/csc2.20015
(CslF6)_chr7A_399Mb	BGL: lichenase enzyme	QBG.CORE-BG_12.1	CORE set	GMI_DS_LB_800	Oat-2020-CORE-BG_Mrg12	58.5	unknown	-999			Mrg12	58	64	54-74	Fogarty et al.	2020	doi.org/10.1002/csc2.20015
(CslF6)_chr7A_399Mb	BGL: lichenase enzyme	QBG.CORE-BG_12.1	CORE set	GMI_DS_LB_6363	Oat-2020-CORE-BG_Mrg12	58.5	unknown	-999			Mrg12	58	64	54-74	Fogarty et al.	2020	doi.org/10.1002/csc2.20015
(CslF6)_chr7A_399Mb	BGL: NIRS	QbglE18N.UFRGS-BG_12.2	UFRGS panel	avgbs_cluster_30172.1.9	Oat-2020-UFRGS-BG_Mrg12	59.4	chr7A	134882663			Mrg12	59	64	54-74	Zimmer et al.	2020	doi.org/10.1007/s10681-018-2182-7
(CslF6)_chr7A_399Mb	BGL: NIRS	QbglMulN.UFRGS-BG_12.2	UFRGS panel	avgbs_cluster_30172.1.9	Oat-2020-UFRGS-BG_Mrg12	59.4	chr7A	134882663			Mrg12	59	64	54-74	Zimmer et al.	2020	doi.org/10.1007/s10681-018-2182-7
(CslF6)_chr7A_399Mb	BGL: lichenase enzyme	QBG.CORE-BG_12.2	CORE set	GMI_ES14_c792_696	Oat-2020-CORE-BG_Mrg12	63.5	unknown	-999			Mrg12	64	64	54-74	Fogarty et al.	2020	doi.org/10.1002/csc2.20015
(CslF6)_chr7A_399Mb	BGL: lichenase enzyme	QBG.CORE-BG_12.2	CORE set	GMI_ES22_c408_595	Oat-2020-CORE-BG_Mrg12	63.5	unknown	-999			Mrg12	64	64	54-74	Fogarty et al.	2020	doi.org/10.1002/csc2.20015
(CslF6)_chr7A_399Mb	BGL: lichenase enzyme	QBG.CORE-BG_12.2	CORE set	avgbs_104327	Oat-2020-CORE-BG_Mrg12	63.5	chr7A	183963211			Mrg12	64	64	54-74	Fogarty et al.	2020	doi.org/10.1002/csc2.20015
(CslF6)_chr7A_399Mb	BGL: lichenase enzyme	QBG.CORE-BG_12.2	CORE set	avgbs_214766	Oat-2020-CORE-BG_Mrg12	63.5	unknown	-999			Mrg12	64	64	54-74	Fogarty et al.	2020	doi.org/10.1002/csc2.20015
(CslF6)_chr7A_399Mb	BGL: lichenase enzyme	QBG.CORE-BG_12.2	CORE set	avgbs_206198	Oat-2020-CORE-BG_Mrg12	63.5	chr7A	426121951			Mrg12	64	64	54-74	Fogarty et al.	2020	doi.org/10.1002/csc2.20015
CslF6_chr7C_383Mb	BGL	none									Mrg09		51	41-61
(CslF6)_chr7D_301Mb	BGL: lichenase enzyme	QBG.CORE-BG_2.1	CORE set	GMI_ES05_c13035_138	Oat-2020-CORE-BG_Mrg02	72.7	unknown	-999			Mrg02	73	86	76-96	Fogarty et al.	2020	doi.org/10.1002/csc2.20015
(CslF6)_chr7D_301Mb	BGL: NIRS	QbglL17N.UFRGS-BG_02.2	UFRGS panel	avgbs_cluster_30914.1.60	Oat-2020-UFRGS-BG_Mrg02	85.2	chr7D	420161532			Mrg02	85	86	76-96	Zimmer et al.	2020	doi.org/10.1007/s10681-018-2182-7
(CslF6)_chr7D_301Mb	BGL: lichenase enzyme	QBG.CORE-BG_2.2	CORE set	GMI_ES01_c29247_156	Oat-2020-CORE-BG_Mrg02	85.2	unknown	-999			Mrg02	85	86	76-96	Fogarty et al.	2020	doi.org/10.1002/csc2.20015
(CslF6)_chr7D_301Mb	BGL: lichenase enzyme	QBG.CORE-BG_2.2	CORE set	GMI_ES01_c2095_229	Oat-2020-CORE-BG_Mrg02	85.2	unknown	-999			Mrg02	85	86	76-96	Fogarty et al.	2020	doi.org/10.1002/csc2.20015
(CslF6)_chr7D_301Mb	BGL: lichenase enzyme	QBG.CORE-BG_2.2	CORE set	GMI_ES01_c13079_243	Oat-2020-CORE-BG_Mrg02	85.2	unknown	-999			Mrg02	85	86	76-96	Fogarty et al.	2020	doi.org/10.1002/csc2.20015
(CslF6)_chr7D_301Mb	BGL: lichenase enzyme	QBG.CORE-BG_2.2	CORE set	GMI_ES03_c1859_153	Oat-2020-CORE-BG_Mrg02	85.2	unknown	-999			Mrg02	85	86	76-96	Fogarty et al.	2020	doi.org/10.1002/csc2.20015
(CslF6)_chr7D_301Mb	BGL: lichenase enzyme	QBG.CORE-BG_2.2	CORE set	GMI_ES03_c12215_553	Oat-2020-CORE-BG_Mrg02	85.2	unknown	-999			Mrg02	85	86	76-96	Fogarty et al.	2020	doi.org/10.1002/csc2.20015
(CslF6)_chr7D_301Mb	BGL: AsCslF6_D SCAR	AsCslF6_D (Avena)	HiFi/CDC Sol-Fi	AsCslF6_D	Oat-2020-HxS-BG_Mrg02	85	unknown	-999			Mrg02	85	86	76-96	Fogarty et al.	2020	doi.org/10.1002/csc2.20015
Oil content
Candidate gene and location	Trait and method1	QTL/gene name	Mapping population	Marker name2	Original linkage group2	Original cM distance	Chromosome	Marker location (Sang)2,3	QTL start (Sang)	QTL end (Sang)	2018 linkage group2	Mrg cM distance2,3	cM range	Mrg region searched	Reference authors	Year published	DOI
ACC_chr4C_24Mb	OIL: LLIC	LLIC.OT10.DaEx.4C.16	Dal/Exeter	avgbs_20640.1			chr4C	16036439	1570816	29643125	Mrg11	10	4-10	0-20	current work
ACC_chr4C_24Mb	OIL: total	OIL.OT10.DaEx.4C.16	Dal/Exeter	avgbs_20640.1			chr4C	16036439	1570816	29643125	Mrg11	10	4-10	0-20	current work
ACC_chr4C_24Mb	OIL: total	OIL.MEAN.DaEx.4C.16	Dal/Exeter	avgbs_20640.1			chr4C	16036439	1570816	29643125	Mrg11	10	4-10	0-20	current work
ACC_chr4C_24Mb	OIL: OLIC	OLIC.OT10.DaEx.4C.2	Dal/Exeter	avgbs_284257.1			chr4C	1570816	1570816	29643125	NA	-999	4-10	0-20	current work
ACC_chr4C_24Mb	OIL: total	OIL.NO11.GoHf.4C.25	Goslin/HiFi	avgbs_200620.1			chr4C	24707759	3148577	42310244	Mrg11	4	4-10	0-20	current work
ACC_chr4C_24Mb	OIL: total	OIL.OT11.GoHf.4C.25	Goslin/HiFi	avgbs_200620.1			chr4C	24707759	3148577	42310244	Mrg11	4	4-10	0-20	current work
ACC_chr4C_24Mb	OIL: total	OIL.MEAN.GoHf.4C.25	Goslin/HiFi	avgbs_200620.1			chr4C	24707759	3148577	42310244	Mrg11	4	4-10	0-20	current work
ACC_chr4C_24Mb	OIL: ACC clone	ACCase (Avena)	Kanota/Ogle	ACCase1	Oat-KxO/2003-11_41+20	6.97	unknown	-999			Mrg11	4	4-10	0-20	Wight et al.	2003	doi.org/10.1139/g02-099
ACC_chr4C_24Mb	OIL: ACC clone	ACCase (Avena)	Kanota/Marion	AccaseA	Oat-1999-KxM-Oil_11	1.3	unknown	-999			Mrg11	4	4-10	0-20	Kianian et al.	1999	doi.org/10.1007/s001220051147
ACC_chr4C_24Mb	OIL: total	QOil.KxM-Oil_11	Kanota/Marion	AccaseA	Oat-1999-KxM-Oil_11	1.3	unknown	-999			Mrg11	4	4-10	0-20	Kianian et al.	1999	doi.org/10.1007/s001220051147
ACC_chr4C_24Mb	OIL: total	QOil.KxO-Oil_11	Kanota/Ogle	AccaseA	Oat-1999-KxO-Oil_11	1.3	unknown	-999			Mrg11	4	4-10	0-20	Kianian et al.	1999	doi.org/10.1007/s001220051147
ACC_chr4C_24Mb	OIL: ACC clone	ACCase (Avena)	Aslak/Matilda	ACCase1	Oat-AxM-DH2008-12	18	unknown	-999			Mrg11	4	4-10	0-20	Tanhuanpaa et al.	2008	doi.org/10.1139/G08-040
ACC_chr4C_24Mb	OIL: total	QOIL.OxM-QTL4_6	Ogle/MAM17-5	bcd1829b	Oat-2004-OxM-QTL4_6	48.2	unknown	-999			Mrg11	4	4-10	0-20	Zhu et al.	2004	doi.org/10.2135/cropsci2004.2540
ACC_chr4C_24Mb	OIL: GC-MS: Multivariate	QOIL-Multi.CU_Mrg11	Cornell University set	avgbs_cluster_4185.1.10	Oat-2019-CU_Mrg11	3.7	unknown	-999			Mrg11	3.7	4-10	0-20	Carlson et al.	2019	doi.org/10.1534/g3.119.400228
ACC_chr4C_24Mb	OIL: GC-MS: nt_C18:1(9)	QOIL-nt_C18:1(9).CU_Mrg11	Cornell University set	avgbs2_1455.1.62	Oat-2019-CU_Mrg11	3.7	unknown	-999			Mrg11	3.7	4-10	0-20	Carlson et al.	2019	doi.org/10.1534/g3.119.400228
ACC_chr4C_24Mb	OIL: GC-MS: nt_Total	QOIL-nt_Total.CU_Mrg11	Cornell University set	avgbs2_1455.1.62	Oat-2019-CU_Mrg11	3.7	unknown	-999			Mrg11	3.7	4-10	0-20	Carlson et al.	2019	doi.org/10.1534/g3.119.400228
ACC_chr4C_24Mb	OIL: GC-MS: qn_C18:1(9)	QOIL-qn_C18:1(9).CU_Mrg11	Cornell University set	avgbs2_1455.1.62	Oat-2019-CU_Mrg11	3.7	unknown	-999			Mrg11	3.7	4-10	0-20	Carlson et al.	2019	doi.org/10.1534/g3.119.400228
ACC_chr4C_24Mb	OIL: GC-MS: qn_Total	QOIL-qn_Total.CU_Mrg11	Cornell University set	avgbs2_1455.1.62	Oat-2019-CU_Mrg11	3.7	unknown	-999			Mrg11	3.7	4-10	0-20	Carlson et al.	2019	doi.org/10.1534/g3.119.400228
ACC_chr4C_24Mb	OIL: GC-MS: Multivariate	QOIL-Multi.CU_Mrg11	Cornell University set	avgbs2_68640.2.24	Oat-2019-CU_Mrg11	3.7	unknown	-999			Mrg11	3.7	4-10	0-20	Carlson et al.	2019	doi.org/10.1534/g3.119.400228
ACC_chr4C_24Mb	OIL: GC-MS: qn_C18:0	QOIL-qn_C18:0.CU_Mrg11	Cornell University set	avgbs2_86064.1.51	Oat-2019-CU_Mrg11	3.7	chr4C	16863842			Mrg11	3.7	4-10	0-20	Carlson et al.	2019	doi.org/10.1534/g3.119.400228
ACC_chr4C_24Mb	OIL: GC-MS: Multivariate	QOIL-Multi.CU_Mrg11	Cornell University set	avgbs2_8667.2.20	Oat-2019-CU_Mrg11	3.7	unknown	-999			Mrg11	3.7	4-10	0-20	Carlson et al.	2019	doi.org/10.1534/g3.119.400228
ACC_chr4C_24Mb	OIL: GC-MS: nt_C18:0	QOIL-nt_C18:0.CU_Mrg11	Cornell University set	avgbs2_8667.2.20	Oat-2019-CU_Mrg11	3.7	unknown	-999			Mrg11	3.7	4-10	0-20	Carlson et al.	2019	doi.org/10.1534/g3.119.400228
ACC_chr4C_24Mb	OIL: GC-MS: nt_C18:1(9)	QOIL-nt_C18:1(9).CU_Mrg11	Cornell University set	avgbs2_8667.2.20	Oat-2019-CU_Mrg11	3.7	unknown	-999			Mrg11	3.7	4-10	0-20	Carlson et al.	2019	doi.org/10.1534/g3.119.400228
ACC_chr4C_24Mb	OIL: GC-MS: nt_Total	QOIL-nt_Total.CU_Mrg11	Cornell University set	avgbs2_8667.2.20	Oat-2019-CU_Mrg11	3.7	unknown	-999			Mrg11	3.7	4-10	0-20	Carlson et al.	2019	doi.org/10.1534/g3.119.400228
ACC_chr4C_24Mb	OIL: GC-MS: qn_C18:0	QOIL-qn_C18:0.CU_Mrg11	Cornell University set	avgbs2_8667.2.20	Oat-2019-CU_Mrg11	3.7	unknown	-999			Mrg11	3.7	4-10	0-20	Carlson et al.	2019	doi.org/10.1534/g3.119.400228
ACC_chr4C_24Mb	OIL: GC-MS: qn_C18:1(9)	QOIL-qn_C18:1(9).CU_Mrg11	Cornell University set	avgbs2_8667.2.20	Oat-2019-CU_Mrg11	3.7	unknown	-999			Mrg11	3.7	4-10	0-20	Carlson et al.	2019	doi.org/10.1534/g3.119.400228
ACC_chr4C_24Mb	OIL: GC-MS: qn_Total	QOIL-qn_C18:2.CU_Mrg11	Cornell University set	avgbs2_8667.2.20	Oat-2019-CU_Mrg11	3.7	unknown	-999			Mrg11	3.7	4-10	0-20	Carlson et al.	2019	doi.org/10.1534/g3.119.400228
ACC_chr4C_24Mb	OIL: GC-MS: Multivariate	QOIL-Multi.CU_Mrg11	Cornell University set	avgbs2_13643.1.45	Oat-2019-CU_Mrg11	8.8	unknown	-999			Mrg11	8.8	4-10	0-20	Carlson et al.	2019	doi.org/10.1534/g3.119.400228
ACC_chr4C_24Mb	OIL: GC-MS: Multivariate	QOIL-Multi.CU_Mrg11	Cornell University set	avgbs2_8476.1.36	Oat-2019-CU_Mrg11	8.8	unknown	-999			Mrg11	8.8	4-10	0-20	Carlson et al.	2019	doi.org/10.1534/g3.119.400228
ACC_chr5D_462Mb	OIL: total	QOIL.OxM-QTL4_24	Ogle/MAM17-5	cdo665a	Oat-2004-OxM-QTL4_24	0	unknown				Mrg06	44	35	25-45	Zhu et al.	2004	doi.org/10.2135/cropsci2004.2540
ACC_chr6A_416Mb	OIL: total	Oil.OT11.ShHf.6A.415	Sherwood/HiFi	avgbs_cluster_11049.1			chr6A	415099448	386567078	421130750	NA	-999	136	126-146	current work
ACC_chr6A_416Mb	OIL: total	Oil.PE11.ShHf.6A.415	Sherwood/HiFi	avgbs_cluster_11049.1			chr6A	415099448	387183685	421130750	NA	-999	136	126-146	current work
ACC_chr6A_416Mb	OIL: total	OIL.MEAN.ShHf.6A.415	Sherwood/HiFi	avgbs_cluster_11049.1			chr6A	415099448	387183685	421130750	NA	-999	136	126-146	current work
ACC_chr6A_416Mb	OIL: LNIC	LNIC.OT10.DaEx.6A.419	Dal/Exeter	avgbs_119300.1			chr6A	419389944	404424336	444696858	NA	-999	136	126-146	current work
ACC_chr6A_416Mb	OIL: PLMC	PLMC.OT10.DaEx.6A.404	Dal/Exeter	avgbs_210456.1			chr6A	404424336	404424336	444696858	NA	-999	136	126-146	current work
ACC_chr6A_416Mb	OIL: total	OIL.NO11.GoHf.6A.413	Goslin/HiFi	avgbs_890.1			chr6A	413346871	410914013	427341448	Mrg05	136	136	126-146	current work
ACC_chr6A_416Mb	OIL: total	OIL.NO12.GoHf.6A.413	Goslin/HiFi	avgbs_890.1			chr6A	413346871	410914013	427341448	Mrg05	136	136	126-146	current work
ACC_chr6A_416Mb	OIL: total	OIL.OT11.GoHf.6A.413	Goslin/HiFi	avgbs_890.1			chr6A	413346871	410914013	427341448	Mrg05	136	136	126-146	current work
ACC_chr6A_416Mb	OIL: total	OIL.OT12.GoHf.6A.413	Goslin/HiFi	avgbs_890.1			chr6A	413346871	410914013	427341448	Mrg05	136	136	126-146	current work
ACC_chr6A_416Mb	OIL: total	OIL.PE12.GoHf.6A.413	Goslin/HiFi	avgbs_890.1			chr6A	413346871	410914013	427341448	Mrg05	136	136	126-146	current work
ACC_chr6A_416Mb	OIL: total	OIL.MEAN.GoHf.6A.413	Goslin/HiFi	avgbs_890.1			chr6A	413346871	410914013	427341448	Mrg05	136	136	126-146	current work
ACC_chr6A_416Mb	OIL: total	OIL.MEAN12.GoHf.6A.413	Goslin/HiFi	avgbs_890.1			chr6A	413346871	410914013	427341448	Mrg05	136	136	126-146	current work
ACC_chr6A_416Mb	OIL: total	Oil.NO12.ShHf.6A.415	Sherwood/HiFi	avgbs_cluster_11049.1			chr6A	415099448	415099448	427068965	NA	-999	136	126-146	current work
ACC_chr6A_416Mb	OIL: total	Oil.OT12.ShHf.6A.415	Sherwood/HiFi	avgbs_cluster_11049.1			chr6A	415099448	415099448	427068965	NA	-999	136	126-146	current work
ACC_chr6A_416Mb	OIL: total	Oil.PE12.ShHf.6A.415	Sherwood/HiFi	avgbs_cluster_11049.1			chr6A	415099448	415099448	421130750	NA	-999	136	126-146	current work
ACC_chr6A_416Mb	OIL: total	OIL.MEAN12.ShHf.6A.415	Sherwood/HiFi	avgbs_cluster_11049.1			chr6A	415099448	415099448	421130750	NA	-999	136	126-146	current work
ACC_chr6A_416Mb	OIL: total	QOIL.OxM-QTL4_3	Ogle/MAM17-5	rz69	Oat-2004-OxM-QTL4_3	0	unknown	-999			Mrg05	126	136	126-146	Zhu et al.	2004	doi.org/10.2135/cropsci2004.2540
ACC_chr6A_416Mb	OIL: GC-MS: Multivariate	QOIL-Multi.CU_Mrg05	Cornell University set	avgbs_cluster_1761.1.35	Oat-2019-CU_Mrg05	130.9	unknown	-999			Mrg05	130.9	136	126-146	Carlson et al.	2019	doi.org/10.1534/g3.119.400228
ACC_chr6A_416Mb	OIL: GC-MS: nt_C16:0	QOIL-nt_C16:0.CU_Mrg05	Cornell University set	avgbs_cluster_1761.1.35	Oat-2019-CU_Mrg05	130.9	unknown	-999			Mrg05	130.9	136	126-146	Carlson et al.	2019	doi.org/10.1534/g3.119.400228
ACC_chr6A_416Mb	OIL: GC-MS: nt_C18:0	QOIL-nt_C18:0.CU_Mrg05	Cornell University set	avgbs_cluster_1761.1.35	Oat-2019-CU_Mrg05	130.9	unknown	-999			Mrg05	130.9	136	126-146	Carlson et al.	2019	doi.org/10.1534/g3.119.400228
ACC_chr6A_416Mb	OIL: GC-MS: nt_C18:1(9)	QOIL-nt_C18:1(9).CU_Mrg05	Cornell University set	avgbs_cluster_1761.1.35	Oat-2019-CU_Mrg05	130.9	unknown	-999			Mrg05	130.9	136	126-146	Carlson et al.	2019	doi.org/10.1534/g3.119.400228
ACC_chr6A_416Mb	OIL: GC-MS: nt_C18:2	QOIL-nt_C18:2.CU_Mrg05	Cornell University set	avgbs_cluster_1761.1.35	Oat-2019-CU_Mrg05	130.9	unknown	-999			Mrg05	130.9	136	126-146	Carlson et al.	2019	doi.org/10.1534/g3.119.400228
ACC_chr6A_416Mb	OIL: GC-MS: nt_C20:0	QOIL-nt_C20:0.CU_Mrg05	Cornell University set	avgbs_cluster_1761.1.35	Oat-2019-CU_Mrg05	130.9	unknown	-999			Mrg05	130.9	136	126-146	Carlson et al.	2019	doi.org/10.1534/g3.119.400228
ACC_chr6A_416Mb	OIL: GC-MS: nt_Total	QOIL-nt_Total.CU_Mrg05	Cornell University set	avgbs_cluster_1761.1.35	Oat-2019-CU_Mrg05	130.9	unknown	-999			Mrg05	130.9	136	126-146	Carlson et al.	2019	doi.org/10.1534/g3.119.400228
ACC_chr6A_416Mb	OIL: GC-MS: PC1	QOIL-PC1.CU_Mrg05	Cornell University set	avgbs_cluster_1761.1.35	Oat-2019-CU_Mrg05	130.9	unknown	-999			Mrg05	130.9	136	126-146	Carlson et al.	2019	doi.org/10.1534/g3.119.400228
ACC_chr6A_416Mb	OIL: GC-MS: qn_C16:0	QOIL-qn_C16:0.CU_Mrg05	Cornell University set	avgbs_cluster_1761.1.35	Oat-2019-CU_Mrg05	130.9	unknown	-999			Mrg05	130.9	136	126-146	Carlson et al.	2019	doi.org/10.1534/g3.119.400228
ACC_chr6A_416Mb	OIL: GC-MS: qn_C18:0	QOIL-qn_C18:0.CU_Mrg05	Cornell University set	avgbs_cluster_1761.1.35	Oat-2019-CU_Mrg05	130.9	unknown	-999			Mrg05	130.9	136	126-146	Carlson et al.	2019	doi.org/10.1534/g3.119.400228
ACC_chr6A_416Mb	OIL: GC-MS: qn_C18:1(9)	QOIL-qn_C18:1(9).CU_Mrg05	Cornell University set	avgbs_cluster_1761.1.35	Oat-2019-CU_Mrg05	130.9	unknown	-999			Mrg05	130.9	136	126-146	Carlson et al.	2019	doi.org/10.1534/g3.119.400228
ACC_chr6A_416Mb	OIL: GC-MS: qn_C18:2	QOIL-qn_C18:2.CU_Mrg05	Cornell University set	avgbs_cluster_1761.1.35	Oat-2019-CU_Mrg05	130.9	unknown	-999			Mrg05	130.9	136	126-146	Carlson et al.	2019	doi.org/10.1534/g3.119.400228
ACC_chr6A_416Mb	OIL: GC-MS: qn_C20:0	QOIL-qn_C20:0.CU_Mrg05	Cornell University set	avgbs_cluster_1761.1.35	Oat-2019-CU_Mrg05	130.9	unknown	-999			Mrg05	130.9	136	126-146	Carlson et al.	2019	doi.org/10.1534/g3.119.400228
ACC_chr6A_416Mb	OIL: GC-MS: qn_Total	QOIL-qn_Total.CU_Mrg05	Cornell University set	avgbs_cluster_1761.1.35	Oat-2019-CU_Mrg05	130.9	unknown	-999			Mrg05	130.9	136	126-146	Carlson et al.	2019	doi.org/10.1534/g3.119.400228
ACC_chr6A_416Mb	OIL: GC-MS: Multivariate	QOIL-Multi.CU_Mrg05	Cornell University set	avgbs_cluster_355.1.16	Oat-2019-CU_Mrg05	130.9	unknown	-999			Mrg05	130.9	136	126-146	Carlson et al.	2019	doi.org/10.1534/g3.119.400228
ACC_chr6A_416Mb	OIL: GC-MS: Multivariate	QOIL-Multi.CU_Mrg05	Cornell University set	avgbs_cluster_39326.1.20	Oat-2019-CU_Mrg05	130.9	unknown	-999			Mrg05	130.9	136	126-146	Carlson et al.	2019	doi.org/10.1534/g3.119.400228
ACC_chr6A_416Mb	OIL: GC-MS: nt_C20:0	QOIL-nt_C20:0.CU_Mrg05	Cornell University set	avgbs_cluster_39326.1.20	Oat-2019-CU_Mrg05	130.9	unknown	-999			Mrg05	130.9	136	126-146	Carlson et al.	2019	doi.org/10.1534/g3.119.400228
ACC_chr6A_416Mb	OIL: GC-MS: qn_C20:0	QOIL-qn_C20:0.CU_Mrg05	Cornell University set	avgbs_cluster_39326.1.20	Oat-2019-CU_Mrg05	130.9	unknown	-999			Mrg05	130.9	136	126-146	Carlson et al.	2019	doi.org/10.1534/g3.119.400228
ACC_chr6A_416Mb	OIL: GC-MS: Multivariate	QOIL-Multi.CU_Mrg05	Cornell University set	avgbs2_116151.1.25	Oat-2019-CU_Mrg05	130.9	unknown	-999			Mrg05	130.9	136	126-146	Carlson et al.	2019	doi.org/10.1534/g3.119.400228
ACC_chr6A_416Mb	OIL: GC-MS: nt_C16:0	QOIL-nt_C16:0.CU_Mrg05	Cornell University set	avgbs2_116151.1.25	Oat-2019-CU_Mrg05	130.9	unknown	-999			Mrg05	130.9	136	126-146	Carlson et al.	2019	doi.org/10.1534/g3.119.400228
ACC_chr6A_416Mb	OIL: GC-MS: nt_C18:0	QOIL-nt_C18:0.CU_Mrg05	Cornell University set	avgbs2_116151.1.25	Oat-2019-CU_Mrg05	130.9	unknown	-999			Mrg05	130.9	136	126-146	Carlson et al.	2019	doi.org/10.1534/g3.119.400228
ACC_chr6A_416Mb	OIL: GC-MS: nt_C18:1(9)	QOIL-nt_C18:1(9).CU_Mrg05	Cornell University set	avgbs2_116151.1.25	Oat-2019-CU_Mrg05	130.9	unknown	-999			Mrg05	130.9	136	126-146	Carlson et al.	2019	doi.org/10.1534/g3.119.400228
ACC_chr6A_416Mb	OIL: GC-MS: nt_C18:2	QOIL-nt_C18:2.CU_Mrg05	Cornell University set	avgbs2_116151.1.25	Oat-2019-CU_Mrg05	130.9	unknown	-999			Mrg05	130.9	136	126-146	Carlson et al.	2019	doi.org/10.1534/g3.119.400228
ACC_chr6A_416Mb	OIL: GC-MS: nt_C20:0	QOIL-nt_C20:0.CU_Mrg05	Cornell University set	avgbs2_116151.1.25	Oat-2019-CU_Mrg05	130.9	unknown	-999			Mrg05	130.9	136	126-146	Carlson et al.	2019	doi.org/10.1534/g3.119.400228
ACC_chr6A_416Mb	OIL: GC-MS: nt_Total	QOIL-nt_Total.CU_Mrg05	Cornell University set	avgbs2_116151.1.25	Oat-2019-CU_Mrg05	130.9	unknown	-999			Mrg05	130.9	136	126-146	Carlson et al.	2019	doi.org/10.1534/g3.119.400228
ACC_chr6A_416Mb	OIL: GC-MS: PC1	QOIL-PC1.CU_Mrg05	Cornell University set	avgbs2_116151.1.25	Oat-2019-CU_Mrg05	130.9	unknown	-999			Mrg05	130.9	136	126-146	Carlson et al.	2019	doi.org/10.1534/g3.119.400228
ACC_chr6A_416Mb	OIL: GC-MS: qn_C16:0	QOIL-qn_C16:0.CU_Mrg05	Cornell University set	avgbs2_116151.1.25	Oat-2019-CU_Mrg05	130.9	unknown	-999			Mrg05	130.9	136	126-146	Carlson et al.	2019	doi.org/10.1534/g3.119.400228
ACC_chr6A_416Mb	OIL: GC-MS: qn_C18:0	QOIL-qn_C18:0.CU_Mrg05	Cornell University set	avgbs2_116151.1.25	Oat-2019-CU_Mrg05	130.9	unknown	-999			Mrg05	130.9	136	126-146	Carlson et al.	2019	doi.org/10.1534/g3.119.400228
ACC_chr6A_416Mb	OIL: GC-MS: qn_C18:1(9)	QOIL-qn_C18:1(9).CU_Mrg05	Cornell University set	avgbs2_116151.1.25	Oat-2019-CU_Mrg05	130.9	unknown	-999			Mrg05	130.9	136	126-146	Carlson et al.	2019	doi.org/10.1534/g3.119.400228
ACC_chr6A_416Mb	OIL: GC-MS: qn_C18:2	QOIL-qn_C18:2.CU_Mrg05	Cornell University set	avgbs2_116151.1.25	Oat-2019-CU_Mrg05	130.9	unknown	-999			Mrg05	130.9	136	126-146	Carlson et al.	2019	doi.org/10.1534/g3.119.400228
ACC_chr6A_416Mb	OIL: GC-MS: qn_C20:0	QOIL-qn_C20:0.CU_Mrg05	Cornell University set	avgbs2_116151.1.25	Oat-2019-CU_Mrg05	130.9	unknown	-999			Mrg05	130.9	136	126-146	Carlson et al.	2019	doi.org/10.1534/g3.119.400228
ACC_chr6A_416Mb	OIL: GC-MS: qn_Total	QOIL-qn_Total.CU_Mrg05	Cornell University set	avgbs2_116151.1.25	Oat-2019-CU_Mrg05	130.9	unknown	-999			Mrg05	130.9	136	126-146	Carlson et al.	2019	doi.org/10.1534/g3.119.400228
ACC_chr6A_416Mb	OIL: GC-MS: nt_C18:1(9)	QOIL-nt_C18:1(9).CU_Mrg05	Cornell University set	avgbs2_135653.1.33	Oat-2019-CU_Mrg05	130.9	chr6A	407098777			Mrg05	130.9	136	126-146	Carlson et al.	2019	doi.org/10.1534/g3.119.400228
ACC_chr6A_416Mb	OIL: GC-MS: nt_C18:2	QOIL-nt_C18:2.CU_Mrg05	Cornell University set	avgbs2_135653.1.33	Oat-2019-CU_Mrg05	130.9	chr6A	407098777			Mrg05	130.9	136	126-146	Carlson et al.	2019	doi.org/10.1534/g3.119.400228
ACC_chr6A_416Mb	OIL: GC-MS: nt_C20:0	QOIL-nt_C20:0.CU_Mrg05	Cornell University set	avgbs2_135653.1.33	Oat-2019-CU_Mrg05	130.9	chr6A	407098777			Mrg05	130.9	136	126-146	Carlson et al.	2019	doi.org/10.1534/g3.119.400228
ACC_chr6A_416Mb	OIL: GC-MS: nt_Total	QOIL-nt_Total.CU_Mrg05	Cornell University set	avgbs2_135653.1.33	Oat-2019-CU_Mrg05	130.9	chr6A	407098777			Mrg05	130.9	136	126-146	Carlson et al.	2019	doi.org/10.1534/g3.119.400228
ACC_chr6A_416Mb	OIL: GC-MS: qn_C18:1(9)	QOIL-qn_C18:1(9).CU_Mrg05	Cornell University set	avgbs2_135653.1.33	Oat-2019-CU_Mrg05	130.9	chr6A	407098777			Mrg05	130.9	136	126-146	Carlson et al.	2019	doi.org/10.1534/g3.119.400228
ACC_chr6A_416Mb	OIL: GC-MS: qn_C18:2	QOIL-qn_C18:2.CU_Mrg05	Cornell University set	avgbs2_135653.1.33	Oat-2019-CU_Mrg05	130.9	chr6A	407098777			Mrg05	130.9	136	126-146	Carlson et al.	2019	doi.org/10.1534/g3.119.400228
ACC_chr6A_416Mb	OIL: GC-MS: qn_C20:0	QOIL-qn_C20:0.CU_Mrg05	Cornell University set	avgbs2_135653.1.33	Oat-2019-CU_Mrg05	130.9	chr6A	407098777			Mrg05	130.9	136	126-146	Carlson et al.	2019	doi.org/10.1534/g3.119.400228
ACC_chr6A_416Mb	OIL: GC-MS: qn_C20:1	QOIL-qn_C20:1.CU_Mrg05	Cornell University set	avgbs2_135653.1.33	Oat-2019-CU_Mrg05	130.9	chr6A	407098777			Mrg05	130.9	136	126-146	Carlson et al.	2019	doi.org/10.1534/g3.119.400228
ACC_chr6A_416Mb	OIL: GC-MS: qn_Total	QOIL-qn_Total.CU_Mrg05	Cornell University set	avgbs2_135653.1.33	Oat-2019-CU_Mrg05	130.9	chr6A	407098777			Mrg05	130.9	136	126-146	Carlson et al.	2019	doi.org/10.1534/g3.119.400228
ACC_chr6A_416Mb	OIL: GC-MS: Multivariate	QOIL-Multi.CU_Mrg05	Cornell University set	avgbs2_164105.1.29	Oat-2019-CU_Mrg05	130.9	unknown	-999			Mrg05	130.9	136	126-146	Carlson et al.	2019	doi.org/10.1534/g3.119.400228
ACC_chr6A_416Mb	OIL: GC-MS: nt_C20:0	QOIL-nt_C20:0.CU_Mrg05	Cornell University set	avgbs2_164105.1.29	Oat-2019-CU_Mrg05	130.9	unknown	-999			Mrg05	130.9	136	126-146	Carlson et al.	2019	doi.org/10.1534/g3.119.400228
ACC_chr6A_416Mb	OIL: GC-MS: qn_C20:0	QOIL-qn_C20:0.CU_Mrg05	Cornell University set	avgbs2_164105.1.29	Oat-2019-CU_Mrg05	130.9	unknown	-999			Mrg05	130.9	136	126-146	Carlson et al.	2019	doi.org/10.1534/g3.119.400228
ACC_chr6A_416Mb	OIL: GC-MS: Multivariate	QOIL-Multi.CU_Mrg05	Cornell University set	avgbs2_2899.1.6	Oat-2019-CU_Mrg05	130.9	unknown	-999			Mrg05	130.9	136	126-146	Carlson et al.	2019	doi.org/10.1534/g3.119.400228
ACC_chr6A_416Mb	OIL: GC-MS: nt_C20:0	QOIL-nt_C20:0.CU_Mrg05	Cornell University set	avgbs2_2899.1.6	Oat-2019-CU_Mrg05	130.9	unknown	-999			Mrg05	130.9	136	126-146	Carlson et al.	2019	doi.org/10.1534/g3.119.400228
ACC_chr6A_416Mb	OIL: GC-MS: Multivariate	QOIL-Multi.CU_Mrg05	Cornell University set	avgbs_cluster_31908.1.57	Oat-2019-CU_Mrg05	131.4	chr6A	407708312			Mrg05	131.4	136	126-146	Carlson et al.	2019	doi.org/10.1534/g3.119.400228
ACC_chr6A_416Mb	OIL: GC-MS: nt_C18:0	QOIL-nt_C18:0.CU_Mrg05	Cornell University set	avgbs_cluster_31908.1.57	Oat-2019-CU_Mrg05	131.4	chr6A	407708312			Mrg05	131.4	136	126-146	Carlson et al.	2019	doi.org/10.1534/g3.119.400228
ACC_chr6A_416Mb	OIL: GC-MS: nt_C18:1(9)	QOIL-nt_C18:1(9).CU_Mrg05	Cornell University set	avgbs_cluster_31908.1.57	Oat-2019-CU_Mrg05	131.4	chr6A	407708312			Mrg05	131.4	136	126-146	Carlson et al.	2019	doi.org/10.1534/g3.119.400228
ACC_chr6A_416Mb	OIL: GC-MS: nt_C18:2	QOIL-nt_C18:2.CU_Mrg05	Cornell University set	avgbs_cluster_31908.1.57	Oat-2019-CU_Mrg05	131.4	chr6A	407708312			Mrg05	131.4	136	126-146	Carlson et al.	2019	doi.org/10.1534/g3.119.400228
ACC_chr6A_416Mb	OIL: GC-MS: nt_Total	QOIL-nt_Total.CU_Mrg05	Cornell University set	avgbs_cluster_31908.1.57	Oat-2019-CU_Mrg05	131.4	chr6A	407708312			Mrg05	131.4	136	126-146	Carlson et al.	2019	doi.org/10.1534/g3.119.400228
ACC_chr6A_416Mb	OIL: GC-MS: qn_C18:0	QOIL-qn_C18:0.CU_Mrg05	Cornell University set	avgbs_cluster_31908.1.57	Oat-2019-CU_Mrg05	131.4	chr6A	407708312			Mrg05	131.4	136	126-146	Carlson et al.	2019	doi.org/10.1534/g3.119.400228
ACC_chr6A_416Mb	OIL: GC-MS: qn_C18:1(9)	QOIL-qn_C18:1(9).CU_Mrg05	Cornell University set	avgbs_cluster_31908.1.57	Oat-2019-CU_Mrg05	131.4	chr6A	407708312			Mrg05	131.4	136	126-146	Carlson et al.	2019	doi.org/10.1534/g3.119.400228
ACC_chr6A_416Mb	OIL: GC-MS: qn_C18:2	QOIL-qn_C18:2.CU_Mrg05	Cornell University set	avgbs_cluster_31908.1.57	Oat-2019-CU_Mrg05	131.4	chr6A	407708312			Mrg05	131.4	136	126-146	Carlson et al.	2019	doi.org/10.1534/g3.119.400228
ACC_chr6A_416Mb	OIL: GC-MS: qn_Total	QOIL-qn_Total.CU_Mrg05	Cornell University set	avgbs_cluster_31908.1.57	Oat-2019-CU_Mrg05	131.4	chr6A	407708312			Mrg05	131.4	136	126-146	Carlson et al.	2019	doi.org/10.1534/g3.119.400228
ACC_chr6A_416Mb	OIL: GC-MS: nt_C18:1(9)	QOIL-nt_C18:1(9).CU_Mrg05	Cornell University set	avgbs_cluster_1800.1.9	Oat-2019-CU_Mrg05	131.5	chr6A	406805774			Mrg05	131.5	136	126-146	Carlson et al.	2019	doi.org/10.1534/g3.119.400228
ACC_chr6A_416Mb	OIL: GC-MS: nt_C18:2	QOIL-nt_C18:2.CU_Mrg05	Cornell University set	avgbs_cluster_1800.1.9	Oat-2019-CU_Mrg05	131.5	chr6A	406805774			Mrg05	131.5	136	126-146	Carlson et al.	2019	doi.org/10.1534/g3.119.400228
ACC_chr6A_416Mb	OIL: GC-MS: nt_Total	QOIL-nt_Total.CU_Mrg05	Cornell University set	avgbs_cluster_1800.1.9	Oat-2019-CU_Mrg05	131.5	chr6A	406805774			Mrg05	131.5	136	126-146	Carlson et al.	2019	doi.org/10.1534/g3.119.400228
ACC_chr6A_416Mb	OIL: GC-MS: qn_C18:1(9)	QOIL-qn_C18:1(9).CU_Mrg05	Cornell University set	avgbs_cluster_1800.1.9	Oat-2019-CU_Mrg05	131.5	chr6A	406805774			Mrg05	131.5	136	126-146	Carlson et al.	2019	doi.org/10.1534/g3.119.400228
ACC_chr6A_416Mb	OIL: GC-MS: qn_C18:2	QOIL-qn_C18:2.CU_Mrg05	Cornell University set	avgbs_cluster_1800.1.9	Oat-2019-CU_Mrg05	131.5	chr6A	406805774			Mrg05	131.5	136	126-146	Carlson et al.	2019	doi.org/10.1534/g3.119.400228
ACC_chr6A_416Mb	OIL: GC-MS: qn_Total	QOIL-qn_Total.CU_Mrg05	Cornell University set	avgbs_cluster_1800.1.9	Oat-2019-CU_Mrg05	131.5	chr6A	406805774			Mrg05	131.5	136	126-146	Carlson et al.	2019	doi.org/10.1534/g3.119.400228
ACC_chr6A_416Mb	OIL: GC-MS: nt_C20:0	QOIL-nt_C20:0.CU_Mrg05	Cornell University set	avgbs_46950.1.50	Oat-2019-CU_Mrg05	131.6	chr6A	401343297			Mrg05	131.6	136	126-146	Carlson et al.	2019	doi.org/10.1534/g3.119.400228
ACC_chr6A_416Mb	OIL: GC-MS: Multivariate	QOIL-Multi.CU_Mrg05	Cornell University set	avgbs2_91537.1.13	Oat-2019-CU_Mrg05	131.6	unknown	-999			Mrg05	131.6	136	126-146	Carlson et al.	2019	doi.org/10.1534/g3.119.400228
ACC_chr6A_416Mb	OIL: total	QOil.KxM-Oil_11	Kanota/Marion	Xcdo665b	Oat-1999-KxM-Oil_11	0	unknown	-999			Mrg05	136	136	126-146	Kianian et al.	1999	doi.org/10.1007/s001220051147
ACC_chr6A_416Mb	OIL: total	QOil.KxO-Oil_11	Kanota/Ogle	Xcdo665B	Oat-1999-KxO-Oil_11	0	unknown	-999			Mrg05	136	136	126-146	Kianian et al.	1999	doi.org/10.1007/s001220051147
ACC_chr6A_416Mb	OIL: GC-MS: Multivariate	QOIL-Multi.CU_Mrg05	Cornell University set	avgbs_890.1.63	Oat-2019-CU_Mrg05	135.5	chr6A	413346871			Mrg05	135.5	136	126-146	Carlson et al.	2019	doi.org/10.1534/g3.119.400228
ACC_chr6A_416Mb	OIL: GC-MS: nt_C16:0	QOIL-nt_C16:0.CU_Mrg05	Cornell University set	avgbs_890.1.63	Oat-2019-CU_Mrg05	135.5	chr6A	413346871			Mrg05	135.5	136	126-146	Carlson et al.	2019	doi.org/10.1534/g3.119.400228
ACC_chr6A_416Mb	OIL: GC-MS: nt_C18:0	QOIL-nt_C18:0.CU_Mrg05	Cornell University set	avgbs_890.1.63	Oat-2019-CU_Mrg05	135.5	chr6A	413346871			Mrg05	135.5	136	126-146	Carlson et al.	2019	doi.org/10.1534/g3.119.400228
ACC_chr6A_416Mb	OIL: GC-MS: nt_C18:1(9)	QOIL-nt_C18:1(9).CU_Mrg05	Cornell University set	avgbs_890.1.63	Oat-2019-CU_Mrg05	135.5	chr6A	413346871			Mrg05	135.5	136	126-146	Carlson et al.	2019	doi.org/10.1534/g3.119.400228
ACC_chr6A_416Mb	OIL: GC-MS: nt_C18:2	QOIL-nt_C18:2.CU_Mrg05	Cornell University set	avgbs_890.1.63	Oat-2019-CU_Mrg05	135.5	chr6A	413346871			Mrg05	135.5	136	126-146	Carlson et al.	2019	doi.org/10.1534/g3.119.400228
ACC_chr6A_416Mb	OIL: GC-MS: nt_C20:0	QOIL-nt_C20:0.CU_Mrg05	Cornell University set	avgbs_890.1.63	Oat-2019-CU_Mrg05	135.5	chr6A	413346871			Mrg05	135.5	136	126-146	Carlson et al.	2019	doi.org/10.1534/g3.119.400228
ACC_chr6A_416Mb	OIL: GC-MS: nt_Total	QOIL-nt_Total.CU_Mrg05	Cornell University set	avgbs_890.1.63	Oat-2019-CU_Mrg05	135.5	chr6A	413346871			Mrg05	135.5	136	126-146	Carlson et al.	2019	doi.org/10.1534/g3.119.400228
ACC_chr6A_416Mb	OIL: GC-MS: PC1	QOIL-PC1.CU_Mrg05	Cornell University set	avgbs_890.1.63	Oat-2019-CU_Mrg05	135.5	chr6A	413346871			Mrg05	135.5	136	126-146	Carlson et al.	2019	doi.org/10.1534/g3.119.400228
ACC_chr6A_416Mb	OIL: GC-MS: qn_C16:0	QOIL-qn_C16:0.CU_Mrg05	Cornell University set	avgbs_890.1.63	Oat-2019-CU_Mrg05	135.5	chr6A	413346871			Mrg05	135.5	136	126-146	Carlson et al.	2019	doi.org/10.1534/g3.119.400228
ACC_chr6A_416Mb	OIL: GC-MS: qn_C18:0	QOIL-qn_C18:0.CU_Mrg05	Cornell University set	avgbs_890.1.63	Oat-2019-CU_Mrg05	135.5	chr6A	413346871			Mrg05	135.5	136	126-146	Carlson et al.	2019	doi.org/10.1534/g3.119.400228
ACC_chr6A_416Mb	OIL: GC-MS: qn_C18:1(9)	QOIL-qn_C18:1(9).CU_Mrg05	Cornell University set	avgbs_890.1.63	Oat-2019-CU_Mrg05	135.5	chr6A	413346871			Mrg05	135.5	136	126-146	Carlson et al.	2019	doi.org/10.1534/g3.119.400228
ACC_chr6A_416Mb	OIL: GC-MS: qn_C18:2	QOIL-qn_C18:2.CU_Mrg05	Cornell University set	avgbs_890.1.63	Oat-2019-CU_Mrg05	135.5	chr6A	413346871			Mrg05	135.5	136	126-146	Carlson et al.	2019	doi.org/10.1534/g3.119.400228
ACC_chr6A_416Mb	OIL: GC-MS: qn_C20:0	QOIL-qn_C20:0.CU_Mrg05	Cornell University set	avgbs_890.1.63	Oat-2019-CU_Mrg05	135.5	chr6A	413346871			Mrg05	135.5	136	126-146	Carlson et al.	2019	doi.org/10.1534/g3.119.400228
ACC_chr6A_416Mb	OIL: GC-MS: qn_Total	QOIL-qn_Total.CU_Mrg05	Cornell University set	avgbs_890.1.63	Oat-2019-CU_Mrg05	135.5	chr6A	413346871			Mrg05	135.5	136	126-146	Carlson et al.	2019	doi.org/10.1534/g3.119.400228
ACC_chr6A_416Mb	OIL: GC-MS: nt_C18:1(9)	QOIL-nt_C18:1(9).CU_Mrg05	Cornell University set	avgbs_97451.1.11	Oat-2019-CU_Mrg05	135.5	chr6A	410914013			Mrg05	135.5	136	126-146	Carlson et al.	2019	doi.org/10.1534/g3.119.400228
ACC_chr6A_416Mb	OIL: GC-MS: nt_C20:0	QOIL-nt_C20:0.CU_Mrg05	Cornell University set	avgbs_97451.1.11	Oat-2019-CU_Mrg05	135.5	chr6A	410914013			Mrg05	135.5	136	126-146	Carlson et al.	2019	doi.org/10.1534/g3.119.400228
ACC_chr6A_416Mb	OIL: GC-MS: nt_C20:1	QOIL-nt_C20:1.CU_Mrg05	Cornell University set	avgbs_97451.1.11	Oat-2019-CU_Mrg05	135.5	chr6A	410914013			Mrg05	135.5	136	126-146	Carlson et al.	2019	doi.org/10.1534/g3.119.400228
ACC_chr6A_416Mb	OIL: GC-MS: nt_Total	QOIL-nt_Total.CU_Mrg05	Cornell University set	avgbs_97451.1.11	Oat-2019-CU_Mrg05	135.5	chr6A	410914013			Mrg05	135.5	136	126-146	Carlson et al.	2019	doi.org/10.1534/g3.119.400228
ACC_chr6A_416Mb	OIL: GC-MS: PC1	QOIL-PC1.CU_Mrg05	Cornell University set	avgbs_97451.1.11	Oat-2019-CU_Mrg05	135.5	chr6A	410914013			Mrg05	135.5	136	126-146	Carlson et al.	2019	doi.org/10.1534/g3.119.400228
ACC_chr6A_416Mb	OIL: GC-MS: qn_C18:0	QOIL-qn_C18:0.CU_Mrg05	Cornell University set	avgbs_97451.1.11	Oat-2019-CU_Mrg05	135.5	chr6A	410914013			Mrg05	135.5	136	126-146	Carlson et al.	2019	doi.org/10.1534/g3.119.400228
ACC_chr6A_416Mb	OIL: GC-MS: qn_C18:1(9)	QOIL-qn_C18:1(9).CU_Mrg05	Cornell University set	avgbs_97451.1.11	Oat-2019-CU_Mrg05	135.5	chr6A	410914013			Mrg05	135.5	136	126-146	Carlson et al.	2019	doi.org/10.1534/g3.119.400228
ACC_chr6A_416Mb	OIL: GC-MS: qn_C18:2	QOIL-qn_C18:2.CU_Mrg05	Cornell University set	avgbs_97451.1.11	Oat-2019-CU_Mrg05	135.5	chr6A	410914013			Mrg05	135.5	136	126-146	Carlson et al.	2019	doi.org/10.1534/g3.119.400228
ACC_chr6A_416Mb	OIL: GC-MS: qn_C20:0	QOIL-qn_C20:0.CU_Mrg05	Cornell University set	avgbs_97451.1.11	Oat-2019-CU_Mrg05	135.5	chr6A	410914013			Mrg05	135.5	136	126-146	Carlson et al.	2019	doi.org/10.1534/g3.119.400228
ACC_chr6A_416Mb	OIL: GC-MS: qn_C20:1	QOIL-qn_C20:1.CU_Mrg05	Cornell University set	avgbs_97451.1.11	Oat-2019-CU_Mrg05	135.5	chr6A	410914013			Mrg05	135.5	136	126-146	Carlson et al.	2019	doi.org/10.1534/g3.119.400228
ACC_chr6A_416Mb	OIL: GC-MS: qn_Total	QOIL-qn_Total.CU_Mrg05	Cornell University set	avgbs_97451.1.11	Oat-2019-CU_Mrg05	135.5	chr6A	410914013			Mrg05	135.5	136	126-146	Carlson et al.	2019	doi.org/10.1534/g3.119.400228
ACC_chr6A_416Mb	OIL: GC-MS: Multivariate	QOIL-Multi.CU_Mrg05	Cornell University set	avgbs_cluster_11400.1.20	Oat-2019-CU_Mrg05	135.5	chr6A	408277773			Mrg05	135.5	136	126-146	Carlson et al.	2019	doi.org/10.1534/g3.119.400228
ACC_chr6A_416Mb	OIL: GC-MS: nt_C16:0	QOIL-nt_C16:0.CU_Mrg05	Cornell University set	avgbs_cluster_11400.1.20	Oat-2019-CU_Mrg05	135.5	chr6A	408277773			Mrg05	135.5	136	126-146	Carlson et al.	2019	doi.org/10.1534/g3.119.400228
ACC_chr6A_416Mb	OIL: GC-MS: nt_C18:0	QOIL-nt_C18:0.CU_Mrg05	Cornell University set	avgbs_cluster_11400.1.20	Oat-2019-CU_Mrg05	135.5	chr6A	408277773			Mrg05	135.5	136	126-146	Carlson et al.	2019	doi.org/10.1534/g3.119.400228
ACC_chr6A_416Mb	OIL: GC-MS: nt_C18:1(9)	QOIL-nt_C18:1(9).CU_Mrg05	Cornell University set	avgbs_cluster_11400.1.20	Oat-2019-CU_Mrg05	135.5	chr6A	408277773			Mrg05	135.5	136	126-146	Carlson et al.	2019	doi.org/10.1534/g3.119.400228
ACC_chr6A_416Mb	OIL: GC-MS: nt_C18:2	QOIL-nt_C18:2.CU_Mrg05	Cornell University set	avgbs_cluster_11400.1.20	Oat-2019-CU_Mrg05	135.5	chr6A	408277773			Mrg05	135.5	136	126-146	Carlson et al.	2019	doi.org/10.1534/g3.119.400228
ACC_chr6A_416Mb	OIL: GC-MS: nt_C20:0	QOIL-nt_C20:0.CU_Mrg05	Cornell University set	avgbs_cluster_11400.1.20	Oat-2019-CU_Mrg05	135.5	chr6A	408277773			Mrg05	135.5	136	126-146	Carlson et al.	2019	doi.org/10.1534/g3.119.400228
ACC_chr6A_416Mb	OIL: GC-MS: nt_Total	QOIL-nt_Total.CU_Mrg05	Cornell University set	avgbs_cluster_11400.1.20	Oat-2019-CU_Mrg05	135.5	chr6A	408277773			Mrg05	135.5	136	126-146	Carlson et al.	2019	doi.org/10.1534/g3.119.400228
ACC_chr6A_416Mb	OIL: GC-MS: PC1	QOIL-PC1.CU_Mrg05	Cornell University set	avgbs_cluster_11400.1.20	Oat-2019-CU_Mrg05	135.5	chr6A	408277773			Mrg05	135.5	136	126-146	Carlson et al.	2019	doi.org/10.1534/g3.119.400228
ACC_chr6A_416Mb	OIL: GC-MS: PC2	QOIL-PC2.CU_Mrg05	Cornell University set	avgbs_cluster_11400.1.20	Oat-2019-CU_Mrg05	135.5	chr6A	408277773			Mrg05	135.5	136	126-146	Carlson et al.	2019	doi.org/10.1534/g3.119.400228
ACC_chr6A_416Mb	OIL: GC-MS: qn_C16:0	QOIL-qn_C16:0.CU_Mrg05	Cornell University set	avgbs_cluster_11400.1.20	Oat-2019-CU_Mrg05	135.5	chr6A	408277773			Mrg05	135.5	136	126-146	Carlson et al.	2019	doi.org/10.1534/g3.119.400228
ACC_chr6A_416Mb	OIL: GC-MS: qn_C18:0	QOIL-qn_C18:0.CU_Mrg05	Cornell University set	avgbs_cluster_11400.1.20	Oat-2019-CU_Mrg05	135.5	chr6A	408277773			Mrg05	135.5	136	126-146	Carlson et al.	2019	doi.org/10.1534/g3.119.400228
ACC_chr6A_416Mb	OIL: GC-MS: qn_C18:1(9)	QOIL-qn_C18:1(9).CU_Mrg05	Cornell University set	avgbs_cluster_11400.1.20	Oat-2019-CU_Mrg05	135.5	chr6A	408277773			Mrg05	135.5	136	126-146	Carlson et al.	2019	doi.org/10.1534/g3.119.400228
ACC_chr6A_416Mb	OIL: GC-MS: qn_C18:2	QOIL-qn_C18:2.CU_Mrg05	Cornell University set	avgbs_cluster_11400.1.20	Oat-2019-CU_Mrg05	135.5	chr6A	408277773			Mrg05	135.5	136	126-146	Carlson et al.	2019	doi.org/10.1534/g3.119.400228
ACC_chr6A_416Mb	OIL: GC-MS: qn_C20:0	QOIL-qn_C20:0.CU_Mrg05	Cornell University set	avgbs_cluster_11400.1.20	Oat-2019-CU_Mrg05	135.5	chr6A	408277773			Mrg05	135.5	136	126-146	Carlson et al.	2019	doi.org/10.1534/g3.119.400228
ACC_chr6A_416Mb	OIL: GC-MS: qn_Total	QOIL-qn_Total.CU_Mrg05	Cornell University set	avgbs_cluster_11400.1.20	Oat-2019-CU_Mrg05	135.5	chr6A	408277773			Mrg05	135.5	136	126-146	Carlson et al.	2019	doi.org/10.1534/g3.119.400228
ACC_chr6A_416Mb	OIL: GC-MS: Multivariate	QOIL-Multi.CU_Mrg05	Cornell University set	avgbs_cluster_11676.1.9	Oat-2019-CU_Mrg05	135.5	unknown	-999			Mrg05	135.5	136	126-146	Carlson et al.	2019	doi.org/10.1534/g3.119.400228
ACC_chr6A_416Mb	OIL: GC-MS: nt_C16:0	QOIL-nt_C16:0.CU_Mrg05	Cornell University set	avgbs_cluster_11676.1.9	Oat-2019-CU_Mrg05	135.5	unknown	-999			Mrg05	135.5	136	126-146	Carlson et al.	2019	doi.org/10.1534/g3.119.400228
ACC_chr6A_416Mb	OIL: GC-MS: nt_C18:0	QOIL-nt_C18:0.CU_Mrg05	Cornell University set	avgbs_cluster_11676.1.9	Oat-2019-CU_Mrg05	135.5	unknown	-999			Mrg05	135.5	136	126-146	Carlson et al.	2019	doi.org/10.1534/g3.119.400228
ACC_chr6A_416Mb	OIL: GC-MS: nt_C18:1(9)	QOIL-nt_C18:1(9).CU_Mrg05	Cornell University set	avgbs_cluster_11676.1.9	Oat-2019-CU_Mrg05	135.5	unknown	-999			Mrg05	135.5	136	126-146	Carlson et al.	2019	doi.org/10.1534/g3.119.400228
ACC_chr6A_416Mb	OIL: GC-MS: nt_C18:2	QOIL-nt_C18:2.CU_Mrg05	Cornell University set	avgbs_cluster_11676.1.9	Oat-2019-CU_Mrg05	135.5	unknown	-999			Mrg05	135.5	136	126-146	Carlson et al.	2019	doi.org/10.1534/g3.119.400228
ACC_chr6A_416Mb	OIL: GC-MS: nt_C20:0	QOIL-nt_C20:0.CU_Mrg05	Cornell University set	avgbs_cluster_11676.1.9	Oat-2019-CU_Mrg05	135.5	unknown	-999			Mrg05	135.5	136	126-146	Carlson et al.	2019	doi.org/10.1534/g3.119.400228
ACC_chr6A_416Mb	OIL: GC-MS: nt_Total	QOIL-nt_Total.CU_Mrg05	Cornell University set	avgbs_cluster_11676.1.9	Oat-2019-CU_Mrg05	135.5	unknown	-999			Mrg05	135.5	136	126-146	Carlson et al.	2019	doi.org/10.1534/g3.119.400228
ACC_chr6A_416Mb	OIL: GC-MS: PC1	QOIL-PC1.CU_Mrg05	Cornell University set	avgbs_cluster_11676.1.9	Oat-2019-CU_Mrg05	135.5	unknown	-999			Mrg05	135.5	136	126-146	Carlson et al.	2019	doi.org/10.1534/g3.119.400228
ACC_chr6A_416Mb	OIL: GC-MS: PC2	QOIL-PC2.CU_Mrg05	Cornell University set	avgbs_cluster_11676.1.9	Oat-2019-CU_Mrg05	135.5	unknown	-999			Mrg05	135.5	136	126-146	Carlson et al.	2019	doi.org/10.1534/g3.119.400228
ACC_chr6A_416Mb	OIL: GC-MS: qn_C16:0	QOIL-qn_C16:0.CU_Mrg05	Cornell University set	avgbs_cluster_11676.1.9	Oat-2019-CU_Mrg05	135.5	unknown	-999			Mrg05	135.5	136	126-146	Carlson et al.	2019	doi.org/10.1534/g3.119.400228
ACC_chr6A_416Mb	OIL: GC-MS: qn_C18:0	QOIL-qn_C18:0.CU_Mrg05	Cornell University set	avgbs_cluster_11676.1.9	Oat-2019-CU_Mrg05	135.5	unknown	-999			Mrg05	135.5	136	126-146	Carlson et al.	2019	doi.org/10.1534/g3.119.400228
ACC_chr6A_416Mb	OIL: GC-MS: qn_C18:1(9)	QOIL-qn_C18:1(9).CU_Mrg05	Cornell University set	avgbs_cluster_11676.1.9	Oat-2019-CU_Mrg05	135.5	unknown	-999			Mrg05	135.5	136	126-146	Carlson et al.	2019	doi.org/10.1534/g3.119.400228
ACC_chr6A_416Mb	OIL: GC-MS: qn_C18:2	QOIL-qn_C18:2.CU_Mrg05	Cornell University set	avgbs_cluster_11676.1.9	Oat-2019-CU_Mrg05	135.5	unknown	-999			Mrg05	135.5	136	126-146	Carlson et al.	2019	doi.org/10.1534/g3.119.400228
ACC_chr6A_416Mb	OIL: GC-MS: qn_C20:0	QOIL-qn_C20:0.CU_Mrg05	Cornell University set	avgbs_cluster_11676.1.9	Oat-2019-CU_Mrg05	135.5	unknown	-999			Mrg05	135.5	136	126-146	Carlson et al.	2019	doi.org/10.1534/g3.119.400228
ACC_chr6A_416Mb	OIL: GC-MS: qn_Total	QOIL-qn_Total.CU_Mrg05	Cornell University set	avgbs_cluster_11676.1.9	Oat-2019-CU_Mrg05	135.5	unknown	-999			Mrg05	135.5	136	126-146	Carlson et al.	2019	doi.org/10.1534/g3.119.400228
ACC_chr6A_416Mb	OIL: GC-MS: Multivariate	QOIL-Multi.CU_Mrg05	Cornell University set	avgbs_cluster_16649.1.40	Oat-2019-CU_Mrg05	135.5	unknown	-999			Mrg05	135.5	136	126-146	Carlson et al.	2019	doi.org/10.1534/g3.119.400228
ACC_chr6A_416Mb	OIL: GC-MS: nt_C18:1(9)	QOIL-nt_C18:1(9).CU_Mrg05	Cornell University set	avgbs_cluster_16649.1.40	Oat-2019-CU_Mrg05	135.5	unknown	-999			Mrg05	135.5	136	126-146	Carlson et al.	2019	doi.org/10.1534/g3.119.400228
ACC_chr6A_416Mb	OIL: GC-MS: nt_C20:0	QOIL-nt_C20:0.CU_Mrg05	Cornell University set	avgbs_cluster_16649.1.40	Oat-2019-CU_Mrg05	135.5	unknown	-999			Mrg05	135.5	136	126-146	Carlson et al.	2019	doi.org/10.1534/g3.119.400228
ACC_chr6A_416Mb	OIL: GC-MS: nt_Total	QOIL-nt_Total.CU_Mrg05	Cornell University set	avgbs_cluster_16649.1.40	Oat-2019-CU_Mrg05	135.5	unknown	-999			Mrg05	135.5	136	126-146	Carlson et al.	2019	doi.org/10.1534/g3.119.400228
ACC_chr6A_416Mb	OIL: GC-MS: qn_C18:0	QOIL-qn_C18:0.CU_Mrg05	Cornell University set	avgbs_cluster_16649.1.40	Oat-2019-CU_Mrg05	135.5	unknown	-999			Mrg05	135.5	136	126-146	Carlson et al.	2019	doi.org/10.1534/g3.119.400228
ACC_chr6A_416Mb	OIL: GC-MS: qn_C18:1(9)	QOIL-qn_C18:1(9).CU_Mrg05	Cornell University set	avgbs_cluster_16649.1.40	Oat-2019-CU_Mrg05	135.5	unknown	-999			Mrg05	135.5	136	126-146	Carlson et al.	2019	doi.org/10.1534/g3.119.400228
ACC_chr6A_416Mb	OIL: GC-MS: qn_C20:0	QOIL-qn_C20:0.CU_Mrg05	Cornell University set	avgbs_cluster_16649.1.40	Oat-2019-CU_Mrg05	135.5	unknown	-999			Mrg05	135.5	136	126-146	Carlson et al.	2019	doi.org/10.1534/g3.119.400228
ACC_chr6A_416Mb	OIL: GC-MS: qn_Total	QOIL-qn_Total.CU_Mrg05	Cornell University set	avgbs_cluster_16649.1.40	Oat-2019-CU_Mrg05	135.5	unknown	-999			Mrg05	135.5	136	126-146	Carlson et al.	2019	doi.org/10.1534/g3.119.400228
ACC_chr6A_416Mb	OIL: GC-MS: nt_C20:0	QOIL-nt_C20:0.CU_Mrg05	Cornell University set	avgbs_cluster_23271.1.33	Oat-2019-CU_Mrg05	135.5	chr6A	407098489			Mrg05	135.5	136	126-146	Carlson et al.	2019	doi.org/10.1534/g3.119.400228
ACC_chr6A_416Mb	OIL: GC-MS: qn_C20:0	QOIL-qn_C20:0.CU_Mrg05	Cornell University set	avgbs_cluster_23271.1.33	Oat-2019-CU_Mrg05	135.5	chr6A	407098489			Mrg05	135.5	136	126-146	Carlson et al.	2019	doi.org/10.1534/g3.119.400228
ACC_chr6A_416Mb	OIL: GC-MS: nt_C20:0	QOIL-nt_C20:0.CU_Mrg05	Cornell University set	avgbs_cluster_39969.1.34	Oat-2019-CU_Mrg05	135.5	chr6A	410135651			Mrg05	135.5	136	126-146	Carlson et al.	2019	doi.org/10.1534/g3.119.400228
ACC_chr6A_416Mb	OIL: GC-MS: nt_C20:0	QOIL-nt_C20:0.CU_Mrg05	Cornell University set	avgbs_cluster_43160.1.36	Oat-2019-CU_Mrg05	135.5	unknown	-999			Mrg05	135.5	136	126-146	Carlson et al.	2019	doi.org/10.1534/g3.119.400228
ACC_chr6A_416Mb	OIL: GC-MS: qn_C20:0	QOIL-qn_C20:0.CU_Mrg05	Cornell University set	avgbs_cluster_43160.1.36	Oat-2019-CU_Mrg05	135.5	unknown	-999			Mrg05	135.5	136	126-146	Carlson et al.	2019	doi.org/10.1534/g3.119.400228
ACC_chr6A_416Mb	OIL: GC-MS: Multivariate	QOIL-Multi.CU_Mrg05	Cornell University set	avgbs_cluster_62.1.60	Oat-2019-CU_Mrg05	135.5	chr6A	405395268			Mrg05	135.5	136	126-146	Carlson et al.	2019	doi.org/10.1534/g3.119.400228
ACC_chr6A_416Mb	OIL: GC-MS: nt_C18:0	QOIL-nt_C18:0.CU_Mrg05	Cornell University set	avgbs_cluster_62.1.60	Oat-2019-CU_Mrg05	135.5	chr6A	405395268			Mrg05	135.5	136	126-146	Carlson et al.	2019	doi.org/10.1534/g3.119.400228
ACC_chr6A_416Mb	OIL: GC-MS: nt_C20:0	QOIL-nt_C20:0.CU_Mrg05	Cornell University set	avgbs_cluster_62.1.60	Oat-2019-CU_Mrg05	135.5	chr6A	405395268			Mrg05	135.5	136	126-146	Carlson et al.	2019	doi.org/10.1534/g3.119.400228
ACC_chr6A_416Mb	OIL: GC-MS: qn_C18:0	QOIL-qn_C18:0.CU_Mrg05	Cornell University set	avgbs_cluster_62.1.60	Oat-2019-CU_Mrg05	135.5	chr6A	405395268			Mrg05	135.5	136	126-146	Carlson et al.	2019	doi.org/10.1534/g3.119.400228
ACC_chr6A_416Mb	OIL: GC-MS: qn_C20:0	QOIL-qn_C20:0.CU_Mrg05	Cornell University set	avgbs_cluster_62.1.60	Oat-2019-CU_Mrg05	135.5	chr6A	405395268			Mrg05	135.5	136	126-146	Carlson et al.	2019	doi.org/10.1534/g3.119.400228
ACC_chr6A_416Mb	OIL: GC-MS: nt_C20:0	QOIL-nt_C20:0.CU_Mrg05	Cornell University set	avgbs2_109044.1.33	Oat-2019-CU_Mrg05	135.5	unknown	-999			Mrg05	135.5	136	126-146	Carlson et al.	2019	doi.org/10.1534/g3.119.400228
ACC_chr6A_416Mb	OIL: GC-MS: qn_C20:0	QOIL-qn_C20:0.CU_Mrg05	Cornell University set	avgbs2_109044.1.33	Oat-2019-CU_Mrg05	135.5	unknown	-999			Mrg05	135.5	136	126-146	Carlson et al.	2019	doi.org/10.1534/g3.119.400228
ACC_chr6A_416Mb	OIL: GC-MS: Multivariate	QOIL-Multi.CU_Mrg05	Cornell University set	avgbs2_154305.1.43	Oat-2019-CU_Mrg05	135.5	chr6A	408959058			Mrg05	135.5	136	126-146	Carlson et al.	2019	doi.org/10.1534/g3.119.400228
ACC_chr6A_416Mb	OIL: GC-MS: nt_C16:0	QOIL-nt_C16:0.CU_Mrg05	Cornell University set	avgbs2_154305.1.43	Oat-2019-CU_Mrg05	135.5	chr6A	408959058			Mrg05	135.5	136	126-146	Carlson et al.	2019	doi.org/10.1534/g3.119.400228
ACC_chr6A_416Mb	OIL: GC-MS: nt_C18:0	QOIL-nt_C18:0.CU_Mrg05	Cornell University set	avgbs2_154305.1.43	Oat-2019-CU_Mrg05	135.5	chr6A	408959058			Mrg05	135.5	136	126-146	Carlson et al.	2019	doi.org/10.1534/g3.119.400228
ACC_chr6A_416Mb	OIL: GC-MS: nt_C18:1(9)	QOIL-nt_C18:1(9).CU_Mrg05	Cornell University set	avgbs2_154305.1.43	Oat-2019-CU_Mrg05	135.5	chr6A	408959058			Mrg05	135.5	136	126-146	Carlson et al.	2019	doi.org/10.1534/g3.119.400228
ACC_chr6A_416Mb	OIL: GC-MS: nt_C18:2	QOIL-nt_C18:2.CU_Mrg05	Cornell University set	avgbs2_154305.1.43	Oat-2019-CU_Mrg05	135.5	chr6A	408959058			Mrg05	135.5	136	126-146	Carlson et al.	2019	doi.org/10.1534/g3.119.400228
ACC_chr6A_416Mb	OIL: GC-MS: nt_C20:0	QOIL-nt_C20:0.CU_Mrg05	Cornell University set	avgbs2_154305.1.43	Oat-2019-CU_Mrg05	135.5	chr6A	408959058			Mrg05	135.5	136	126-146	Carlson et al.	2019	doi.org/10.1534/g3.119.400228
ACC_chr6A_416Mb	OIL: GC-MS: nt_C20:1	QOIL-nt_C20:1.CU_Mrg05	Cornell University set	avgbs2_154305.1.43	Oat-2019-CU_Mrg05	135.5	chr6A	408959058			Mrg05	135.5	136	126-146	Carlson et al.	2019	doi.org/10.1534/g3.119.400228
ACC_chr6A_416Mb	OIL: GC-MS: nt_Total	QOIL-nt_Total.CU_Mrg05	Cornell University set	avgbs2_154305.1.43	Oat-2019-CU_Mrg05	135.5	chr6A	408959058			Mrg05	135.5	136	126-146	Carlson et al.	2019	doi.org/10.1534/g3.119.400228
ACC_chr6A_416Mb	OIL: GC-MS: PC1	QOIL-PC1.CU_Mrg05	Cornell University set	avgbs2_154305.1.43	Oat-2019-CU_Mrg05	135.5	chr6A	408959058			Mrg05	135.5	136	126-146	Carlson et al.	2019	doi.org/10.1534/g3.119.400228
ACC_chr6A_416Mb	OIL: GC-MS: qn_C16:0	QOIL-qn_C16:0.CU_Mrg05	Cornell University set	avgbs2_154305.1.43	Oat-2019-CU_Mrg05	135.5	chr6A	408959058			Mrg05	135.5	136	126-146	Carlson et al.	2019	doi.org/10.1534/g3.119.400228
ACC_chr6A_416Mb	OIL: GC-MS: qn_C18:0	QOIL-qn_C18:0.CU_Mrg05	Cornell University set	avgbs2_154305.1.43	Oat-2019-CU_Mrg05	135.5	chr6A	408959058			Mrg05	135.5	136	126-146	Carlson et al.	2019	doi.org/10.1534/g3.119.400228
ACC_chr6A_416Mb	OIL: GC-MS: qn_C18:1(9)	QOIL-qn_C18:1(9).CU_Mrg05	Cornell University set	avgbs2_154305.1.43	Oat-2019-CU_Mrg05	135.5	chr6A	408959058			Mrg05	135.5	136	126-146	Carlson et al.	2019	doi.org/10.1534/g3.119.400228
ACC_chr6A_416Mb	OIL: GC-MS: qn_C18:2	QOIL-qn_C18:2.CU_Mrg05	Cornell University set	avgbs2_154305.1.43	Oat-2019-CU_Mrg05	135.5	chr6A	408959058			Mrg05	135.5	136	126-146	Carlson et al.	2019	doi.org/10.1534/g3.119.400228
ACC_chr6A_416Mb	OIL: GC-MS: qn_C20:0	QOIL-qn_C20:0.CU_Mrg05	Cornell University set	avgbs2_154305.1.43	Oat-2019-CU_Mrg05	135.5	chr6A	408959058			Mrg05	135.5	136	126-146	Carlson et al.	2019	doi.org/10.1534/g3.119.400228
ACC_chr6A_416Mb	OIL: GC-MS: qn_C20:1	QOIL-qn_C20:1.CU_Mrg05	Cornell University set	avgbs2_154305.1.43	Oat-2019-CU_Mrg05	135.5	chr6A	408959058			Mrg05	135.5	136	126-146	Carlson et al.	2019	doi.org/10.1534/g3.119.400228
ACC_chr6A_416Mb	OIL: GC-MS: qn_Total	QOIL-qn_Total.CU_Mrg05	Cornell University set	avgbs2_154305.1.43	Oat-2019-CU_Mrg05	135.5	chr6A	408959058			Mrg05	135.5	136	126-146	Carlson et al.	2019	doi.org/10.1534/g3.119.400228
ACC_chr6A_416Mb	OIL: GC-MS: nt_C16:0	QOIL-nt_C16:0.CU_Mrg05	Cornell University set	avgbs2_187189.1.55	Oat-2019-CU_Mrg05	135.5	unknown	-999			Mrg05	135.5	136	126-146	Carlson et al.	2019	doi.org/10.1534/g3.119.400228
ACC_chr6A_416Mb	OIL: GC-MS: nt_C18:1(9)	QOIL-nt_C18:1(9).CU_Mrg05	Cornell University set	avgbs2_187189.1.55	Oat-2019-CU_Mrg05	135.5	unknown	-999			Mrg05	135.5	136	126-146	Carlson et al.	2019	doi.org/10.1534/g3.119.400228
ACC_chr6A_416Mb	OIL: GC-MS: nt_C18:2	QOIL-nt_C18:2.CU_Mrg05	Cornell University set	avgbs2_187189.1.55	Oat-2019-CU_Mrg05	135.5	unknown	-999			Mrg05	135.5	136	126-146	Carlson et al.	2019	doi.org/10.1534/g3.119.400228
ACC_chr6A_416Mb	OIL: GC-MS: nt_C20:1	QOIL-nt_C20:1.CU_Mrg05	Cornell University set	avgbs2_187189.1.55	Oat-2019-CU_Mrg05	135.5	unknown	-999			Mrg05	135.5	136	126-146	Carlson et al.	2019	doi.org/10.1534/g3.119.400228
ACC_chr6A_416Mb	OIL: GC-MS: nt_Total	QOIL-nt_Total.CU_Mrg05	Cornell University set	avgbs2_187189.1.55	Oat-2019-CU_Mrg05	135.5	unknown	-999			Mrg05	135.5	136	126-146	Carlson et al.	2019	doi.org/10.1534/g3.119.400228
ACC_chr6A_416Mb	OIL: GC-MS: PC1	QOIL-PC1.CU_Mrg05	Cornell University set	avgbs2_187189.1.55	Oat-2019-CU_Mrg05	135.5	unknown	-999			Mrg05	135.5	136	126-146	Carlson et al.	2019	doi.org/10.1534/g3.119.400228
ACC_chr6A_416Mb	OIL: GC-MS: qn_C16:0	QOIL-qn_C16:0.CU_Mrg05	Cornell University set	avgbs2_187189.1.55	Oat-2019-CU_Mrg05	135.5	unknown	-999			Mrg05	135.5	136	126-146	Carlson et al.	2019	doi.org/10.1534/g3.119.400228
ACC_chr6A_416Mb	OIL: GC-MS: qn_C18:1(9)	QOIL-qn_C18:1(9).CU_Mrg05	Cornell University set	avgbs2_187189.1.55	Oat-2019-CU_Mrg05	135.5	unknown	-999			Mrg05	135.5	136	126-146	Carlson et al.	2019	doi.org/10.1534/g3.119.400228
ACC_chr6A_416Mb	OIL: GC-MS: qn_C18:2	QOIL-qn_C18:2.CU_Mrg05	Cornell University set	avgbs2_187189.1.55	Oat-2019-CU_Mrg05	135.5	unknown	-999			Mrg05	135.5	136	126-146	Carlson et al.	2019	doi.org/10.1534/g3.119.400228
ACC_chr6A_416Mb	OIL: GC-MS: qn_C20:1	QOIL-qn_C20:1.CU_Mrg05	Cornell University set	avgbs2_187189.1.55	Oat-2019-CU_Mrg05	135.5	unknown	-999			Mrg05	135.5	136	126-146	Carlson et al.	2019	doi.org/10.1534/g3.119.400228
ACC_chr6A_416Mb	OIL: GC-MS: qn_Total	QOIL-qn_Total.CU_Mrg05	Cornell University set	avgbs2_187189.1.55	Oat-2019-CU_Mrg05	135.5	unknown	-999			Mrg05	135.5	136	126-146	Carlson et al.	2019	doi.org/10.1534/g3.119.400228
ACC_chr6A_416Mb	OIL: GC-MS: nt_C18:0	QOIL-nt_C18:0.CU_Mrg05	Cornell University set	avgbs2_187189.1.57	Oat-2019-CU_Mrg05	135.5	unknown	-999			Mrg05	135.5	136	126-146	Carlson et al.	2019	doi.org/10.1534/g3.119.400228
ACC_chr6A_416Mb	OIL: GC-MS: qn_C18:0	QOIL-qn_C18:0.CU_Mrg05	Cornell University set	avgbs2_187189.1.57	Oat-2019-CU_Mrg05	135.5	unknown	-999			Mrg05	135.5	136	126-146	Carlson et al.	2019	doi.org/10.1534/g3.119.400228
ACC_chr6A_416Mb	OIL: GC-MS: Multivariate	QOIL-Multi.CU_Mrg05	Cornell University set	avgbs2_7186.1.6	Oat-2019-CU_Mrg05	135.5	unknown	-999			Mrg05	135.5	136	126-146	Carlson et al.	2019	doi.org/10.1534/g3.119.400228
ACC_chr6A_416Mb	OIL: GC-MS: nt_C16:0	QOIL-nt_C16:0.CU_Mrg05	Cornell University set	avgbs2_7186.1.6	Oat-2019-CU_Mrg05	135.5	unknown	-999			Mrg05	135.5	136	126-146	Carlson et al.	2019	doi.org/10.1534/g3.119.400228
ACC_chr6A_416Mb	OIL: GC-MS: nt_C18:0	QOIL-nt_C18:0.CU_Mrg05	Cornell University set	avgbs2_7186.1.6	Oat-2019-CU_Mrg05	135.5	unknown	-999			Mrg05	135.5	136	126-146	Carlson et al.	2019	doi.org/10.1534/g3.119.400228
ACC_chr6A_416Mb	OIL: GC-MS: nt_C18:1(9)	QOIL-nt_C18:1(9).CU_Mrg05	Cornell University set	avgbs2_7186.1.6	Oat-2019-CU_Mrg05	135.5	unknown	-999			Mrg05	135.5	136	126-146	Carlson et al.	2019	doi.org/10.1534/g3.119.400228
ACC_chr6A_416Mb	OIL: GC-MS: nt_C18:2	QOIL-nt_C18:2.CU_Mrg05	Cornell University set	avgbs2_7186.1.6	Oat-2019-CU_Mrg05	135.5	unknown	-999			Mrg05	135.5	136	126-146	Carlson et al.	2019	doi.org/10.1534/g3.119.400228
ACC_chr6A_416Mb	OIL: GC-MS: nt_C20:0	QOIL-nt_C20:0.CU_Mrg05	Cornell University set	avgbs2_7186.1.6	Oat-2019-CU_Mrg05	135.5	unknown	-999			Mrg05	135.5	136	126-146	Carlson et al.	2019	doi.org/10.1534/g3.119.400228
ACC_chr6A_416Mb	OIL: GC-MS: nt_Total	QOIL-nt_Total.CU_Mrg05	Cornell University set	avgbs2_7186.1.6	Oat-2019-CU_Mrg05	135.5	unknown	-999			Mrg05	135.5	136	126-146	Carlson et al.	2019	doi.org/10.1534/g3.119.400228
ACC_chr6A_416Mb	OIL: GC-MS: PC1	QOIL-PC1.CU_Mrg05	Cornell University set	avgbs2_7186.1.6	Oat-2019-CU_Mrg05	135.5	unknown	-999			Mrg05	135.5	136	126-146	Carlson et al.	2019	doi.org/10.1534/g3.119.400228
ACC_chr6A_416Mb	OIL: GC-MS: qn_C16:0	QOIL-qn_C16:0.CU_Mrg05	Cornell University set	avgbs2_7186.1.6	Oat-2019-CU_Mrg05	135.5	unknown	-999			Mrg05	135.5	136	126-146	Carlson et al.	2019	doi.org/10.1534/g3.119.400228
ACC_chr6A_416Mb	OIL: GC-MS: qn_C18:0	QOIL-qn_C18:1(9).CU_Mrg05	Cornell University set	avgbs2_7186.1.6	Oat-2019-CU_Mrg05	135.5	unknown	-999			Mrg05	135.5	136	126-146	Carlson et al.	2019	doi.org/10.1534/g3.119.400228
ACC_chr6A_416Mb	OIL: GC-MS: qn_C18:1(9)	QOIL-qn_C18:2.CU_Mrg05	Cornell University set	avgbs2_7186.1.6	Oat-2019-CU_Mrg05	135.5	unknown	-999			Mrg05	135.5	136	126-146	Carlson et al.	2019	doi.org/10.1534/g3.119.400228
ACC_chr6A_416Mb	OIL: GC-MS: qn_C18:2	QOIL-qn_C18:2.CU_Mrg05	Cornell University set	avgbs2_7186.1.6	Oat-2019-CU_Mrg05	135.5	unknown	-999			Mrg05	135.5	136	126-146	Carlson et al.	2019	doi.org/10.1534/g3.119.400228
ACC_chr6A_416Mb	OIL: GC-MS: qn_C20:0	QOIL-qn_C20:0.CU_Mrg05	Cornell University set	avgbs2_7186.1.6	Oat-2019-CU_Mrg05	135.5	unknown	-999			Mrg05	135.5	136	126-146	Carlson et al.	2019	doi.org/10.1534/g3.119.400228
ACC_chr6A_416Mb	OIL: GC-MS: qn_Total	QOIL-qn_Total.CU_Mrg05	Cornell University set	avgbs2_7186.1.6	Oat-2019-CU_Mrg05	135.5	unknown	-999			Mrg05	135.5	136	126-146	Carlson et al.	2019	doi.org/10.1534/g3.119.400228
ACC_UNKNOWN	OIL: ACC clone	ACCase (Avena)	Kanota/Marion	AccaseB	Oat-1999-KxM-Oil_unassigned	11	unknown	-999			NA	-999			Kianian et al.	1999	doi.org/10.1007/s001220051147
ACC_UNKNOWN	OIL: ACC clone	ACCase (Avena)	Aslak/Matilda	ACCase2	Oat-AxM-DH2008-11	22	unknown	-999			NA	-999			Tanhuanpaa et al.	2008	doi.org/10.1139/G08-040
Heading date
Candidate gene and location	Trait and method1	QTL/gene name	Mapping population	Marker name2	Original linkage group2	Original cM distance	Chromosome	Marker location (Sang)2,3	QTL start (Sang)	QTL end (Sang)	2018 linkage group2	Mrg cM distance2,3	cM range	Mrg region searched	Reference authors	Year published	DOI
Vrn1_chr4A_292Mb	HED: Days to anthesis	HED.MEAN.TxHd.4A.318	TX07CS‐1948/Hidalgo	avgbs_46449.1			chr4A	318236715	307279147	324411069	Mrg20	154	120-154	110-164	current work
Vrn1_chr4A_292Mb	HED: Days to anthesis	HED.OTE15.TxHd.4A.318	TX07CS‐1948/Hidalgo	avgbs_cluster_16787.1			chr4A	318391964	309597393	326281814	Mrg20	147	120-154	110-164	current work
Vrn1_chr4A_292Mb	HED: Days to anthesis	HED.OT14.TxHd.4A.318	TX07CS‐1948/Hidalgo	avgbs_cluster_16787.1			chr4A	318391964	309597393	324411069	Mrg20	147	120-154	110-164	current work
Vrn1_chr4A_292Mb	HED: vernalized plants	HED.OTV14.TxHd.4A.298	TX07CS‐1948/Hidalgo	avgbs2_7127.1			chr4A	298026553	288215416	302465397	Mrg20	120	120-154	110-164	current work
Vrn1_chr4A_292Mb	HED: Days to anthesis	QHD.AVEQ09_Mrg20	AVEQ 09	GMI_ES_LB_9185	Oat-2016-AVEQ09_Mrg20	115.6	unknown	-999			Mrg20	116	120-154	110-164	Tumino et al.	2016	doi.org/10.1007/s00122-016-2734-y
Vrn1_chr4A_292Mb	HED: Days to anthesis	QHD.TxH-Mrg20.2	TX07CS‐1948/Hidalgo	avgbs2_160331.1	Oat-2019-TxH_Mrg20	55.1	unknown	-999			Mrg20	120	120-154	110-164	Sunstrum et al.	2019	doi.org/10.1111/pbr.12666
Vrn1_chr4A_292Mb	HED: vernalization response	QHDVR.1997-KxO_22	Kanota/Ogle	Xbcd1643C	Oat-1997-KxO-QTL_22	56.5	unknown	-999			Mrg20	123	120-154	110-164	Holland et al.	1997	doi.org/10.2135/cropsci1997.0011183X003700040047x
Vrn1_chr4A_292Mb	HED: VRN1 clone	Vrn1 (Avena)	Kanota/Ogle	Vrn1	Oat-2012-KxO_22_44_18	114	unknown	-999			Mrg20	136	120-154	110-164	Nava et al.	2012	doi.org/10.1007/s11032-012-9715-x
Vrn1_chr4A_292Mb	HED: Vernalization response: mean difference between non-vernalized and vernalized	QVERN.2002-OxT_1	Ogle/TAM O-301	oisu1877b	Oat-2002-OxT-QTL_1	28	unknown	-999			Mrg20	136	120-154	110-164	Holland et al.	2002	doi.org/10.1007/s00122-001-0845-5
Vrn1_chr4A_292Mb	HED: Vernalization response: mean difference between non-vernalized and vernalized	QVERN.2002-OxT_1	Ogle/TAM O-301	cdo87	Oat-2002-OxT-QTL_1	29.5	unknown	-999			Mrg20	141	120-154	110-164	Holland et al.	2002	doi.org/10.1007/s00122-001-0845-5
Vrn1_chr4D_277Mb	HED: Days to anthesis	HED.OT13.TxHd.4D.278	TX07CS‐1948/Hidalgo	avgbs_119304.1			chr4D	277835186	264865970	285907430	Mrg21	123	115-123	105-133	current work
Vrn1_chr4D_277Mb	HED: Days to anthesis	HED.OT14.TxHd.4D.272	TX07CS‐1948/Hidalgo	avgbs_cluster_32312.1			chr4D	272173337	264865970	282588700	Mrg21	115	115-123	105-133	current work
Vrn1_chr4D_277Mb	HED: Days to anthesis	HED.OTL15.TxHd.4D.278	TX07CS‐1948/Hidalgo	avgbs_119304.1			chr4D	277835186	267850034	282588700	Mrg21	123	115-123	105-133	current work
Vrn1_chr4D_277Mb	HED: Days to anthesis	HED.OTE15.TxHd.4D.278	TX07CS‐1948/Hidalgo	avgbs_119304.1			chr4D	277835186	267945804	282588700	Mrg21	123	115-123	105-133	current work
Vrn1_chr4D_277Mb	HED: Days to anthesis	HED.MEAN.TxHd.4D.278	TX07CS‐1948/Hidalgo	avgbs_119304.1			chr4D	277835186	267945804	282588700	Mrg21	123	115-123	105-133	current work
Vrn1_chr4D_277Mb	HED: vernalized plants	HED.OTV14.TxHd.4D.278	TX07CS‐1948/Hidalgo	avgbs_119304.1			chr4D	277835186	270235848	285907430	Mrg21	123	115-123	105-133	current work
Vrn1_chr4D_277Mb	HED: Photoperiod response: mean difference between short and long days	QPHOTO.2002-OxT_31	Ogle/TAM O-301	ad04.810	Oat-2002-OxT-QTL_31	103	unknown	-999			Mrg21	108	115-123	105-133	Holland et al.	2002	doi.org/10.1007/s00122-001-0845-5
Vrn1_chr4D_277Mb	HED: Photoperiod response: mean difference between short and long days	QPHOTO.2002-OxT_31	Ogle/TAM O-301	isu35b	Oat-2002-OxT-QTL_31	92	unknown	-999			Mrg21	111	115-123	105-133	Holland et al.	2002	doi.org/10.1007/s00122-001-0845-5
Vrn1_chr4D_277Mb	HED: Photoperiod response: mean difference between short and long days	QPHOTO.2002-OxT_31	Ogle/TAM O-301	psr922	Oat-2002-OxT-QTL_31	109	unknown	-999			Mrg21	111	115-123	105-133	Holland et al.	2002	doi.org/10.1007/s00122-001-0845-5
Vrn1_chr4D_277Mb	HED: non-vernalized, greenhouse grown plants	QHDNV.U8xU605_6	UFRGS 8/UFRGS 930605	opt-4341	Oat-2012-U8xU605_6	22	unknown	-999			Mrg21	111	115-123	105-133	Nava et al.	2012	doi.org/10.1007/s11032-012-9715-x
Vrn1_chr4D_277Mb	HED: vernalization response, greenhouse grown plants	QHDVR.U8xU605_6	UFRGS 8/UFRGS 930605	opt-4341	Oat-2012-U8xU605_6	22	unknown	-999			Mrg21	111	115-123	105-133	Nava et al.	2012	doi.org/10.1007/s11032-012-9715-x
Vrn1_chr4D_277Mb	HED: non-vernalized plants	QHDNV.1997-KxO_24	Kanota/Ogle	Xbcd1797D	Oat-1997-KxO-QTL_24	52.2	unknown	-999			Mrg21	113	115-123	105-133	Holland et al.	1997	doi.org/10.2135/cropsci1997.0011183X003700040047x
Vrn1_chr4D_277Mb	HED: Days to anthesis	QHD.OxM-QTL1_7	Ogle/MAM17-5	bcd808b	Oat-2003-OxM-QTL1_7	55.6	unknown	-999			Mrg21	113	115-123	105-133	Zhu and Kaeppler	2003	doi.org/10.2135/cropsci2003.3580
Vrn1_chr4D_277Mb	HED: Flowering time: non-vernalized, short day photoperiod in growth chamber	QNSGC.2002-OxT_31	Ogle/TAM O-301	bcd1643a	Oat-2002-OxT-QTL_31	114.5	unknown	-999			Mrg21	113	115-123	105-133	Holland et al.	2002	doi.org/10.1007/s00122-001-0845-5
Vrn1_chr4D_277Mb	HED: Vernalization response: mean difference between non-vernalized and vernalized	QVERN.2002-OxT_10	Ogle/TAM O-301	bcd808b	Oat-2002-OxT-QTL_10	16	unknown	-999			Mrg21	113	115-123	105-133	Holland et al.	2002	doi.org/10.1007/s00122-001-0845-5
Vrn1_chr4D_277Mb	HED: vernalization response	QHDVR.1997-KxO_24	Kanota/Ogle	Xbcd1797D	Oat-1997-KxO-QTL_24	52.2	unknown	-999			Mrg21	113	115-123	105-133	Holland et al.	1997	doi.org/10.2135/cropsci1997.0011183X003700040047x
Vrn1_chr4D_277Mb	HED: Flowering time: early field sowing	QEFLD.2002-OxT_31	Ogle/TAM O-301	bcd1643a	Oat-2002-OxT-QTL_31	114.5	unknown	-999			Mrg21	113	115-123	105-133	Holland et al.	2002	doi.org/10.1007/s00122-001-0845-5
Vrn1_chr4D_277Mb	HED: Flowering time: non-vernalized, long day photoperiod in growth chamber	QNLGC.2002-OxT_31	Ogle/TAM O-301	bcd1643a	Oat-2002-OxT-QTL_31	114.5	unknown	-999			Mrg21	113	115-123	105-133	Holland et al.	2002	doi.org/10.1007/s00122-001-0845-5
Vrn1_chr4D_277Mb	HED: Days to anthesis	Days to heading, KxO-24-g	Kanota/Ogle	bcd1643A	Oat-KxO/Q-24	46.9	unknown	-999			Mrg21	113	115-123	105-133	Siripoonwiwat et al.	1996	wheat.pw.usda.gov/jag/papers96/paper396/oatqtl3g.html
Vrn1_chr4D_277Mb	HED: Days to anthesis	Days to heading, KxO-24-c	Kanota/Ogle	bcd1643A	Oat-KxO/Q-24	46.9	unknown	-999			Mrg21	113	115-123	105-133	Siripoonwiwat et al.	1996	wheat.pw.usda.gov/jag/papers96/paper396/oatqtl3g.html
Vrn1_chr4D_277Mb	HED: vernalized plants	QHDV.1997-KxO_24	Kanota/Ogle	Xbcd1797D	Oat-1997-KxO-QTL_24	52.2	unknown	-999			Mrg21	113	115-123	105-133	Holland et al.	1997	doi.org/10.2135/cropsci1997.0011183X003700040047x
Vrn1_chr4D_277Mb	HED: Flowering time: non-vernalized, long day photoperiod in growth chamber	QNLGC.2002-OxT_10	Ogle/TAM O-301	bcd808b	Oat-2002-OxT-QTL_10	16	unknown	-999			Mrg21	113	115-123	105-133	Holland et al.	2002	doi.org/10.1007/s00122-001-0845-5
Vrn1_chr4D_277Mb	HED: Days to anthesis	Days to heading, KxO-24-f	Kanota/Ogle	bcd1643A	Oat-KxO/Q-24	46.9	unknown	-999			Mrg21	113	115-123	105-133	Siripoonwiwat et al.	1996	wheat.pw.usda.gov/jag/papers96/paper396/oatqtl3g.html
Vrn1_chr4D_277Mb	HED: Flowering time: late field sowing	QLFLD.2002-OxT_31	Ogle/TAM O-301	bcd1643a	Oat-2002-OxT-QTL_31	114.5	unknown	-999			Mrg21	113	115-123	105-133	Holland et al.	2002	doi.org/10.1007/s00122-001-0845-5
Vrn1_chr4D_277Mb	HED: Days to anthesis	QHD.TxH-Mrg21.2	TX07CS‐1948/Hidalgo	avgbs_cluster_32312.1	Oat-2019-TxH_Mrg21	11.4	chr4D	272173337			Mrg21	115	115-123	105-133	Sunstrum et al.	2019	doi.org/10.1111/pbr.12666
Vrn1_chr4D_277Mb	HED: Vernalization response: mean difference between non-vernalized and vernalized	QVERN.2002-OxT_31	Ogle/TAM O-301	cdo241b	Oat-2002-OxT-QTL_31	134.5	unknown	-999			Mrg21	122	115-123	105-133	Holland et al.	2002	doi.org/10.1007/s00122-001-0845-5
Vrn1_chr4D_277Mb	HED: Response to early flowering: EFLD - LFLD	QFLDATE.2002-OxT_31	Ogle/TAM O-301	cdo241b	Oat-2002-OxT-QTL_31	134.5	unknown	-999			Mrg21	122	115-123	105-133	Holland et al.	2002	doi.org/10.1007/s00122-001-0845-5
Vrn1_chr4D_277Mb	HED: Vernalization response: mean difference between non-vernalized and vernalized	QVERN.2002-OxT_31	Ogle/TAM O-301	oisu1877a	Oat-2002-OxT-QTL_31	128.5	unknown	-999			Mrg21	123	115-123	105-133	Holland et al.	2002	doi.org/10.1007/s00122-001-0845-5
Vrn1_chr4D_277Mb	HED: Response to early flowering: EFLD - LFLD	QFLDATE.2002-OxT_31	Ogle/TAM O-301	oisu1877a	Oat-2002-OxT-QTL_31	128.5	unknown	-999			Mrg21	123	115-123	105-133	Holland et al.	2002	doi.org/10.1007/s00122-001-0845-5
Vrn1_chr4D_277Mb	HED: Flowering time: late field sowing	QLFLD.2002-OxT_31	Ogle/TAM O-301	oisu1877a	Oat-2002-OxT-QTL_31	128.5	unknown	-999			Mrg21	123	115-123	105-133	Holland et al.	2002	doi.org/10.1007/s00122-001-0845-5
Vrn1_chr4D_277Mb	HED: Flowering time: non-vernalized, long day photoperiod in growth chamber	QNLGC.2002-OxT_31	Ogle/TAM O-301	oisu1877a	Oat-2002-OxT-QTL_31	128.5	unknown	-999			Mrg21	123	115-123	105-133	Holland et al.	2002	doi.org/10.1007/s00122-001-0845-5
Vrn1_chr4D_277Mb	HED: Flowering time: early field sowing	QEFLD.2002-OxT_31	Ogle/TAM O-301	oisu1877a	Oat-2002-OxT-QTL_31	128.5	unknown	-999			Mrg21	123	115-123	105-133	Holland et al.	2002	doi.org/10.1007/s00122-001-0845-5
Vrn1_chr4D_277Mb	HED: Days to anthesis	QHD.AVEQ09_Mrg21	AVEQ 09	GMI_ES02_c16331_464	Oat-2016-AVEQ09_Mrg21	123	unknown	-999			Mrg21	123	120-154	110-164	Tumino et al.	2016	doi.org/10.1007/s00122-016-2734-y
Vrn1_chr4D_277Mb	HED: Days to anthesis	QHD-Ith11h.2018-CORE_Mrg21	CORE set	avgbs_119304.1	Oat-2018-CORE_Mrg21	123	chr4D	277835186			Mrg21	123	115-123	105-133	Bekele et al.	2018	doi.org/10.1111/pbi.12888
Vrn1_chr4D_277Mb	HED: Days to anthesis	QHD-Ith11.2018-CORE_Mrg21	CORE set	avgbs_119304.1.27	Oat-2018-CORE_Mrg21	123	chr4D	277835186			Mrg21	123	115-123	105-133	Bekele et al.	2018	doi.org/10.1111/pbi.12888
Vrn1_chr4D_277Mb	HED: Days to anthesis	QHD-Ith11h.2018-CORE_Mrg21	CORE set	avgbs_51197.1	Oat-2018-CORE_Mrg21	123	unknown	-999			Mrg21	123	115-123	105-133	Bekele et al.	2018	doi.org/10.1111/pbi.12888
Vrn1_chr4D_277Mb	HED: Days to anthesis	QHD-Ith11h.2018-CORE_Mrg21	CORE set	avgbs_cluster_4639.1	Oat-2018-CORE_Mrg21	123	unknown	-999			Mrg21	123	115-123	105-133	Bekele et al.	2018	doi.org/10.1111/pbi.12888
Vrn1_chr4D_277Mb	HED: Days to anthesis	QHD-Ith11.2018-CORE_Mrg21	CORE set	avgbs_cluster_4639.1.33	Oat-2018-CORE_Mrg21	123	unknown	-999			Mrg21	123	115-123	105-133	Bekele et al.	2018	doi.org/10.1111/pbi.12888
Vrn1_chr4D_277Mb	HED: Days to anthesis	QHD-Ith11h.2018-CORE_Mrg21	CORE set	avgbs_cluster_5822.1	Oat-2018-CORE_Mrg21	123	chr4D	282842265			Mrg21	123	115-123	105-133	Bekele et al.	2018	doi.org/10.1111/pbi.12888
Vrn1_chr4D_277Mb	HED: Days to anthesis	QHD-Ith11.2018-CORE_Mrg21	CORE set	avgbs_cluster_5822.1.23	Oat-2018-CORE_Mrg21	123	chr4D	282842265			Mrg21	123	115-123	105-133	Bekele et al.	2018	doi.org/10.1111/pbi.12888
Vrn1_chr4D_277Mb	HED: Days to anthesis	QHD-Ith11h.2018-CORE_Mrg21	CORE set	avgbs2_136629.1	Oat-2018-CORE_Mrg21	124	unknown	-999			Mrg21	124	115-123	105-133	Bekele et al.	2018	doi.org/10.1111/pbi.12888
Vrn1_chr4D_277Mb	HED: Days to anthesis	QHD-Ith11.2018-CORE_Mrg21	CORE set	avgbs2_136629.1.12	Oat-2018-CORE_Mrg21	124	unknown	-999			Mrg21	124	115-123	105-133	Bekele et al.	2018	doi.org/10.1111/pbi.12888
Vrn1_chr4D_277Mb	HED: Days to anthesis	QHD-Ith11.2018-CORE_Mrg21	CORE set	avgbs2_136629.1.15	Oat-2018-CORE_Mrg21	124	unknown	-999			Mrg21	124	115-123	105-133	Bekele et al.	2018	doi.org/10.1111/pbi.12888
Vrn1_chr4D_277Mb	HED: Days to anthesis	QHD-Ith11h.2018-CORE_Mrg21	CORE set	avgbs_cluster_45050.1	Oat-2018-CORE_Mrg21	124	chr4D	282588700			Mrg21	124	115-123	105-133	Bekele et al.	2018	doi.org/10.1111/pbi.12888
Vrn1_chr4D_277Mb	HED: Days to anthesis	QHD-Ith11.2018-CORE_Mrg21	CORE set	avgbs_cluster_45050.1.54	Oat-2018-CORE_Mrg21	124	chr4D	282588700			Mrg21	124	115-123	105-133	Bekele et al.	2018	doi.org/10.1111/pbi.12888
Vrn1_chr4D_277Mb	HED: Days to anthesis	QHD-Ith11.2018-CORE_Mrg21	CORE set	avgbs_cluster_45050.1.58	Oat-2018-CORE_Mrg21	124	chr4D	282588700			Mrg21	124	115-123	105-133	Bekele et al.	2018	doi.org/10.1111/pbi.12888
Vrn1_chr4D_277Mb	HED: Days to anthesis	QHD-Ith11h.2018-CORE_Mrg21	CORE set	avgbs_cluster_16378.1	Oat-2018-CORE_Mrg21	124	chr4D	279843843			Mrg21	124	115-123	105-133	Bekele et al.	2018	doi.org/10.1111/pbi.12888
Vrn1_chr4D_277Mb	HED: Days to anthesis	QHD-Ith11.2018-CORE_Mrg21	CORE set	avgbs_cluster_16378.1.31	Oat-2018-CORE_Mrg21	124	chr4D	279843843			Mrg21	124	115-123	105-133	Bekele et al.	2018	doi.org/10.1111/pbi.12888
Vrn1_chr4D_277Mb	HED: VRN1 clone	Vrn1 (Avena)	Fulghum/Norline	VRN_1	Oat-2011-FxN_24_26_34b	0	unknown	-999			Mrg21	126	115-123	105-133	Maloney et al.	2011	doi.org/10.2135/cropsci2010.04.0224
Vrn1_chr4D_277Mb	HED: Days to anthesis	Days to heading, KxO-24-b	Kanota/Ogle	bcd1968B	Oat-KxO/Q-24	57.5	unknown	-999			Mrg21	126	115-123	105-133	Siripoonwiwat et al.	1996	wheat.pw.usda.gov/jag/papers96/paper396/oatqtl3g.html
Vrn1_chr4D_277Mb	HED: Flowering time: non-vernalized, long day photoperiod in growth chamber	QNLGC.2002-OxT_31	Ogle/TAM O-301	isu128a	Oat-2002-OxT-QTL_31	131.5	unknown	-999			Mrg21	126	115-123	105-133	Holland et al.	2002	doi.org/10.1007/s00122-001-0845-5
Vrn1_chr4D_277Mb	HED: Flowering time: non-vernalized, long day photoperiod in growth chamber	QNLGC.2002-OxT_31	Ogle/TAM O-301	rz474c	Oat-2002-OxT-QTL_31	133	unknown	-999			Mrg21	126	115-123	105-133	Holland et al.	2002	doi.org/10.1007/s00122-001-0845-5
Vrn1_chr4D_277Mb	HED: Flowering time: early field sowing	QEFLD.2002-OxT_31	Ogle/TAM O-301	isu128a	Oat-2002-OxT-QTL_31	131.5	unknown	-999			Mrg21	126	115-123	105-133	Holland et al.	2002	doi.org/10.1007/s00122-001-0845-5
Vrn1_chr4D_277Mb	HED: Vernalization response: mean difference between non-vernalized and vernalized	QVERN.2002-OxT_31	Ogle/TAM O-301	isu128a	Oat-2002-OxT-QTL_31	131.5	unknown	-999			Mrg21	126	115-123	105-133	Holland et al.	2002	doi.org/10.1007/s00122-001-0845-5
Vrn1_chr4D_277Mb	HED: Days to anthesis	Days to heading, KxO-24-a	Kanota/Ogle	bcd1968B	Oat-KxO/Q-24	57.5	unknown	-999			Mrg21	126	115-123	105-133	Siripoonwiwat et al.	1996	wheat.pw.usda.gov/jag/papers96/paper396/oatqtl3g.html
Vrn1_chr4D_277Mb	HED: Days to anthesis	Days to heading, KxO-24-e	Kanota/Ogle	bcd1968B	Oat-KxO/Q-24	57.5	unknown	-999			Mrg21	126	115-123	105-133	Siripoonwiwat et al.	1996	wheat.pw.usda.gov/jag/papers96/paper396/oatqtl3g.html
Vrn1_chr4D_277Mb	HED: Flowering time: non-vernalized, short day photoperiod in growth chamber	QNSGC.2002-OxT_31	Ogle/TAM O-301	isu128a	Oat-2002-OxT-QTL_31	131.5	unknown	-999			Mrg21	126	115-123	105-133	Holland et al.	2002	doi.org/10.1007/s00122-001-0845-5
Vrn1_chr4D_277Mb	HED: Days to anthesis	Days to heading, KxO-24-c	Kanota/Ogle	bcd1968B	Oat-KxO/Q-24	57.5	unknown	-999			Mrg21	126	115-123	105-133	Siripoonwiwat et al.	1996	wheat.pw.usda.gov/jag/papers96/paper396/oatqtl3g.html
Vrn1_chr4D_277Mb	HED: Days to anthesis	Days to heading, KxO-24-g	Kanota/Ogle	bcd1968B	Oat-KxO/Q-24	57.5	unknown	-999			Mrg21	126	115-123	105-133	Siripoonwiwat et al.	1996	wheat.pw.usda.gov/jag/papers96/paper396/oatqtl3g.html
Vrn1_chr4D_277Mb	HED: Response to early flowering: EFLD - LFLD	QFLDATE.2002-OxT_31	Ogle/TAM O-301	isu128a	Oat-2002-OxT-QTL_31	131.5	unknown	-999			Mrg21	126	115-123	105-133	Holland et al.	2002	doi.org/10.1007/s00122-001-0845-5
Vrn1_chr4D_277Mb	HED: Flowering time: late field sowing	QLFLD.2002-OxT_31	Ogle/TAM O-301	isu128a	Oat-2002-OxT-QTL_31	131.5	unknown	-999			Mrg21	126	115-123	105-133	Holland et al.	2002	doi.org/10.1007/s00122-001-0845-5
Vrn1_chr4D_277Mb	HED: vernalization response	QHDVR.1997-KxO_24	Kanota/Ogle	Xbcd1968B	Oat-1997-KxO-QTL_24	57.5	unknown	-999			Mrg21	126	115-123	105-133	Holland et al.	1997	doi.org/10.2135/cropsci1997.0011183X003700040047x
Vrn1_chr4D_277Mb	HED: Days to anthesis	QHD.TxH-Mrg21.3	TX07CS‐1948/Hidalgo	avgbs2_105952.1	Oat-2019-TxH_Mrg21	15.7	unknown	-999			Mrg21	126	115-123	105-133	Sunstrum et al.	2019	doi.org/10.1111/pbr.12666
Vrn1_chr4D_277Mb	HED: Vernalization response: mean difference between non-vernalized and vernalized	QVERN.2002-OxT_31	Ogle/TAM O-301	rz474c	Oat-2002-OxT-QTL_31	133	unknown	-999			Mrg21	126	115-123	105-133	Holland et al.	2002	doi.org/10.1007/s00122-001-0845-5
Vrn1_chr4D_277Mb	HED: Flowering time: late field sowing	QLFLD.2002-OxT_31	Ogle/TAM O-301	rz474c	Oat-2002-OxT-QTL_31	133	unknown	-999			Mrg21	126	115-123	105-133	Holland et al.	2002	doi.org/10.1007/s00122-001-0845-5
Vrn1_chr4D_277Mb	HED: Flowering time: non-vernalized, short day photoperiod in growth chamber	QNSGC.2002-OxT_31	Ogle/TAM O-301	rz474c	Oat-2002-OxT-QTL_31	133	unknown	-999			Mrg21	126	115-123	105-133	Holland et al.	2002	doi.org/10.1007/s00122-001-0845-5
Vrn1_chr4D_277Mb	HED: Response to early flowering: EFLD - LFLD	QFLDATE.2002-OxT_31	Ogle/TAM O-301	rz474c	Oat-2002-OxT-QTL_31	133	unknown	-999			Mrg21	126	115-123	105-133	Holland et al.	2002	doi.org/10.1007/s00122-001-0845-5
Vrn1_chr4D_277Mb	HED: Days to anthesis	Days to heading, KxO-24-f	Kanota/Ogle	bcd1968B	Oat-KxO/Q-24	57.5	unknown	-999			Mrg21	126	115-123	105-133	Siripoonwiwat et al.	1996	wheat.pw.usda.gov/jag/papers96/paper396/oatqtl3g.html
Vrn1_chr4D_277Mb	HED: non-vernalized plants	QHDNV.1997-KxO_24	Kanota/Ogle	Xbcd1968B	Oat-1997-KxO-QTL_24	57.5	unknown	-999			Mrg21	126	115-123	105-133	Holland et al.	1997	doi.org/10.2135/cropsci1997.0011183X003700040047x
Vrn1_chr4D_277Mb	HED: vernalized plants	QHDV.1997-KxO_24	Kanota/Ogle	Xbcd1968B	Oat-1997-KxO-QTL_24	57.5	unknown	-999			Mrg21	126	115-123	105-133	Holland et al.	1997	doi.org/10.2135/cropsci1997.0011183X003700040047x
Vrn1_chr4D_277Mb	HED: Flowering time: early field sowing	QEFLD.2002-OxT_31	Ogle/TAM O-301	rz474c	Oat-2002-OxT-QTL_31	133	unknown	-999			Mrg21	126	115-123	105-133	Holland et al.	2002	doi.org/10.1007/s00122-001-0845-5
Vrn1_chr4D_277Mb	HED: Days to anthesis	QHD-Ith10h.2018-CORE_Mrg21	CORE set	avgbs2_182031.1	Oat-2018-CORE_Mrg21	126	chr4D	283816223			Mrg21	126	115-123	105-133	Bekele et al.	2018	doi.org/10.1111/pbi.12888
Vrn1_chr4D_277Mb	HED: Days to anthesis	QHD-Ith11h.2018-CORE_Mrg21	CORE set	avgbs2_182031.1	Oat-2018-CORE_Mrg21	126	chr4D	283816223			Mrg21	126	115-123	105-133	Bekele et al.	2018	doi.org/10.1111/pbi.12888
Vrn1_chr4D_277Mb	HED: Days to anthesis	QHD-Far10h.2018-CORE_Mrg21	CORE set	avgbs2_182031.1	Oat-2018-CORE_Mrg21	126	chr4D	283816223			Mrg21	126	115-123	105-133	Bekele et al.	2018	doi.org/10.1111/pbi.12888
Vrn1_chr4D_277Mb	HED: Days to anthesis	QHD-Far11h.2018-CORE_Mrg21	CORE set	avgbs2_182031.1	Oat-2018-CORE_Mrg21	126	chr4D	283816223			Mrg21	126	115-123	105-133	Bekele et al.	2018	doi.org/10.1111/pbi.12888
Vrn1_chr4D_277Mb	HED: Days to anthesis	QHD-Far11.2018-CORE_Mrg21	CORE set	avgbs2_182031.1.52	Oat-2018-CORE_Mrg21	126	chr4D	283816223			Mrg21	126	115-123	105-133	Bekele et al.	2018	doi.org/10.1111/pbi.12888
Vrn1_chr4D_277Mb	HED: Days to anthesis	QHD-Far11.2018-CORE_Mrg21	CORE set	avgbs2_182031.1.64	Oat-2018-CORE_Mrg21	126	chr4D	283816223			Mrg21	126	115-123	105-133	Bekele et al.	2018	doi.org/10.1111/pbi.12888
Vrn1_chr4D_277Mb	HED: Days to anthesis	QHD-Far11.2018-CORE_Mrg21	CORE set	avgbs2_140037.1.24	Oat-2018-CORE_Mrg21	126	chr4D	285736375			Mrg21	126	115-123	105-133	Bekele et al.	2018	doi.org/10.1111/pbi.12888
Vrn1_chr4D_277Mb	HED: Days to anthesis	QHD-Ith11h.2018-CORE_Mrg21	CORE set	avgbs2_115848.1	Oat-2018-CORE_Mrg21	126	unknown	-999			Mrg21	126	115-123	105-133	Bekele et al.	2018	doi.org/10.1111/pbi.12888
Vrn1_chr4D_277Mb	HED: Days to anthesis	QHD-Far11h.2018-CORE_Mrg21	CORE set	avgbs2_115848.1	Oat-2018-CORE_Mrg21	126	unknown	-999			Mrg21	126	115-123	105-133	Bekele et al.	2018	doi.org/10.1111/pbi.12888
Vrn1_chr4D_277Mb	HED: Days to anthesis	QHD-Ith11h.2018-CORE_Mrg21	CORE set	avgbs2_140037.1	Oat-2018-CORE_Mrg21	126	unknown	-999			Mrg21	126	115-123	105-133	Bekele et al.	2018	doi.org/10.1111/pbi.12888
Vrn1_chr4D_277Mb	HED: Days to anthesis	QHD-Nor11h.2018-CORE_Mrg21	CORE set	avgbs2_140037.1	Oat-2018-CORE_Mrg21	126	unknown	-999			Mrg21	126	115-123	105-133	Bekele et al.	2018	doi.org/10.1111/pbi.12888
Vrn1_chr4D_277Mb	HED: Days to anthesis	QHD-Far11h.2018-CORE_Mrg21	CORE set	avgbs2_140037.1	Oat-2018-CORE_Mrg21	126	unknown	-999			Mrg21	126	115-123	105-133	Bekele et al.	2018	doi.org/10.1111/pbi.12888
Vrn1_chr4D_277Mb	HED: non-vernalized, greenhouse grown plants	QHDNV.U8xU605_6	UFRGS 8/UFRGS 930605	opt-12736	Oat-2012-U8xU605_6	19	unknown	-999			Mrg21	130	115-123	105-133	Nava et al.	2012	doi.org/10.1007/s11032-012-9715-x
Vrn1_chr4D_277Mb	HED: vernalization response, greenhouse grown plants	QHDVR.U8xU605_6	UFRGS 8/UFRGS 930605	opt-12736	Oat-2012-U8xU605_6	19	unknown	-999			Mrg21	130	115-123	105-133	Nava et al.	2012	doi.org/10.1007/s11032-012-9715-x
Vrn1_chr4D_277Mb	HED: non-vernalized, greenhouse grown plants	QHDNV.U8xU605_6	UFRGS 8/UFRGS 930605	opt-14149	Oat-2012-U8xU605_6	24	unknown	-999			Mrg21	130	115-123	105-133	Nava et al.	2012	doi.org/10.1007/s11032-012-9715-x
Vrn1_chr4D_277Mb	HED: vernalization response, greenhouse grown plants	QHDVR.U8xU605_6	UFRGS 8/UFRGS 930605	opt-14149	Oat-2012-U8xU605_6	24	unknown	-999			Mrg21	130	115-123	105-133	Nava et al.	2012	doi.org/10.1007/s11032-012-9715-x
Vrn1_chr4D_277Mb	HED: late planted field grown plants	QHDLF.U8xU605_6	UFRGS 8/UFRGS 930605	opt-14149	Oat-2012-U8xU605_6	24	unknown	-999			Mrg21	130	115-123	105-133	Nava et al.	2012	doi.org/10.1007/s11032-012-9715-x
Vrn1_chr7C_44Mb	HED: Vernalization response: mean difference between non-vernalized and vernalized	QVERN.2002-OxT_10	Ogle/TAM O-301	bcd1643b	Oat-2002-OxT-QTL_10	9.5	unknown	-999			Mrg09	87	97	87-107	Holland et al.	2002	doi.org/10.1007/s00122-001-0845-5
Vrn1_chr7C_44Mb	HED: Flowering time: non-vernalized, long day photoperiod in growth chamber	QNLGC.2002-OxT_10	Ogle/TAM O-301	bcd1643b	Oat-2002-OxT-QTL_10	9.5	unknown	-999			Mrg09	87	97	87-107	Holland et al.	2002	doi.org/10.1007/s00122-001-0845-5
Vrn3_chr5C_573Mb	HED: Days to anthesis	QHD-Ith10.2018-CORE_Mrg03	CORE	avgbs_106196.1.30	Oat-2018-CORE_Mrg03	19	chr5C	572718243			Mrg03	19	19	9 to 29	Bekele et al.	2018	doi.org/10.1111/pbi.12888
Vrn3_chr5C_573Mb	HED: Flowering time: non-vernalized, short day photoperiod in growth chamber	QNSGC.2002-OxT_20	Ogle/TAM O-301	cdo941	Oat-2002-OxT-QTL_20	13	unknown	-999			Mrg03	20	19	9 to 29	Holland et al.	2002	doi.org/10.1007/s00122-001-0845-5
Vrn3_chr5C_573Mb	HED: Flowering time: late field sowing	QLFLD.2002-OxT_20	Ogle/TAM O-301	cdo941	Oat-2002-OxT-QTL_20	13	unknown	-999			Mrg03	20	19	9 to 29	Holland et al.	2002	doi.org/10.1007/s00122-001-0845-5
Vrn3_chr5C_573Mb	HED: Flowering time: late field sowing	QLFLD.2002-OxT_20	Ogle/TAM O-301	cdo1508a	Oat-2002-OxT-QTL_20	30	unknown	-999			Mrg03	25	19	9 to 29	Holland et al.	2002	doi.org/10.1007/s00122-001-0845-5
Vrn3_chr5C_573Mb	HED: Flowering time: late field sowing	QLFLD.2002-OxT_20	Ogle/TAM O-301	cdo1467c	Oat-2002-OxT-QTL_20	21.5	unknown	-999			Mrg03	28	19	9 to 29	Holland et al.	2002	doi.org/10.1007/s00122-001-0845-5
Vrn3_chr7A_69Mb	HED: Days to anthesis	HED.OT10.DaEx.7A.62	Dal/Exeter	avgbs_79802.1			chr7A	62369431	61202124	98893129	NA	-999	41	31-51	current work
Vrn3_chr7A_69Mb	HED: Days to anthesis	HED.OTE15.TxHd.7A.66	TX07CS‐1948/Hidalgo	avgbs_cluster_33540.1			chr7A	66407850	63969958	70789417	Mrg12	41	41	31-51	current work
Vrn3_chr7A_69Mb	HED: Days to anthesis	HED.MEAN.TxHd.7A.66	TX07CS‐1948/Hidalgo	avgbs_cluster_33540.1			chr7A	66407850	63969958	70789417	Mrg12	41	41	31-51	current work
Vrn3_chr7A_69Mb	HED: Days to anthesis	HED.OT14.TxHd.7A.69	TX07CS‐1948/Hidalgo	avgbs_cluster_38719.1			chr7A	69440044	63969958	70789417	Mrg12	41	41	31-51	current work
Vrn3_chr7A_69Mb	HED: Days to anthesis	HED.OTL15.TxHd.7A.66	TX07CS‐1948/Hidalgo	avgbs_cluster_33540.1			chr7A	66407850	64827025	70789417	Mrg12	41	41	31-51	current work
Vrn3_chr7A_69Mb	HED: vernalized plants	HED.OTV14.TxHd.7A.66	TX07CS‐1948/Hidalgo	avgbs_cluster_33540.1			chr7A	66407850	64827025	71908308	Mrg12	41	41	31-51	current work
Vrn3_chr7A_69Mb	HED: Days to anthesis	HED.OT13.TxHd.7A.69	TX07CS‐1948/Hidalgo	avgbs_cluster_38719.1			chr7A	69440044	64827025	70789417	Mrg12	41	41	31-51	current work
Vrn3_chr7A_69Mb	HED: Days to anthesis	QHD-Far10.2016-CORE_Mrg12	CORE set	GMI_GBS_98189	Oat-2016-CORE_Mrg12	35	unknown	-999			Mrg12	35	41	31-51	Klos et al.	2016	doi.org/10.3835/plantgenome2015.10.0103
Vrn3_chr7A_69Mb	HED: vernalized plants	QHDV.1997-KxO_6.1	Kanota/Ogle	Xcdo420C	Oat-1997-KxO-QTL_6	49	unknown	-999			Mrg12	36	41	31-51	Holland et al.	1997	doi.org/10.2135/cropsci1997.0011183X003700040047x
Vrn3_chr7A_69Mb	HED: Days to anthesis	QHD.AsbxMN-16	AC Assiniboia/MN841801	GMI_ES14_c7220_194	Oat-2014-AsbxMN_16	0	unknown	-999			Mrg12	38	41	31-51	Lin et al.	2014	doi.org/10.1186/s12870-014-0250-2
Vrn3_chr7A_69Mb	HED: Days to anthesis	QHD-Ith10h.2018-CORE_Mrg12	CORE set	avgbs2_183559.1	Oat-2018-CORE_Mrg12	40	chr7A	66053315			Mrg12	40	41	31-51	Bekele et al.	2018	doi.org/10.1111/pbi.12888
Vrn3_chr7A_69Mb	HED: Days to anthesis	QHD-Sas10h.2018-CORE_Mrg12	CORE set	avgbs2_183559.1	Oat-2018-CORE_Mrg12	40	chr7A	66053315			Mrg12	40	41	31-51	Bekele et al.	2018	doi.org/10.1111/pbi.12888
Vrn3_chr7A_69Mb	HED: Days to anthesis	QHD-Abe11h.2018-CORE_Mrg12	CORE set	avgbs2_183559.1	Oat-2018-CORE_Mrg12	40	chr7A	66053315			Mrg12	40	41	31-51	Bekele et al.	2018	doi.org/10.1111/pbi.12888
Vrn3_chr7A_69Mb	HED: Days to anthesis	QHD-Nor11h.2018-CORE_Mrg12	CORE set	avgbs2_183559.1	Oat-2018-CORE_Mrg12	40	chr7A	66053315			Mrg12	40	41	31-51	Bekele et al.	2018	doi.org/10.1111/pbi.12888
Vrn3_chr7A_69Mb	HED: Days to anthesis	QHD-Far10h.2018-CORE_Mrg12	CORE set	avgbs2_183559.1	Oat-2018-CORE_Mrg12	40	chr7A	66053315			Mrg12	40	41	31-51	Bekele et al.	2018	doi.org/10.1111/pbi.12888
Vrn3_chr7A_69Mb	HED: Days to anthesis	QHD-Far11h.2018-CORE_Mrg12	CORE set	avgbs2_183559.1	Oat-2018-CORE_Mrg12	40	chr7A	66053315			Mrg12	40	41	31-51	Bekele et al.	2018	doi.org/10.1111/pbi.12888
Vrn3_chr7A_69Mb	HED: Days to anthesis	QHD-Lac10h.2018-CORE_Mrg12	CORE set	avgbs2_183559.1	Oat-2018-CORE_Mrg12	40	chr7A	66053315			Mrg12	40	41	31-51	Bekele et al.	2018	doi.org/10.1111/pbi.12888
Vrn3_chr7A_69Mb	HED: Days to anthesis	QHD-Far11.2018-CORE_Mrg12	CORE set	avgbs2_183559.1.25	Oat-2018-CORE_Mrg12	40	chr7A	66053315			Mrg12	40	41	31-51	Bekele et al.	2018	doi.org/10.1111/pbi.12888
Vrn3_chr7A_69Mb	HED: Days to anthesis	QHD-Far11.2018-CORE_Mrg12	CORE set	avgbs2_183559.1.40	Oat-2018-CORE_Mrg12	40	chr7A	66053315			Mrg12	40	41	31-51	Bekele et al.	2018	doi.org/10.1111/pbi.12888
Vrn3_chr7A_69Mb	HED: Days to anthesis	QHD-Far11.2018-CORE_Mrg12	CORE set	avgbs2_183559.1.58	Oat-2018-CORE_Mrg12	40	chr7A	66053315			Mrg12	40	41	31-51	Bekele et al.	2018	doi.org/10.1111/pbi.12888
Vrn3_chr7A_69Mb	HED: Days to anthesis	QHD-Nor11h.2018-CORE_Mrg12	CORE set	avgbs_109651.1	Oat-2018-CORE_Mrg12	41	chr7A	67999679			Mrg12	41	41	31-51	Bekele et al.	2018	doi.org/10.1111/pbi.12888
Vrn3_chr7A_69Mb	HED: Days to anthesis	QHD-Nor11.2018-CORE_Mrg12	CORE set	avgbs_109651.1.27	Oat-2018-CORE_Mrg12	41	chr7A	67999679			Mrg12	41	41	31-51	Bekele et al.	2018	doi.org/10.1111/pbi.12888
Vrn3_chr7A_69Mb	HED: Days to anthesis	QHD-Sas10h.2018-CORE_Mrg12	CORE set	avgbs_cluster_15298.1	Oat-2018-CORE_Mrg12	41	chr7A	66423000			Mrg12	41	41	31-51	Bekele et al.	2018	doi.org/10.1111/pbi.12888
Vrn3_chr7A_69Mb	HED: Days to anthesis	QHD-Nor11h.2018-CORE_Mrg12	CORE set	avgbs_cluster_15298.1	Oat-2018-CORE_Mrg12	41	chr7A	66423000			Mrg12	41	41	31-51	Bekele et al.	2018	doi.org/10.1111/pbi.12888
Vrn3_chr7A_69Mb	HED: Days to anthesis	QHD-Far10h.2018-CORE_Mrg12	CORE set	avgbs_cluster_15298.1	Oat-2018-CORE_Mrg12	41	chr7A	66423000			Mrg12	41	41	31-51	Bekele et al.	2018	doi.org/10.1111/pbi.12888
Vrn3_chr7A_69Mb	HED: Days to anthesis	QHD-Far11h.2018-CORE_Mrg12	CORE set	avgbs_cluster_15298.1	Oat-2018-CORE_Mrg12	41	chr7A	66423000			Mrg12	41	41	31-51	Bekele et al.	2018	doi.org/10.1111/pbi.12888
Vrn3_chr7A_69Mb	HED: Days to anthesis	QHD-Sas10.2018-CORE_Mrg12	CORE set	avgbs_cluster_15298.1.25	Oat-2018-CORE_Mrg12	41	chr7A	66423000			Mrg12	41	41	31-51	Bekele et al.	2018	doi.org/10.1111/pbi.12888
Vrn3_chr7A_69Mb	HED: Days to anthesis	QHD-Nor11h.2018-CORE_Mrg12	CORE set	avgbs_cluster_17207.2	Oat-2018-CORE_Mrg12	41	chr7A	66998436			Mrg12	41	41	31-51	Bekele et al.	2018	doi.org/10.1111/pbi.12888
Vrn3_chr7A_69Mb	HED: Days to anthesis	QHD-Nor11.2018-CORE_Mrg12	CORE set	avgbs_cluster_17207.2.11	Oat-2018-CORE_Mrg12	41	chr7A	66998436			Mrg12	41	41	31-51	Bekele et al.	2018	doi.org/10.1111/pbi.12888
Vrn3_chr7A_69Mb	HED: Days to anthesis	QHD-Nor11h.2018-CORE_Mrg12	CORE set	avgbs_cluster_24221.1	Oat-2018-CORE_Mrg12	41	unknown	-999			Mrg12	41	41	31-51	Bekele et al.	2018	doi.org/10.1111/pbi.12888
Vrn3_chr7A_69Mb	HED: Days to anthesis	QHD-Nor11h.2018-CORE_Mrg12	CORE set	avgbs_cluster_28551.1	Oat-2018-CORE_Mrg12	41	chr7A	66886787			Mrg12	41	41	31-51	Bekele et al.	2018	doi.org/10.1111/pbi.12888
Vrn3_chr7A_69Mb	HED: Days to anthesis	QHD-Nor11.2018-CORE_Mrg12	CORE set	avgbs_cluster_28551.1.20	Oat-2018-CORE_Mrg12	41	chr7A	66886787			Mrg12	41	41	31-51	Bekele et al.	2018	doi.org/10.1111/pbi.12888
Vrn3_chr7A_69Mb	HED: Days to anthesis	QHD-Nor11h.2018-CORE_Mrg12	CORE set	avgbs_cluster_47861.1	Oat-2018-CORE_Mrg12	41	unknown	-999			Mrg12	41	41	31-51	Bekele et al.	2018	doi.org/10.1111/pbi.12888
Vrn3_chr7A_69Mb	HED: Days to anthesis	QHD-Nor11.2018-CORE_Mrg12	CORE set	avgbs_cluster_47861.1.27	Oat-2018-CORE_Mrg12	41	unknown	-999			Mrg12	41	41	31-51	Bekele et al.	2018	doi.org/10.1111/pbi.12888
Vrn3_chr7A_69Mb	HED: Days to anthesis	QHD-Nor11.2018-CORE_Mrg12	CORE set	avgbs_cluster_47861.1.32	Oat-2018-CORE_Mrg12	41	unknown	-999			Mrg12	41	41	31-51	Bekele et al.	2018	doi.org/10.1111/pbi.12888
Vrn3_chr7A_69Mb	HED: Days to anthesis	QHD-Nor11.2018-CORE_Mrg12	CORE set	avgbs_cluster_47861.1.33	Oat-2018-CORE_Mrg12	41	unknown	-999			Mrg12	41	41	31-51	Bekele et al.	2018	doi.org/10.1111/pbi.12888
Vrn3_chr7A_69Mb	HED: Days to anthesis	QHD-Nor11h.2018-CORE_Mrg12	CORE set	avgbs_cluster_49098.1	Oat-2018-CORE_Mrg12	41	unknown	-999			Mrg12	41	41	31-51	Bekele et al.	2018	doi.org/10.1111/pbi.12888
Vrn3_chr7A_69Mb	HED: Days to anthesis	QHD-Far10h.2018-CORE_Mrg12	CORE set	avgbs_cluster_49098.1	Oat-2018-CORE_Mrg12	41	unknown	-999			Mrg12	41	41	31-51	Bekele et al.	2018	doi.org/10.1111/pbi.12888
Vrn3_chr7A_69Mb	HED: Days to anthesis	QHD-Far10.2018-CORE_Mrg12	CORE set	avgbs_cluster_49098.1.9	Oat-2018-CORE_Mrg12	41	unknown	-999			Mrg12	41	41	31-51	Bekele et al.	2018	doi.org/10.1111/pbi.12888
Vrn3_chr7A_69Mb	HED: Days to anthesis	QHD-Nor11h.2018-CORE_Mrg12	CORE set	avgbs2_113127.1	Oat-2018-CORE_Mrg12	41	unknown	-999			Mrg12	41	41	31-51	Bekele et al.	2018	doi.org/10.1111/pbi.12888
Vrn3_chr7A_69Mb	HED: Days to anthesis	QHD-Nor11.2018-CORE_Mrg12	CORE set	avgbs2_113211.1.27	Oat-2018-CORE_Mrg12	41	unknown	-999			Mrg12	41	41	31-51	Bekele et al.	2018	doi.org/10.1111/pbi.12888
Vrn3_chr7A_69Mb	HED: Days to anthesis	QHD-Nor11.2018-CORE_Mrg12	CORE set	avgbs2_113211.1.32	Oat-2018-CORE_Mrg12	41	unknown	-999			Mrg12	41	41	31-51	Bekele et al.	2018	doi.org/10.1111/pbi.12888
Vrn3_chr7A_69Mb	HED: Days to anthesis	QHD-Nor11.2018-CORE_Mrg12	CORE set	avgbs2_113211.1.33	Oat-2018-CORE_Mrg12	41	unknown	-999			Mrg12	41	41	31-51	Bekele et al.	2018	doi.org/10.1111/pbi.12888
Vrn3_chr7A_69Mb	HED: Days to anthesis	QHD-Nor11h.2018-CORE_Mrg12	CORE set	avgbs2_113211.1	Oat-2018-CORE_Mrg12	41	unknown	-999			Mrg12	41	41	31-51	Bekele et al.	2018	doi.org/10.1111/pbi.12888
Vrn3_chr7A_69Mb	HED: Days to anthesis	QHD-Nor11h.2018-CORE_Mrg12	CORE set	avgbs2_148101.1	Oat-2018-CORE_Mrg12	41	unknown	-999			Mrg12	41	41	31-51	Bekele et al.	2018	doi.org/10.1111/pbi.12888
Vrn3_chr7A_69Mb	HED: Days to anthesis	QHD-Far10h.2018-CORE_Mrg12	CORE set	avgbs2_148101.1	Oat-2018-CORE_Mrg12	41	unknown	-999			Mrg12	41	41	31-51	Bekele et al.	2018	doi.org/10.1111/pbi.12888
Vrn3_chr7A_69Mb	HED: Days to anthesis	QHD-Far10.2018-CORE_Mrg12	CORE set	avgbs2_148101.1.9	Oat-2018-CORE_Mrg12	41	unknown	-999			Mrg12	41	41	31-51	Bekele et al.	2018	doi.org/10.1111/pbi.12888
Vrn3_chr7A_69Mb	HED: Days to anthesis	QHD-Nor11h.2018-CORE_Mrg12	CORE set	avgbs2_82665.1	Oat-2018-CORE_Mrg12	41	chr7A	66987553			Mrg12	41	41	31-51	Bekele et al.	2018	doi.org/10.1111/pbi.12888
Vrn3_chr7A_69Mb	HED: Days to anthesis	QHD-Nor11.2018-CORE_Mrg12	CORE set	avgbs2_82665.1.11	Oat-2018-CORE_Mrg12	41	chr7A	66987553			Mrg12	41	41	31-51	Bekele et al.	2018	doi.org/10.1111/pbi.12888
Vrn3_chr7A_69Mb	HED: Days to anthesis	QHD-Nor11.2018-CORE_Mrg12	CORE set	avgbs2_82665.1.35	Oat-2018-CORE_Mrg12	41	chr7A	66987553			Mrg12	41	41	31-51	Bekele et al.	2018	doi.org/10.1111/pbi.12888
Vrn3_chr7A_69Mb	HED: Days to anthesis	QHD-Nor11.2018-CORE_Mrg12	CORE set	avgbs2_82665.1.45	Oat-2018-CORE_Mrg12	41	chr7A	66987553			Mrg12	41	41	31-51	Bekele et al.	2018	doi.org/10.1111/pbi.12888
Vrn3_chr7A_69Mb	HED: Days to anthesis	QHD-Nor11.2016-CORE_Mrg12	CORE set	GMI_DS_LB_5810	Oat-2016-CORE_Mrg12	41	unknown	-999			Mrg12	41	41	31-51	Klos et al.	2016	doi.org/10.3835/plantgenome2015.10.0103
Vrn3_chr7A_69Mb	HED: VRN3 clone	Vrn3 (Avena)	UFRGS 881971 × Pc68/5*Starter	Vrn3	Oat-2012-U71xP_4b	35	unknown	-999			Mrg12	41	41	31-51	Nava et al.	2012	doi.org/10.1007/s11032-012-9715-x
Vrn3_chr7A_69Mb	HED: VRN3 clone	Vrn3 (Avena)	UFRGS 8 × UFRGS 930605	Vrn3	Oat-2012-U8xU605_10	38	unknown	-999			Mrg12	41	41	31-51	Nava et al.	2012	doi.org/10.1007/s11032-012-9715-x
Vrn3_chr7A_69Mb	HED: VRN3 clone	Vrn3 (Avena)	Kanota/Ogle	Vrn3	Oat-2012-KxO_6	67	unknown	-999			Mrg12	41	41	31-51	Nava et al.	2012	doi.org/10.1007/s11032-012-9715-x
Vrn3_chr7A_69Mb	HED: Days to anthesis	QHD.TxH-Mrg12.5	TX07CS‐1948/Hidalgo	avgbs_cluster_26853.1	Oat-2019-TxH_Mrg12	30.8	chr7A	68157427			Mrg12	41	41	31-51	Sunstrum et al.	2019	doi.org/10.1111/pbr.12666
Vrn3_chr7A_69Mb	HED: Days to anthesis	Days to heading, KxO-6-b	Kanota/Ogle	bcd1872B	Oat-KxO/Q-6	55.6	unknown	-999			Mrg12	41	41	31-51	Siripoonwiwat et al.	1996	wheat.pw.usda.gov/jag/papers96/paper396/oatqtl3g.html
Vrn3_chr7A_69Mb	HED: Days to anthesis	Days to heading, KxO-6-a	Kanota/Ogle	umn361	Oat-KxO/Q-6	58	unknown	-999			Mrg12	41	41	31-51	Siripoonwiwat et al.	1996	wheat.pw.usda.gov/jag/papers96/paper396/oatqtl3g.html
Vrn3_chr7A_69Mb	HED: Days to anthesis	Days to heading, KxO-6-a	Kanota/Ogle	bcd1872B	Oat-KxO/Q-6	55.6	unknown	-999			Mrg12	41	41	31-51	Siripoonwiwat et al.	1996	wheat.pw.usda.gov/jag/papers96/paper396/oatqtl3g.html
Vrn3_chr7A_69Mb	HED: Days to anthesis	Days to heading, KxO-6-b	Kanota/Ogle	umn361	Oat-KxO/Q-6	58	unknown	-999			Mrg12	41	41	31-51	Siripoonwiwat et al.	1996	wheat.pw.usda.gov/jag/papers96/paper396/oatqtl3g.html
Vrn3_chr7A_69Mb	HED: Flowering time: late field sowing	QLFLD.2002-OxT_20	Ogle/TAM O-301	cdo56	Oat-2002-OxT-QTL_20	14	unknown	-999			Mrg12	41	41	31-51	Holland et al.	2002	doi.org/10.1007/s00122-001-0845-5
Vrn3_chr7A_69Mb	HED: Days to anthesis	QHD-UK10.2016-CORE_Mrg12	CORE set	GMI_ES03_c14909_90	Oat-2016-CORE_Mrg12	42	unknown	-999			Mrg12	42	41	31-51	Klos et al.	2016	doi.org/10.3835/plantgenome2015.10.0103
Vrn3_chr7A_69Mb	HED: Days to anthesis	QHD-Nor11.2016-CORE_Mrg12	CORE set	GMI_ES03_c14909_90	Oat-2016-CORE_Mrg12	42	unknown	-999			Mrg12	42	41	31-51	Klos et al.	2016	doi.org/10.3835/plantgenome2015.10.0103
Vrn3_chr7A_69Mb	HED: Days to anthesis	QHD-Far10.2016-CORE_Mrg12	CORE set	GMI_ES03_c14909_90	Oat-2016-CORE_Mrg12	42	unknown	-999			Mrg12	42	41	31-51	Klos et al.	2016	doi.org/10.3835/plantgenome2015.10.0103
Vrn3_chr7A_69Mb	HED: Days to anthesis	QHD-Ith10.2016-CORE_Mrg12	CORE set	GMI_ES03_c14909_90	Oat-2016-CORE_Mrg12	42	unknown	-999			Mrg12	42	41	31-51	Klos et al.	2016	doi.org/10.3835/plantgenome2015.10.0103
Vrn3_chr7A_69Mb	HED: Days to anthesis	QHD-Ith11.2016-CORE_Mrg12	CORE set	GMI_ES03_c14909_90	Oat-2016-CORE_Mrg12	42	unknown	-999			Mrg12	42	41	31-51	Klos et al.	2016	doi.org/10.3835/plantgenome2015.10.0103
Vrn3_chr7A_69Mb	HED: Days to anthesis	QHD-Lac10.2016-CORE_Mrg12	CORE set	GMI_ES03_c14909_90	Oat-2016-CORE_Mrg12	42	unknown	-999			Mrg12	42	41	31-51	Klos et al.	2016	doi.org/10.3835/plantgenome2015.10.0103
Vrn3_chr7A_69Mb	HED: Days to anthesis	QHD-Ott10.2016-CORE_Mrg12	CORE set	GMI_ES03_c14909_90	Oat-2016-CORE_Mrg12	42	unknown	-999			Mrg12	42	41	31-51	Klos et al.	2016	doi.org/10.3835/plantgenome2015.10.0103
Vrn3_chr7A_69Mb	HED: Days to anthesis	QHD-Sas10.2016-CORE_Mrg12	CORE set	GMI_ES03_c14909_90	Oat-2016-CORE_Mrg12	42	unknown	-999			Mrg12	42	41	31-51	Klos et al.	2016	doi.org/10.3835/plantgenome2015.10.0103
Vrn3_chr7A_69Mb	HED: Days to anthesis	QHD-Nor11h.2018-CORE_Mrg12	CORE set	avgbs_cluster_35074.1	Oat-2018-CORE_Mrg12	42	chr7A	70787869			Mrg12	42	41	31-51	Bekele et al.	2018	doi.org/10.1111/pbi.12888
Vrn3_chr7A_69Mb	HED: Days to anthesis	QHD-Nor11.2018-CORE_Mrg12	CORE set	avgbs_cluster_35074.1.63	Oat-2018-CORE_Mrg12	42	chr7A	70787869			Mrg12	42	41	31-51	Bekele et al.	2018	doi.org/10.1111/pbi.12888
Vrn3_chr7A_69Mb	HED: Days to anthesis	QHD-Nor11h.2018-CORE_Mrg12	CORE set	avgbs2_196451.1	Oat-2018-CORE_Mrg12	45	chr7A	71918426			Mrg12	45	41	31-51	Bekele et al.	2018	doi.org/10.1111/pbi.12888
Vrn3_chr7A_69Mb	HED: Days to anthesis	Days to heading, KxO-6-a	Kanota/Ogle	isu1146A	Oat-KxO/Q-6	72.4	unknown	-999			Mrg12	46	41	31-51	Siripoonwiwat et al.	1996	wheat.pw.usda.gov/jag/papers96/paper396/oatqtl3g.html
Vrn3_chr7A_69Mb	HED: Days to anthesis	Days to heading, KxO-6-c	Kanota/Ogle	isu1146A	Oat-KxO/Q-6	72.4	unknown	-999			Mrg12	46	41	31-51	Siripoonwiwat et al.	1996	wheat.pw.usda.gov/jag/papers96/paper396/oatqtl3g.html
Vrn3_chr7A_69Mb	HED: Flowering time: vernalized, long day photoperiod in growth chamber	QVLGC.2002-OxT_8	Ogle/TAM O-301	cdo1467b	Oat-2002-OxT-QTL_8	92.5	unknown	-999			Mrg12	46	41	31-51	Holland et al.	2002	doi.org/10.1007/s00122-001-0845-5
Vrn3_chr7A_69Mb	HED: Flowering time: late field sowing	QLFLD.2002-OxT_8	Ogle/TAM O-301	cdo1467b	Oat-2002-OxT-QTL_8	92.5	unknown	-999			Mrg12	46	41	31-51	Holland et al.	2002	doi.org/10.1007/s00122-001-0845-5
Vrn3_chr7A_69Mb	HED: Flowering time: non-vernalized, long day photoperiod in growth chamber	QNLGC.2002-OxT_8	Ogle/TAM O-301	cdo1467b	Oat-2002-OxT-QTL_8	92.5	unknown	-999			Mrg12	46	41	31-51	Holland et al.	2002	doi.org/10.1007/s00122-001-0845-5
Vrn3_chr7A_69Mb	HED: Flowering time: late field sowing	QLFLD.2002-OxT_8	Ogle/TAM O-301	isu136d	Oat-2002-OxT-QTL_8	89	unknown	-999			Mrg12	46	41	31-51	Holland et al.	2002	doi.org/10.1007/s00122-001-0845-5
Vrn3_chr7A_69Mb	HED: Flowering time: vernalized, long day photoperiod in growth chamber	QVLGC.2002-OxT_8	Ogle/TAM O-301	isu136d	Oat-2002-OxT-QTL_8	89	unknown	-999			Mrg12	46	41	31-51	Holland et al.	2002	doi.org/10.1007/s00122-001-0845-5
Vrn3_chr7A_69Mb	HED: Flowering time: non-vernalized, long day photoperiod in growth chamber	QNLGC.2002-OxT_8	Ogle/TAM O-301	isu136d	Oat-2002-OxT-QTL_8	89	unknown	-999			Mrg12	46	41	31-51	Holland et al.	2002	doi.org/10.1007/s00122-001-0845-5
Vrn3_chr7A_69Mb	HED: Flowering time: early field sowing	QEFLD.2002-OxT_8	Ogle/TAM O-301	cdo1467b	Oat-2002-OxT-QTL_8	92.5	unknown	-999			Mrg12	46	41	31-51	Holland et al.	2002	doi.org/10.1007/s00122-001-0845-5
Vrn3_chr7A_69Mb	HED: Flowering time: early field sowing	QEFLD.2002-OxT_8	Ogle/TAM O-301	isu136d	Oat-2002-OxT-QTL_8	89	unknown	-999			Mrg12	46	41	31-51	Holland et al.	2002	doi.org/10.1007/s00122-001-0845-5
Vrn3_chr7A_69Mb	HED: Days to anthesis	QHD.64lines_6	group of 64 accessions	Xcdo1378B	Oat-1997-64lines_6	61.7	unknown	-999			Mrg12	47	41	31-51	Beer et al.	1997	wheat.pw.usda.gov/jag/papers97/paper197/jqtl1997-01.html
Vrn3_chr7D_469Mb	HED: Days to anthesis	HED.OT13.TxHd.7D.458	TX07CS‐1948/Hidalgo	avgbs_cluster_9700.1			chr7D	458400717	400877056	473435808	Mrg02	85	34-85	24-95	current work
Vrn3_chr7D_469Mb	HED: Days to anthesis	HED.PE11.ShHf.7D.469	Sherwood/HiFi	avgbs_66891.1			chr7D	468562280	466333557	472228456	Mrg02	38	34-85	24-95	current work
Vrn3_chr7D_469Mb	HED: Days to anthesis	HED.OT12.GoHf.7D.467	Goslin/HiFi	avgbs_cluster_36663.1			chr7D	466508024	466508024	472947820	Mrg02	34	34-85	24-95	current work
Vrn3_chr7D_469Mb	HED: Days to anthesis	HED.OT12.ShHf.7D.475	Sherwood/HiFi	avgbs_cluster_1908.1			chr7D	474586157	468562280	480279602	NA	-999	34-85	24-95	current work
Vrn3_chr7D_469Mb	HED: Days to anthesis	QHD.TxH-Mrg02.1	TX07CS‐1948/Hidalgo	avgbs2_104397.1	Oat-2019-TxH_Mrg02	38	chr7D	473435808			Mrg02	27	34-85	24-95	Sunstrum et al.	2019	doi.org/10.1111/pbr.12666
Vrn3_chr7D_469Mb	HED: first sowing date	QHD1.UTauxU017-10	URS Taura/UFRGS 017004-2	GMI_GBS_22030	Oat-2018-UTauxU017-10	25	unknown	-999			Mrg02	27	34-85	24-95	Zimmer et al.	2018	doi.org/10.1007/s10681-018-2182-7
Vrn3_chr7D_469Mb	HED: first sowing date	QHD1.UTauxU017-10	URS Taura/UFRGS 017004-2	GMI_DS_LB_7722	Oat-2018-UTauxU017-10	31	unknown	-999			Mrg02	30	34-85	24-95	Zimmer et al.	2018	doi.org/10.1007/s10681-018-2182-7
Vrn3_chr7D_469Mb	HED: first sowing date	QHD1.UTauxU017-10	URS Taura/UFRGS 017004-2	GMI_ES01_c11287_335	Oat-2018-UTauxU017-10	36	unknown	-999			Mrg02	30	34-85	24-95	Zimmer et al.	2018	doi.org/10.1007/s10681-018-2182-7
Vrn3_chr7D_469Mb	HED: Days to anthesis	QHD-Abe10.2016-CORE_Mrg02	CORE set	GMI_ES_CC4504_192	Oat-2016-CORE_Mrg02	30	unknown	-999			Mrg02	30	34-85	24-95	Klos et al.	2016	doi.org/10.3835/plantgenome2015.10.0103
Vrn3_chr7D_469Mb	HED: Days to anthesis	QHD-Abe11.2016-CORE_Mrg02	CORE set	GMI_ES_CC4504_192	Oat-2016-CORE_Mrg02	30	unknown	-999			Mrg02	30	34-85	24-95	Klos et al.	2016	doi.org/10.3835/plantgenome2015.10.0103
Vrn3_chr7D_469Mb	HED: Days to anthesis	QHD-UK10.2016-CORE_Mrg02	CORE set	GMI_ES_CC4504_192	Oat-2016-CORE_Mrg02	30	unknown	-999			Mrg02	30	34-85	24-95	Klos et al.	2016	doi.org/10.3835/plantgenome2015.10.0103
Vrn3_chr7D_469Mb	HED: Days to anthesis	QHD-UK11.2016-CORE_Mrg02	CORE set	GMI_ES_CC4504_192	Oat-2016-CORE_Mrg02	30	unknown	-999			Mrg02	30	34-85	24-95	Klos et al.	2016	doi.org/10.3835/plantgenome2015.10.0103
Vrn3_chr7D_469Mb	HED: Days to anthesis	QHD-Far10.2016-CORE_Mrg02	CORE set	GMI_ES_CC4504_192	Oat-2016-CORE_Mrg02	30	unknown	-999			Mrg02	30	34-85	24-95	Klos et al.	2016	doi.org/10.3835/plantgenome2015.10.0103
Vrn3_chr7D_469Mb	HED: Days to anthesis	QHD-Ith10.2016-CORE_Mrg02	CORE set	GMI_ES_CC4504_192	Oat-2016-CORE_Mrg02	30	unknown	-999			Mrg02	30	34-85	24-95	Klos et al.	2016	doi.org/10.3835/plantgenome2015.10.0103
Vrn3_chr7D_469Mb	HED: Days to anthesis	QHD-Ith11.2016-CORE_Mrg02	CORE set	GMI_ES_CC4504_192	Oat-2016-CORE_Mrg02	30	unknown	-999			Mrg02	30	34-85	24-95	Klos et al.	2016	doi.org/10.3835/plantgenome2015.10.0103
Vrn3_chr7D_469Mb	HED: Days to anthesis	QHD-Lac10.2016-CORE_Mrg02	CORE set	GMI_ES_CC4504_192	Oat-2016-CORE_Mrg02	30	unknown	-999			Mrg02	30	34-85	24-95	Klos et al.	2016	doi.org/10.3835/plantgenome2015.10.0103
Vrn3_chr7D_469Mb	HED: Days to anthesis	QHD-Ott10.2016-CORE_Mrg02	CORE set	GMI_ES_CC4504_192	Oat-2016-CORE_Mrg02	30	unknown	-999			Mrg02	30	34-85	24-95	Klos et al.	2016	doi.org/10.3835/plantgenome2015.10.0103
Vrn3_chr7D_469Mb	HED: Days to anthesis	QHD-Sas10.2016-CORE_Mrg02	CORE set	GMI_ES_CC4504_192	Oat-2016-CORE_Mrg02	30	unknown	-999			Mrg02	30	34-85	24-95	Klos et al.	2016	doi.org/10.3835/plantgenome2015.10.0103
Vrn3_chr7D_469Mb	HED: Days to anthesis	QHD-Tet11.2016-CORE_Mrg02	CORE set	GMI_ES_CC4504_192	Oat-2016-CORE_Mrg02	30	unknown	-999			Mrg02	30	34-85	24-95	Klos et al.	2016	doi.org/10.3835/plantgenome2015.10.0103
Vrn3_chr7D_469Mb	HED: Days to anthesis	QHD-Tet11.2016-CORE_Mrg02	CORE set	GMI_ES15_c1210_347	Oat-2016-CORE_Mrg02	30	unknown	-999			Mrg02	30	34-85	24-95	Klos et al.	2016	doi.org/10.3835/plantgenome2015.10.0103
Vrn3_chr7D_469Mb	HED: Days to anthesis	QHD-Ith10.2016-CORE_Mrg02	CORE set	GMI_DS_LB_6375	Oat-2016-CORE_Mrg02	31	unknown	-999			Mrg02	31	34-85	24-95	Klos et al.	2016	doi.org/10.3835/plantgenome2015.10.0103
Vrn3_chr7D_469Mb	HED: Days to anthesis	QHD-Sas10.2016-CORE_Mrg02	CORE set	GMI_DS_LB_6375	Oat-2016-CORE_Mrg02	31	unknown	-999			Mrg02	31	34-85	24-95	Klos et al.	2016	doi.org/10.3835/plantgenome2015.10.0103
Vrn3_chr7D_469Mb	HED: Days to anthesis	Days to heading, KxO-17-l	Kanota/Ogle	isu1736	Oat-KxO/Q-17	48.3	unknown	-999			Mrg02	31	34-85	24-95	Siripoonwiwat et al.	1996	wheat.pw.usda.gov/jag/papers96/paper396/oatqtl3g.html
Vrn3_chr7D_469Mb	HED: Days to anthesis	Days to heading, KxO-17-i	Kanota/Ogle	isu1736	Oat-KxO/Q-17	48.3	unknown	-999			Mrg02	31	34-85	24-95	Siripoonwiwat et al.	1996	wheat.pw.usda.gov/jag/papers96/paper396/oatqtl3g.html
Vrn3_chr7D_469Mb	HED: Days to anthesis	QHD.AVEQ08_Mrg02	AVEQ 08	GMI_ES03_c4395_765	Oat-2016-AVEQ08_Mrg02	33	unknown	-999			Mrg02	33	34-85	24-95	Tumino et al.	2016	doi.org/10.1007/s00122-016-2734-y
Vrn3_chr7D_469Mb	HED: Days to anthesis	QHD17-UMNF-Pc_Mrg02	UMN Founder population	avgbs_95303.1.18	Oat-2020-UMNF-Pc_Mrg02	33.5	chr7D	469313613			Mrg02	34	34-85	24-95	McNish et al.	2020	doi.org/10.1002/tpg2.20007
Vrn3_chr7D_469Mb	HED: first sowing date	QHD1.UTauxU017-10	URS Taura/UFRGS 017004-2	GMI_ES_LB_11316	Oat-2018-UTauxU017-10	40	unknown	-999			Mrg02	34	34-85	24-95	Zimmer et al.	2018	doi.org/10.1007/s10681-018-2182-7
Vrn3_chr7D_469Mb	HED: second sowing date	QHD2.UTauxU017-10	URS Taura/UFRGS 017004-2	GMI_ES_LB_11316	Oat-2018-UTauxU017-10	40	unknown	-999			Mrg02	34	34-85	24-95	Zimmer et al.	2018	doi.org/10.1007/s10681-018-2182-7
Vrn3_chr7D_469Mb	HED: Days to anthesis	QHD-UK10.2016-CORE_Mrg02	CORE set	GMI_ES_LB_11316	Oat-2016-CORE_Mrg02	34	unknown	-999			Mrg02	34	34-85	24-95	Klos et al.	2016	doi.org/10.3835/plantgenome2015.10.0103
Vrn3_chr7D_469Mb	HED: Days to anthesis	QHD-UK11.2016-CORE_Mrg02	CORE set	GMI_ES_LB_11316	Oat-2016-CORE_Mrg02	34	unknown	-999			Mrg02	34	34-85	24-95	Klos et al.	2016	doi.org/10.3835/plantgenome2015.10.0103
Vrn3_chr7D_469Mb	HED: Days to anthesis	QHD-Lac10.2016-CORE_Mrg02	CORE set	GMI_ES_LB_11316	Oat-2016-CORE_Mrg02	34	unknown	-999			Mrg02	34	34-85	24-95	Klos et al.	2016	doi.org/10.3835/plantgenome2015.10.0103
Vrn3_chr7D_469Mb	HED: Days to anthesis	QHD-Ott10.2016-CORE_Mrg02	CORE set	GMI_ES_LB_11316	Oat-2016-CORE_Mrg02	34	unknown	-999			Mrg02	34	34-85	24-95	Klos et al.	2016	doi.org/10.3835/plantgenome2015.10.0103
Vrn3_chr7D_469Mb	HED: Days to anthesis	QHD-Ith10.2016-CORE_Mrg02	CORE set	GMI_ES_LB_11316	Oat-2016-CORE_Mrg02	34	unknown	-999			Mrg02	34	34-85	24-95	Klos et al.	2016	doi.org/10.3835/plantgenome2015.10.0103
Vrn3_chr7D_469Mb	HED: Days to anthesis	QHD-Sas10h.2018-CORE_Mrg02	CORE set	avgbs_95303.1	Oat-2018-CORE_Mrg02	34	chr7D	469313613			Mrg02	34	34-85	24-95	Bekele et al.	2018	doi.org/10.1111/pbi.12888
Vrn3_chr7D_469Mb	HED: Days to anthesis	QHD-Ott10h.2018-CORE_Mrg02	CORE set	avgbs_95303.1	Oat-2018-CORE_Mrg02	34	chr7D	469313613			Mrg02	34	34-85	24-95	Bekele et al.	2018	doi.org/10.1111/pbi.12888
Vrn3_chr7D_469Mb	HED: Days to anthesis	QHD-Tet11h.2018-CORE_Mrg02	CORE set	avgbs_95303.1	Oat-2018-CORE_Mrg02	34	chr7D	469313613			Mrg02	34	34-85	24-95	Bekele et al.	2018	doi.org/10.1111/pbi.12888
Vrn3_chr7D_469Mb	HED: Days to anthesis	QHD-UK11h.2018-CORE_Mrg02	CORE set	avgbs_95303.1	Oat-2018-CORE_Mrg02	34	chr7D	469313613			Mrg02	34	34-85	24-95	Bekele et al.	2018	doi.org/10.1111/pbi.12888
Vrn3_chr7D_469Mb	HED: Days to anthesis	QHD-Ott10.2018-CORE_Mrg02	CORE set	avgbs_95303.1.18	Oat-2018-CORE_Mrg02	34	chr7D	469313613			Mrg02	34	34-85	24-95	Bekele et al.	2018	doi.org/10.1111/pbi.12888
Vrn3_chr7D_469Mb	HED: Days to anthesis	QHD-Ith10h.2018-CORE_Mrg02	CORE set	avgbs2_112468.1	Oat-2018-CORE_Mrg02	34	chr7D	468965614			Mrg02	34	34-85	24-95	Bekele et al.	2018	doi.org/10.1111/pbi.12888
Vrn3_chr7D_469Mb	HED: Days to anthesis	QHD-Sas10h.2018-CORE_Mrg02	CORE set	avgbs2_112468.1	Oat-2018-CORE_Mrg02	34	chr7D	468965614			Mrg02	34	34-85	24-95	Bekele et al.	2018	doi.org/10.1111/pbi.12888
Vrn3_chr7D_469Mb	HED: Days to anthesis	QHD-Abe11h.2018-CORE_Mrg02	CORE set	avgbs2_112468.1	Oat-2018-CORE_Mrg02	34	chr7D	468965614			Mrg02	34	34-85	24-95	Bekele et al.	2018	doi.org/10.1111/pbi.12888
Vrn3_chr7D_469Mb	HED: Days to anthesis	QHD-Tet11h.2018-CORE_Mrg02	CORE set	avgbs2_112468.1	Oat-2018-CORE_Mrg02	34	chr7D	468965614			Mrg02	34	34-85	24-95	Bekele et al.	2018	doi.org/10.1111/pbi.12888
Vrn3_chr7D_469Mb	HED: Days to anthesis	QHD-Sas10.2018-CORE_Mrg02	CORE set	avgbs2_112468.1.57	Oat-2018-CORE_Mrg02	34	chr7D	468965614			Mrg02	34	34-85	24-95	Bekele et al.	2018	doi.org/10.1111/pbi.12888
Vrn3_chr7D_469Mb	HED: Days to anthesis	QHD-Sas10.2018-CORE_Mrg02	CORE set	avgbs2_112468.1.58	Oat-2018-CORE_Mrg02	34	chr7D	468965614			Mrg02	34	34-85	24-95	Bekele et al.	2018	doi.org/10.1111/pbi.12888
Vrn3_chr7D_469Mb	HED: Days to anthesis	QHD-Sas10.2018-CORE_Mrg02	CORE set	avgbs2_112468.1.59	Oat-2018-CORE_Mrg02	34	chr7D	468965614			Mrg02	34	34-85	24-95	Bekele et al.	2018	doi.org/10.1111/pbi.12888
Vrn3_chr7D_469Mb	HED: Days to anthesis	QHD-Ith10h.2018-CORE_Mrg02	CORE set	avgbs2_165506.1	Oat-2018-CORE_Mrg02	34	chr7D	468919792			Mrg02	34	34-85	24-95	Bekele et al.	2018	doi.org/10.1111/pbi.12888
Vrn3_chr7D_469Mb	HED: Days to anthesis	QHD-Abe11h.2018-CORE_Mrg02	CORE set	avgbs2_165506.1	Oat-2018-CORE_Mrg02	34	chr7D	468919792			Mrg02	34	34-85	24-95	Bekele et al.	2018	doi.org/10.1111/pbi.12888
Vrn3_chr7D_469Mb	HED: Days to anthesis	QHD-Tet11h.2018-CORE_Mrg02	CORE set	avgbs2_165506.1	Oat-2018-CORE_Mrg02	34	chr7D	468919792			Mrg02	34	34-85	24-95	Bekele et al.	2018	doi.org/10.1111/pbi.12888
Vrn3_chr7D_469Mb	HED: Days to anthesis	QHD-UK11h.2018-CORE_Mrg02	CORE set	avgbs2_165506.1	Oat-2018-CORE_Mrg02	34	chr7D	468919792			Mrg02	34	34-85	24-95	Bekele et al.	2018	doi.org/10.1111/pbi.12888
Vrn3_chr7D_469Mb	HED: Days to anthesis	QHD-Abe10h.2018-CORE_Mrg02	CORE set	avgbs2_165506.1	Oat-2018-CORE_Mrg02	34	chr7D	468919792			Mrg02	34	34-85	24-95	Bekele et al.	2018	doi.org/10.1111/pbi.12888
Vrn3_chr7D_469Mb	HED: Days to anthesis	QHD-Far10h.2018-CORE_Mrg02	CORE set	avgbs2_165506.1	Oat-2018-CORE_Mrg02	34	chr7D	468919792			Mrg02	34	34-85	24-95	Bekele et al.	2018	doi.org/10.1111/pbi.12888
Vrn3_chr7D_469Mb	HED: Days to anthesis	QHD-Tet11.2018-CORE_Mrg02	CORE set	avgbs2_165506.1.17	Oat-2018-CORE_Mrg02	34	chr7D	468919792			Mrg02	34	34-85	24-95	Bekele et al.	2018	doi.org/10.1111/pbi.12888
Vrn3_chr7D_469Mb	HED: Days to anthesis	QHD-Tet11.2018-CORE_Mrg02	CORE set	avgbs2_165506.1.20	Oat-2018-CORE_Mrg02	34	chr7D	468919792			Mrg02	34	34-85	24-95	Bekele et al.	2018	doi.org/10.1111/pbi.12888
Vrn3_chr7D_469Mb	HED: Days to anthesis	QHD-Tet11.2018-CORE_Mrg02	CORE set	avgbs2_165506.1.51	Oat-2018-CORE_Mrg02	34	chr7D	468919792			Mrg02	34	34-85	24-95	Bekele et al.	2018	doi.org/10.1111/pbi.12888
Vrn3_chr7D_469Mb	HED: Days to anthesis	QHD-Ith10h.2018-CORE_Mrg02	CORE set	avgbs2_6837.2	Oat-2018-CORE_Mrg02	34	chr7D	468989812			Mrg02	34	34-85	24-95	Bekele et al.	2018	doi.org/10.1111/pbi.12888
Vrn3_chr7D_469Mb	HED: Days to anthesis	QHD-Sas10h.2018-CORE_Mrg02	CORE set	avgbs2_6837.2	Oat-2018-CORE_Mrg02	34	chr7D	468989812			Mrg02	34	34-85	24-95	Bekele et al.	2018	doi.org/10.1111/pbi.12888
Vrn3_chr7D_469Mb	HED: Days to anthesis	QHD-Ott10h.2018-CORE_Mrg02	CORE set	avgbs2_6837.2	Oat-2018-CORE_Mrg02	34	chr7D	468989812			Mrg02	34	34-85	24-95	Bekele et al.	2018	doi.org/10.1111/pbi.12888
Vrn3_chr7D_469Mb	HED: Days to anthesis	QHD-Abe11h.2018-CORE_Mrg02	CORE set	avgbs2_6837.2	Oat-2018-CORE_Mrg02	34	chr7D	468989812			Mrg02	34	34-85	24-95	Bekele et al.	2018	doi.org/10.1111/pbi.12888
Vrn3_chr7D_469Mb	HED: Days to anthesis	QHD-Tet11h.2018-CORE_Mrg02	CORE set	avgbs2_6837.2	Oat-2018-CORE_Mrg02	34	chr7D	468989812			Mrg02	34	34-85	24-95	Bekele et al.	2018	doi.org/10.1111/pbi.12888
Vrn3_chr7D_469Mb	HED: Days to anthesis	QHD-Abe10h.2018-CORE_Mrg02	CORE set	avgbs2_6837.2	Oat-2018-CORE_Mrg02	34	chr7D	468989812			Mrg02	34	34-85	24-95	Bekele et al.	2018	doi.org/10.1111/pbi.12888
Vrn3_chr7D_469Mb	HED: Days to anthesis	QHD-Sas10.2018-CORE_Mrg02	CORE set	avgbs2_6837.2.14	Oat-2018-CORE_Mrg02	34	chr7D	468989812			Mrg02	34	34-85	24-95	Bekele et al.	2018	doi.org/10.1111/pbi.12888
Vrn3_chr7D_469Mb	HED: Days to anthesis	QHD-Sas10.2018-CORE_Mrg02	CORE set	avgbs2_6837.2.50	Oat-2018-CORE_Mrg02	34	chr7D	468989812			Mrg02	34	34-85	24-95	Bekele et al.	2018	doi.org/10.1111/pbi.12888
Vrn3_chr7D_469Mb	HED: Days to anthesis	QHD-UK10.2018-CORE_Mrg02	CORE set	avgbs2_4263.1.10	Oat-2018-CORE_Mrg02	34	unknown	-999			Mrg02	34	34-85	24-95	Bekele et al.	2018	doi.org/10.1111/pbi.12888
Vrn3_chr7D_469Mb	HED: Days to anthesis	QHD-UK10.2018-CORE_Mrg02	CORE set	avgbs2_4263.1.54	Oat-2018-CORE_Mrg02	34	unknown	-999			Mrg02	34	34-85	24-95	Bekele et al.	2018	doi.org/10.1111/pbi.12888
Vrn3_chr7D_469Mb	HED: Days to anthesis	QHD-UK10.2018-CORE_Mrg02	CORE set	avgbs_cluster_1022.1.10	Oat-2018-CORE_Mrg02	34	unknown	-999			Mrg02	34	34-85	24-95	Bekele et al.	2018	doi.org/10.1111/pbi.12888
Vrn3_chr7D_469Mb	HED: Days to anthesis	QHD-UK10.2018-CORE_Mrg02	CORE set	avgbs_cluster_1022.1.54	Oat-2018-CORE_Mrg02	34	unknown	-999			Mrg02	34	34-85	24-95	Bekele et al.	2018	doi.org/10.1111/pbi.12888
Vrn3_chr7D_469Mb	HED: Days to anthesis	QDA.NSGC-Mrg02.2	NSGC set	GMI_ES03_c7453_413	Oat-2016-NSGC_Mrg02	60.4	unknown	-999			Mrg02	60	34-85	24-95	Winkler et al.	2016	doi.org/10.3389/fpls.2016.01077
Vrn3_chr7D_469Mb	HED: Days to anthesis	QHD-Far11.2016-CORE_Mrg02	CORE set	avgbs_223032	Oat-2016-CORE_Mrg02	72	unknown	-999			Mrg02	72	34-85	24-95	Klos et al.	2016	doi.org/10.3835/plantgenome2015.10.0103
Vrn3_chr7D_469Mb	HED: vernalized plants	QHDV.1997-KxO_17.1	Kanota/Ogle	Xisu1755B	Oat-1997-KxO-QTL_17	26.9	unknown	-999			Mrg02	73	34-85	24-95	Holland et al.	1997	doi.org/10.2135/cropsci1997.0011183X003700040047x
Vrn3_chr7D_469Mb	HED: Days to anthesis	Days to heading, KxO-17-e	Kanota/Ogle	isu1755b	Oat-KxO/Q-17	26.9	unknown	-999			Mrg02	73	34-85	24-95	Siripoonwiwat et al.	1996	wheat.pw.usda.gov/jag/papers96/paper396/oatqtl3g.html
Vrn3_chr7D_469Mb	HED: Days to anthesis	Days to heading, KxO-17-c	Kanota/Ogle	isu1755b	Oat-KxO/Q-17	26.9	unknown	-999			Mrg02	73	34-85	24-95	Siripoonwiwat et al.	1996	wheat.pw.usda.gov/jag/papers96/paper396/oatqtl3g.html
Vrn3_chr7D_469Mb	HED: Days to anthesis	Days to heading, KxO-17-f	Kanota/Ogle	acor221 (*221)	Oat-KxO/Q-17	5.3	unknown	-999			Mrg02	73	34-85	24-95	Siripoonwiwat et al.	1996	wheat.pw.usda.gov/jag/papers96/paper396/oatqtl3g.html
Vrn3_chr7D_469Mb	HED: Flowering time: early field sowing	QEFLD.2002-OxT_32	Ogle/TAM O-301	oisu1755b	Oat-2002-OxT-QTL_32	53	unknown	-999			Mrg02	73	34-85	24-95	Holland et al.	2002	doi.org/10.1007/s00122-001-0845-5
Vrn3_chr7D_469Mb	HED: Days to anthesis	Days to heading, KxO-17-g	Kanota/Ogle	isu1755b	Oat-KxO/Q-17	26.9	unknown	-999			Mrg02	73	34-85	24-95	Siripoonwiwat et al.	1996	wheat.pw.usda.gov/jag/papers96/paper396/oatqtl3g.html
Vrn3_chr7D_469Mb	HED: Days to anthesis	Days to heading, KxO-17-f	Kanota/Ogle	isu1755b	Oat-KxO/Q-17	26.9	unknown	-999			Mrg02	73	34-85	24-95	Siripoonwiwat et al.	1996	wheat.pw.usda.gov/jag/papers96/paper396/oatqtl3g.html
Vrn3_chr7D_469Mb	HED: vernalized plants	QHDV.1997-KxO_17.1	Kanota/Ogle	Xumn370	Oat-1997-KxO-QTL_17	18	unknown	-999			Mrg02	73	34-85	24-95	Holland et al.	1997	doi.org/10.2135/cropsci1997.0011183X003700040047x
Vrn3_chr7D_469Mb	HED: Days to anthesis	Days to heading, KxO-17-g	Kanota/Ogle	acor221 (*221)	Oat-KxO/Q-17	5.3	unknown	-999			Mrg02	73	34-85	24-95	Siripoonwiwat et al.	1996	wheat.pw.usda.gov/jag/papers96/paper396/oatqtl3g.html
Vrn3_chr7D_469Mb	HED: Days to anthesis	Days to heading, KxO-17-d	Kanota/Ogle	acor221 (*221)	Oat-KxO/Q-17	5.3	unknown	-999			Mrg02	73	34-85	24-95	Siripoonwiwat et al.	1996	wheat.pw.usda.gov/jag/papers96/paper396/oatqtl3g.html
Vrn3_chr7D_469Mb	HED: Flowering time: late field sowing	QLFLD.2002-OxT_32	Ogle/TAM O-301	oisu1755b	Oat-2002-OxT-QTL_32	53	unknown	-999			Mrg02	73	34-85	24-95	Holland et al.	2002	doi.org/10.1007/s00122-001-0845-5
Vrn3_chr7D_469Mb	HED: Days to anthesis	QFT.U71xP-2	UFRGS 881971//Pc68/5*Starter	u8pm2	Oat-2006-U71xP_2	0	unknown	-999			Mrg02	73	34-85	24-95	Locatelli et al.	2006	doi.org/10.1139/g06-108
Vrn3_chr7D_469Mb	HED: Days to anthesis	Days to heading, KxO-17-b	Kanota/Ogle	isu1755b	Oat-KxO/Q-17	26.9	unknown	-999			Mrg02	73	34-85	24-95	Siripoonwiwat et al.	1996	wheat.pw.usda.gov/jag/papers96/paper396/oatqtl3g.html
Vrn3_chr7D_469Mb	HED: Days to anthesis	Days to heading, KxO-17-b	Kanota/Ogle	acor221 (*221)	Oat-KxO/Q-17	5.3	unknown	-999			Mrg02	73	34-85	24-95	Siripoonwiwat et al.	1996	wheat.pw.usda.gov/jag/papers96/paper396/oatqtl3g.html
Vrn3_chr7D_469Mb	HED: non-vernalized plants	QHDNV.1997-KxO_17.1	Kanota/Ogle	Xumn370	Oat-1997-KxO-QTL_17	18	unknown	-999			Mrg02	73	34-85	24-95	Holland et al.	1997	doi.org/10.2135/cropsci1997.0011183X003700040047x
Vrn3_chr7D_469Mb	HED: Days to anthesis	Days to heading, KxO-17-a	Kanota/Ogle	isu1755b	Oat-KxO/Q-17	26.9	unknown	-999			Mrg02	73	34-85	24-95	Siripoonwiwat et al.	1996	wheat.pw.usda.gov/jag/papers96/paper396/oatqtl3g.html
Vrn3_chr7D_469Mb	HED: Days to anthesis	Days to heading, KxO-17-d	Kanota/Ogle	isu1755b	Oat-KxO/Q-17	26.9	unknown	-999			Mrg02	73	34-85	24-95	Siripoonwiwat et al.	1996	wheat.pw.usda.gov/jag/papers96/paper396/oatqtl3g.html
Vrn3_chr7D_469Mb	HED: non-vernalized plants	QHDNV.1997-KxO_17.1	Kanota/Ogle	Xisu1755B	Oat-1997-KxO-QTL_17	26.9	unknown	-999			Mrg02	73	34-85	24-95	Holland et al.	1997	doi.org/10.2135/cropsci1997.0011183X003700040047x
Vrn3_chr7D_469Mb	HED: Days to anthesis	Days to heading, KxO-17-a	Kanota/Ogle	acor221 (*221)	Oat-KxO/Q-17	5.3	unknown	-999			Mrg02	73	34-85	24-95	Siripoonwiwat et al.	1996	wheat.pw.usda.gov/jag/papers96/paper396/oatqtl3g.html
Vrn3_chr7D_469Mb	HED: Flowering time: late field sowing	QLFLD.2002-OxT_32	Ogle/TAM O-301	cdo78b	Oat-2002-OxT-QTL_32	54.5	unknown	-999			Mrg02	80	34-85	24-95	Holland et al.	2002	doi.org/10.1007/s00122-001-0845-5
Vrn3_chr7D_469Mb	HED: Flowering time: early field sowing	QEFLD.2002-OxT_32	Ogle/TAM O-301	cdo78b	Oat-2002-OxT-QTL_32	54.5	unknown	-999			Mrg02	80	34-85	24-95	Holland et al.	2002	doi.org/10.1007/s00122-001-0845-5
Vrn3_chr7D_469Mb	HED: Days to anthesis	Days to heading, KxO-17-e	Kanota/Ogle	cdo962a	Oat-KxO/Q-17	16.5	unknown	-999			Mrg02	82	34-85	24-95	Siripoonwiwat et al.	1996	wheat.pw.usda.gov/jag/papers96/paper396/oatqtl3g.html
Vrn3_chr7D_469Mb	HED: Days to anthesis	Days to heading, KxO-17-c	Kanota/Ogle	cdo962a	Oat-KxO/Q-17	16.5	unknown	-999			Mrg02	82	34-85	24-95	Siripoonwiwat et al.	1996	wheat.pw.usda.gov/jag/papers96/paper396/oatqtl3g.html
Vrn3_chr7D_469Mb	HED: Days to anthesis	Days to heading, KxO-17-d	Kanota/Ogle	cdo962a	Oat-KxO/Q-17	16.5	unknown	-999			Mrg02	82	34-85	24-95	Siripoonwiwat et al.	1996	wheat.pw.usda.gov/jag/papers96/paper396/oatqtl3g.html
Vrn3_chr7D_469Mb	HED: Days to anthesis	Days to heading, KxO-17-a	Kanota/Ogle	cdo962a	Oat-KxO/Q-17	16.5	unknown	-999			Mrg02	82	34-85	24-95	Siripoonwiwat et al.	1996	wheat.pw.usda.gov/jag/papers96/paper396/oatqtl3g.html
Vrn3_chr7D_469Mb	HED: Days to anthesis	Days to heading, KxO-17-g	Kanota/Ogle	cdo962a	Oat-KxO/Q-17	16.5	unknown	-999			Mrg02	82	34-85	24-95	Siripoonwiwat et al.	1996	wheat.pw.usda.gov/jag/papers96/paper396/oatqtl3g.html
Vrn3_chr7D_469Mb	HED: Days to anthesis	Days to heading, KxO-17-b	Kanota/Ogle	cdo962a	Oat-KxO/Q-17	16.5	unknown	-999			Mrg02	82	34-85	24-95	Siripoonwiwat et al.	1996	wheat.pw.usda.gov/jag/papers96/paper396/oatqtl3g.html
Vrn3_chr7D_469Mb	HED: Days to anthesis	Days to heading, KxO-17-f	Kanota/Ogle	cdo962a	Oat-KxO/Q-17	16.5	unknown	-999			Mrg02	82	34-85	24-95	Siripoonwiwat et al.	1996	wheat.pw.usda.gov/jag/papers96/paper396/oatqtl3g.html
Vrn3_chr7D_469Mb	HED: Flowering time: vernalized, long day photoperiod in growth chamber	QVLGC.2002-OxT_32	Ogle/TAM O-301	rz682a	Oat-2002-OxT-QTL_32	77.5	unknown	-999			Mrg02	85	34-85	24-95	Holland et al.	2002	doi.org/10.1007/s00122-001-0845-5
Vrn3_chr7D_469Mb	HED: Flowering time: early field sowing	QEFLD.2002-OxT_32	Ogle/TAM O-301	adh2c	Oat-2002-OxT-QTL_32	35.5	unknown	-999			Mrg02	85	34-85	24-95	Holland et al.	2002	doi.org/10.1007/s00122-001-0845-5
Vrn3_chr7D_469Mb	HED: Flowering time: vernalized, long day photoperiod in growth chamber	QVLGC.2002-OxT_32	Ogle/TAM O-301	bcd1280b	Oat-2002-OxT-QTL_32	80	unknown	-999			Mrg02	85	34-85	24-95	Holland et al.	2002	doi.org/10.1007/s00122-001-0845-5
Vrn3_chr7D_469Mb	HED: Flowering time: vernalized, long day photoperiod in growth chamber	QVLGC.2002-OxT_32	Ogle/TAM O-301	acp2	Oat-2002-OxT-QTL_32	74	unknown	-999			Mrg02	85	34-85	24-95	Holland et al.	2002	doi.org/10.1007/s00122-001-0845-5
Vrn3_chr7D_469Mb	HED: Flowering time: non-vernalized, long day photoperiod in growth chamber	QNLGC.2002-OxT_32	Ogle/TAM O-301	rz682a	Oat-2002-OxT-QTL_32	77.5	unknown	-999			Mrg02	85	34-85	24-95	Holland et al.	2002	doi.org/10.1007/s00122-001-0845-5
Vrn3_chr7D_469Mb	HED: Flowering time: late field sowing	QLFLD.2002-OxT_32	Ogle/TAM O-301	adh2c	Oat-2002-OxT-QTL_32	35.5	unknown	-999			Mrg02	85	34-85	24-95	Holland et al.	2002	doi.org/10.1007/s00122-001-0845-5
Vrn3_chr7D_469Mb	HED: Flowering time: non-vernalized, long day photoperiod in growth chamber	QNLGC.2002-OxT_32	Ogle/TAM O-301	bcd1280b	Oat-2002-OxT-QTL_32	80	unknown	-999			Mrg02	85	34-85	24-95	Holland et al.	2002	doi.org/10.1007/s00122-001-0845-5
Vrn3_chr7D_469Mb	HED: Flowering time: non-vernalized, long day photoperiod in growth chamber	QNLGC.2002-OxT_32	Ogle/TAM O-301	acp2	Oat-2002-OxT-QTL_32	74	unknown	-999			Mrg02	85	34-85	24-95	Holland et al.	2002	doi.org/10.1007/s00122-001-0845-5
Vrn3_chr7D_469Mb	HED: Days to anthesis	QHD-Far10h.2018-CORE_Mrg02	CORE set	avgbs2_17497.1	Oat-2018-CORE_Mrg02	85	unknown	-999			Mrg02	85	87-98	77-108	Bekele et al.	2018	doi.org/10.1111/pbi.12888
Vrn3_chr7D_469Mb	HED: Days to anthesis	QHD-Far10.2018-CORE_Mrg02	CORE set	avgbs2_17497.1.24	Oat-2018-CORE_Mrg02	85	unknown	-999			Mrg02	85	87-98	77-108	Bekele et al.	2018	doi.org/10.1111/pbi.12888
Vrn3_chr7D_469Mb	HED: Days to anthesis	QHD-Far10h.2018-CORE_Mrg02	CORE set	avgbs_cluster_3304.1	Oat-2018-CORE_Mrg02	85	unknown	-999			Mrg02	85	87-98	77-108	Bekele et al.	2018	doi.org/10.1111/pbi.12888
Vrn3_chr7D_469Mb	HED: Days to anthesis	QHD-Far10.2018-CORE_Mrg02	CORE set	avgbs_cluster_3304.1.24	Oat-2018-CORE_Mrg02	85	unknown	-999			Mrg02	85	87-98	77-108	Bekele et al.	2018	doi.org/10.1111/pbi.12888
Vrn3_chr7D_469Mb	HED: Days to anthesis	QHD-Ith10.2016-CORE_Mrg02	CORE set	GMI_ES22_c11766_112	Oat-2016-CORE_Mrg02	85	unknown	-999			Mrg02	85	34-85	24-95	Klos et al.	2016	doi.org/10.3835/plantgenome2015.10.0103
Vrn3_chr7D_469Mb	HED: Days to anthesis	QHD-Ith10.2016-CORE_Mrg02	CORE set	avgbs_1676	Oat-2016-CORE_Mrg02	87	chr7D	36819084			Mrg02	87	34-85	24-95	Klos et al.	2016	doi.org/10.3835/plantgenome2015.10.0103
Vrn3_chr7D_469Mb	HED: Flowering time: late field sowing	QLFLD.2002-OxT_32	Ogle/TAM O-301	umn97a	Oat-2002-OxT-QTL_32	51	unknown	-999			Mrg02	87	34-85	24-95	Holland et al.	2002	doi.org/10.1007/s00122-001-0845-5
Vrn3_chr7D_469Mb	HED: Flowering time: early field sowing	QEFLD.2002-OxT_32	Ogle/TAM O-301	umn97a	Oat-2002-OxT-QTL_32	51	unknown	-999			Mrg02	87	34-85	24-95	Holland et al.	2002	doi.org/10.1007/s00122-001-0845-5
Vrn3_chr7D_469Mb	HED: Days to anthesis	QFT.U8xP-1	UFRGS 8//Pc68/5*Starter	u8pm1	Oat-2006-U8xP_1	20	unknown	-999			Mrg02	89	34-85	24-95	Locatelli et al.	2006	doi.org/10.1139/g06-108
CO1_chr2D_22Mb	HED	none									Mrg08		153	143-163
CO1_chr7A_106Mb	HED: Days to anthesis	QHD-Nor11.2018-CORE_Mrg12	CORE set	avgbs_cluster_35074.1.63	Oat-2018-CORE_Mrg12	42	chr7A	70787869			Mrg12	42	52	42-62	Bekele et al.	2018	doi.org/10.1111/pbi.12888
CO1_chr7A_106Mb	HED: Days to anthesis	QHD-UK10.2016-CORE_Mrg12	CORE set	GMI_ES03_c14909_90	Oat-2016-CORE_Mrg12	42	unknown	-999			Mrg12	42	52	42-62	Klos et al.	2016	doi.org/10.3835/plantgenome2015.10.0103
CO1_chr7A_106Mb	HED: Days to anthesis	QHD-Nor11.2016-CORE_Mrg12	CORE set	GMI_ES03_c14909_90	Oat-2016-CORE_Mrg12	42	unknown	-999			Mrg12	42	52	42-62	Klos et al.	2016	doi.org/10.3835/plantgenome2015.10.0103
CO1_chr7A_106Mb	HED: Days to anthesis	QHD-Far10.2016-CORE_Mrg12	CORE set	GMI_ES03_c14909_90	Oat-2016-CORE_Mrg12	42	unknown	-999			Mrg12	42	52	42-62	Klos et al.	2016	doi.org/10.3835/plantgenome2015.10.0103
CO1_chr7A_106Mb	HED: Days to anthesis	QHD-Ith10.2016-CORE_Mrg12	CORE set	GMI_ES03_c14909_90	Oat-2016-CORE_Mrg12	42	unknown	-999			Mrg12	42	52	42-62	Klos et al.	2016	doi.org/10.3835/plantgenome2015.10.0103
CO1_chr7A_106Mb	HED: Days to anthesis	QHD-Ith11.2016-CORE_Mrg12	CORE set	GMI_ES03_c14909_90	Oat-2016-CORE_Mrg12	42	unknown	-999			Mrg12	42	52	42-62	Klos et al.	2016	doi.org/10.3835/plantgenome2015.10.0103
CO1_chr7A_106Mb	HED: Days to anthesis	QHD-Lac10.2016-CORE_Mrg12	CORE set	GMI_ES03_c14909_90	Oat-2016-CORE_Mrg12	42	unknown	-999			Mrg12	42	52	42-62	Klos et al.	2016	doi.org/10.3835/plantgenome2015.10.0103
CO1_chr7A_106Mb	HED: Days to anthesis	QHD-Ott10.2016-CORE_Mrg12	CORE set	GMI_ES03_c14909_90	Oat-2016-CORE_Mrg12	42	unknown	-999			Mrg12	42	52	42-62	Klos et al.	2016	doi.org/10.3835/plantgenome2015.10.0103
CO1_chr7A_106Mb	HED: Days to anthesis	QHD-Sas10.2016-CORE_Mrg12	CORE set	GMI_ES03_c14909_90	Oat-2016-CORE_Mrg12	42	unknown	-999			Mrg12	42	52	42-62	Klos et al.	2016	doi.org/10.3835/plantgenome2015.10.0103
CO1_chr7A_106Mb	HED: Days to anthesis	Days to heading, KxO-6-a	Kanota/Ogle	isu1146A	Oat-KxO/Q-6	72.4	unknown	-999			Mrg12	46	52	42-62	Siripoonwiwat et al.	1996	wheat.pw.usda.gov/jag/papers96/paper396/oatqtl3g.html
CO1_chr7A_106Mb	HED: Days to anthesis	Days to heading, KxO-6-c	Kanota/Ogle	isu1146A	Oat-KxO/Q-6	72.4	unknown	-999			Mrg12	46	52	42-62	Siripoonwiwat et al.	1996	wheat.pw.usda.gov/jag/papers96/paper396/oatqtl3g.html
CO1_chr7A_106Mb	HED: Flowering time: vernalized, long day photoperiod in growth chamber	QVLGC.2002-OxT_8	Ogle/TAM O-301	cdo1467b	Oat-2002-OxT-QTL_8	92.5	unknown	-999			Mrg12	46	52	42-62	Holland et al.	2002	doi.org/10.1007/s00122-001-0845-5
CO1_chr7A_106Mb	HED: Flowering time: late field sowing	QLFLD.2002-OxT_8	Ogle/TAM O-301	cdo1467b	Oat-2002-OxT-QTL_8	92.5	unknown	-999			Mrg12	46	52	42-62	Holland et al.	2002	doi.org/10.1007/s00122-001-0845-5
CO1_chr7A_106Mb	HED: Flowering time: non-vernalized, long day photoperiod in growth chamber	QNLGC.2002-OxT_8	Ogle/TAM O-301	cdo1467b	Oat-2002-OxT-QTL_8	92.5	unknown	-999			Mrg12	46	52	42-62	Holland et al.	2002	doi.org/10.1007/s00122-001-0845-5
CO1_chr7A_106Mb	HED: Flowering time: late field sowing	QLFLD.2002-OxT_8	Ogle/TAM O-301	isu136d	Oat-2002-OxT-QTL_8	89	unknown	-999			Mrg12	46	52	42-62	Holland et al.	2002	doi.org/10.1007/s00122-001-0845-5
CO1_chr7A_106Mb	HED: Flowering time: vernalized, long day photoperiod in growth chamber	QVLGC.2002-OxT_8	Ogle/TAM O-301	isu136d	Oat-2002-OxT-QTL_8	89	unknown	-999			Mrg12	46	52	42-62	Holland et al.	2002	doi.org/10.1007/s00122-001-0845-5
CO1_chr7A_106Mb	HED: Flowering time: non-vernalized, long day photoperiod in growth chamber	QNLGC.2002-OxT_8	Ogle/TAM O-301	isu136d	Oat-2002-OxT-QTL_8	89	unknown	-999			Mrg12	46	52	42-62	Holland et al.	2002	doi.org/10.1007/s00122-001-0845-5
CO1_chr7A_106Mb	HED: Flowering time: early field sowing	QEFLD.2002-OxT_8	Ogle/TAM O-301	cdo1467b	Oat-2002-OxT-QTL_8	92.5	unknown	-999			Mrg12	46	52	42-62	Holland et al.	2002	doi.org/10.1007/s00122-001-0845-5
CO1_chr7A_106Mb	HED: Flowering time: early field sowing	QEFLD.2002-OxT_8	Ogle/TAM O-301	isu136d	Oat-2002-OxT-QTL_8	89	unknown	-999			Mrg12	46	52	42-62	Holland et al.	2002	doi.org/10.1007/s00122-001-0845-5
CO1_chr7A_106Mb	HED: Days to anthesis	QHD.64lines_6	group of 64 accessions	Xcdo1378B	Oat-1997-64lines_6	61.7	unknown	-999			Mrg12	47	52	42-62	Beer et al.	1997	wheat.pw.usda.gov/jag/papers97/paper197/jqtl1997-01.html
CO1_chr7A_106Mb	HED: Flowering time: late field sowing	QLFLD.2002-OxT_8	Ogle/TAM O-301	rz387a	Oat-2002-OxT-QTL_8	94.5	unknown	-999			Mrg12	54	52	42-62	Holland et al.	2002	doi.org/10.1007/s00122-001-0845-5
CO1_chr7A_106Mb	HED: Flowering time: non-vernalized, long day photoperiod in growth chamber	QNLGC.2002-OxT_8	Ogle/TAM O-301	rz387a	Oat-2002-OxT-QTL_8	94.5	unknown	-999			Mrg12	54	52	42-62	Holland et al.	2002	doi.org/10.1007/s00122-001-0845-5
CO1_chr7A_106Mb	HED: Flowering time: vernalized, long day photoperiod in growth chamber	QVLGC.2002-OxT_8	Ogle/TAM O-301	rz387a	Oat-2002-OxT-QTL_8	94.5	unknown	-999			Mrg12	54	52	42-62	Holland et al.	2002	doi.org/10.1007/s00122-001-0845-5
CO1_chr7A_106Mb	HED: Flowering time: non-vernalized, short day photoperiod in growth chamber	QNSGC.2002-OxT_8	Ogle/TAM O-301	rz387a	Oat-2002-OxT-QTL_8	94.5	unknown	-999			Mrg12	54	52	42-62	Holland et al.	2002	doi.org/10.1007/s00122-001-0845-5
CO1_chr7A_106Mb	HED: Days to anthesis	QHD-Nor11.2016-CORE_Mrg12	CORE set	avgbs_231664	Oat-2016-CORE_Mrg12	57	unknown	-999			Mrg12	57	52	42-62	Klos et al.	2016	doi.org/10.3835/plantgenome2015.10.0103
CO1_chr7A_106Mb	HED: vernalized plants	QHDV.1997-KxO_6.2	Kanota/Ogle	Xisu1755A	Oat-1997-KxO-QTL_6	79.5	unknown	-999			Mrg12	58	52	42-62	Holland et al.	1997	doi.org/10.2135/cropsci1997.0011183X003700040047x
CO1_chr7A_106Mb	HED: Flowering time: early field sowing	QEFLD.2002-OxT_16	Ogle/TAM O-301	cdo1090a	Oat-2002-OxT-QTL_16	59	unknown	-999			Mrg12	58	52	42-62	Holland et al.	2002	doi.org/10.1007/s00122-001-0845-5
CO1_chr7D_24Mb	HED: vernalized plants	HED.OTV14.TxHd.7D.8	TX07CS‐1948/Hidalgo	avgbs_67050.1			chr7D	7618117	2593423	61450051	Mrg02	87	87-98	77-108	current work
CO1_chr7D_24Mb	HED: Days to anthesis	HED.OT13.TxHd.7D.9	TX07CS‐1948/Hidalgo	avgbs_cluster_22596.1			chr7D	8782616	2593423	62615194	NA	-999	87-98	77-108	current work
CO1_chr7D_24Mb	HED: Days to anthesis	HED.OTE15.TxHd.7D.10	TX07CS‐1948/Hidalgo	avgbs2_107000.3			chr7D	10105280	2593423	471821756	NA	-999	87-98	77-108	current work
CO1_chr7D_24Mb	HED: Days to anthesis	HED.OTL15.TxHd.7D.10	TX07CS‐1948/Hidalgo	avgbs2_6049.1			chr7D	10091082	2593423	468562340	Mrg02	98	87-98	77-108	current work
CO1_chr7D_24Mb	HED: Days to anthesis	HED.OT14.TxHd.7D.10	TX07CS‐1948/Hidalgo	avgbs2_6049.1			chr7D	10091082	2593423	472316237	Mrg02	98	87-98	77-108	current work
CO1_chr7D_24Mb	HED: Days to anthesis	HED.MEAN.TxHd.7D.10	TX07CS‐1948/Hidalgo	avgbs2_6049.1			chr7D	10091082	2593423	394103756	Mrg02	98	87-98	77-108	current work
CO1_chr7D_24Mb	HED: Flowering time: late field sowing	QLFLD.2002-OxT_32	Ogle/TAM O-301	cdo78b	Oat-2002-OxT-QTL_32	54.5	unknown	-999			Mrg02	80	87-98	77-108	Holland et al.	2002	doi.org/10.1007/s00122-001-0845-5
CO1_chr7D_24Mb	HED: Flowering time: early field sowing	QEFLD.2002-OxT_32	Ogle/TAM O-301	cdo78b	Oat-2002-OxT-QTL_32	54.5	unknown	-999			Mrg02	80	87-98	77-108	Holland et al.	2002	doi.org/10.1007/s00122-001-0845-5
CO1_chr7D_24Mb	HED: Days to anthesis	Days to heading, KxO-17-e	Kanota/Ogle	cdo962a	Oat-KxO/Q-17	16.5	unknown	-999			Mrg02	82	87-98	77-108	Siripoonwiwat et al.	1996	wheat.pw.usda.gov/jag/papers96/paper396/oatqtl3g.html
CO1_chr7D_24Mb	HED: Days to anthesis	Days to heading, KxO-17-c	Kanota/Ogle	cdo962a	Oat-KxO/Q-17	16.5	unknown	-999			Mrg02	82	87-98	77-108	Siripoonwiwat et al.	1996	wheat.pw.usda.gov/jag/papers96/paper396/oatqtl3g.html
CO1_chr7D_24Mb	HED: Days to anthesis	Days to heading, KxO-17-d	Kanota/Ogle	cdo962a	Oat-KxO/Q-17	16.5	unknown	-999			Mrg02	82	87-98	77-108	Siripoonwiwat et al.	1996	wheat.pw.usda.gov/jag/papers96/paper396/oatqtl3g.html
CO1_chr7D_24Mb	HED: Days to anthesis	Days to heading, KxO-17-a	Kanota/Ogle	cdo962a	Oat-KxO/Q-17	16.5	unknown	-999			Mrg02	82	87-98	77-108	Siripoonwiwat et al.	1996	wheat.pw.usda.gov/jag/papers96/paper396/oatqtl3g.html
CO1_chr7D_24Mb	HED: Days to anthesis	Days to heading, KxO-17-g	Kanota/Ogle	cdo962a	Oat-KxO/Q-17	16.5	unknown	-999			Mrg02	82	87-98	77-108	Siripoonwiwat et al.	1996	wheat.pw.usda.gov/jag/papers96/paper396/oatqtl3g.html
CO1_chr7D_24Mb	HED: Days to anthesis	Days to heading, KxO-17-b	Kanota/Ogle	cdo962a	Oat-KxO/Q-17	16.5	unknown	-999			Mrg02	82	87-98	77-108	Siripoonwiwat et al.	1996	wheat.pw.usda.gov/jag/papers96/paper396/oatqtl3g.html
CO1_chr7D_24Mb	HED: Days to anthesis	Days to heading, KxO-17-f	Kanota/Ogle	cdo962a	Oat-KxO/Q-17	16.5	unknown	-999			Mrg02	82	87-98	77-108	Siripoonwiwat et al.	1996	wheat.pw.usda.gov/jag/papers96/paper396/oatqtl3g.html
CO1_chr7D_24Mb	HED: Flowering time: vernalized, long day photoperiod in growth chamber	QVLGC.2002-OxT_32	Ogle/TAM O-301	rz682a	Oat-2002-OxT-QTL_32	77.5	unknown	-999			Mrg02	85	87-98	77-108	Holland et al.	2002	doi.org/10.1007/s00122-001-0845-5
CO1_chr7D_24Mb	HED: Flowering time: early field sowing	QEFLD.2002-OxT_32	Ogle/TAM O-301	adh2c	Oat-2002-OxT-QTL_32	35.5	unknown	-999			Mrg02	85	87-98	77-108	Holland et al.	2002	doi.org/10.1007/s00122-001-0845-5
CO1_chr7D_24Mb	HED: Flowering time: vernalized, long day photoperiod in growth chamber	QVLGC.2002-OxT_32	Ogle/TAM O-301	bcd1280b	Oat-2002-OxT-QTL_32	80	unknown	-999			Mrg02	85	87-98	77-108	Holland et al.	2002	doi.org/10.1007/s00122-001-0845-5
CO1_chr7D_24Mb	HED: Flowering time: vernalized, long day photoperiod in growth chamber	QVLGC.2002-OxT_32	Ogle/TAM O-301	acp2	Oat-2002-OxT-QTL_32	74	unknown	-999			Mrg02	85	87-98	77-108	Holland et al.	2002	doi.org/10.1007/s00122-001-0845-5
CO1_chr7D_24Mb	HED: Flowering time: non-vernalized, long day photoperiod in growth chamber	QNLGC.2002-OxT_32	Ogle/TAM O-301	rz682a	Oat-2002-OxT-QTL_32	77.5	unknown	-999			Mrg02	85	87-98	77-108	Holland et al.	2002	doi.org/10.1007/s00122-001-0845-5
CO1_chr7D_24Mb	HED: Flowering time: late field sowing	QLFLD.2002-OxT_32	Ogle/TAM O-301	adh2c	Oat-2002-OxT-QTL_32	35.5	unknown	-999			Mrg02	85	87-98	77-108	Holland et al.	2002	doi.org/10.1007/s00122-001-0845-5
CO1_chr7D_24Mb	HED: Flowering time: non-vernalized, long day photoperiod in growth chamber	QNLGC.2002-OxT_32	Ogle/TAM O-301	bcd1280b	Oat-2002-OxT-QTL_32	80	unknown	-999			Mrg02	85	87-98	77-108	Holland et al.	2002	doi.org/10.1007/s00122-001-0845-5
CO1_chr7D_24Mb	HED: Flowering time: non-vernalized, long day photoperiod in growth chamber	QNLGC.2002-OxT_32	Ogle/TAM O-301	acp2	Oat-2002-OxT-QTL_32	74	unknown	-999			Mrg02	85	87-98	77-108	Holland et al.	2002	doi.org/10.1007/s00122-001-0845-5
CO1_chr7D_24Mb	HED: Days to anthesis	QHD-Far10h.2018-CORE_Mrg02	CORE set	avgbs2_17497.1	Oat-2018-CORE_Mrg02	85	unknown	-999			Mrg02	85	87-98	77-108	Bekele et al.	2018	doi.org/10.1111/pbi.12888
CO1_chr7D_24Mb	HED: Days to anthesis	QHD-Far10.2018-CORE_Mrg02	CORE set	avgbs2_17497.1.24	Oat-2018-CORE_Mrg02	85	unknown	-999			Mrg02	85	87-98	77-108	Bekele et al.	2018	doi.org/10.1111/pbi.12888
CO1_chr7D_24Mb	HED: Days to anthesis	QHD-Far10h.2018-CORE_Mrg02	CORE set	avgbs_cluster_3304.1	Oat-2018-CORE_Mrg02	85	unknown	-999			Mrg02	85	87-98	77-108	Bekele et al.	2018	doi.org/10.1111/pbi.12888
CO1_chr7D_24Mb	HED: Days to anthesis	QHD-Far10.2018-CORE_Mrg02	CORE set	avgbs_cluster_3304.1.24	Oat-2018-CORE_Mrg02	85	unknown	-999			Mrg02	85	87-98	77-108	Bekele et al.	2018	doi.org/10.1111/pbi.12888
CO1_chr7D_24Mb	HED: Days to anthesis	QHD-Ith10.2016-CORE_Mrg02	CORE set	GMI_ES22_c11766_112	Oat-2016-CORE_Mrg02	85	unknown	-999			Mrg02	85	87-98	77-108	Klos et al.	2016	doi.org/10.3835/plantgenome2015.10.0103
CO1_chr7D_24Mb	HED: Days to anthesis	QHD-Ith10.2016-CORE_Mrg02	CORE set	avgbs_1676	Oat-2016-CORE_Mrg02	87	chr7D	36819084			Mrg02	87	87-98	77-108	Klos et al.	2016	doi.org/10.3835/plantgenome2015.10.0103
CO1_chr7D_24Mb	HED: Flowering time: late field sowing	QLFLD.2002-OxT_32	Ogle/TAM O-301	umn97a	Oat-2002-OxT-QTL_32	51	unknown	-999			Mrg02	87	87-98	77-108	Holland et al.	2002	doi.org/10.1007/s00122-001-0845-5
CO1_chr7D_24Mb	HED: Flowering time: early field sowing	QEFLD.2002-OxT_32	Ogle/TAM O-301	umn97a	Oat-2002-OxT-QTL_32	51	unknown	-999			Mrg02	87	87-98	77-108	Holland et al.	2002	doi.org/10.1007/s00122-001-0845-5
CO1_chr7D_24Mb	HED: Days to anthesis	QFT.U8xP-1	UFRGS 8//Pc68/5*Starter	u8pm1	Oat-2006-U8xP_1	20	unknown	-999			Mrg02	89	87-98	77-108	Locatelli et al.	2006	doi.org/10.1139/g06-108
CO1_chr7D_24Mb	HED: Flowering time: late field sowing	QLFLD.2002-OxT_32	Ogle/TAM O-301	cdo1467a	Oat-2002-OxT-QTL_32	47	unknown	-999			Mrg02	108	87-98	77-108	Holland et al.	2002	doi.org/10.1007/s00122-001-0845-5
CO1_chr7D_24Mb	HED: Days to anthesis	Days to heading, KxO-17-g	Kanota/Ogle	cdo1467a	Oat-KxO/Q-17	13.9	unknown	-999			Mrg02	108	87-98	77-108	Siripoonwiwat et al.	1996	wheat.pw.usda.gov/jag/papers96/paper396/oatqtl3g.html
CO1_chr7D_24Mb	HED: Days to anthesis	Days to heading, KxO-17-d	Kanota/Ogle	cdo1467a	Oat-KxO/Q-17	13.9	unknown	-999			Mrg02	108	87-98	77-108	Siripoonwiwat et al.	1996	wheat.pw.usda.gov/jag/papers96/paper396/oatqtl3g.html
CO1_chr7D_24Mb	HED: non-vernalized plants	QHDNV.1997-KxO_17.1	Kanota/Ogle	Xcdo1467A	Oat-1997-KxO-QTL_17	13.9	unknown	-999			Mrg02	108	87-98	77-108	Holland et al.	1997	doi.org/10.2135/cropsci1997.0011183X003700040047x
CO1_chr7D_24Mb	HED: Days to anthesis	Days to heading, KxO-17-a	Kanota/Ogle	cdo1467a	Oat-KxO/Q-17	13.9	unknown	-999			Mrg02	108	87-98	77-108	Siripoonwiwat et al.	1996	wheat.pw.usda.gov/jag/papers96/paper396/oatqtl3g.html
CO1_chr7D_24Mb	HED: Days to anthesis	Days to heading, KxO-17-b	Kanota/Ogle	cdo1467a	Oat-KxO/Q-17	13.9	unknown	-999			Mrg02	108	87-98	77-108	Siripoonwiwat et al.	1996	wheat.pw.usda.gov/jag/papers96/paper396/oatqtl3g.html
CO1_chr7D_24Mb	HED: Days to anthesis	Days to heading, KxO-17-c	Kanota/Ogle	cdo1467a	Oat-KxO/Q-17	13.9	unknown	-999			Mrg02	108	87-98	77-108	Siripoonwiwat et al.	1996	wheat.pw.usda.gov/jag/papers96/paper396/oatqtl3g.html
CO1_chr7D_24Mb	HED: Flowering time: early field sowing	QEFLD.2002-OxT_32	Ogle/TAM O-301	cdo1467a	Oat-2002-OxT-QTL_32	47	unknown	-999			Mrg02	108	87-98	77-108	Holland et al.	2002	doi.org/10.1007/s00122-001-0845-5
CO1_chr7D_24Mb	HED: vernalized plants	QHDV.1997-KxO_17.1	Kanota/Ogle	Xcdo1467A	Oat-1997-KxO-QTL_17	13.9	unknown	-999			Mrg02	108	87-98	77-108	Holland et al.	1997	doi.org/10.2135/cropsci1997.0011183X003700040047x
CO1_chr7D_24Mb	HED: Days to anthesis	Days to heading, KxO-17-e	Kanota/Ogle	cdo1467a	Oat-KxO/Q-17	13.9	unknown	-999			Mrg02	108	87-98	77-108	Siripoonwiwat et al.	1996	wheat.pw.usda.gov/jag/papers96/paper396/oatqtl3g.html
CO1_chr7D_24Mb	HED: Days to anthesis	Days to heading, KxO-17-f	Kanota/Ogle	cdo1467a	Oat-KxO/Q-17	13.9	unknown	-999			Mrg02	108	87-98	77-108	Siripoonwiwat et al.	1996	wheat.pw.usda.gov/jag/papers96/paper396/oatqtl3g.html
Naked (Hulless)
Candidate gene and location	Trait and method1	QTL/gene name	Mapping population	Marker name2	Original linkage group2	Original cM distance	Chromosome	Marker location (Sang)2,3	QTL start (Sang)	QTL end (Sang)	2018 linkage group2	Mrg cM distance2,3	cM range	Mrg region searched	Reference authors	Year published	DOI
N1_chr4D_411Mb	Naked (Hulless): most groats thresh free	N-1 (Avena)	Terra/Marion	N1	Oat-2004-TxM_5	65	chr4D	-999			unknown	-999	211	201-221	De Koeyer et al.	2004	doi.org/10.1007/s00122-003-1556-x
N1_chr4D_411Mb	Naked (Hulless): most groats thresh free	QNaked.U01BxU006-47	UFRGS 01B7114-1-3/UFRGS 006013-1	GMI_ES14_c19259_657	Oat-2017-U01BxU006-47	0	chr4D	-999			Mrg21	212	211	201-221	Ubert IP, Zimmer CM, Pellizzaro K, Federizzi LC, and Nava IC	2017	doi.org/10.1007/s10681-017-1836-1
N1_chr4D_411Mb	Naked (Hulless): most groats thresh free	QNaked.UTauxU017-35	URS Taura/UFRGS 017004-2	GMI_ES14_c19259_657	Oat-2017-UTauxU017-35	0	chr4D	-999			Mrg21	212	211	201-221	Ubert IP, Zimmer CM, Pellizzaro K, Federizzi LC, and Nava IC	2017	doi.org/10.1007/s10681-017-1836-1
N1_chr4D_411Mb	Naked (Hulless): most groats thresh free	QNaked.U01BxU006-47	UFRGS 01B7114-1-3/UFRGS 006013-1	GMI_ES17_c5923_221	Oat-2017-U01BxU006-47	12	chr4D	-999			Mrg21	212	211	201-221	Ubert IP, Zimmer CM, Pellizzaro K, Federizzi LC, and Nava IC	2017	doi.org/10.1007/s10681-017-1836-1
N1_chr4D_411Mb	Naked (Hulless): most groats thresh free	QNaked.UTauxU017-35	URS Taura/UFRGS 017004-2	GMI_ES22_c7478_431	Oat-2017-UTauxU017-35	1	chr4D	-999			Mrg21	206	211	201-221	Ubert IP, Zimmer CM, Pellizzaro K, Federizzi LC, and Nava IC	2017	doi.org/10.1007/s10681-017-1836-1
1 green cells = vernalized/early field sown plants; red cells = non-vernalized/late field sown plants; yellow cells = vernalization response or VRN gene clone
2 coloured cells in columns E through M contain information of note; e.g., certain specific gene markers, odd marker postions, etc.
3 -999 = unknown or uncertain position
dark red text highlights markers in a major area of reduced recombination on chr7D

## Sheet: QTL on chr1A_1C
QTL and gene located on chr1A (Mrg18), chr1C (Mrg28), and at the associated translocation breakpoint by comparative mapping
Trait	QTL/gene name1	Mapping population	Marker name	Original linkage group	Original cM distance	2018 linkage group2	Mrg cM distance2,3	Chromosome2	Marker location (Sang)	Reference authors	Year published	DOI
Winterhardiness	QWHC.FxW-1	Fulgum/Wintok	7C/17A translocation breakpoint	Oat-2006-FxW_1	NA	Mrg18/28	-999	1A/1C translocation	-999	Santos et al.	2006	doi.org/10.2135/cropsci2005.0152
Winterhardiness	QWHF.FxW-1	Fulgum/Wintok	7C/17A translocation breakpoint	Oat-2006-FxW_1	NA	Mrg18/28	-999	1A/1C translocation	-999	Santos et al.	2006	doi.org/10.2135/cropsci2005.0152
Crown freezing tolerance	QWHC.2007-FxN-1	Fulghum/Norline	7C/17A translocation breakpoint	Oat-2007-FxN-1	NA	Mrg18/28	-999	1A/1C translocation	-999	Wooten et al.	2007	doi.org/10.2135/cropsci2006.12.0768
Crown freezing tolerance	QWHF.2007-FxN-1	Fulghum/Norline	7C/17A translocation breakpoint	Oat-2007-FxN-1	NA	Mrg18/28	-999	1A/1C translocation	-999	Wooten et al.	2007	doi.org/10.2135/cropsci2006.12.0768
Heading date	QHD.2007-FxN-1	Fulghum/Norline	7C/17A translocation breakpoint	Oat-2007-FxN-1	NA	Mrg18/28	-999	1A/1C translocation	-999	Wooten et al.	2007	doi.org/10.2135/cropsci2006.12.0768
Crown freezing tolerance	QWHC.2008-KxO-3_38	Kanota/Ogle	UMN433	Oat-2008-KxO-3_38	23	Mrg28	62	1A/1C translocation	-999	Wooten et al.	2008	doi.org/10.2135/cropsci2006.12.0793
Heading date	QHD.2009-FxN-3	Fulghum/Norline	CDO1319	Oat-2009-FxN-3	20	Mrg28	3	1A/1C translocation	-999	Wooten et al.	2009	doi.org/10.2135/cropsci2008.10.0612
Heading date	QHD.2009-FxN-3	Fulghum/Norline	HVM20	Oat-2009-FxN-3	20	unknown	-999	1A/1C translocation	-999	Wooten et al.	2009	doi.org/10.2135/cropsci2008.10.0612
Height	QHT.2009-FxN-3	Fulghum/Norline	CDO1319	Oat-2009-FxN-3	20	Mrg28	3	1A/1C translocation	-999	Wooten et al.	2009	doi.org/10.2135/cropsci2008.10.0612
Height	QHT.2009-FxN-3	Fulghum/Norline	HVM20	Oat-2009-FxN-3	20	unknown	-999	1A/1C translocation	-999	Wooten et al.	2009	doi.org/10.2135/cropsci2008.10.0612
Winter field survival	QWHF.2009-FxN-3.1	Fulghum/Norline	HVM20	Oat-2009-FxN-3	20	unknown	-999	1A/1C translocation	-999	Wooten et al.	2009	doi.org/10.2135/cropsci2008.10.0612
Crown freezing tolerance	QWHC.2009-FxN-3.1	Fulghum/Norline	HVM20	Oat-2009-FxN-3	20	unknown	-999	1A/1C translocation	-999	Wooten et al.	2009	doi.org/10.2135/cropsci2008.10.0612
Winter field survival	QWHF.2009-FxN-3.2	Fulghum/Norline	CDO346B	Oat-2009-FxN-3	29	Mrg01	116	1A/1C translocation	-999	Wooten et al.	2009	doi.org/10.2135/cropsci2008.10.0612
Winter field survival	QWHF.2009-FxN-3.2	Fulghum/Norline	BCD1261	Oat-2009-FxN-3	35	unknown	-999	1A/1C translocation	-999	Wooten et al.	2009	doi.org/10.2135/cropsci2008.10.0612
Winter field survival	QWHF.2009-FxN-3.2	Fulghum/Norline	UMN433	Oat-2009-FxN-3	47	Mrg28	62	1A/1C translocation	-999	Wooten et al.	2009	doi.org/10.2135/cropsci2008.10.0612
Vernalization response	QVR.2.2009-FxN-3	Fulghum/Norline	BCD1261	Oat-2009-FxN-3	35	unknown	-999	1A/1C translocation	-999	Wooten et al.	2009	doi.org/10.2135/cropsci2008.10.0612
Vernalization response	QVR.2.2009-FxN-3	Fulghum/Norline	UMN433	Oat-2009-FxN-3	43	Mrg28	62	1A/1C translocation	-999	Wooten et al.	2009	doi.org/10.2135/cropsci2008.10.0612
Oil	QOil.KxM-Oil_3	Kanota/Marion	Xbcd1562a	Oat-1999-KxM-Oil_3	0	Mrg18	-999	unknown	-999	Kianian et al.	1999	doi.org/10.1007/s001220051147
Height	QHTVR.1997-KxO_UL.8	Kanota/Ogle	Xcdo393C	Oat-1997-KxO-QTL_UL.7	0	Mrg18	0	unknown	-999	Holland et al.	1997	doi.org/10.2135/cropsci1997.0011183X003700040047x
Oil content	QOIL-PC10.CU_Mrg18	Cornell University set	avgbs_200259.1.51	Oat-2019-CU_Mrg18	7.5	Mrg18	7.5	unknown	-999	Carlson et al.	2019	doi.org/10.1534/g3.119.400228
Oil content	QOIL-PC10.CU_Mrg18	Cornell University set	avgbs_cluster_16802.1.64	Oat-2019-CU_Mrg18	7.9	Mrg18	7.9	chr1AC	522248282	Carlson et al.	2019	doi.org/10.1534/g3.119.400228
Root growth rate, day 4	QRG_4.CORE-SV_Mrg18.1	CORE set	avgbs_218823	Oat-2020-CORE-SV_Mrg18	10.9	Mrg18	11	unknown	-999	Huang et al.	2020	doi.org/10.1534/g3.120.401602
Root growth rate, day 4	QRG_4.CORE-SV_Mrg18.2	CORE set	avgbs_cluster_38064.1.46	Oat-2020-CORE-SV_Mrg18	12.8	Mrg18	13	chr1AC	516821346	Huang et al.	2020	doi.org/10.1534/g3.120.401602
B-glucan	QBG.CORE-BG_18.1	CORE set	GMI_ES_LB_11546	Oat-2020-CORE-BG_Mrg18	16.5	Mrg18	16	unknown	-999	Fogarty et al.	2020	doi.org/10.1002/csc2.20015
Crown rust resistance	QPc.CORE.18.1	CORE set	GMI_DS_LB_2908	Oat-2017-CORE-Pc-Mrg18	21.1	Mrg18	21	unknown	-999	Esvelt Klos et al.	2017	doi.org/10.3835/plantgenome2016.10.0107
Heading date	QHD-Far10h.2018-CORE_Mrg18	CORE set	avgbs2_8212.1	Oat-2018-CORE_Mrg18	24	Mrg18	24	unknown	-999	Bekele et al.	2018	doi.org/10.1111/pbi.12888
Oil content	QOIL-Multi.CU_Mrg18	Cornell University set	avgbs_cluster_20585.1.43	Oat-2019-CU_Mrg18	27.7	Mrg18	27.7	chr1AC	483673574	Carlson et al.	2019	doi.org/10.1534/g3.119.400228
B-glucan	QBG.CORE-BG_18.2	CORE set	avgbs_85643	Oat-2020-CORE-BG_Mrg18	27.7	Mrg18	28	unknown	-999	Fogarty et al.	2020	doi.org/10.1002/csc2.20015
B-glucan	QBG.CORE-BG_18.3	CORE set	avgbs_203776	Oat-2020-CORE-BG_Mrg18	32.5	Mrg18	32	chr1AC	481327321	Fogarty et al.	2020	doi.org/10.1002/csc2.20015
B-glucan	QBG.CORE-BG_18.3	CORE set	GMI_ES17_c111_212	Oat-2020-CORE-BG_Mrg18	32.5	Mrg18	32	unknown	-999	Fogarty et al.	2020	doi.org/10.1002/csc2.20015
Crown rust resistance	QPc17E-03Jul-UMNF-Pc_Mrg18	UMN Founder population	avgbs_cluster_33848.1.36	Oat-2020-UMNF-Pc_Mrg18	37.9	Mrg18	38	chr1AC	482096990	McNish et al.	2020	doi.org/10.1002/tpg2.20007
Crown rust resistance	QPc17E-05Jul-UMNF-Pc_Mrg18	UMN Founder population	avgbs_cluster_33848.1.36	Oat-2020-UMNF-Pc_Mrg18	37.9	Mrg18	38	chr1AC	482096990	McNish et al.	2020	doi.org/10.1002/tpg2.20007
Crown rust resistance	QPc17E-23Jun-UMNF-Pc_Mrg18	UMN Founder population	avgbs_cluster_33848.1.36	Oat-2020-UMNF-Pc_Mrg18	37.9	Mrg18	38	chr1AC	482096990	McNish et al.	2020	doi.org/10.1002/tpg2.20007
Crown rust resistance	QPc17L-03Jul-UMNF-Pc_Mrg18	UMN Founder population	avgbs_cluster_33848.1.36	Oat-2020-UMNF-Pc_Mrg18	37.9	Mrg18	38	chr1AC	482096990	McNish et al.	2020	doi.org/10.1002/tpg2.20007
Crown rust resistance	QPc17L-10Jul-UMNF-Pc_Mrg18	UMN Founder population	avgbs_cluster_33848.1.36	Oat-2020-UMNF-Pc_Mrg18	37.9	Mrg18	38	chr1AC	482096990	McNish et al.	2020	doi.org/10.1002/tpg2.20007
Crown rust resistance	QPc17L-30Jun-UMNF-Pc_Mrg18	UMN Founder population	avgbs_cluster_33848.1.36	Oat-2020-UMNF-Pc_Mrg18	37.9	Mrg18	38	chr1AC	482096990	McNish et al.	2020	doi.org/10.1002/tpg2.20007
Crown rust resistance	QPc17L-AUDPC-UMNF-Pc_Mrg18	UMN Founder population	avgbs_cluster_33848.1.36	Oat-2020-UMNF-Pc_Mrg18	37.9	Mrg18	38	chr1AC	482096990	McNish et al.	2020	doi.org/10.1002/tpg2.20007
Root growth rate, day 5	QRG_5.CORE-SV_Mrg18.3	CORE set	avgbs_92060.1.20	Oat-2020-CORE-SV_Mrg18	40	Mrg18	40	chr1AC	455324927	Huang et al.	2020	doi.org/10.1534/g3.120.401602
Oil content	QOIL-PC10.CU_Mrg18	Cornell University set	avgbs2_12588.1.60	Oat-2019-CU_Mrg18	42.2	Mrg18	42.2	unknown	-999	Carlson et al.	2019	doi.org/10.1534/g3.119.400228
Heading date	QHD-Abe10h.2018-CORE_Mrg18	CORE set	avgbs2_86995.1	Oat-2018-CORE_Mrg18	42	Mrg18	42	unknown	-999	Bekele et al.	2018	doi.org/10.1111/pbi.12888
Height	Height, KxO-3-b	Kanota/Ogle	wg110C	Oat-KxO/Q-3	48.2	Mrg18	43	unknown	-999	Siripoonwiwat et al.	1996	wheat.pw.usda.gov/jag/papers96/paper396/oatqtl3g.html
Yield	Yield, KxO-3-a	Kanota/Ogle	wg110C	Oat-KxO/Q-3	48.2	Mrg18	43	unknown	-999	Siripoonwiwat et al.	1996	wheat.pw.usda.gov/jag/papers96/paper396/oatqtl3g.html
Yield	Yield, KxO-3-e	Kanota/Ogle	wg110C	Oat-KxO/Q-3	48.2	Mrg18	43	unknown	-999	Siripoonwiwat et al.	1996	wheat.pw.usda.gov/jag/papers96/paper396/oatqtl3g.html
Heading date	Days to heading, KxO-7-a	Kanota/Ogle	cdo962B	Oat-KxO/Q-7	14.4	Mrg18	46	unknown	-999	Siripoonwiwat et al.	1996	wheat.pw.usda.gov/jag/papers96/paper396/oatqtl3g.html
Heading date	Days to heading, KxO-7-b	Kanota/Ogle	cdo962B	Oat-KxO/Q-7	14.4	Mrg18	46	unknown	-999	Siripoonwiwat et al.	1996	wheat.pw.usda.gov/jag/papers96/paper396/oatqtl3g.html
Heading date	Days to heading, KxO-7-c	Kanota/Ogle	cdo962B	Oat-KxO/Q-7	14.4	Mrg18	46	unknown	-999	Siripoonwiwat et al.	1996	wheat.pw.usda.gov/jag/papers96/paper396/oatqtl3g.html
Heading date	Days to heading, KxO-7-e	Kanota/Ogle	cdo962B	Oat-KxO/Q-7	14.4	Mrg18	46	unknown	-999	Siripoonwiwat et al.	1996	wheat.pw.usda.gov/jag/papers96/paper396/oatqtl3g.html
Heading date	QHDNV.1997-KxO_7	Kanota/Ogle	Xcdo962B	Oat-1997-KxO-QTL_7	14.4	Mrg18	46	unknown	-999	Holland et al.	1997	doi.org/10.2135/cropsci1997.0011183X003700040047x
Heading date	QHDV.1997-KxO_7	Kanota/Ogle	Xcdo962B	Oat-1997-KxO-QTL_7	14.4	Mrg18	46	unknown	-999	Holland et al.	1997	doi.org/10.2135/cropsci1997.0011183X003700040047x
Height	Height, KxO-7-b	Kanota/Ogle	cdo962B	Oat-KxO/Q-7	14.4	Mrg18	46	unknown	-999	Siripoonwiwat et al.	1996	wheat.pw.usda.gov/jag/papers96/paper396/oatqtl3g.html
Height	Height, KxO-7-c	Kanota/Ogle	cdo962B	Oat-KxO/Q-7	14.4	Mrg18	46	unknown	-999	Siripoonwiwat et al.	1996	wheat.pw.usda.gov/jag/papers96/paper396/oatqtl3g.html
Stem rust resistance	QSR.CORE13-18	CORE set	GMI_ES17_c806_849	Oat-2020-CORE13_18	46.5	Mrg18	46	unknown	-999	Kebede et al.	2020	doi.org/10.1007/s00122-019-03455-5
Yield	Yield, KxO-7-b	Kanota/Ogle	cdo962B	Oat-KxO/Q-7	14.4	Mrg18	46	unknown	-999	Siripoonwiwat et al.	1996	wheat.pw.usda.gov/jag/papers96/paper396/oatqtl3g.html
Yield	Yield, KxO-7-d	Kanota/Ogle	cdo962B	Oat-KxO/Q-7	14.4	Mrg18	46	unknown	-999	Siripoonwiwat et al.	1996	wheat.pw.usda.gov/jag/papers96/paper396/oatqtl3g.html
Yield	Yield, KxO-7-e	Kanota/Ogle	cdo962B	Oat-KxO/Q-7	14.4	Mrg18	46	unknown	-999	Siripoonwiwat et al.	1996	wheat.pw.usda.gov/jag/papers96/paper396/oatqtl3g.html
Stem rust resistance	QSR.CORE13-18	CORE set	GMI_ES17_c5090_114	Oat-2020-CORE13_18	47.9	Mrg18	48	unknown	-999	Kebede et al.	2020	doi.org/10.1007/s00122-019-03455-5
Root relative growth rate, day 4	QRRGR_4.CORE-SV_Mrg18.4	CORE set	avgbs2_53658.1.10	Oat-2020-CORE-SV_Mrg18	60.3	Mrg18	60	chr1A	410360876	Huang et al.	2020	doi.org/10.1534/g3.120.401602
Crown rust resistance	Pc-91 (Avena)	SW Betania/Stainless	Pc91	Oat-2013-BetxSt_1	1.32	Mrg18	68	unknown	-999	Gnanesh et al.	2013	doi.org/10.1007/s11032-013-9900-6
Crown rust resistance	Pc-91 (Avena)	AC Morgan/CDC Morrison	Pc91	Oat-2013-MorgxMorr_1	30.87	Mrg18	68	unknown	-999	Gnanesh et al.	2013	doi.org/10.1007/s11032-013-9900-6
Crown rust resistance	Pc-91 (Avena)	AC Morgan/Stainless	Pc91	Oat-2013-MorgxSt_1	28.42	Mrg18	68	unknown	-999	Gnanesh et al.	2013	doi.org/10.1007/s11032-013-9900-6
Crown rust resistance	Pc-91 (Avena)	CDC Sol-Fi/HiFi	Pc91	Oat-2013-SolxHF_1	35.95	Mrg18	68	unknown	-999	Gnanesh et al.	2013	doi.org/10.1007/s11032-013-9900-6
Crown rust resistance	Pc-91 (Avena)	Amagalon/Ogle-1	Pc91	Oat-1994-AmagxO_1	4.5	Mrg18	68	unknown	-999	Rooney et al.	1994	doi.org/10.2135/cropsci1994.0011183X003400040019x
Crown rust resistance	Pc-91 (Avena)	Amagalon/Starter-1	Pc91	Oat-1994-AmagxS_1	4.5	Mrg18	68	unknown	-999	Rooney et al.	1994	doi.org/10.2135/cropsci1994.0011183X003400040019x
Stem rust resistance	pg-13 (Avena)	OT328/Dumont	Pg13	Oat-1994-OTxDu_2	10.47	Mrg18	68	unknown	-999	Chong et al.	1994	doi.org/10.1139/g94-062
Stem rust resistance	pg-13 (Avena)	OT328/Dumont	Pg13	Oat-1996-OT328xDumont_3	10.7	Mrg18	68	unknown	-999	O'Donoughue et al.	1996	www.apsnet.org/publications/phytopathology/backissues/Documents/1996Articles/Phyto86n07_719.pdf
Stem rust resistance	pg-13 (Avena)	CDC Boyer/GS-7	Pg13	Oat-2020-BoyxGS7_1	6.52	Mrg18	68	unknown	-999	Kebede et al.	2020	doi.org/10.1007/s00122-019-03455-5
Stem rust resistance	pg-13 (Avena)	AC Morgan/RL618	Pg13	Oat-2020-Morgx618_1	0	Mrg18	68	unknown	-999	Kebede et al.	2020	doi.org/10.1007/s00122-019-03455-5
Stem rust resistance	pg-13 (Avena)	AC Morgan/CDC Dancer	Pg13	Oat-2020-MorgxDan_1	0.36	Mrg18	68	unknown	-999	Kebede et al.	2020	doi.org/10.1007/s00122-019-03455-5
Stem rust resistance	pg-13 (Avena)	AC Morgan/CDC Morrison	Pg13	Oat-2020-MorgxMorr_1	7.25	Mrg18	68	unknown	-999	Kebede et al.	2020	doi.org/10.1007/s00122-019-03455-5
Stem rust resistance	pg-13 (Avena)	CW490-2/Rodney	pg-13	Oat-1970-490xRod_1	0	Mrg18	68	unknown	-999	McKenzie et al.	1970	doi.org/10.1139/g70-070
Stem rust resistance	Pg-4 (Avena)	CW490-2/Rodney	Pg-4	Oat-1970-490xRod_1	0	Mrg18	68	unknown	-999	McKenzie et al.	1970	doi.org/10.1139/g70-070
Crown rust resistance	QPc.CORE.18.2	CORE set	GMI_ES03_c2277_336	Oat-2017-CORE-Pc-Mrg18	67.7	Mrg18	68	unknown	-999	Esvelt Klos et al.	2017	doi.org/10.3835/plantgenome2016.10.0107
Crown rust resistance	QPc.CORE.18.3	CORE set	GMI_ES05_c11155_383	Oat-2017-CORE-Pc-Mrg18	67.7	Mrg18	68	unknown	-999	Esvelt Klos et al.	2017	doi.org/10.3835/plantgenome2016.10.0107
Crown rust resistance	QPc.CORE.18.3	CORE set	GMI_GBS_24408	Oat-2017-CORE-Pc-Mrg18	67.7	Mrg18	68	unknown	-999	Esvelt Klos et al.	2017	doi.org/10.3835/plantgenome2016.10.0107
Stem rust resistance	QSR.CORE13-18	CORE set	avgbs_207662	Oat-2020-CORE13_18	67.7	Mrg18	68	unknown	-999	Kebede et al.	2020	doi.org/10.1007/s00122-019-03455-5
Stem rust resistance	QSR.CORE13-18	CORE set	avgbs_221392	Oat-2020-CORE13_18	67.7	Mrg18	68	unknown	-999	Kebede et al.	2020	doi.org/10.1007/s00122-019-03455-5
Stem rust resistance	QSR.CORE13-18	CORE set	GMI_ES02_c1268_213	Oat-2020-CORE13_18	67.7	Mrg18	68	unknown	-999	Kebede et al.	2020	doi.org/10.1007/s00122-019-03455-5
Stem rust resistance	QSR.CORE13-18	CORE set	GMI_ES03_c2277_336	Oat-2020-CORE13_18	67.7	Mrg18	68	unknown	-999	Kebede et al.	2020	doi.org/10.1007/s00122-019-03455-5
Stem rust resistance	QSR.CORE13-18	CORE set	GMI_ES05_c8955_177	Oat-2020-CORE13_18	67.7	Mrg18	68	unknown	-999	Kebede et al.	2020	doi.org/10.1007/s00122-019-03455-5
Stem rust resistance	QSR.CORE13-18	CORE set	GMI_ES15_c16513_175	Oat-2020-CORE13_18	67.7	Mrg18	68	unknown	-999	Kebede et al.	2020	doi.org/10.1007/s00122-019-03455-5
Stem rust resistance	QSR.CORE13-18	CORE set	GMI_ES15_c2701_67	Oat-2020-CORE13_18	67.7	Mrg18	68	unknown	-999	Kebede et al.	2020	doi.org/10.1007/s00122-019-03455-5
Stem rust resistance	QSR.CORE13-18	CORE set	GMI_ES15_c8957_91	Oat-2020-CORE13_18	67.7	Mrg18	68	unknown	-999	Kebede et al.	2020	doi.org/10.1007/s00122-019-03455-5
B-glucan	QBG.CORE-BG_18.4	CORE set	GMI_ES05_c8955_177	Oat-2020-CORE-BG_Mrg18	67.7	Mrg18	68	unknown	-999	Fogarty et al.	2020	doi.org/10.1002/csc2.20015
B-glucan	QBG.CORE-BG_18.4	CORE set	GMI_ES15_c16513_175	Oat-2020-CORE-BG_Mrg18	67.7	Mrg18	68	unknown	-999	Fogarty et al.	2020	doi.org/10.1002/csc2.20015
B-glucan	Qbgl.KxO-Bgl_3	Kanota/Ogle	Xcdo346A	Oat-2000-KxO-Bgl_3	0	Mrg18	68	unknown	-999	Kianian et al.	2000	doi.org/10.1007/s001220051578
Height	Height, KxO-3-b	Kanota/Ogle	bcd115A	Oat-KxO/Q-3	35.3	Mrg18	70	unknown	-999	Siripoonwiwat et al.	1996	wheat.pw.usda.gov/jag/papers96/paper396/oatqtl3g.html
Powdery mildew resistance	Pm3 (Avena)	Kanota/Rollo	Pm3	Oat-2021-KxR_A	9	Mrg18	71	unknown	-999	Mohler	2021	doi.org/10.1007/s42976-021-00152-2
Powdery mildew resistance	Pm3 (Avena)	Kanota/Rollo	Pm3	Oat-2021-KxR_B	13	Mrg18	71	unknown	-999	Mohler	2021	doi.org/10.1007/s42976-021-00152-2
B-glucan	QBG.CORE-BG_18.5	CORE set	GMI_ES02_c19924_97	Oat-2020-CORE-BG_Mrg18	72.6	Mrg18	72	unknown	-999	Fogarty et al.	2020	doi.org/10.1002/csc2.20015
B-glucan	QBG.CORE-BG_18.5	CORE set	GMI_ES15_c1671_378	Oat-2020-CORE-BG_Mrg18	72.6	Mrg18	72	unknown	-999	Fogarty et al.	2020	doi.org/10.1002/csc2.20015
B-glucan	QBG.CORE-BG_18.5	CORE set	GMI_ES15_c4142_273	Oat-2020-CORE-BG_Mrg18	72.6	Mrg18	72	unknown	-999	Fogarty et al.	2020	doi.org/10.1002/csc2.20015
Stem rust resistance	QSR.CORE13-18	CORE set	GMI_ES02_c19924_97	Oat-2020-CORE13_18	72.6	Mrg18	72	unknown	-999	Kebede et al.	2020	doi.org/10.1007/s00122-019-03455-5
Stem rust resistance	QSR.CORE13-18	CORE set	GMI_ES15_c1671_378	Oat-2020-CORE13_18	72.6	Mrg18	72	unknown	-999	Kebede et al.	2020	doi.org/10.1007/s00122-019-03455-5
Stem rust resistance	QSR.CORE13-18	CORE set	GMI_ES15_c4142_273	Oat-2020-CORE13_18	72.6	Mrg18	72	unknown	-999	Kebede et al.	2020	doi.org/10.1007/s00122-019-03455-5
Stem rust resistance	QSR.CORE13-18	CORE set	GMI_ES15_c5371_294	Oat-2020-CORE13_18	72.6	Mrg18	72	unknown	-999	Kebede et al.	2020	doi.org/10.1007/s00122-019-03455-5
Stem rust resistance	QSR.CORE13-18	CORE set	GMI_ES17_c4128_744	Oat-2020-CORE13_18	72.6	Mrg18	72	unknown	-999	Kebede et al.	2020	doi.org/10.1007/s00122-019-03455-5
Height	QHT.TxH-Mrg28.1	TX07CS‐1948/Hidalgo	avgbs_cluster_39350.1	Oat-2019-TxH_Mrg28	4.8	Mrg28	-999	chr1C	418501178	Sunstrum et al.	2019	doi.org/10.1111/pbr.12666
Height	Dw-8 (Avena)	AV17/3/10 / Kanota	Dw8	Oat-1997-AV17xK_1	0	Mrg28	-999	unknown	-999	Milach et al.	1997	doi.org/10.1007/s001220050626
Height	Dw-8 (Avena)	AV18/2/4 / Kanota	Dw8	Oat-1997-AV18xK_1	0	Mrg28	-999	unknown	-999	Milach et al.	1997	doi.org/10.1007/s001220050626
Height	Height, KxO-3-b	Kanota/Ogle	cdo1319A	Oat-KxO/Q-3	54.9	Mrg28	3	unknown	-999	Siripoonwiwat et al.	1996	wheat.pw.usda.gov/jag/papers96/paper396/oatqtl3g.html
Yield	Yield, KxO-3-a	Kanota/Ogle	cdo1319A	Oat-KxO/Q-3	54.9	Mrg28	3	unknown	-999	Siripoonwiwat et al.	1996	wheat.pw.usda.gov/jag/papers96/paper396/oatqtl3g.html
Yield	Yield, KxO-3-e	Kanota/Ogle	cdo1319A	Oat-KxO/Q-3	54.9	Mrg28	3	unknown	-999	Siripoonwiwat et al.	1996	wheat.pw.usda.gov/jag/papers96/paper396/oatqtl3g.html
Heading date	QHD.TxH-Mrg28.1	TX07CS‐1948/Hidalgo	avgbs_124853.1	Oat-2019-TxH_Mrg28	4.4	Mrg28	11	chr1C	418646349	Sunstrum et al.	2019	doi.org/10.1111/pbr.12666
BYDV resistance	BYDV, KxO-3	Kanota/Ogle	bcd1405	Oat-KxO/Q-3	4.1	Mrg28	14	unknown	-999	Barbosa-Neto et al.	2000	doi.org/10.1023/A:1003936220509
Heading date	Days to heading, KxO-3-a	Kanota/Ogle	bcd1405	Oat-KxO/Q-3	4.1	Mrg28	14	unknown	-999	Siripoonwiwat et al.	1996	wheat.pw.usda.gov/jag/papers96/paper396/oatqtl3g.html
Heading date	Days to heading, KxO-3-b	Kanota/Ogle	bcd1405	Oat-KxO/Q-3	4.1	Mrg28	14	unknown	-999	Siripoonwiwat et al.	1996	wheat.pw.usda.gov/jag/papers96/paper396/oatqtl3g.html
Heading date	Days to heading, KxO-3-c	Kanota/Ogle	bcd1405	Oat-KxO/Q-3	4.1	Mrg28	14	unknown	-999	Siripoonwiwat et al.	1996	wheat.pw.usda.gov/jag/papers96/paper396/oatqtl3g.html
Heading date	QHDV.1997-KxO_3	Kanota/Ogle	Xbcd1405	Oat-1997-KxO-QTL_3	4.1	Mrg28	14	unknown	-999	Holland et al.	1997	doi.org/10.2135/cropsci1997.0011183X003700040047x
Height	Height, KxO-3-a	Kanota/Ogle	bcd1405	Oat-KxO/Q-3	4.1	Mrg28	14	unknown	-999	Siripoonwiwat et al.	1996	wheat.pw.usda.gov/jag/papers96/paper396/oatqtl3g.html
Milling yield (groat%)	Groat percentage, KxO-3-a	Kanota/Ogle	bcd1405	Oat-KxO/Q-3	4.1	Mrg28	14	unknown	-999	Siripoonwiwat et al.	1996	wheat.pw.usda.gov/jag/papers96/paper396/oatqtl3g.html
Milling yield (groat%)	Groat percentage, KxO-3-b	Kanota/Ogle	bcd1405	Oat-KxO/Q-3	4.1	Mrg28	14	unknown	-999	Siripoonwiwat et al.	1996	wheat.pw.usda.gov/jag/papers96/paper396/oatqtl3g.html
Panicle-bearing tillers	QTILL.64lines_3	group of 64 accessions	Xbcd1405	Oat-1997-64lines_3	0	Mrg28	14	unknown	-999	Beer et al.	1997	wheat.pw.usda.gov/jag/papers97/paper197/jqtl1997-01.html
Straw yield	Straw yield, KxO-3-a	Kanota/Ogle	bcd1405	Oat-KxO/Q-3	4.1	Mrg28	14	unknown	-999	Siripoonwiwat et al.	1996	wheat.pw.usda.gov/jag/papers96/paper396/oatqtl3g.html
Root growth rate, day 5	QRG_5.CORE-SV_Mrg28.1	CORE set	avgbs_218324	Oat-2020-CORE-SV_Mrg28	17.1	Mrg28	17	chr1C	414187376	Huang et al.	2020	doi.org/10.1534/g3.120.401602
Heading date	QHD.TxH-Mrg28.3	TX07CS‐1948/Hidalgo	avgbs_cluster_41417.1	Oat-2019-TxH_Mrg28	14.4	Mrg18	37	chr1C	412293606	Sunstrum et al.	2019	doi.org/10.1111/pbr.12666
Heading date	QHD.TxH-Mrg28.2	TX07CS‐1948/Hidalgo	avgbs_18990.1	Oat-2019-TxH_Mrg28	14.3	Mrg28	20	chr1C	405625192	Sunstrum et al.	2019	doi.org/10.1111/pbr.12666
Crown rust resistance	11AB4_3RI (RGA)	Kanota/Ogle	11ab4_3ri	Oat-2002-KxO_3_38	88	Mrg28	32	unknown	-999	Cheng et al.	2002	doi.org/10.1139/g01-135
Crown rust resistance	QPc.CORE.28	CORE set	GMI_ES02_c677_709	Oat-2017-CORE-Pc-Mrg28	32.6	Mrg28	32	unknown	-999	Esvelt Klos et al.	2017	doi.org/10.3835/plantgenome2016.10.0107
Height	QHT.TxH-Mrg28.2	TX07CS‐1948/Hidalgo	avgbs2_26449.1	Oat-2019-TxH_Mrg28	14.4	Mrg28	32	chr1C	413976179	Sunstrum et al.	2019	doi.org/10.1111/pbr.12666
Height	Height, KxO-3-b	Kanota/Ogle	cdo278	Oat-KxO/Q-3	51.3	Mrg28	32	unknown	-999	Siripoonwiwat et al.	1996	wheat.pw.usda.gov/jag/papers96/paper396/oatqtl3g.html
Yield	Yield, KxO-3-a	Kanota/Ogle	cdo278	Oat-KxO/Q-3	51.3	Mrg28	32	unknown	-999	Siripoonwiwat et al.	1996	wheat.pw.usda.gov/jag/papers96/paper396/oatqtl3g.html
Yield	Yield, KxO-3-c	Kanota/Ogle	cdo278	Oat-KxO/Q-3	51.3	Mrg28	32	unknown	-999	Siripoonwiwat et al.	1996	wheat.pw.usda.gov/jag/papers96/paper396/oatqtl3g.html
Yield	Yield, KxO-3-d	Kanota/Ogle	cdo278	Oat-KxO/Q-3	51.3	Mrg28	32	unknown	-999	Siripoonwiwat et al.	1996	wheat.pw.usda.gov/jag/papers96/paper396/oatqtl3g.html
Yield	Yield, KxO-3-e	Kanota/Ogle	cdo278	Oat-KxO/Q-3	51.3	Mrg28	32	unknown	-999	Siripoonwiwat et al.	1996	wheat.pw.usda.gov/jag/papers96/paper396/oatqtl3g.html
Crown rust resistance	QCR.NSGC-Mrg28	NSGC set	GMI_ES05_c16268_365	Oat-2016-NSGC_Mrg28	35.9	Mrg28	36	unknown	-999	Winkler et al.	2016	doi.org/10.3389/fpls.2016.01077
Yield	Yield, KxO-3-a	Kanota/Ogle	bcd1660	Oat-KxO/Q-3	59.8	Mrg28	36	unknown	-999	Siripoonwiwat et al.	1996	wheat.pw.usda.gov/jag/papers96/paper396/oatqtl3g.html
Yield	Yield, KxO-3-c	Kanota/Ogle	bcd1660	Oat-KxO/Q-3	59.8	Mrg28	36	unknown	-999	Siripoonwiwat et al.	1996	wheat.pw.usda.gov/jag/papers96/paper396/oatqtl3g.html
Yield	Yield, KxO-3-d	Kanota/Ogle	bcd1660	Oat-KxO/Q-3	59.8	Mrg28	36	unknown	-999	Siripoonwiwat et al.	1996	wheat.pw.usda.gov/jag/papers96/paper396/oatqtl3g.html
Yield	Yield, KxO-3-e	Kanota/Ogle	bcd1660	Oat-KxO/Q-3	59.8	Mrg28	36	unknown	-999	Siripoonwiwat et al.	1996	wheat.pw.usda.gov/jag/papers96/paper396/oatqtl3g.html
Heading date	QEFLD.2002-OxT_12	Ogle/TAM O-301	isu73	Oat-2002-OxT-QTL_12	34	Mrg28	37	unknown	-999	Holland et al.	2002	doi.org/10.1007/s00122-001-0845-5
Root relative growth rate, day 4	QRRGR_4.CORE-SV_Mrg28.2	CORE set	avgbs_56897.1.18	Oat-2020-CORE-SV_Mrg28	36.8	Mrg28	37	chr1C	280748889	Huang et al.	2020	doi.org/10.1534/g3.120.401602
Heading date	QHD-Abe11h.2018-CORE_Mrg28	CORE set	avgbs_cluster_11814.1	Oat-2018-CORE_Mrg28	40	Mrg28	40	unknown	-999	Bekele et al.	2018	doi.org/10.1111/pbi.12888
Heading date	QHD-Abe10h.2018-CORE_Mrg28	CORE set	avgbs_cluster_11814.1	Oat-2018-CORE_Mrg28	40	Mrg28	40	unknown	-999	Bekele et al.	2018	doi.org/10.1111/pbi.12888
Heading date	QHD-Far10h.2018-CORE_Mrg28	CORE set	avgbs_cluster_11814.1	Oat-2018-CORE_Mrg28	40	Mrg28	40	unknown	-999	Bekele et al.	2018	doi.org/10.1111/pbi.12888
Heading date	QHD-Abe11h.2018-CORE_Mrg28	CORE set	avgbs_cluster_32483.1	Oat-2018-CORE_Mrg28	44	Mrg28	44	chr1C	73637596	Bekele et al.	2018	doi.org/10.1111/pbi.12888
Heading date	QHD-Abe10h.2018-CORE_Mrg28	CORE set	avgbs_cluster_32483.1	Oat-2018-CORE_Mrg28	44	Mrg28	44	chr1C	73637596	Bekele et al.	2018	doi.org/10.1111/pbi.12888
Heading date	QHD-Lac10h.2018-CORE_Mrg28	CORE set	avgbs_cluster_32483.1	Oat-2018-CORE_Mrg28	44	Mrg28	44	chr1C	73637596	Bekele et al.	2018	doi.org/10.1111/pbi.12888
Heading date	QHD-Abe11h.2018-CORE_Mrg28	CORE set	avgbs2_20421.1	Oat-2018-CORE_Mrg28	44	Mrg28	44	unknown	-999	Bekele et al.	2018	doi.org/10.1111/pbi.12888
Heading date	QHD-Tet11h.2018-CORE_Mrg28	CORE set	avgbs2_20421.1	Oat-2018-CORE_Mrg28	44	Mrg28	44	unknown	-999	Bekele et al.	2018	doi.org/10.1111/pbi.12888
Heading date	QHD-Lac10h.2018-CORE_Mrg28	CORE set	avgbs2_20421.1	Oat-2018-CORE_Mrg28	44	Mrg28	44	unknown	-999	Bekele et al.	2018	doi.org/10.1111/pbi.12888
Heading date	QHD-Abe11.2018-CORE_Mrg28	CORE set	avgbs2_20421.1.23	Oat-2018-CORE_Mrg28	44	Mrg28	44	unknown	-999	Bekele et al.	2018	doi.org/10.1111/pbi.12888
Heading date	QHD-Abe10h.2018-CORE_Mrg28	CORE set	avgbs2_44846.1	Oat-2018-CORE_Mrg28	44	Mrg28	44	unknown	-999	Bekele et al.	2018	doi.org/10.1111/pbi.12888
Heading date	QHD-Far10h.2018-CORE_Mrg28	CORE set	avgbs2_44846.1	Oat-2018-CORE_Mrg28	44	Mrg28	44	unknown	-999	Bekele et al.	2018	doi.org/10.1111/pbi.12888
Crown rust resistance	QCR.NSGC-Mrg28	NSGC set	GMI_ES17_c6857_627	Oat-2016-NSGC_Mrg28	44.4	Mrg28	44	unknown	-999	Winkler et al.	2016	doi.org/10.3389/fpls.2016.01077
Root relative growth rate, day 4	QRRGR_4.CORE-SV_Mrg28.3	CORE set	avgbs_cluster_29960.1.24	Oat-2020-CORE-SV_Mrg28	43.8	Mrg28	44	chr1C	181011114	Huang et al.	2020	doi.org/10.1534/g3.120.401602
Root relative growth rate, day 4	QRRGR_4.CORE-SV_Mrg28.3	CORE set	avgbs_cluster_31411.1.54	Oat-2020-CORE-SV_Mrg28	43.8	Mrg28	44	chr1C	60944339	Huang et al.	2020	doi.org/10.1534/g3.120.401602
Root relative growth rate, day 4	QRRGR_4.CORE-SV_Mrg28.3	CORE set	GMI_GBS_13776	Oat-2020-CORE-SV_Mrg28	43.8	Mrg28	44	unknown	-999	Huang et al.	2020	doi.org/10.1534/g3.120.401602
Root relative growth rate, day 4	QRRGR_4.CORE-SV_Mrg28.3	CORE set	GMI_GBS_96525	Oat-2020-CORE-SV_Mrg28	43.8	Mrg28	44	unknown	-999	Huang et al.	2020	doi.org/10.1534/g3.120.401602
Yield	Yield, KxO-3-a	Kanota/Ogle	cdo1510	Oat-KxO/Q-3	57.3	Mrg28	44	unknown	-999	Siripoonwiwat et al.	1996	wheat.pw.usda.gov/jag/papers96/paper396/oatqtl3g.html
Yield	Yield, KxO-3-c	Kanota/Ogle	cdo1510	Oat-KxO/Q-3	57.3	Mrg28	44	unknown	-999	Siripoonwiwat et al.	1996	wheat.pw.usda.gov/jag/papers96/paper396/oatqtl3g.html
Yield	Yield, KxO-3-d	Kanota/Ogle	cdo1510	Oat-KxO/Q-3	57.3	Mrg28	44	unknown	-999	Siripoonwiwat et al.	1996	wheat.pw.usda.gov/jag/papers96/paper396/oatqtl3g.html
Yield	Yield, KxO-3-e	Kanota/Ogle	cdo1510	Oat-KxO/Q-3	57.3	Mrg28	44	unknown	-999	Siripoonwiwat et al.	1996	wheat.pw.usda.gov/jag/papers96/paper396/oatqtl3g.html
Heading date	QVERN.2002-OxT_12	Ogle/TAM O-301	psr161	Oat-2002-OxT-QTL_12	31.5	Mrg28	50	unknown	-999	Holland et al.	2002	doi.org/10.1007/s00122-001-0845-5
Height	QHT.TxH-Mrg28.3	TX07CS‐1948/Hidalgo	avgbs2_171690.1	Oat-2019-TxH_Mrg28	42.2	Mrg28	54	chr1C	27735988	Sunstrum et al.	2019	doi.org/10.1111/pbr.12666
Root growth rate, day 4	QRG_4.CORE-SV_Mrg28.4	CORE set	avgbs2_102913.1.47	Oat-2020-CORE-SV_Mrg28	57.3	Mrg28	57	chr1C	10054008	Huang et al.	2020	doi.org/10.1534/g3.120.401602
Yield	Yield, KxO-3-a	Kanota/Ogle	cdo1403A	Oat-KxO/Q-3	64.5	Mrg28	57	unknown	-999	Siripoonwiwat et al.	1996	wheat.pw.usda.gov/jag/papers96/paper396/oatqtl3g.html
Yield	Yield, KxO-3-b	Kanota/Ogle	cdo1403A	Oat-KxO/Q-3	64.5	Mrg28	57	unknown	-999	Siripoonwiwat et al.	1996	wheat.pw.usda.gov/jag/papers96/paper396/oatqtl3g.html
Yield	Yield, KxO-3-c	Kanota/Ogle	cdo1403A	Oat-KxO/Q-3	64.5	Mrg28	57	unknown	-999	Siripoonwiwat et al.	1996	wheat.pw.usda.gov/jag/papers96/paper396/oatqtl3g.html
Yield	Yield, KxO-3-d	Kanota/Ogle	cdo1403A	Oat-KxO/Q-3	64.5	Mrg28	57	unknown	-999	Siripoonwiwat et al.	1996	wheat.pw.usda.gov/jag/papers96/paper396/oatqtl3g.html
Yield	Yield, KxO-3-e	Kanota/Ogle	cdo1403A	Oat-KxO/Q-3	64.5	Mrg28	57	unknown	-999	Siripoonwiwat et al.	1996	wheat.pw.usda.gov/jag/papers96/paper396/oatqtl3g.html
Heading date	QNLGC.2002-OxT_11	Ogle/TAM O-301	bcd1823a	Oat-2002-OxT-QTL_11	5.5	Mrg28	59	unknown	-999	Holland et al.	2002	doi.org/10.1007/s00122-001-0845-5
Height	Height, KxO-3-c	Kanota/Ogle	bcd1823A	Oat-KxO/Q-3	72	Mrg28	59	unknown	-999	Siripoonwiwat et al.	1996	wheat.pw.usda.gov/jag/papers96/paper396/oatqtl3g.html
Yield	Yield, KxO-3-a	Kanota/Ogle	bcd1823A	Oat-KxO/Q-3	72	Mrg28	59	unknown	-999	Siripoonwiwat et al.	1996	wheat.pw.usda.gov/jag/papers96/paper396/oatqtl3g.html
Yield	Yield, KxO-3-c	Kanota/Ogle	bcd1823A	Oat-KxO/Q-3	72	Mrg28	59	unknown	-999	Siripoonwiwat et al.	1996	wheat.pw.usda.gov/jag/papers96/paper396/oatqtl3g.html
Heading date	Days to heading, KxO-3-b	Kanota/Ogle	umn433	Oat-KxO/Q-3	0	Mrg28	62	unknown	-999	Siripoonwiwat et al.	1996	wheat.pw.usda.gov/jag/papers96/paper396/oatqtl3g.html
Milling yield (groat%)	Groat percentage, KxO-3-a	Kanota/Ogle	umn433	Oat-KxO/Q-3	0	Mrg28	62	unknown	-999	Siripoonwiwat et al.	1996	wheat.pw.usda.gov/jag/papers96/paper396/oatqtl3g.html
Test weight	Test weight, KxO-3-a	Kanota/Ogle	umn433	Oat-KxO/Q-3	0	Mrg28	62	unknown	-999	Siripoonwiwat et al.	1996	wheat.pw.usda.gov/jag/papers96/paper396/oatqtl3g.html
BYDV resistance	BYDV, KxO-3	Kanota/Ogle	wg719B	Oat-KxO/Q-3	6.1	Mrg28	63	unknown	-999	Barbosa-Neto et al.	2000	doi.org/10.1023/A:1003936220509
Heading date	Days to heading, KxO-3-c	Kanota/Ogle	wg719B	Oat-KxO/Q-3	6.1	Mrg28	63	unknown	-999	Siripoonwiwat et al.	1996	wheat.pw.usda.gov/jag/papers96/paper396/oatqtl3g.html
Height	Height, KxO-3-a	Kanota/Ogle	wg719B	Oat-KxO/Q-3	6.1	Mrg28	63	unknown	-999	Siripoonwiwat et al.	1996	wheat.pw.usda.gov/jag/papers96/paper396/oatqtl3g.html
Milling yield (groat%)	Groat percentage, KxO-3-a	Kanota/Ogle	wg719B	Oat-KxO/Q-3	6.1	Mrg28	63	unknown	-999	Siripoonwiwat et al.	1996	wheat.pw.usda.gov/jag/papers96/paper396/oatqtl3g.html
Test weight	Test weight, KxO-3-a	Kanota/Ogle	wg719B	Oat-KxO/Q-3	6.1	Mrg28	63	unknown	-999	Siripoonwiwat et al.	1996	wheat.pw.usda.gov/jag/papers96/paper396/oatqtl3g.html
Test weight	Test weight, KxO-3-b	Kanota/Ogle	wg719B	Oat-KxO/Q-3	6.1	Mrg28	63	unknown	-999	Siripoonwiwat et al.	1996	wheat.pw.usda.gov/jag/papers96/paper396/oatqtl3g.html
Height	Height, KxO-3-d	Kanota/Ogle	bcd907	Oat-KxO/Q-3	106.4	Mrg28	65	unknown	-999	Siripoonwiwat et al.	1996	wheat.pw.usda.gov/jag/papers96/paper396/oatqtl3g.html
Kernel length	QKeL.2001-KxO_3-38	Kanota/Ogle	BCD907	Oat-2001-KxO-QTL_3-38	66.25	Mrg28	65	unknown	-999	Groh et al.	2001	doi.org/10.1007/s001220100579
Milling yield (groat%)	QGP.2001-KxO_3-38	Kanota/Ogle	UMN107A	Oat-2001-KxO-QTL_3-38	58.75	Mrg28	65	unknown	-999	Groh et al.	2001	doi.org/10.1007/s001220100579
Straw yield	Straw yield, KxO-3-b	Kanota/Ogle	bcd907	Oat-KxO/Q-3	106.4	Mrg28	65	unknown	-999	Siripoonwiwat et al.	1996	wheat.pw.usda.gov/jag/papers96/paper396/oatqtl3g.html
Kernel area	QKeA.2001-KxO_3-38	Kanota/Ogle	CDO549A	Oat-2001-KxO-QTL_3-38	71.25	Mrg28	66	unknown	-999	Groh et al.	2001	doi.org/10.1007/s001220100579
Yield	Yield, KxO-3-f	Kanota/Ogle	cdo549A	Oat-KxO/Q-3	100.1	Mrg28	66	unknown	-999	Siripoonwiwat et al.	1996	wheat.pw.usda.gov/jag/papers96/paper396/oatqtl3g.html
Oil content	QOIL-Multi.CU_Mrg28	Cornell University set	avgbs2_116974.1.13	Oat-2019-CU_Mrg28	69.9	Mrg28	69.9	chr1C	11955983	Carlson et al.	2019	doi.org/10.1534/g3.119.400228
Oil content	QOIL-PC5.CU_Mrg28	Cornell University set	avgbs_cluster_34680.1.41	Oat-2019-CU_Mrg28	81.4	Mrg28	81.4	chr1C	15497706	Carlson et al.	2019	doi.org/10.1534/g3.119.400228
Heading date	QHD-Far11h.2018-CORE_Mrg28	CORE set	avgbs2_35671.1	Oat-2018-CORE_Mrg28	81	Mrg28	81	unknown	-999	Bekele et al.	2018	doi.org/10.1111/pbi.12888
B-glucan	QBG.CORE-BG_28	CORE set	GMI_ES05_lrc16528_472	Oat-2020-CORE-BG_Mrg28	85	Mrg28	85	unknown	-999	Fogarty et al.	2020	doi.org/10.1002/csc2.20015
1 green cells are specific gene markers, either phenotypic or based on gene sequence
2 unexpected locations are in red cells
3 -999 = unknown or uncertain position
